# Supplementary material for: Inhibition of rhizobial cheaters by the host Medicago truncatula involves repression of symbiotic functions and induction of defense
Source: New Phytol. 2025 Sep 5;248(3):1458–74. doi: 10.1111/nph.70494 (PMC12489286; doi:10.1111/nph.70494)
Supplement: Supplementary file 2 — Table S1 Gene Ontology term analysis of differentially regulated items significantly affected by sanctioning in Medicago truncatula nodules (Dataset 1). [file NPH-248-1458-s002.xlsx]

## Sheet: General information
New Phytologist Supporting Information
Article title: Inhibition of rhizobial cheaters by the host Medicago truncatula involves repression of symbiotic functions and induction of defense
Authors: Min Chen, Axelle Raisin, Natalie Judkins, Pierre-Marie Allard, Emmanuel Défossez, Michael Stumpe, Inmaculada Yruela, Manuel Becana, Didier Reinhardt
Article acceptance date: 29 July 2025
Table S1. GO-term analysis of differentially regulated items significantly affected by sanctioning in M. truncatula nodules (Dataset 1).
Functional grouping of proteins with shared regulation patterns in nifH and argon nodules. This table represents clusters 551 and 555 from Figure S9. Shown are GO terms that show a significantly downregulated (cluster 551) or upregulated (cluster 555), respectively, fraction of proteins in both sanctioning conditions (nifH, argon) (FDR q < 0.05, T-test). Expression data were grouped by hierarchic…

## Sheet: 551-GO_Repressed
GO.ID	Term	Annotated	Count	Expected	p-value	q-value	Aspect	Genes	Origin input
GO:0009877	nodulation	620	32	4.09	4.9e-20	2.373e-16	P	Medtr0032s0170, Medtr0054s0190, Medtr0337s0030, Medtr1g042850, Medtr1g042940, Medtr1g055035, Medtr3g006650, Medtr3g012380, Medtr3g025420, Medtr3g031340, Medtr3g052100, Medtr3g053570, Medtr3g069830, Medtr3g069870, Medtr3g084820, Medtr4g033900, Medtr4g059900, Medtr4g088255, Medtr5g030920, Medtr5g056185, Medtr5g061800, Medtr5g062510, Medtr5g062610, Medtr5g063580, Medtr5g069530, Medtr6g044562, Medtr6…	I3SP41, A0A072TTX6, A0A072TFS3, A7KHE7, A7KH73, A0A072VUP8, A0A072UUT3, A0A072UTM9, G7IWG0, G7J0N1, G7IY11, A0A072UVS0, G7JAL3, G7JAL7, G7JBC9, G7JPA2, G7JPG3, A0A072UPM6, A9YWR7, A7KH65, G7KA17, G7KA66, G7KA71, A7KH69, A7KHE5, A0A072UJR7, A0A072UJR7, G7KME0, A0A072UKX9, G7ZXD6, A0A072U6V1, G7LJB5
GO:0009878	nodule morphogenesis	604	31	3.98	2.5e-19	4.165e-16	P	Medtr0032s0170, Medtr0054s0190, Medtr0337s0030, Medtr1g042850, Medtr1g042940, Medtr1g055035, Medtr3g006650, Medtr3g012380, Medtr3g025420, Medtr3g031340, Medtr3g052100, Medtr3g053570, Medtr3g069830, Medtr3g069870, Medtr3g084820, Medtr4g033900, Medtr4g059900, Medtr4g088255, Medtr5g056185, Medtr5g061800, Medtr5g062510, Medtr5g062610, Medtr5g063580, Medtr5g069530, Medtr6g044562, Medtr6g044575, Medtr6…	I3SP41, A0A072TTX6, A0A072TFS3, A7KHE7, A7KH73, A0A072VUP8, A0A072UUT3, A0A072UTM9, G7IWG0, G7J0N1, G7IY11, A0A072UVS0, G7JAL3, G7JAL7, G7JBC9, G7JPA2, G7JPG3, A0A072UPM6, A7KH65, G7KA17, G7KA66, G7KA71, A7KH69, A7KHE5, A0A072UJR7, A0A072UJR7, G7KME0, A0A072UKX9, G7ZXD6, A0A072U6V1, G7LJB5
GO:0044111	development involved in symbiotic interaction	605	31	3.99	2.6e-19	4.165e-16	P	Medtr0032s0170, Medtr0054s0190, Medtr0337s0030, Medtr1g042850, Medtr1g042940, Medtr1g055035, Medtr3g006650, Medtr3g012380, Medtr3g025420, Medtr3g031340, Medtr3g052100, Medtr3g053570, Medtr3g069830, Medtr3g069870, Medtr3g084820, Medtr4g033900, Medtr4g059900, Medtr4g088255, Medtr5g056185, Medtr5g061800, Medtr5g062510, Medtr5g062610, Medtr5g063580, Medtr5g069530, Medtr6g044562, Medtr6g044575, Medtr6…	I3SP41, A0A072TTX6, A0A072TFS3, A7KHE7, A7KH73, A0A072VUP8, A0A072UUT3, A0A072UTM9, G7IWG0, G7J0N1, G7IY11, A0A072UVS0, G7JAL3, G7JAL7, G7JBC9, G7JPA2, G7JPG3, A0A072UPM6, A7KH65, G7KA17, G7KA66, G7KA71, A7KH69, A7KHE5, A0A072UJR7, A0A072UJR7, G7KME0, A0A072UKX9, G7ZXD6, A0A072U6V1, G7LJB5
GO:0044403	symbiosis, encompassing mutualism through parasitism	664	32	4.38	3.8e-19	4.165e-16	P	Medtr0032s0170, Medtr0054s0190, Medtr0337s0030, Medtr1g042850, Medtr1g042940, Medtr1g055035, Medtr3g006650, Medtr3g012380, Medtr3g025420, Medtr3g031340, Medtr3g052100, Medtr3g053570, Medtr3g069830, Medtr3g069870, Medtr3g084820, Medtr4g033900, Medtr4g059900, Medtr4g088255, Medtr5g030920, Medtr5g056185, Medtr5g061800, Medtr5g062510, Medtr5g062610, Medtr5g063580, Medtr5g069530, Medtr6g044562, Medtr6…	I3SP41, A0A072TTX6, A0A072TFS3, A7KHE7, A7KH73, A0A072VUP8, A0A072UUT3, A0A072UTM9, G7IWG0, G7J0N1, G7IY11, A0A072UVS0, G7JAL3, G7JAL7, G7JBC9, G7JPA2, G7JPG3, A0A072UPM6, A9YWR7, A7KH65, G7KA17, G7KA66, G7KA71, A7KH69, A7KHE5, A0A072UJR7, A0A072UJR7, G7KME0, A0A072UKX9, G7ZXD6, A0A072U6V1, G7LJB5
GO:0044419	interspecies interaction between organisms	667	32	4.4	4.3e-19	4.165e-16	P	Medtr0032s0170, Medtr0054s0190, Medtr0337s0030, Medtr1g042850, Medtr1g042940, Medtr1g055035, Medtr3g006650, Medtr3g012380, Medtr3g025420, Medtr3g031340, Medtr3g052100, Medtr3g053570, Medtr3g069830, Medtr3g069870, Medtr3g084820, Medtr4g033900, Medtr4g059900, Medtr4g088255, Medtr5g030920, Medtr5g056185, Medtr5g061800, Medtr5g062510, Medtr5g062610, Medtr5g063580, Medtr5g069530, Medtr6g044562, Medtr6…	I3SP41, A0A072TTX6, A0A072TFS3, A7KHE7, A7KH73, A0A072VUP8, A0A072UUT3, A0A072UTM9, G7IWG0, G7J0N1, G7IY11, A0A072UVS0, G7JAL3, G7JAL7, G7JBC9, G7JPA2, G7JPG3, A0A072UPM6, A9YWR7, A7KH65, G7KA17, G7KA66, G7KA71, A7KH69, A7KHE5, A0A072UJR7, A0A072UJR7, G7KME0, A0A072UKX9, G7ZXD6, A0A072U6V1, G7LJB5
GO:0009886	post-embryonic morphogenesis	727	32	4.79	5.4e-18	4.359e-15	P	Medtr0032s0170, Medtr0054s0190, Medtr0337s0030, Medtr1g042850, Medtr1g042940, Medtr1g055035, Medtr1g096140, Medtr3g006650, Medtr3g012380, Medtr3g025420, Medtr3g031340, Medtr3g052100, Medtr3g053570, Medtr3g069830, Medtr3g069870, Medtr3g084820, Medtr4g033900, Medtr4g059900, Medtr4g088255, Medtr5g056185, Medtr5g061800, Medtr5g062510, Medtr5g062610, Medtr5g063580, Medtr5g069530, Medtr6g044562, Medtr6…	I3SP41, A0A072TTX6, A0A072TFS3, A7KHE7, A7KH73, A0A072VUP8, G7IAG4, A0A072UUT3, A0A072UTM9, G7IWG0, G7J0N1, G7IY11, A0A072UVS0, G7JAL3, G7JAL7, G7JBC9, G7JPA2, G7JPG3, A0A072UPM6, A7KH65, G7KA17, G7KA66, G7KA71, A7KH69, A7KHE5, A0A072UJR7, A0A072UJR7, G7KME0, A0A072UKX9, G7ZXD6, A0A072U6V1, G7LJB5
GO:0009653	anatomical structure morphogenesis	1171	35	7.72	1.7e-14	1.176e-11	P	Medtr0032s0170, Medtr0054s0190, Medtr0337s0030, Medtr1g042850, Medtr1g042940, Medtr1g055035, Medtr1g096140, Medtr3g006650, Medtr3g012380, Medtr3g025420, Medtr3g031340, Medtr3g052100, Medtr3g053570, Medtr3g069830, Medtr3g069870, Medtr3g084820, Medtr4g033900, Medtr4g059900, Medtr4g088255, Medtr5g025100, Medtr5g056185, Medtr5g061800, Medtr5g062510, Medtr5g062610, Medtr5g063580, Medtr5g063670, Medtr5…	I3SP41, A0A072TTX6, A0A072TFS3, A7KHE7, A7KH73, A0A072VUP8, G7IAG4, A0A072UUT3, A0A072UTM9, G7IWG0, G7J0N1, G7IY11, A0A072UVS0, G7JAL3, G7JAL7, G7JBC9, G7JPA2, G7JPG3, A0A072UPM6, G7K2P2, A7KH65, G7KA17, G7KA66, G7KA71, A7KH69, G7KB73, A7KHE5, A0A072UJR7, A0A072UJR7, G7KME0, A0A072UKX9, G7ZXD6, A0A072U6V1, G7KSV6, G7LJB5
GO:0051704	multi-organism process	1498	36	9.88	4.3e-12	2.603e-09	P	Medtr0032s0170, Medtr0054s0190, Medtr0337s0030, Medtr1g042850, Medtr1g042940, Medtr1g055035, Medtr3g006650, Medtr3g012380, Medtr3g025420, Medtr3g031340, Medtr3g052100, Medtr3g053570, Medtr3g069830, Medtr3g069870, Medtr3g084820, Medtr4g033900, Medtr4g059900, Medtr4g088255, Medtr4g130540, Medtr5g025100, Medtr5g030920, Medtr5g056185, Medtr5g061800, Medtr5g062510, Medtr5g062610, Medtr5g063580, Medtr5…	I3SP41, A0A072TTX6, A0A072TFS3, A7KHE7, A7KH73, A0A072VUP8, A0A072UUT3, A0A072UTM9, G7IWG0, G7J0N1, G7IY11, A0A072UVS0, G7JAL3, G7JAL7, G7JBC9, G7JPA2, G7JPG3, A0A072UPM6, G7JFK1, G7K2P2, A9YWR7, A7KH65, G7KA17, G7KA66, G7KA71, A7KH69, A7KHE5, A0A072UJR7, A0A072UJR7, G7KME0, A0A072UKX9, G7ZXD6, A0A072U6V1, G7LJB5, A0A072TSJ0, A0A072TSL8
GO:0009791	post-embryonic development	1536	35	10.13	4.1e-11	2.206e-08	P	Medtr0032s0170, Medtr0054s0190, Medtr0337s0030, Medtr1g042850, Medtr1g042940, Medtr1g055035, Medtr1g096140, Medtr1g107480, Medtr3g006650, Medtr3g012380, Medtr3g025420, Medtr3g031340, Medtr3g052100, Medtr3g053570, Medtr3g069830, Medtr3g069870, Medtr3g084820, Medtr4g033900, Medtr4g059900, Medtr4g088255, Medtr5g056185, Medtr5g061800, Medtr5g062510, Medtr5g062610, Medtr5g063580, Medtr5g063670, Medtr5…	I3SP41, A0A072TTX6, A0A072TFS3, A7KHE7, A7KH73, A0A072VUP8, G7IAG4, A0A072VR00, A0A072UUT3, A0A072UTM9, G7IWG0, G7J0N1, G7IY11, A0A072UVS0, G7JAL3, G7JAL7, G7JBC9, G7JPA2, G7JPG3, A0A072UPM6, A7KH65, G7KA17, G7KA66, G7KA71, A7KH69, G7KB73, A7KHE5, A0A072UJR7, A0A072UJR7, G7KME0, A0A072UKX9, G7ZXD6, A0A072U6V1, G7KYN7, G7LJB5
GO:0048856	anatomical structure development	2115	39	13.95	1.2e-09	5.812e-07	P	Medtr0032s0170, Medtr0054s0190, Medtr0337s0030, Medtr1g009900, Medtr1g042850, Medtr1g042940, Medtr1g055035, Medtr1g096140, Medtr1g107480, Medtr3g006650, Medtr3g012380, Medtr3g025420, Medtr3g031340, Medtr3g052100, Medtr3g053570, Medtr3g069830, Medtr3g069870, Medtr3g084820, Medtr4g033900, Medtr4g059900, Medtr4g088255, Medtr5g025100, Medtr5g056185, Medtr5g061800, Medtr5g062510, Medtr5g062610, Medtr5…	I3SP41, A0A072TTX6, A0A072TFS3, A0A072VNQ2, A7KHE7, A7KH73, A0A072VUP8, G7IAG4, A0A072VR00, A0A072UUT3, A0A072UTM9, G7IWG0, G7J0N1, G7IY11, A0A072UVS0, G7JAL3, G7JAL7, G7JBC9, G7JPA2, G7JPG3, A0A072UPM6, G7K2P2, A7KH65, G7KA17, G7KA66, G7KA71, A7KH69, G7KB73, A7KHE5, A0A072UJR7, A0A072UJR7, G7KME0, A0A072UKX9, G7ZXD6, A0A072U6V1, G7KSV6, G7KYN7, G7LJB5, A0A072TSJ0
GO:0044707	single-multicellular organism process	2152	39	14.19	2e-09	8.805e-07	P	Medtr0032s0170, Medtr0054s0190, Medtr0337s0030, Medtr1g009900, Medtr1g042850, Medtr1g042940, Medtr1g055035, Medtr1g096140, Medtr1g107480, Medtr3g006650, Medtr3g012380, Medtr3g025420, Medtr3g031340, Medtr3g052100, Medtr3g053570, Medtr3g069830, Medtr3g069870, Medtr3g084820, Medtr4g033900, Medtr4g059900, Medtr4g088255, Medtr5g025100, Medtr5g056185, Medtr5g061800, Medtr5g062510, Medtr5g062610, Medtr5…	I3SP41, A0A072TTX6, A0A072TFS3, A0A072VNQ2, A7KHE7, A7KH73, A0A072VUP8, G7IAG4, A0A072VR00, A0A072UUT3, A0A072UTM9, G7IWG0, G7J0N1, G7IY11, A0A072UVS0, G7JAL3, G7JAL7, G7JBC9, G7JPA2, G7JPG3, A0A072UPM6, G7K2P2, A7KH65, G7KA17, G7KA66, G7KA71, A7KH69, G7KB73, A7KHE5, A0A072UJR7, A0A072UJR7, G7KME0, A0A072UKX9, G7ZXD6, A0A072U6V1, G7KSV6, G7KYN7, G7LJB5, A0A072TSJ0
GO:0007275	multicellular organismal development	2116	38	13.95	4.6e-09	1.856e-06	P	Medtr0032s0170, Medtr0054s0190, Medtr0337s0030, Medtr1g009900, Medtr1g042850, Medtr1g042940, Medtr1g055035, Medtr1g096140, Medtr1g107480, Medtr3g006650, Medtr3g012380, Medtr3g025420, Medtr3g031340, Medtr3g052100, Medtr3g053570, Medtr3g069830, Medtr3g069870, Medtr3g084820, Medtr4g033900, Medtr4g059900, Medtr4g088255, Medtr5g056185, Medtr5g061800, Medtr5g062510, Medtr5g062610, Medtr5g063580, Medtr5…	I3SP41, A0A072TTX6, A0A072TFS3, A0A072VNQ2, A7KHE7, A7KH73, A0A072VUP8, G7IAG4, A0A072VR00, A0A072UUT3, A0A072UTM9, G7IWG0, G7J0N1, G7IY11, A0A072UVS0, G7JAL3, G7JAL7, G7JBC9, G7JPA2, G7JPG3, A0A072UPM6, A7KH65, G7KA17, G7KA66, G7KA71, A7KH69, G7KB73, A7KHE5, A0A072UJR7, A0A072UJR7, G7KME0, A0A072UKX9, G7ZXD6, A0A072U6V1, G7KSV6, G7KYN7, G7LJB5, A0A072TSJ0
GO:0044767	single-organism developmental process	2284	39	15.06	1.1e-08	4.098e-06	P	Medtr0032s0170, Medtr0054s0190, Medtr0337s0030, Medtr1g009900, Medtr1g042850, Medtr1g042940, Medtr1g055035, Medtr1g096140, Medtr1g107480, Medtr3g006650, Medtr3g012380, Medtr3g025420, Medtr3g031340, Medtr3g052100, Medtr3g053570, Medtr3g069830, Medtr3g069870, Medtr3g084820, Medtr4g033900, Medtr4g059900, Medtr4g088255, Medtr5g025100, Medtr5g056185, Medtr5g061800, Medtr5g062510, Medtr5g062610, Medtr5…	I3SP41, A0A072TTX6, A0A072TFS3, A0A072VNQ2, A7KHE7, A7KH73, A0A072VUP8, G7IAG4, A0A072VR00, A0A072UUT3, A0A072UTM9, G7IWG0, G7J0N1, G7IY11, A0A072UVS0, G7JAL3, G7JAL7, G7JBC9, G7JPA2, G7JPG3, A0A072UPM6, G7K2P2, A7KH65, G7KA17, G7KA66, G7KA71, A7KH69, G7KB73, A7KHE5, A0A072UJR7, A0A072UJR7, G7KME0, A0A072UKX9, G7ZXD6, A0A072U6V1, G7KSV6, G7KYN7, G7LJB5, A0A072TSJ0
GO:0032502	developmental process	2319	39	15.29	1.7e-08	5.881e-06	P	Medtr0032s0170, Medtr0054s0190, Medtr0337s0030, Medtr1g009900, Medtr1g042850, Medtr1g042940, Medtr1g055035, Medtr1g096140, Medtr1g107480, Medtr3g006650, Medtr3g012380, Medtr3g025420, Medtr3g031340, Medtr3g052100, Medtr3g053570, Medtr3g069830, Medtr3g069870, Medtr3g084820, Medtr4g033900, Medtr4g059900, Medtr4g088255, Medtr5g025100, Medtr5g056185, Medtr5g061800, Medtr5g062510, Medtr5g062610, Medtr5…	I3SP41, A0A072TTX6, A0A072TFS3, A0A072VNQ2, A7KHE7, A7KH73, A0A072VUP8, G7IAG4, A0A072VR00, A0A072UUT3, A0A072UTM9, G7IWG0, G7J0N1, G7IY11, A0A072UVS0, G7JAL3, G7JAL7, G7JBC9, G7JPA2, G7JPG3, A0A072UPM6, G7K2P2, A7KH65, G7KA17, G7KA66, G7KA71, A7KH69, G7KB73, A7KHE5, A0A072UJR7, A0A072UJR7, G7KME0, A0A072UKX9, G7ZXD6, A0A072U6V1, G7KSV6, G7KYN7, G7LJB5, A0A072TSJ0
GO:0032501	multicellular organismal process	2337	39	15.41	2.1e-08	6.78e-06	P	Medtr0032s0170, Medtr0054s0190, Medtr0337s0030, Medtr1g009900, Medtr1g042850, Medtr1g042940, Medtr1g055035, Medtr1g096140, Medtr1g107480, Medtr3g006650, Medtr3g012380, Medtr3g025420, Medtr3g031340, Medtr3g052100, Medtr3g053570, Medtr3g069830, Medtr3g069870, Medtr3g084820, Medtr4g033900, Medtr4g059900, Medtr4g088255, Medtr5g025100, Medtr5g056185, Medtr5g061800, Medtr5g062510, Medtr5g062610, Medtr5…	I3SP41, A0A072TTX6, A0A072TFS3, A0A072VNQ2, A7KHE7, A7KH73, A0A072VUP8, G7IAG4, A0A072VR00, A0A072UUT3, A0A072UTM9, G7IWG0, G7J0N1, G7IY11, A0A072UVS0, G7JAL3, G7JAL7, G7JBC9, G7JPA2, G7JPG3, A0A072UPM6, G7K2P2, A7KH65, G7KA17, G7KA66, G7KA71, A7KH69, G7KB73, A7KHE5, A0A072UJR7, A0A072UJR7, G7KME0, A0A072UKX9, G7ZXD6, A0A072U6V1, G7KSV6, G7KYN7, G7LJB5, A0A072TSJ0
GO:0044699	single-organism process	9434	90	62.21	3.7e-07	0.000112	P	Medtr0032s0170, Medtr0054s0190, Medtr0337s0030, Medtr1g009900, Medtr1g011540, Medtr1g013050, Medtr1g042850, Medtr1g042940, Medtr1g045930, Medtr1g054965, Medtr1g055035, Medtr1g083290, Medtr1g085730, Medtr1g094165, Medtr1g096140, Medtr1g107480, Medtr2g009270, Medtr2g016230, Medtr2g021255, Medtr2g048900, Medtr2g054370, Medtr2g086700, Medtr2g096010, Medtr2g100710, Medtr3g006650, Medtr3g012380, Medtr3…	I3SP41, A0A072TTX6, A0A072TFS3, A0A072VNQ2, G7I6B5, A0A072VP26, A7KHE7, A7KH73, G7I787, A0A072VJ38, A0A072VUP8, G7I8P3, A0A072VNG3, A0A072VZJ3, G7IAG4, A0A072VR00, G7IPL5, G7ZXJ8, Q84UC1, G7IGL6, A0A072V7D3, G7IHF5, G7IU89, G7IHY5, A0A072UUT3, A0A072UTM9, G7IWG0, G7J0N1, G7IY11, A0A072UVS0, G7IUY6, G7JAL3, G7JAL7, G7J467, G7JBC9, G7J7R5, A0A072UXM4, A0A072UYJ4, G7JPA2, G7JPG3, G7JSS8, G7JL58, G7J…
GO:0009399	nitrogen fixation	2	2	0.01	4.3e-05	0.01225	P	Medtr1g011540, Medtr5g066070	G7I6B5, G7KBK3
GO:0007017	microtubule-based process	155	7	1.02	7.6e-05	0.02045	P	Medtr1g094165, Medtr2g096010, Medtr3g117330, Medtr5g025100, Medtr8g076190, Medtr8g085980, Medtr8g107250	A0A072VZJ3, G7IU89, G7J7R5, G7K2P2, A0A072TUA9, G7LIN7, G7LDD8
GO:0015669	gas transport	3	2	0.02	0.00013	0.03148	P	Medtr1g011540, Medtr5g066070	G7I6B5, G7KBK3
GO:0015671	oxygen transport	3	2	0.02	0.00013	0.03148	P	Medtr1g011540, Medtr5g066070	G7I6B5, G7KBK3
GO:0006528	asparagine metabolic process	5	2	0.03	0.00043	0.09466	P	Medtr3g464580, Medtr5g071360	A0A072UXM4, G7JZK0
GO:0006529	asparagine biosynthetic process	5	2	0.03	0.00043	0.09466	P	Medtr3g464580, Medtr5g071360	A0A072UXM4, G7JZK0
GO:1901607	alpha-amino acid biosynthetic process	158	6	1.04	0.00063	0.1327	P	Medtr1g107480, Medtr2g021255, Medtr3g464580, Medtr5g071360, Medtr6g071070, Medtr7g063650	A0A072VR00, Q84UC1, A0A072UXM4, G7JZK0, O04998, A0A072U056
GO:0007018	microtubule-based movement	70	4	0.46	0.00118	0.2344	P	Medtr2g096010, Medtr3g117330, Medtr5g025100, Medtr8g076190	G7IU89, G7J7R5, G7K2P2, A0A072TUA9
GO:0009084	glutamine family amino acid biosynthetic process	32	3	0.21	0.00121	0.2344	P	Medtr2g021255, Medtr6g071070, Medtr7g063650	Q84UC1, O04998, A0A072U056
GO:0006928	movement of cell or subcellular component	72	4	0.47	0.00131	0.2368	P	Medtr2g096010, Medtr3g117330, Medtr5g025100, Medtr8g076190	G7IU89, G7J7R5, G7K2P2, A0A072TUA9
GO:0008652	cellular amino acid biosynthetic process	182	6	1.2	0.00132	0.2368	P	Medtr1g107480, Medtr2g021255, Medtr3g464580, Medtr5g071360, Medtr6g071070, Medtr7g063650	A0A072VR00, Q84UC1, A0A072UXM4, G7JZK0, O04998, A0A072U056
GO:1901605	alpha-amino acid metabolic process	252	7	1.66	0.00142	0.2456	P	Medtr1g107480, Medtr2g021255, Medtr3g073470, Medtr3g464580, Medtr5g071360, Medtr6g071070, Medtr7g063650	A0A072VR00, Q84UC1, G7J467, A0A072UXM4, G7JZK0, O04998, A0A072U056
GO:0007010	cytoskeleton organization	127	5	0.84	0.00154	0.2572	P	Medtr1g032520, Medtr1g094165, Medtr8g021120, Medtr8g085980, Medtr8g107250	A0A072VGA0, A0A072VZJ3, G7L7L2, G7LIN7, G7LDD8
GO:0006542	glutamine biosynthetic process	11	2	0.07	0.00228	0.3681	P	Medtr2g021255, Medtr6g071070	Q84UC1, O04998
GO:0071941	nitrogen cycle metabolic process	13	2	0.09	0.00321	0.5015	P	Medtr1g011540, Medtr5g066070	G7I6B5, G7KBK3
GO:0006520	cellular amino acid metabolic process	398	8	2.62	0.00491	0.7431	P	Medtr1g013050, Medtr1g107480, Medtr2g021255, Medtr3g073470, Medtr3g464580, Medtr5g071360, Medtr6g071070, Medtr7g063650	A0A072VP26, A0A072VR00, Q84UC1, G7J467, A0A072UXM4, G7JZK0, O04998, A0A072U056
GO:0016109	tetraterpenoid biosynthetic process	22	2	0.15	0.00914	1	P	Medtr1g054965, Medtr2g086700	A0A072VJ38, G7IHF5
GO:0016117	carotenoid biosynthetic process	22	2	0.15	0.00914	1	P	Medtr1g054965, Medtr2g086700	A0A072VJ38, G7IHF5
GO:0009064	glutamine family amino acid metabolic process	67	3	0.44	0.00987	1	P	Medtr2g021255, Medtr6g071070, Medtr7g063650	Q84UC1, O04998, A0A072U056
GO:0048046	apoplast	228	7	0.99	5.9e-05	0.04171	C	Medtr1g013050, Medtr2g021255, Medtr4g086020, Medtr5g021180, Medtr5g063670, Medtr6g078070, Medtr8g085980	A0A072VP26, Q84UC1, G7JL79, G7KGA7, G7KB73, G7KKP1, G7LIN7
GO:0005576	extracellular region	580	9	2.51	0.00089	0.2498	C	Medtr1g013050, Medtr2g021255, Medtr3g467600, Medtr4g086020, Medtr5g021180, Medtr5g063670, Medtr6g078070, Medtr7g077350, Medtr8g085980	A0A072VP26, Q84UC1, A0A072UYJ4, G7JL79, G7KGA7, G7KB73, G7KKP1, G7L4L8, G7LIN7
GO:0005856	cytoskeleton	178	5	0.77	0.00106	0.2498	C	Medtr1g009900, Medtr1g094165, Medtr5g025100, Medtr8g085980, Medtr8g107250	A0A072VNQ2, A0A072VZJ3, G7K2P2, G7LIN7, G7LDD8
GO:0015630	microtubule cytoskeleton	134	4	0.58	0.00274	0.4843	C	Medtr1g009900, Medtr1g094165, Medtr8g085980, Medtr8g107250	A0A072VNQ2, A0A072VZJ3, G7LIN7, G7LDD8
GO:0044430	cytoskeletal part	169	4	0.73	0.00625	0.6513	C	Medtr1g009900, Medtr1g094165, Medtr8g085980, Medtr8g107250	A0A072VNQ2, A0A072VZJ3, G7LIN7, G7LDD8
GO:0009570	chloroplast stroma	506	7	2.19	0.00632	0.6513	C	Medtr1g013050, Medtr1g090867, Medtr1g107480, Medtr2g009270, Medtr2g021255, Medtr4g086020, Medtr5g063670	A0A072VP26, A0A072VN06, A0A072VR00, G7IPL5, Q84UC1, G7JL79, G7KB73
GO:0005874	microtubule	91	3	0.39	0.00724	0.6513	C	Medtr1g094165, Medtr8g085980, Medtr8g107250	A0A072VZJ3, G7LIN7, G7LDD8
GO:0009532	plastid stroma	521	7	2.26	0.00737	0.6513	C	Medtr1g013050, Medtr1g090867, Medtr1g107480, Medtr2g009270, Medtr2g021255, Medtr4g086020, Medtr5g063670	A0A072VP26, A0A072VN06, A0A072VR00, G7IPL5, Q84UC1, G7JL79, G7KB73
GO:0019825	oxygen binding	18	9	0.11	5.3e-16	1.255e-12	F	Medtr1g011540, Medtr1g090810, Medtr3g109420, Medtr5g041610, Medtr5g066070, Medtr5g080400, Medtr5g080440, Medtr5g081000, Medtr5g081030	G7I6B5, B3SGL5, G7J2X4, G7KGN2, G7KBK3, G7KGS8, G7KGT0, G7K1Z7, G7K1Z9
GO:0046872	metal ion binding	4331	61	27.08	9.1e-11	7.893e-08	F	Medtr0032s0170, Medtr0054s0190, Medtr0337s0030, Medtr1g011540, Medtr1g026170, Medtr1g042850, Medtr1g042940, Medtr1g055035, Medtr1g064350, Medtr1g083290, Medtr1g090810, Medtr2g100710, Medtr3g006650, Medtr3g012380, Medtr3g025420, Medtr3g031340, Medtr3g052100, Medtr3g053570, Medtr3g055480, Medtr3g055490, Medtr3g055510, Medtr3g055570, Medtr3g055585, Medtr3g057910, Medtr3g069830, Medtr3g069870, Medtr3…	I3SP41, A0A072TTX6, A0A072TFS3, G7I6B5, G7I8E1, A7KHE7, A7KH73, A0A072VUP8, I3T410, G7I8P3, B3SGL5, G7IHY5, A0A072UUT3, A0A072UTM9, G7IWG0, G7J0N1, G7IY11, A0A072UVS0, Q8LKW2, Q8LKW5, Q8LKW4, Q8LKW8, Q8LKW7, G7IUY6, G7JAL3, G7JAL7, G7JBC9, G7J2I3, G7J2L6, G7J7R5, A0A072UYJ4, G7JPA2, G7JPG3, A0A072UPM6, G7JQ29, G7K6R8, A0A072UDS9, G7KGN2, A7KH65, G7KA17, G7KA66, G7KA71, A7KH69, G7KB73, G7KBK3, A7K…
GO:0043169	cation binding	4342	61	27.15	1e-10	7.893e-08	F	Medtr0032s0170, Medtr0054s0190, Medtr0337s0030, Medtr1g011540, Medtr1g026170, Medtr1g042850, Medtr1g042940, Medtr1g055035, Medtr1g064350, Medtr1g083290, Medtr1g090810, Medtr2g100710, Medtr3g006650, Medtr3g012380, Medtr3g025420, Medtr3g031340, Medtr3g052100, Medtr3g053570, Medtr3g055480, Medtr3g055490, Medtr3g055510, Medtr3g055570, Medtr3g055585, Medtr3g057910, Medtr3g069830, Medtr3g069870, Medtr3…	I3SP41, A0A072TTX6, A0A072TFS3, G7I6B5, G7I8E1, A7KHE7, A7KH73, A0A072VUP8, I3T410, G7I8P3, B3SGL5, G7IHY5, A0A072UUT3, A0A072UTM9, G7IWG0, G7J0N1, G7IY11, A0A072UVS0, Q8LKW2, Q8LKW5, Q8LKW4, Q8LKW8, Q8LKW7, G7IUY6, G7JAL3, G7JAL7, G7JBC9, G7J2I3, G7J2L6, G7J7R5, A0A072UYJ4, G7JPA2, G7JPG3, A0A072UPM6, G7JQ29, G7K6R8, A0A072UDS9, G7KGN2, A7KH65, G7KA17, G7KA66, G7KA71, A7KH69, G7KB73, G7KBK3, A7K…
GO:0043167	ion binding	8539	89	53.4	3.6e-09	2.131e-06	F	Medtr0032s0170, Medtr0054s0190, Medtr0337s0030, Medtr1g004990, Medtr1g009900, Medtr1g011540, Medtr1g013050, Medtr1g026170, Medtr1g042850, Medtr1g042940, Medtr1g055035, Medtr1g064350, Medtr1g083290, Medtr1g090810, Medtr1g107480, Medtr2g021255, Medtr2g038675, Medtr2g096010, Medtr2g100710, Medtr3g006650, Medtr3g012380, Medtr3g025420, Medtr3g031340, Medtr3g052100, Medtr3g053570, Medtr3g054210, Medtr3…	I3SP41, A0A072TTX6, A0A072TFS3, A0A072VDN0, A0A072VNQ2, G7I6B5, A0A072VP26, G7I8E1, A7KHE7, A7KH73, A0A072VUP8, I3T410, G7I8P3, B3SGL5, A0A072VR00, Q84UC1, A0A072VH51, G7IU89, G7IHY5, A0A072UUT3, A0A072UTM9, G7IWG0, G7J0N1, G7IY11, A0A072UVS0, A0A072UWG5, Q8LKW2, Q8LKW5, Q8LKW4, Q8LKW8, Q8LKW7, G7IUY6, G7JAL3, G7JAL7, G7J467, G7J4R9, A0A072UZR6, G7JBC9, G7J2I3, G7J2L6, G7J7R5, A0A072UYJ4, G7JPA2,…
GO:0008017	microtubule binding	103	7	0.64	3.9e-06	0.001847	F	Medtr1g032520, Medtr1g094165, Medtr2g096010, Medtr3g117330, Medtr5g025100, Medtr8g021120, Medtr8g076190	A0A072VGA0, A0A072VZJ3, G7IU89, G7J7R5, G7K2P2, G7L7L2, A0A072TUA9
GO:0015631	tubulin binding	113	7	0.71	7.2e-06	0.002842	F	Medtr1g032520, Medtr1g094165, Medtr2g096010, Medtr3g117330, Medtr5g025100, Medtr8g021120, Medtr8g076190	A0A072VGA0, A0A072VZJ3, G7IU89, G7J7R5, G7K2P2, G7L7L2, A0A072TUA9
GO:0032403	protein complex binding	134	7	0.84	2.2e-05	0.007104	F	Medtr1g032520, Medtr1g094165, Medtr2g096010, Medtr3g117330, Medtr5g025100, Medtr8g021120, Medtr8g076190	A0A072VGA0, A0A072VZJ3, G7IU89, G7J7R5, G7K2P2, G7L7L2, A0A072TUA9
GO:0008092	cytoskeletal protein binding	187	8	1.17	2.4e-05	0.007104	F	Medtr1g032520, Medtr1g094165, Medtr2g096010, Medtr3g117330, Medtr5g025100, Medtr5g032060, Medtr8g021120, Medtr8g076190	A0A072VGA0, A0A072VZJ3, G7IU89, G7J7R5, G7K2P2, G7JWE2, G7L7L2, A0A072TUA9
GO:0005344	oxygen transporter activity	3	2	0.02	0.00012	0.02842	F	Medtr1g011540, Medtr5g066070	G7I6B5, G7KBK3
GO:0005509	calcium ion binding	302	9	1.89	0.00012	0.02842	F	Medtr1g026170, Medtr1g083290, Medtr3g055480, Medtr3g055490, Medtr3g055510, Medtr3g055570, Medtr3g055585, Medtr5g063670, Medtr8g099030	G7I8E1, G7I8P3, Q8LKW2, Q8LKW5, Q8LKW4, Q8LKW8, Q8LKW7, G7KB73, A0A072U5M5
GO:0020037	heme binding	662	13	4.14	0.00028	0.06028	F	Medtr1g011540, Medtr1g090810, Medtr3g057910, Medtr3g109420, Medtr3g467600, Medtr4g086020, Medtr5g041610, Medtr5g066070, Medtr5g080400, Medtr5g080440, Medtr5g081000, Medtr5g081030, Medtr7g103450	G7I6B5, B3SGL5, G7IUY6, G7J2X4, A0A072UYJ4, G7JL79, G7KGN2, G7KBK3, G7KGS8, G7KGT0, G7K1Z7, G7K1Z9, A0A072U321
GO:0004066	asparagine synthase (glutamine-hydrolyzing) activity	5	2	0.03	0.00038	0.07499	F	Medtr3g464580, Medtr5g071360	A0A072UXM4, G7JZK0
GO:0046906	tetrapyrrole binding	707	13	4.42	0.00052	0.08795	F	Medtr1g011540, Medtr1g090810, Medtr3g057910, Medtr3g109420, Medtr3g467600, Medtr4g086020, Medtr5g041610, Medtr5g066070, Medtr5g080400, Medtr5g080440, Medtr5g081000, Medtr5g081030, Medtr7g103450	G7I6B5, B3SGL5, G7IUY6, G7J2X4, A0A072UYJ4, G7JL79, G7KGN2, G7KBK3, G7KGS8, G7KGT0, G7K1Z7, G7K1Z9, A0A072U321
GO:0044877	macromolecular complex binding	223	7	1.39	0.00052	0.08795	F	Medtr1g032520, Medtr1g094165, Medtr2g096010, Medtr3g117330, Medtr5g025100, Medtr8g021120, Medtr8g076190	A0A072VGA0, A0A072VZJ3, G7IU89, G7J7R5, G7K2P2, G7L7L2, A0A072TUA9
GO:0003777	microtubule motor activity	69	4	0.43	0.00093	0.1468	F	Medtr2g096010, Medtr3g117330, Medtr5g025100, Medtr8g076190	G7IU89, G7J7R5, G7K2P2, A0A072TUA9
GO:0016879	ligase activity, forming carbon-nitrogen bonds	73	4	0.46	0.00114	0.1687	F	Medtr2g021255, Medtr3g464580, Medtr5g071360, Medtr6g071070	Q84UC1, A0A072UXM4, G7JZK0, O04998
GO:0050664	oxidoreductase activity, acting on NAD(P)H, oxygen as acceptor	10	2	0.06	0.00169	0.2354	F	Medtr1g083290, Medtr8g099030	G7I8P3, A0A072U5M5
GO:0003774	motor activity	91	4	0.57	0.00258	0.3394	F	Medtr2g096010, Medtr3g117330, Medtr5g025100, Medtr8g076190	G7IU89, G7J7R5, G7K2P2, A0A072TUA9
GO:0004356	glutamate-ammonia ligase activity	13	2	0.08	0.0029	0.3614	F	Medtr2g021255, Medtr6g071070	Q84UC1, O04998
GO:0016211	ammonia ligase activity	14	2	0.09	0.00337	0.38	F	Medtr2g021255, Medtr6g071070	Q84UC1, O04998
GO:0016880	acid-ammonia (or amide) ligase activity	14	2	0.09	0.00337	0.38	F	Medtr2g021255, Medtr6g071070	Q84UC1, O04998
GO:0016884	carbon-nitrogen ligase activity, with glutamine as amido-N-donor	15	2	0.09	0.00387	0.4166	F	Medtr3g464580, Medtr5g071360	A0A072UXM4, G7JZK0
GO:0005200	structural constituent of cytoskeleton	19	2	0.12	0.0062	0.592	F	Medtr8g085980, Medtr8g107250	G7LIN7, G7LDD8

## Sheet: 555-GO_Induced
GO.ID	Term	Annotated	Count	Expected	p-value	q-value	Aspect	Genes	Origin input
GO:0044710	single-organism metabolic process	4665	108	65.18	4.3e-09	2.082e-05	P	Medtr0001s0660, Medtr0032s0040, Medtr1g019270, Medtr1g062880, Medtr1g064090, Medtr1g069430, Medtr1g081620, Medtr1g094780, Medtr1g095250, Medtr1g104650, Medtr1g112780, Medtr1g115900, Medtr2g008030, Medtr2g010540, Medtr2g011820, Medtr2g015690, Medtr2g017740, Medtr2g020800, Medtr2g069330, Medtr2g079360, Medtr2g085075, Medtr2g087900, Medtr2g103730, Medtr2g450040, Medtr3g019090, Medtr3g019120, Medtr3g…	A0A072TLN4, A0A072TJY6, G7I3I7, A0A072VL48, G7IBI3, A0A072VKC1, G7I7F0, G7I515, G7I3B2, G7ID71, A0A072W2C4, G7IF04, G7IL84, G7IFC6, A0A072V3V9, G7IKB6, G7ILM1, G7IFM9, G7IH35, I3RZT7, A0A072VAB3, G7IRJ1, Q2HUA3, A0A072V8D1, G7IW34, G7IW36, G7IW38, G7IW39, G7IZP1, G7IUY5, G7IV17, G7J9Z8, A0A072UZ53, G7JAR7, G7J4B5, G7J3D5, G7JCD0, G7J435, A0A072UY40, A0A072URR0, A0A072UHQ1, G7JTE4, B7FHL7, A0A072U…
GO:0055114	oxidation-reduction process	2258	62	31.55	1.1e-07	0.0002664	P	Medtr0001s0660, Medtr0032s0040, Medtr1g069430, Medtr1g104650, Medtr1g112780, Medtr1g115900, Medtr2g020800, Medtr2g079360, Medtr2g450040, Medtr3g019090, Medtr3g019120, Medtr3g019150, Medtr3g019160, Medtr3g057900, Medtr3g069190, Medtr3g078550, Medtr3g467140, Medtr4g021350, Medtr4g021410, Medtr4g029170, Medtr4g030890, Medtr4g045997, Medtr4g051622, Medtr4g064887, Medtr4g072320, Medtr4g079290, Medtr4g…	A0A072TLN4, A0A072TJY6, A0A072VKC1, G7ID71, A0A072W2C4, G7IF04, G7IFM9, I3RZT7, A0A072V8D1, G7IW34, G7IW36, G7IW38, G7IW39, G7IUY5, G7J9Z8, A0A072UZ53, A0A072UY40, G7JTE4, B7FHL7, A0A072UIE4, G7JKU3, A0A072UUQ5, A0A072UJ51, I3SNR4, G7JL30, G7JUZ2, G7JLA7, G7JME3, A0A072UMG5, A0A072UN28, Q6WNR0, G7JHR0, A0A072UPJ4, G7JKB4, G7JVG8, B7FI39, G7K566, G7JYL4, G7K2L9, A0A072UPY1, G7KEE9, G7KEE9, G7KFM2,…
GO:0046686	response to cadmium ion	209	15	2.92	2.6e-07	0.0002906	P	Medtr1g088825, Medtr1g088840, Medtr3g035130, Medtr3g069190, Medtr3g084310, Medtr4g008660, Medtr4g064887, Medtr4g100640, Medtr5g013470, Medtr5g030620, Medtr5g077070, Medtr5g430730, Medtr7g021850, Medtr7g090180, Medtr8g064810	A0A072VNK7, A0A072VNK7, G7IZP1, G7J9Z8, G7JAR7, A0A072UHQ1, I3SNR4, G7JHR0, G7JYL4, G7KF50, G7KFV7, G7KF50, A2Q5B6, A2Q2Z0, A0A072U2K5
GO:0044712	single-organism catabolic process	440	22	6.15	2.7e-07	0.0002906	P	Medtr1g064090, Medtr1g094780, Medtr1g115900, Medtr2g008030, Medtr2g015690, Medtr2g103730, Medtr3g035130, Medtr4g008660, Medtr4g029170, Medtr4g030890, Medtr4g079290, Medtr4g100640, Medtr5g011050, Medtr5g017680, Medtr5g074970, Medtr5g098720, Medtr6g043240, Medtr7g022310, Medtr7g072480, Medtr7g078070, Medtr7g081050, Medtr8g101570	G7IBI3, G7I515, G7IF04, G7IL84, G7IKB6, Q2HUA3, G7IZP1, A0A072UHQ1, A0A072UIE4, G7JKU3, G7JUZ2, G7JHR0, G7KES0, G7K805, G7KFM2, G7K0Q0, A0A072UAE2, G7KUR3, G7KX22, G7L5N4, G7KTB3, G7LJJ4
GO:0009817	defense response to fungus, incompatible interaction	33	7	0.46	3e-07	0.0002906	P	Medtr1g088825, Medtr1g088840, Medtr2g034480, Medtr3g080050, Medtr5g030620, Medtr5g430730, Medtr6g033330	A0A072VNK7, A0A072VNK7, Q2HU16, G7J6P5, G7KF50, G7KF50, G8D2D1
GO:0009620	response to fungus	199	14	2.78	8.5e-07	0.0006861	P	Medtr1g088825, Medtr1g088840, Medtr2g034480, Medtr3g035130, Medtr3g069190, Medtr3g080050, Medtr3g087590, Medtr3g118390, Medtr4g100640, Medtr4g120760, Medtr4g124920, Medtr5g030620, Medtr5g430730, Medtr6g033330	A0A072VNK7, A0A072VNK7, Q2HU16, G7IZP1, G7J9Z8, G7J6P5, G7J4B5, G7J999, G7JHR0, G7JLL1, G7JS72, G7KF50, G7KF50, G8D2D1
GO:0010038	response to metal ion	281	16	3.93	2.3e-06	0.001574	P	Medtr1g088825, Medtr1g088840, Medtr3g035130, Medtr3g069190, Medtr3g084310, Medtr4g008660, Medtr4g064887, Medtr4g100640, Medtr4g120760, Medtr5g013470, Medtr5g030620, Medtr5g077070, Medtr5g430730, Medtr7g021850, Medtr7g090180, Medtr8g064810	A0A072VNK7, A0A072VNK7, G7IZP1, G7J9Z8, G7JAR7, A0A072UHQ1, I3SNR4, G7JHR0, G7JLL1, G7JYL4, G7KF50, G7KFV7, G7KF50, A2Q5B6, A2Q2Z0, A0A072U2K5
GO:0010035	response to inorganic substance	544	23	7.6	2.6e-06	0.001574	P	Medtr1g064090, Medtr1g088680, Medtr1g088825, Medtr1g088840, Medtr3g035130, Medtr3g069190, Medtr3g084310, Medtr3g087590, Medtr4g008660, Medtr4g064887, Medtr4g100640, Medtr4g104700, Medtr4g120760, Medtr5g006070, Medtr5g013470, Medtr5g024900, Medtr5g030620, Medtr5g069600, Medtr5g077070, Medtr5g430730, Medtr7g021850, Medtr7g090180, Medtr8g064810	G7IBI3, G7IF78, A0A072VNK7, A0A072VNK7, G7IZP1, G7J9Z8, G7JAR7, G7J4B5, A0A072UHQ1, I3SNR4, G7JHR0, I3SMV0, G7JLL1, G7K2C5, G7JYL4, G7K2L9, G7KF50, G7KE34, G7KFV7, G7KF50, A2Q5B6, A2Q2Z0, A0A072U2K5
GO:0050832	defense response to fungus	163	12	2.28	3.2e-06	0.001722	P	Medtr1g088825, Medtr1g088840, Medtr2g034480, Medtr3g035130, Medtr3g080050, Medtr3g087590, Medtr3g118390, Medtr4g120760, Medtr4g124920, Medtr5g030620, Medtr5g430730, Medtr6g033330	A0A072VNK7, A0A072VNK7, Q2HU16, G7IZP1, G7J6P5, G7J4B5, G7J999, G7JLL1, G7JS72, G7KF50, G7KF50, G8D2D1
GO:0043207	response to external biotic stimulus	531	22	7.42	6e-06	0.002642	P	Medtr1g088680, Medtr1g088825, Medtr1g088840, Medtr1g104650, Medtr2g034480, Medtr3g035130, Medtr3g069190, Medtr3g080050, Medtr3g087590, Medtr3g118390, Medtr4g061130, Medtr4g082830, Medtr4g100640, Medtr4g120760, Medtr4g124920, Medtr5g030620, Medtr5g077070, Medtr5g430730, Medtr6g033330, Medtr7g069640, Medtr8g010180, Medtr8g012960	G7IF78, A0A072VNK7, A0A072VNK7, G7ID71, Q2HU16, G7IZP1, G7J9Z8, G7J6P5, G7J4B5, G7J999, G7JRI4, G7JGC6, G7JHR0, G7JLL1, G7JS72, G7KF50, G7KFV7, G7KF50, G8D2D1, G7KSC5, A0A072TLE6, A0A072TXB9
GO:0051707	response to other organism	531	22	7.42	6e-06	0.002642	P	Medtr1g088680, Medtr1g088825, Medtr1g088840, Medtr1g104650, Medtr2g034480, Medtr3g035130, Medtr3g069190, Medtr3g080050, Medtr3g087590, Medtr3g118390, Medtr4g061130, Medtr4g082830, Medtr4g100640, Medtr4g120760, Medtr4g124920, Medtr5g030620, Medtr5g077070, Medtr5g430730, Medtr6g033330, Medtr7g069640, Medtr8g010180, Medtr8g012960	G7IF78, A0A072VNK7, A0A072VNK7, G7ID71, Q2HU16, G7IZP1, G7J9Z8, G7J6P5, G7J4B5, G7J999, G7JRI4, G7JGC6, G7JHR0, G7JLL1, G7JS72, G7KF50, G7KFV7, G7KF50, G8D2D1, G7KSC5, A0A072TLE6, A0A072TXB9
GO:0002376	immune system process	208	13	2.91	7.7e-06	0.002943	P	Medtr1g088825, Medtr1g088840, Medtr2g017740, Medtr2g034480, Medtr3g080050, Medtr3g087590, Medtr3g118390, Medtr5g030620, Medtr5g085790, Medtr5g430730, Medtr6g033330, Medtr7g078070, Medtr8g012960	A0A072VNK7, A0A072VNK7, G7ILM1, Q2HU16, G7J6P5, G7J4B5, G7J999, G7KF50, G7K7K0, G7KF50, G8D2D1, G7L5N4, A0A072TXB9
GO:0009607	response to biotic stimulus	582	23	8.13	7.9e-06	0.002943	P	Medtr1g088680, Medtr1g088825, Medtr1g088840, Medtr1g104650, Medtr2g034480, Medtr2g035170, Medtr3g035130, Medtr3g069190, Medtr3g080050, Medtr3g087590, Medtr3g118390, Medtr4g061130, Medtr4g082830, Medtr4g100640, Medtr4g120760, Medtr4g124920, Medtr5g030620, Medtr5g077070, Medtr5g430730, Medtr6g033330, Medtr7g069640, Medtr8g010180, Medtr8g012960	G7IF78, A0A072VNK7, A0A072VNK7, G7ID71, Q2HU16, G7IMZ2, G7IZP1, G7J9Z8, G7J6P5, G7J4B5, G7J999, G7JRI4, G7JGC6, G7JHR0, G7JLL1, G7JS72, G7KF50, G7KFV7, G7KF50, G8D2D1, G7KSC5, A0A072TLE6, A0A072TXB9
GO:0008152	metabolic process	13744	222	192.04	1.1e-05	0.003805	P	Medtr0001s0660, Medtr0002s1060, Medtr0032s0040, Medtr0062s0040, Medtr0062s0060, Medtr0062s0090, Medtr0078s0060, Medtr1g014240, Medtr1g019270, Medtr1g028890, Medtr1g029810, Medtr1g036490, Medtr1g062880, Medtr1g063120, Medtr1g064090, Medtr1g069430, Medtr1g072490, Medtr1g077480, Medtr1g081620, Medtr1g090270, Medtr1g094780, Medtr1g095250, Medtr1g095540, Medtr1g096310, Medtr1g098360, Medtr1g104650, Me…	A0A072TLN4, A0A072TLJ8, A0A072TJY6, G7IG38, G7IG38, G7IG38, A0A072TTM5, Q6UY57, G7I3I7, A0A072VQP2, A0A072VQV6, A0A072VHJ4, A0A072VL48, A0A072VL68, G7IBI3, A0A072VKC1, G7IEF4, A0A072VXV5, G7I7F0, G7I301, G7I515, G7I3B2, G7I9K1, A0A072VZR2, G7IBW3, G7ID71, G7IE12, B7FMR5, G7ID90, A0A072W2C4, G7IEZ6, G7IF04, A0A072VI48, G7IL84, G7IFC6, A0A072V3V9, G7IFI1, G7IKB6, G7ILM1, G7IFM9, G7IFT4, Q2HU16, B7F…
GO:0006955	immune response	186	12	2.6	1.3e-05	0.004197	P	Medtr1g088825, Medtr1g088840, Medtr2g017740, Medtr2g034480, Medtr3g080050, Medtr3g118390, Medtr5g030620, Medtr5g085790, Medtr5g430730, Medtr6g033330, Medtr7g078070, Medtr8g012960	A0A072VNK7, A0A072VNK7, G7ILM1, Q2HU16, G7J6P5, G7J999, G7KF50, G7K7K0, G7KF50, G8D2D1, G7L5N4, A0A072TXB9
GO:0098542	defense response to other organism	402	18	5.62	1.5e-05	0.00454	P	Medtr1g088825, Medtr1g088840, Medtr1g104650, Medtr2g034480, Medtr3g035130, Medtr3g080050, Medtr3g087590, Medtr3g118390, Medtr4g082830, Medtr4g100640, Medtr4g120760, Medtr4g124920, Medtr5g030620, Medtr5g077070, Medtr5g430730, Medtr6g033330, Medtr8g010180, Medtr8g012960	A0A072VNK7, A0A072VNK7, G7ID71, Q2HU16, G7IZP1, G7J6P5, G7J4B5, G7J999, G7JGC6, G7JHR0, G7JLL1, G7JS72, G7KF50, G7KFV7, G7KF50, G8D2D1, A0A072TLE6, A0A072TXB9
GO:0009814	defense response, incompatible interaction	106	9	1.48	1.8e-05	0.005112	P	Medtr1g088825, Medtr1g088840, Medtr2g034480, Medtr3g080050, Medtr3g118390, Medtr5g030620, Medtr5g430730, Medtr6g033330, Medtr8g012960	A0A072VNK7, A0A072VNK7, Q2HU16, G7J6P5, G7J999, G7KF50, G7KF50, G8D2D1, A0A072TXB9
GO:0009605	response to external stimulus	703	25	9.82	1.9e-05	0.005112	P	Medtr1g088680, Medtr1g088825, Medtr1g088840, Medtr1g104650, Medtr2g034480, Medtr3g035130, Medtr3g069190, Medtr3g080050, Medtr3g087590, Medtr3g118390, Medtr4g061130, Medtr4g082830, Medtr4g100640, Medtr4g120760, Medtr4g124920, Medtr5g030620, Medtr5g077070, Medtr5g430730, Medtr6g033330, Medtr7g069640, Medtr7g072420, Medtr7g100370, Medtr8g010180, Medtr8g012960, Medtr8g064810	G7IF78, A0A072VNK7, A0A072VNK7, G7ID71, Q2HU16, G7IZP1, G7J9Z8, G7J6P5, G7J4B5, G7J999, G7JRI4, G7JGC6, G7JHR0, G7JLL1, G7JS72, G7KF50, G7KFV7, G7KF50, G8D2D1, G7KSC5, G7KX17, G7L0Q2, A0A072TLE6, A0A072TXB9, A0A072U2K5
GO:0009800	cinnamic acid biosynthetic process	5	3	0.07	2.6e-05	0.006296	P	Medtr1g064090, Medtr1g094780, Medtr5g098720	G7IBI3, G7I515, G7K0Q0
GO:0009803	cinnamic acid metabolic process	5	3	0.07	2.6e-05	0.006296	P	Medtr1g064090, Medtr1g094780, Medtr5g098720	G7IBI3, G7I515, G7K0Q0
GO:0009072	aromatic amino acid family metabolic process	67	7	0.94	4.1e-05	0.009455	P	Medtr1g064090, Medtr1g094780, Medtr1g095250, Medtr4g055310, Medtr5g091060, Medtr5g098720, Medtr8g091280	G7IBI3, G7I515, G7I3B2, G7JKZ4, Q56H33, G7K0Q0, G7LAD1
GO:0006558	L-phenylalanine metabolic process	15	4	0.21	4.5e-05	0.009475	P	Medtr1g064090, Medtr1g094780, Medtr4g055310, Medtr5g098720	G7IBI3, G7I515, G7JKZ4, G7K0Q0
GO:1902221	erythrose 4-phosphate/phosphoenolpyruvate family amino acid metabolic process	15	4	0.21	4.5e-05	0.009475	P	Medtr1g064090, Medtr1g094780, Medtr4g055310, Medtr5g098720	G7IBI3, G7I515, G7JKZ4, G7K0Q0
GO:0044281	small molecule metabolic process	1385	38	19.35	4.9e-05	0.009686	P	Medtr1g062880, Medtr1g064090, Medtr1g069430, Medtr1g081620, Medtr1g094780, Medtr1g095250, Medtr1g104650, Medtr2g008030, Medtr2g017740, Medtr2g103730, Medtr3g035130, Medtr3g084310, Medtr3g087590, Medtr3g108800, Medtr3g111120, Medtr4g008660, Medtr4g055310, Medtr4g079290, Medtr4g094805, Medtr4g100640, Medtr4g128240, Medtr5g011050, Medtr5g013470, Medtr5g022940, Medtr5g030620, Medtr5g075450, Medtr5g07…	A0A072VL48, G7IBI3, A0A072VKC1, G7I7F0, G7I515, G7I3B2, G7ID71, G7IL84, G7ILM1, Q2HUA3, G7IZP1, G7JAR7, G7J4B5, G7JCD0, G7J435, A0A072UHQ1, G7JKZ4, G7JUZ2, Q6XQM5, G7JHR0, G7JVG8, G7KES0, G7JYL4, G7JYQ8, G7KF50, Q2MJ09, G7KFV7, Q56H33, G7K0Q0, G7KF50, A0A072UDF8, G7KUR3, G7L5N4, D7RIC7, G7LAD1, A0A072TTX3, G7LJJ4, G7L7H0
GO:0045087	innate immune response	181	11	2.53	5e-05	0.009686	P	Medtr1g088825, Medtr1g088840, Medtr2g017740, Medtr2g034480, Medtr3g080050, Medtr3g118390, Medtr5g030620, Medtr5g085790, Medtr5g430730, Medtr6g033330, Medtr8g012960	A0A072VNK7, A0A072VNK7, G7ILM1, Q2HU16, G7J6P5, G7J999, G7KF50, G7K7K0, G7KF50, G8D2D1, A0A072TXB9
GO:0006094	gluconeogenesis	6	3	0.08	5.2e-05	0.009686	P	Medtr3g111120, Medtr5g030620, Medtr5g430730	G7J435, G7KF50, G7KF50
GO:0016042	lipid catabolic process	96	8	1.34	6e-05	0.01076	P	Medtr2g015690, Medtr2g103730, Medtr4g079290, Medtr4g100640, Medtr5g011050, Medtr5g017680, Medtr7g022310, Medtr7g081050	G7IKB6, Q2HUA3, G7JUZ2, G7JHR0, G7KES0, G7K805, G7KUR3, G7KTB3
GO:0071417	cellular response to organonitrogen compound	7	3	0.1	9.1e-05	0.01574	P	Medtr3g080050, Medtr4g123850, Medtr5g085790	G7J6P5, G7JQ33, G7K7K0
GO:0006559	L-phenylalanine catabolic process	8	3	0.11	0.00014	0.02187	P	Medtr1g064090, Medtr1g094780, Medtr5g098720	G7IBI3, G7I515, G7K0Q0
GO:0019319	hexose biosynthetic process	8	3	0.11	0.00014	0.02187	P	Medtr3g111120, Medtr5g030620, Medtr5g430730	G7J435, G7KF50, G7KF50
GO:1902222	erythrose 4-phosphate/phosphoenolpyruvate family amino acid catabolic process	8	3	0.11	0.00014	0.02187	P	Medtr1g064090, Medtr1g094780, Medtr5g098720	G7IBI3, G7I515, G7K0Q0
GO:0044282	small molecule catabolic process	109	8	1.52	0.00015	0.0227	P	Medtr1g064090, Medtr1g094780, Medtr2g008030, Medtr3g035130, Medtr4g008660, Medtr4g079290, Medtr4g100640, Medtr5g098720	G7IBI3, G7I515, G7IL84, G7IZP1, A0A072UHQ1, G7JUZ2, G7JHR0, G7K0Q0
GO:1901565	organonitrogen compound catabolic process	112	8	1.56	0.00018	0.02642	P	Medtr1g064090, Medtr1g094780, Medtr3g118390, Medtr5g098720, Medtr6g090280, Medtr7g022310, Medtr8g074330, Medtr8g101570	G7IBI3, G7I515, G7J999, G7K0Q0, G7KHZ7, G7KUR3, G7LA76, G7LJJ4
GO:0019499	cyanide metabolic process	2	2	0.03	0.00019	0.02706	P	Medtr4g052390, Medtr7g078070	A0A072UKA3, G7L5N4
GO:0009698	phenylpropanoid metabolic process	88	7	1.23	0.00023	0.03183	P	Medtr1g064090, Medtr1g094780, Medtr3g098980, Medtr4g007540, Medtr5g075450, Medtr5g098720, Medtr8g064870	G7IBI3, G7I515, G7J3D5, A0A072URR0, Q2MJ09, G7K0Q0, A0A072TT58
GO:0019748	secondary metabolic process	117	8	1.63	0.00024	0.03229	P	Medtr1g064090, Medtr1g094780, Medtr3g098980, Medtr4g007540, Medtr4g061130, Medtr5g075450, Medtr5g098720, Medtr8g064870	G7IBI3, G7I515, G7J3D5, A0A072URR0, G7JRI4, Q2MJ09, G7K0Q0, A0A072TT58
GO:0009611	response to wounding	119	8	1.66	0.00027	0.03534	P	Medtr1g088680, Medtr3g118390, Medtr4g061130, Medtr4g100640, Medtr4g120760, Medtr5g075450, Medtr7g078070, Medtr8g023720	G7IF78, G7J999, G7JRI4, G7JHR0, G7JLL1, Q2MJ09, G7L5N4, A0A072TMU1
GO:0042537	benzene-containing compound metabolic process	24	4	0.34	0.00032	0.04078	P	Medtr1g064090, Medtr1g094780, Medtr2g017740, Medtr5g098720	G7IBI3, G7I515, G7ILM1, G7K0Q0
GO:0009056	catabolic process	1008	28	14.08	0.00043	0.0534	P	Medtr1g064090, Medtr1g094780, Medtr1g110510, Medtr1g115900, Medtr2g008030, Medtr2g015690, Medtr2g103730, Medtr3g035130, Medtr3g118390, Medtr4g008660, Medtr4g029170, Medtr4g030890, Medtr4g079290, Medtr4g100640, Medtr5g011050, Medtr5g017680, Medtr5g074970, Medtr5g098720, Medtr6g043240, Medtr6g090280, Medtr7g022310, Medtr7g072480, Medtr7g078070, Medtr7g081050, Medtr7g088410, Medtr8g074330, Medtr8g09…	G7IBI3, G7I515, G7ID90, G7IF04, G7IL84, G7IKB6, Q2HUA3, G7IZP1, G7J999, A0A072UHQ1, A0A072UIE4, G7JKU3, G7JUZ2, G7JHR0, G7KES0, G7K805, G7KFM2, G7K0Q0, A0A072UAE2, G7KHZ7, G7KUR3, G7KX22, G7L5N4, G7KTB3, D7RIC7, G7LA76, G7LD86, G7LJJ4
GO:0071323	cellular response to chitin	3	2	0.04	0.00058	0.06969	P	Medtr3g080050, Medtr5g085790	G7J6P5, G7K7K0
GO:0044248	cellular catabolic process	679	21	9.49	0.00059	0.06969	P	Medtr1g064090, Medtr1g094780, Medtr1g110510, Medtr1g115900, Medtr2g015690, Medtr3g035130, Medtr3g118390, Medtr4g008660, Medtr4g029170, Medtr4g030890, Medtr4g079290, Medtr4g100640, Medtr5g074970, Medtr5g098720, Medtr6g043240, Medtr6g090280, Medtr7g022310, Medtr7g072480, Medtr7g078070, Medtr8g074330, Medtr8g101570	G7IBI3, G7I515, G7ID90, G7IF04, G7IKB6, G7IZP1, G7J999, A0A072UHQ1, A0A072UIE4, G7JKU3, G7JUZ2, G7JHR0, G7KFM2, G7K0Q0, A0A072UAE2, G7KHZ7, G7KUR3, G7KX22, G7L5N4, G7LA76, G7LJJ4
GO:0016054	organic acid catabolic process	76	6	1.06	0.00068	0.07659	P	Medtr1g064090, Medtr1g094780, Medtr3g035130, Medtr4g079290, Medtr4g100640, Medtr5g098720	G7IBI3, G7I515, G7IZP1, G7JUZ2, G7JHR0, G7K0Q0
GO:0046395	carboxylic acid catabolic process	76	6	1.06	0.00068	0.07659	P	Medtr1g064090, Medtr1g094780, Medtr3g035130, Medtr4g079290, Medtr4g100640, Medtr5g098720	G7IBI3, G7I515, G7IZP1, G7JUZ2, G7JHR0, G7K0Q0
GO:0044550	secondary metabolite biosynthetic process	77	6	1.08	0.00073	0.08035	P	Medtr1g064090, Medtr1g094780, Medtr3g098980, Medtr4g007540, Medtr4g061130, Medtr5g098720	G7IBI3, G7I515, G7J3D5, A0A072URR0, G7JRI4, G7K0Q0
GO:0009074	aromatic amino acid family catabolic process	15	3	0.21	0.00108	0.1162	P	Medtr1g064090, Medtr1g094780, Medtr5g098720	G7IBI3, G7I515, G7K0Q0
GO:0046292	formaldehyde metabolic process	4	2	0.06	0.00115	0.1211	P	Medtr1g069430, Medtr4g008660	A0A072VKC1, A0A072UHQ1
GO:0009699	phenylpropanoid biosynthetic process	57	5	0.8	0.00119	0.1211	P	Medtr1g064090, Medtr1g094780, Medtr3g098980, Medtr4g007540, Medtr5g098720	G7IBI3, G7I515, G7J3D5, A0A072URR0, G7K0Q0
GO:0009617	response to bacterium	262	11	3.66	0.0012	0.1211	P	Medtr1g088825, Medtr1g088840, Medtr3g080050, Medtr3g087590, Medtr4g061130, Medtr4g082830, Medtr4g120760, Medtr4g124920, Medtr5g077070, Medtr8g010180, Medtr8g012960	A0A072VNK7, A0A072VNK7, G7J6P5, G7J4B5, G7JRI4, G7JGC6, G7JLL1, G7JS72, G7KFV7, A0A072TLE6, A0A072TXB9
GO:0006979	response to oxidative stress	357	13	4.99	0.00162	0.1601	P	Medtr1g064090, Medtr1g115900, Medtr3g087590, Medtr4g029170, Medtr4g030890, Medtr4g061130, Medtr4g086400, Medtr4g120760, Medtr5g024900, Medtr5g069600, Medtr5g074970, Medtr6g043240, Medtr7g072480	G7IBI3, G7IF04, G7J4B5, A0A072UIE4, G7JKU3, G7JRI4, G7JLA7, G7JLL1, G7K2L9, G7KE34, G7KFM2, A0A072UAE2, G7KX22
GO:0042221	response to chemical	1665	38	23.26	0.0018	0.1743	P	Medtr1g064090, Medtr1g086080, Medtr1g088680, Medtr1g088825, Medtr1g088840, Medtr2g011820, Medtr3g035130, Medtr3g069190, Medtr3g080050, Medtr3g084310, Medtr3g087590, Medtr3g118390, Medtr4g008660, Medtr4g052390, Medtr4g061130, Medtr4g061833, Medtr4g061930, Medtr4g064887, Medtr4g082830, Medtr4g100640, Medtr4g104700, Medtr4g120760, Medtr4g123850, Medtr5g006070, Medtr5g013470, Medtr5g024900, Medtr5g03…	G7IBI3, G7IBR0, G7IF78, A0A072VNK7, A0A072VNK7, A0A072V3V9, G7IZP1, G7J9Z8, G7J6P5, G7JAR7, G7J4B5, G7J999, A0A072UHQ1, A0A072UKA3, G7JRI4, G7JSL9, G7JSL9, I3SNR4, G7JGC6, G7JHR0, I3SMV0, G7JLL1, G7JQ33, G7K2C5, G7JYL4, G7K2L9, G7KF50, G7KE34, G7KFV7, G7K7K0, G7KF50, G7KHZ7, A2Q5B6, A2Q2Z0, A0A072U1R9, A0A072TXB9, A0A072U2K5, A0A072TQB1
GO:0046364	monosaccharide biosynthetic process	20	3	0.28	0.00258	0.245	P	Medtr3g111120, Medtr5g030620, Medtr5g430730	G7J435, G7KF50, G7KF50
GO:0044242	cellular lipid catabolic process	42	4	0.59	0.00275	0.252	P	Medtr2g015690, Medtr4g079290, Medtr4g100640, Medtr7g022310	G7IKB6, G7JUZ2, G7JHR0, G7KUR3
GO:0044283	small molecule biosynthetic process	520	16	7.27	0.00277	0.252	P	Medtr1g064090, Medtr1g081620, Medtr1g094780, Medtr1g095250, Medtr1g104650, Medtr3g087590, Medtr3g111120, Medtr4g055310, Medtr4g100640, Medtr5g030620, Medtr5g075450, Medtr5g091060, Medtr5g098720, Medtr5g430730, Medtr7g078070, Medtr8g091280	G7IBI3, G7I7F0, G7I515, G7I3B2, G7ID71, G7J4B5, G7J435, G7JKZ4, G7JHR0, G7KF50, Q2MJ09, Q56H33, G7K0Q0, G7KF50, G7L5N4, G7LAD1
GO:0015749	monosaccharide transport	6	2	0.08	0.00281	0.252	P	Medtr4g091370, Medtr5g006070	G7JRW3, G7K2C5
GO:0031347	regulation of defense response	136	7	1.9	0.00304	0.2677	P	Medtr1g104650, Medtr3g075440, Medtr3g080050, Medtr4g082830, Medtr8g010180, Medtr8g012960, Medtr8g023720	G7ID71, A0A072UZY2, G7J6P5, G7JGC6, A0A072TLE6, A0A072TXB9, A0A072TMU1
GO:0042742	defense response to bacterium	217	9	3.03	0.00355	0.307	P	Medtr1g088825, Medtr1g088840, Medtr3g080050, Medtr3g087590, Medtr4g082830, Medtr4g124920, Medtr5g077070, Medtr8g010180, Medtr8g012960	A0A072VNK7, A0A072VNK7, G7J6P5, G7J4B5, G7JGC6, G7JS72, G7KFV7, A0A072TLE6, A0A072TXB9
GO:0080134	regulation of response to stress	178	8	2.49	0.00363	0.3084	P	Medtr1g104650, Medtr3g075440, Medtr3g080050, Medtr4g061130, Medtr4g082830, Medtr8g010180, Medtr8g012960, Medtr8g023720	G7ID71, A0A072UZY2, G7J6P5, G7JRI4, G7JGC6, A0A072TLE6, A0A072TXB9, A0A072TMU1
GO:0016051	carbohydrate biosynthetic process	219	9	3.06	0.00377	0.3148	P	Medtr2g010540, Medtr2g087900, Medtr3g060280, Medtr3g087590, Medtr3g098980, Medtr3g111120, Medtr4g129270, Medtr5g030620, Medtr5g430730	G7IFC6, G7IRJ1, G7IV17, G7J4B5, G7J3D5, G7J435, G7JEA0, G7KF50, G7KF50
GO:0006006	glucose metabolic process	23	3	0.32	0.00388	0.3185	P	Medtr3g111120, Medtr5g030620, Medtr5g430730	G7J435, G7KF50, G7KF50
GO:1901575	organic substance catabolic process	858	22	11.99	0.00464	0.3745	P	Medtr1g064090, Medtr1g094780, Medtr1g110510, Medtr2g008030, Medtr2g015690, Medtr2g103730, Medtr3g035130, Medtr3g118390, Medtr4g008660, Medtr4g079290, Medtr4g100640, Medtr5g011050, Medtr5g017680, Medtr5g098720, Medtr6g090280, Medtr7g022310, Medtr7g078070, Medtr7g081050, Medtr7g088410, Medtr8g074330, Medtr8g093460, Medtr8g101570	G7IBI3, G7I515, G7ID90, G7IL84, G7IKB6, Q2HUA3, G7IZP1, G7J999, A0A072UHQ1, G7JUZ2, G7JHR0, G7KES0, G7K805, G7K0Q0, G7KHZ7, G7KUR3, G7L5N4, G7KTB3, D7RIC7, G7LA76, G7LD86, G7LJJ4
GO:0051510	regulation of unidimensional cell growth	25	3	0.35	0.00494	0.3922	P	Medtr4g061833, Medtr4g061930, Medtr8g064810	G7JSL9, G7JSL9, A0A072U2K5
GO:0006102	isocitrate metabolic process	8	2	0.11	0.00515	0.4023	P	Medtr5g022940, Medtr5g077070	G7JYQ8, G7KFV7
GO:1901615	organic hydroxy compound metabolic process	151	7	2.11	0.00539	0.4143	P	Medtr1g064090, Medtr1g069430, Medtr2g017740, Medtr2g103730, Medtr3g087590, Medtr5g011050, Medtr5g091060	G7IBI3, A0A072VKC1, G7ILM1, Q2HUA3, G7J4B5, G7KES0, Q56H33
GO:0006970	response to osmotic stress	366	12	5.11	0.00558	0.4222	P	Medtr1g088825, Medtr1g088840, Medtr2g034480, Medtr4g061130, Medtr4g082830, Medtr4g120760, Medtr5g006070, Medtr5g013470, Medtr5g022940, Medtr5g069600, Medtr5g077070, Medtr7g091890	A0A072VNK7, A0A072VNK7, Q2HU16, G7JRI4, G7JGC6, G7JLL1, G7K2C5, G7JYL4, G7JYQ8, G7KE34, G7KFV7, A0A072U1R9
GO:0042744	hydrogen peroxide catabolic process	116	6	1.62	0.00581	0.4263	P	Medtr1g115900, Medtr4g029170, Medtr4g030890, Medtr5g074970, Medtr6g043240, Medtr7g072480	G7IF04, A0A072UIE4, G7JKU3, G7KFM2, A0A072UAE2, G7KX22
GO:0009651	response to salt stress	322	11	4.5	0.00581	0.4263	P	Medtr1g088825, Medtr1g088840, Medtr2g034480, Medtr4g082830, Medtr4g120760, Medtr5g006070, Medtr5g013470, Medtr5g022940, Medtr5g069600, Medtr5g077070, Medtr7g091890	A0A072VNK7, A0A072VNK7, Q2HU16, G7JGC6, G7JLL1, G7K2C5, G7JYL4, G7JYQ8, G7KE34, G7KFV7, A0A072U1R9
GO:0031349	positive regulation of defense response	52	4	0.73	0.00596	0.4308	P	Medtr3g075440, Medtr3g080050, Medtr4g082830, Medtr8g012960	A0A072UZY2, G7J6P5, G7JGC6, A0A072TXB9
GO:0002213	defense response to insect	9	2	0.13	0.00656	0.4672	P	Medtr1g104650, Medtr4g100640	G7ID71, G7JHR0
GO:0006563	L-serine metabolic process	28	3	0.39	0.00683	0.4794	P	Medtr1g081620, Medtr3g084310, Medtr7g078070	G7I7F0, G7JAR7, G7L5N4
GO:0044699	single-organism process	9434	152	131.82	0.00757	0.5237	P	Medtr0001s0660, Medtr0032s0040, Medtr1g010210, Medtr1g019270, Medtr1g022315, Medtr1g062880, Medtr1g064090, Medtr1g069430, Medtr1g081620, Medtr1g086080, Medtr1g088680, Medtr1g094780, Medtr1g095250, Medtr1g104650, Medtr1g106785, Medtr1g112780, Medtr1g115900, Medtr2g008030, Medtr2g010540, Medtr2g011820, Medtr2g015690, Medtr2g017740, Medtr2g020800, Medtr2g036380, Medtr2g069330, Medtr2g078350, Medtr2g…	A0A072TLN4, A0A072TJY6, A0A072VDZ3, G7I3I7, A0A072VFC5, A0A072VL48, G7IBI3, A0A072VKC1, G7I7F0, G7IBR0, G7IF78, G7I515, G7I3B2, G7ID71, B7FMR5, A0A072W2C4, G7IF04, G7IL84, G7IFC6, A0A072V3V9, G7IKB6, G7ILM1, G7IFM9, G7IG53, G7IH35, A0A072VKG5, I3RZT7, G7ITK1, A0A072VAB3, G7IRJ1, Q2HUA3, A0A072V8D1, A0A072UV66, G7IW34, G7IW36, G7IW38, G7IW39, G7IYY1, G7IZP1, A0A072UX38, G7IUY5, G7IV17, G7J9Z8, A0A…
GO:0019318	hexose metabolic process	56	4	0.78	0.00775	0.5286	P	Medtr2g008030, Medtr3g111120, Medtr5g030620, Medtr5g430730	G7IL84, G7J435, G7KF50, G7KF50
GO:0022604	regulation of cell morphogenesis	30	3	0.42	0.00829	0.5576	P	Medtr4g061833, Medtr4g061930, Medtr8g064810	G7JSL9, G7JSL9, A0A072U2K5
GO:0006468	protein phosphorylation	1709	36	23.88	0.00853	0.5659	P	Medtr1g014240, Medtr1g028890, Medtr1g098360, Medtr1g106785, Medtr1g442790, Medtr2g014960, Medtr2g028580, Medtr2g073560, Medtr2g081500, Medtr3g019120, Medtr3g019530, Medtr3g040800, Medtr3g062590, Medtr3g064090, Medtr3g075440, Medtr3g080050, Medtr4g014070, Medtr4g061130, Medtr4g061833, Medtr4g061930, Medtr4g095018, Medtr4g113100, Medtr4g123870, Medtr5g069600, Medtr5g075650, Medtr5g085790, Medtr5g08…	Q6UY57, A0A072VQP2, G7IBW3, B7FMR5, A0A072VI48, G7IFI1, G7IFT4, A0A072VAD0, G7ITK1, G7IW36, G7IYY1, A0A072UVS1, G7IV56, G7J7V5, A0A072UZY2, G7J6P5, G7JKL3, G7JRI4, G7JSL9, G7JSL9, A0A072UR30, G7JU59, G7JQ35, G7KE34, G7K0W0, G7K7K0, G7K7R3, G7K3F2, G7KPN7, A0A072TWU0, A0A072U1R9, A0A072TLE6, A0A072TXB9, G7LFV1, A0A072TMU1, A0A072U125
GO:0009095	aromatic amino acid family biosynthetic process, prephenate pathway	11	2	0.15	0.00984	0.6383	P	Medtr4g055310, Medtr8g091280	G7JKZ4, G7LAD1
GO:0034440	lipid oxidation	32	3	0.45	0.00992	0.6383	P	Medtr1g104650, Medtr4g079290, Medtr4g100640	G7ID71, G7JUZ2, G7JHR0
GO:0005773	vacuole	522	22	5.08	7.8e-09	5.515e-06	C	Medtr1g010210, Medtr1g022315, Medtr1g088680, Medtr1g088825, Medtr1g088840, Medtr2g011820, Medtr2g027100, Medtr2g028580, Medtr2g034480, Medtr4g084710, Medtr4g091370, Medtr5g013470, Medtr5g022940, Medtr5g075450, Medtr6g043240, Medtr6g090280, Medtr7g005910, Medtr7g030020, Medtr7g038730, Medtr7g088410, Medtr7g100370, Medtr8g011350	A0A072VDZ3, A0A072VFC5, G7IF78, A0A072VNK7, A0A072VNK7, A0A072V3V9, B7FKB0, G7IFT4, Q2HU16, A0A072UPE5, G7JRW3, G7JYL4, G7JYQ8, Q2MJ09, A0A072UAE2, G7KHZ7, A2Q2S7, G7L3A7, G7L3A7, D7RIC7, G7L0Q2, G7LEB3
GO:0009506	plasmodesma	475	20	4.62	4e-08	5.538e-06	C	Medtr1g088680, Medtr3g035130, Medtr3g084310, Medtr3g437870, Medtr4g014070, Medtr4g061010, Medtr4g061833, Medtr4g061930, Medtr4g091370, Medtr4g100640, Medtr4g123850, Medtr5g006070, Medtr5g022940, Medtr5g075450, Medtr5g077070, Medtr6g043240, Medtr7g069640, Medtr7g091890, Medtr8g010180, Medtr8g037355	G7IF78, G7IZP1, G7JAR7, A0A072UUA7, G7JKL3, G7JRH3, G7JSL9, G7JSL9, G7JRW3, G7JHR0, G7JQ33, G7K2C5, G7JYQ8, Q2MJ09, G7KFV7, A0A072UAE2, G7KSC5, A0A072U1R9, A0A072TLE6, A0A072TPF5
GO:0055044	symplast	475	20	4.62	4e-08	5.538e-06	C	Medtr1g088680, Medtr3g035130, Medtr3g084310, Medtr3g437870, Medtr4g014070, Medtr4g061010, Medtr4g061833, Medtr4g061930, Medtr4g091370, Medtr4g100640, Medtr4g123850, Medtr5g006070, Medtr5g022940, Medtr5g075450, Medtr5g077070, Medtr6g043240, Medtr7g069640, Medtr7g091890, Medtr8g010180, Medtr8g037355	G7IF78, G7IZP1, G7JAR7, A0A072UUA7, G7JKL3, G7JRH3, G7JSL9, G7JSL9, G7JRW3, G7JHR0, G7JQ33, G7K2C5, G7JYQ8, Q2MJ09, G7KFV7, A0A072UAE2, G7KSC5, A0A072U1R9, A0A072TLE6, A0A072TPF5
GO:0005911	cell-cell junction	476	20	4.63	4.2e-08	5.538e-06	C	Medtr1g088680, Medtr3g035130, Medtr3g084310, Medtr3g437870, Medtr4g014070, Medtr4g061010, Medtr4g061833, Medtr4g061930, Medtr4g091370, Medtr4g100640, Medtr4g123850, Medtr5g006070, Medtr5g022940, Medtr5g075450, Medtr5g077070, Medtr6g043240, Medtr7g069640, Medtr7g091890, Medtr8g010180, Medtr8g037355	G7IF78, G7IZP1, G7JAR7, A0A072UUA7, G7JKL3, G7JRH3, G7JSL9, G7JSL9, G7JRW3, G7JHR0, G7JQ33, G7K2C5, G7JYQ8, Q2MJ09, G7KFV7, A0A072UAE2, G7KSC5, A0A072U1R9, A0A072TLE6, A0A072TPF5
GO:0030054	cell junction	477	20	4.64	4.3e-08	5.538e-06	C	Medtr1g088680, Medtr3g035130, Medtr3g084310, Medtr3g437870, Medtr4g014070, Medtr4g061010, Medtr4g061833, Medtr4g061930, Medtr4g091370, Medtr4g100640, Medtr4g123850, Medtr5g006070, Medtr5g022940, Medtr5g075450, Medtr5g077070, Medtr6g043240, Medtr7g069640, Medtr7g091890, Medtr8g010180, Medtr8g037355	G7IF78, G7IZP1, G7JAR7, A0A072UUA7, G7JKL3, G7JRH3, G7JSL9, G7JSL9, G7JRW3, G7JHR0, G7JQ33, G7K2C5, G7JYQ8, Q2MJ09, G7KFV7, A0A072UAE2, G7KSC5, A0A072U1R9, A0A072TLE6, A0A072TPF5
GO:0005886	plasma membrane	1261	34	12.27	4.7e-08	5.538e-06	C	Medtr1g086080, Medtr1g088680, Medtr2g027100, Medtr2g028580, Medtr3g060280, Medtr3g062590, Medtr3g075440, Medtr3g080050, Medtr3g084310, Medtr3g437870, Medtr4g014070, Medtr4g061010, Medtr4g061833, Medtr4g061930, Medtr4g069500, Medtr4g088980, Medtr4g091370, Medtr4g113100, Medtr4g123850, Medtr4g124920, Medtr5g006070, Medtr5g022940, Medtr5g075450, Medtr5g077070, Medtr5g085790, Medtr6g006190, Medtr6g00…	G7IBR0, G7IF78, B7FKB0, G7IFT4, G7IV17, G7IV56, A0A072UZY2, G7J6P5, G7JAR7, A0A072UUA7, G7JKL3, G7JRH3, G7JSL9, G7JSL9, A0A072UM27, G7ZZ83, G7JRW3, G7JU59, G7JQ33, G7JS72, G7K2C5, G7JYQ8, Q2MJ09, G7KFV7, G7K7K0, G7KHM7, G7KJZ1, A0A072U057, G7KSC5, A0A072U1R9, A0A072TLE6, A0A072TXB9, A0A072TMU1, A0A072U125
GO:0071944	cell periphery	1701	39	16.54	3e-07	3.03e-05	C	Medtr1g029810, Medtr1g086080, Medtr1g088680, Medtr2g027100, Medtr2g028580, Medtr2g034480, Medtr3g060280, Medtr3g062590, Medtr3g075440, Medtr3g080050, Medtr3g084310, Medtr3g437870, Medtr4g014070, Medtr4g061010, Medtr4g061833, Medtr4g061930, Medtr4g069500, Medtr4g088980, Medtr4g091370, Medtr4g113100, Medtr4g123850, Medtr4g124920, Medtr5g006070, Medtr5g022940, Medtr5g075450, Medtr5g077070, Medtr5g08…	A0A072VQV6, G7IBR0, G7IF78, B7FKB0, G7IFT4, Q2HU16, G7IV17, G7IV56, A0A072UZY2, G7J6P5, G7JAR7, A0A072UUA7, G7JKL3, G7JRH3, G7JSL9, G7JSL9, A0A072UM27, G7ZZ83, G7JRW3, G7JU59, G7JQ33, G7JS72, G7K2C5, G7JYQ8, Q2MJ09, G7KFV7, G7K7K0, G7KHM7, G7KJZ1, A0A072UAE2, A0A072U057, G7KSC5, D7RIC7, A0A072U1R9, A0A072TLE6, A0A072TXB9, A0A072TMU1, G7LD86, A0A072U125
GO:0005737	cytoplasm	5337	77	51.91	3.8e-05	0.003358	C	Medtr1g010210, Medtr1g022315, Medtr1g029810, Medtr1g064090, Medtr1g069430, Medtr1g088680, Medtr1g088825, Medtr1g088840, Medtr1g094780, Medtr1g095250, Medtr1g104650, Medtr1g107445, Medtr2g010540, Medtr2g011820, Medtr2g015690, Medtr2g020800, Medtr2g027100, Medtr2g028580, Medtr2g034480, Medtr2g069330, Medtr2g437910, Medtr3g035130, Medtr3g060280, Medtr3g069190, Medtr3g077720, Medtr3g084310, Medtr3g08…	A0A072VDZ3, A0A072VFC5, A0A072VQV6, G7IBI3, A0A072VKC1, G7IF78, A0A072VNK7, A0A072VNK7, G7I515, G7I3B2, G7ID71, I3T8E3, G7IFC6, A0A072V3V9, G7IKB6, G7IFM9, B7FKB0, G7IFT4, Q2HU16, G7IH35, A0A072VGT5, G7IZP1, G7IV17, G7J9Z8, B7FHC6, G7JAR7, G7J4B5, A0A072URR0, A0A072UHQ1, G7JKU3, A0A072UUQ5, G7JKZ4, G7JUZ2, A0A072UPE5, G7JLA7, G7ZZ83, G7JRW3, Q6WNR0, G7JHR0, G7JS72, G7JEA0, G7K999, G7JYL4, G7JYQ8,…
GO:0005777	peroxisome	138	8	1.34	6.2e-05	0.004383	C	Medtr1g069430, Medtr4g045997, Medtr4g079290, Medtr4g086400, Medtr4g100640, Medtr5g076240, Medtr7g070250, Medtr8g011350	A0A072VKC1, A0A072UUQ5, G7JUZ2, G7JLA7, G7JHR0, G7K5Y8, G7KTA5, G7LEB3
GO:0042579	microbody	138	8	1.34	6.2e-05	0.004383	C	Medtr1g069430, Medtr4g045997, Medtr4g079290, Medtr4g086400, Medtr4g100640, Medtr5g076240, Medtr7g070250, Medtr8g011350	A0A072VKC1, A0A072UUQ5, G7JUZ2, G7JLA7, G7JHR0, G7K5Y8, G7KTA5, G7LEB3
GO:0044444	cytoplasmic part	4903	67	47.69	0.00092	0.05913	C	Medtr1g010210, Medtr1g022315, Medtr1g029810, Medtr1g069430, Medtr1g088680, Medtr1g088825, Medtr1g088840, Medtr1g095250, Medtr1g104650, Medtr1g107445, Medtr2g010540, Medtr2g011820, Medtr2g020800, Medtr2g027100, Medtr2g028580, Medtr2g034480, Medtr2g069330, Medtr2g437910, Medtr3g035130, Medtr3g060280, Medtr3g069190, Medtr3g077720, Medtr3g084310, Medtr4g007540, Medtr4g030890, Medtr4g045997, Medtr4g05…	A0A072VDZ3, A0A072VFC5, A0A072VQV6, A0A072VKC1, G7IF78, A0A072VNK7, A0A072VNK7, G7I3B2, G7ID71, I3T8E3, G7IFC6, A0A072V3V9, G7IFM9, B7FKB0, G7IFT4, Q2HU16, G7IH35, A0A072VGT5, G7IZP1, G7IV17, G7J9Z8, B7FHC6, G7JAR7, A0A072URR0, G7JKU3, A0A072UUQ5, G7JKZ4, G7JUZ2, A0A072UPE5, G7JLA7, G7ZZ83, G7JRW3, Q6WNR0, G7JHR0, G7JS72, G7JEA0, G7K999, G7JYL4, G7JYQ8, G7K2L9, G7KF50, Q2MJ09, G7K5Y8, G7KFV7, Q56…
GO:0000325	plant-type vacuole	83	5	0.81	0.00129	0.076	C	Medtr1g022315, Medtr1g088680, Medtr2g011820, Medtr7g005910, Medtr7g100370	A0A072VFC5, G7IF78, A0A072V3V9, A2Q2S7, G7L0Q2
GO:0005576	extracellular region	580	14	5.64	0.00164	0.08919	C	Medtr1g115900, Medtr3g035130, Medtr4g008660, Medtr4g029170, Medtr4g030890, Medtr4g128770, Medtr5g022940, Medtr5g074970, Medtr5g077070, Medtr6g043240, Medtr7g072480, Medtr7g088410, Medtr8g028725, Medtr8g091390	G7IF04, G7IZP1, A0A072UHQ1, A0A072UIE4, G7JKU3, G7JD30, G7JYQ8, G7KFM2, G7KFV7, A0A072UAE2, G7KX22, D7RIC7, A0A072TZ58, G7LAE5
GO:0009705	plant-type vacuole membrane	60	4	0.58	0.00276	0.1394	C	Medtr1g022315, Medtr2g011820, Medtr7g005910, Medtr7g100370	A0A072VFC5, A0A072V3V9, A2Q2S7, G7L0Q2
GO:0003824	catalytic activity	12479	262	151	1e-30	2.368e-27	F	Medtr0001s0660, Medtr0002s1060, Medtr0032s0040, Medtr0062s0040, Medtr0062s0060, Medtr0062s0090, Medtr0078s0060, Medtr1g014240, Medtr1g019270, Medtr1g028890, Medtr1g029810, Medtr1g036490, Medtr1g040195, Medtr1g062880, Medtr1g063120, Medtr1g064090, Medtr1g069430, Medtr1g072490, Medtr1g077480, Medtr1g081620, Medtr1g086080, Medtr1g088680, Medtr1g088825, Medtr1g088840, Medtr1g090070, Medtr1g090270, Me…	A0A072TLN4, A0A072TLJ8, A0A072TJY6, G7IG38, G7IG38, G7IG38, A0A072TTM5, Q6UY57, G7I3I7, A0A072VQP2, A0A072VQV6, A0A072VHJ4, A0A072VS80, A0A072VL48, A0A072VL68, G7IBI3, A0A072VKC1, G7IEF4, A0A072VXV5, G7I7F0, G7IBR0, G7IF78, A0A072VNK7, A0A072VNK7, G7I2Y3, G7I301, G7I515, G7I3B2, G7I9K1, A0A072VZR2, G7IBW3, G7ID71, G7IE12, B7FMR5, G7ID90, A0A072W2C4, A0A072VR29, G7IEZ6, G7IF04, A0A072VI48, G7IL84,…
GO:0016491	oxidoreductase activity	2093	61	25.33	8.8e-11	1.042e-07	F	Medtr0001s0660, Medtr0032s0040, Medtr1g069430, Medtr1g104650, Medtr1g112780, Medtr1g115900, Medtr2g020800, Medtr2g450040, Medtr3g019090, Medtr3g019120, Medtr3g019150, Medtr3g019160, Medtr3g057900, Medtr3g069190, Medtr3g078550, Medtr3g467140, Medtr4g021350, Medtr4g021410, Medtr4g029170, Medtr4g030890, Medtr4g045997, Medtr4g051622, Medtr4g064887, Medtr4g072320, Medtr4g079290, Medtr4g086400, Medtr4g…	A0A072TLN4, A0A072TJY6, A0A072VKC1, G7ID71, A0A072W2C4, G7IF04, G7IFM9, A0A072V8D1, G7IW34, G7IW36, G7IW38, G7IW39, G7IUY5, G7J9Z8, A0A072UZ53, A0A072UY40, G7JTE4, B7FHL7, A0A072UIE4, G7JKU3, A0A072UUQ5, A0A072UJ51, I3SNR4, G7JL30, G7JUZ2, G7JLA7, G7JME3, A0A072UMG5, A0A072UN28, Q6WNR0, G7JHR0, A0A072UPJ4, G7JKB4, G7JVG8, B7FI39, G7K566, G7JYL4, G7K2L9, A0A072UPY1, G7KEE9, G7KEE9, G7KFM2, Q2MJ09,…
GO:0004185	serine-type carboxypeptidase activity	75	10	0.91	2.4e-08	1.894e-05	F	Medtr1g095540, Medtr2g062980, Medtr2g063000, Medtr2g095750, Medtr4g056520, Medtr4g057585, Medtr4g057595, Medtr4g084710, Medtr4g122960, Medtr8g011350	G7I9K1, B7FKI4, G7IT50, G7IU67, A0A072UVR7, A0A072UJW1, A0A072ULM8, A0A072UPE5, A0A072USR7, G7LEB3
GO:0070008	serine-type exopeptidase activity	82	10	0.99	5.7e-08	3.374e-05	F	Medtr1g095540, Medtr2g062980, Medtr2g063000, Medtr2g095750, Medtr4g056520, Medtr4g057585, Medtr4g057595, Medtr4g084710, Medtr4g122960, Medtr8g011350	G7I9K1, B7FKI4, G7IT50, G7IU67, A0A072UVR7, A0A072UJW1, A0A072ULM8, A0A072UPE5, A0A072USR7, G7LEB3
GO:0004180	carboxypeptidase activity	86	10	1.04	9.1e-08	4.31e-05	F	Medtr1g095540, Medtr2g062980, Medtr2g063000, Medtr2g095750, Medtr4g056520, Medtr4g057585, Medtr4g057595, Medtr4g084710, Medtr4g122960, Medtr8g011350	G7I9K1, B7FKI4, G7IT50, G7IU67, A0A072UVR7, A0A072UJW1, A0A072ULM8, A0A072UPE5, A0A072USR7, G7LEB3
GO:0016740	transferase activity	5176	101	62.63	1.5e-07	5.751e-05	F	Medtr0078s0060, Medtr1g014240, Medtr1g028890, Medtr1g036490, Medtr1g040195, Medtr1g088825, Medtr1g088840, Medtr1g090070, Medtr1g090270, Medtr1g096310, Medtr1g098360, Medtr1g104850, Medtr1g106785, Medtr1g115195, Medtr1g442790, Medtr2g011820, Medtr2g014960, Medtr2g028580, Medtr2g069330, Medtr2g070150, Medtr2g073560, Medtr2g081500, Medtr2g087900, Medtr3g019120, Medtr3g019530, Medtr3g040800, Medtr3g0…	A0A072TTM5, Q6UY57, A0A072VQP2, A0A072VHJ4, A0A072VS80, A0A072VNK7, A0A072VNK7, G7I2Y3, G7I301, A0A072VZR2, G7IBW3, G7IE12, B7FMR5, A0A072VR29, A0A072VI48, A0A072V3V9, G7IFI1, G7IFT4, G7IH35, A0A072VAJ1, A0A072VAD0, G7ITK1, G7IRJ1, G7IW36, G7IYY1, A0A072UVS1, G7IV17, G7IV56, G7J7V5, A0A072UZY2, G7J6P5, G7JAR7, G7JAT9, G7J2I5, G7J3D5, G7J435, I3SI44, A0A072URR0, G7JKL3, G7JMZ5, G7JRI4, G7JSL9, G7J…
GO:0016758	transferase activity, transferring hexosyl groups	533	23	6.45	1.7e-07	5.751e-05	F	Medtr0078s0060, Medtr1g090270, Medtr2g087900, Medtr3g060280, Medtr3g084520, Medtr4g117960, Medtr5g072820, Medtr5g072860, Medtr5g090580, Medtr5g090670, Medtr5g090700, Medtr6g023665, Medtr6g038220, Medtr7g013200, Medtr7g046490, Medtr7g070660, Medtr7g080900, Medtr7g102460, Medtr7g102490, Medtr7g102560, Medtr8g032950, Medtr8g064870, Medtr8g083290	A0A072TTM5, G7I301, G7IRJ1, G7IV17, G7JAT9, A0A072URD0, G7KED4, G7KED9, G7K379, G7K388, G7K391, A0A072U709, A0A072U870, G7L593, G7KUY2, G7KU63, A2Q5W9, G7L4W6, A6XNC1, G7L4X4, A0A072TNB8, A0A072TT58, G7LH45
GO:0008238	exopeptidase activity	123	10	1.49	2.6e-06	0.0007696	F	Medtr1g095540, Medtr2g062980, Medtr2g063000, Medtr2g095750, Medtr4g056520, Medtr4g057585, Medtr4g057595, Medtr4g084710, Medtr4g122960, Medtr8g011350	G7I9K1, B7FKI4, G7IT50, G7IU67, A0A072UVR7, A0A072UJW1, A0A072ULM8, A0A072UPE5, A0A072USR7, G7LEB3
GO:0004612	phosphoenolpyruvate carboxykinase (ATP) activity	4	3	0.05	7e-06	0.001842	F	Medtr3g111120, Medtr5g030620, Medtr5g430730	G7J435, G7KF50, G7KF50
GO:0008061	chitin binding	12	4	0.15	9.6e-06	0.002273	F	Medtr3g080050, Medtr3g118390, Medtr5g085790, Medtr8g074330	G7J6P5, G7J999, G7K7K0, G7LA76
GO:0016757	transferase activity, transferring glycosyl groups	745	24	9.01	1.5e-05	0.003229	F	Medtr0078s0060, Medtr1g090270, Medtr2g087900, Medtr3g060280, Medtr3g084520, Medtr4g094805, Medtr4g117960, Medtr5g072820, Medtr5g072860, Medtr5g090580, Medtr5g090670, Medtr5g090700, Medtr6g023665, Medtr6g038220, Medtr7g013200, Medtr7g046490, Medtr7g070660, Medtr7g080900, Medtr7g102460, Medtr7g102490, Medtr7g102560, Medtr8g032950, Medtr8g064870, Medtr8g083290	A0A072TTM5, G7I301, G7IRJ1, G7IV17, G7JAT9, Q6XQM5, A0A072URD0, G7KED4, G7KED9, G7K379, G7K388, G7K391, A0A072U709, A0A072U870, G7L593, G7KUY2, G7KU63, A2Q5W9, G7L4W6, A6XNC1, G7L4X4, A0A072TNB8, A0A072TT58, G7LH45
GO:0045548	phenylalanine ammonia-lyase activity	5	3	0.06	1.7e-05	0.003355	F	Medtr1g064090, Medtr1g094780, Medtr5g098720	G7IBI3, G7I515, G7K0Q0
GO:0043492	ATPase activity, coupled to movement of substances	190	11	2.3	2.2e-05	0.004007	F	Medtr1g086080, Medtr1g088680, Medtr2g036380, Medtr3g011820, Medtr3g056675, Medtr3g108800, Medtr4g112430, Medtr4g123990, Medtr6g009200, Medtr8g012390, Medtr8g090125	G7IBR0, G7IF78, G7IG53, A0A072UV66, A0A072UX38, G7JCD0, G7JT17, G7JR11, G7KJZ1, G7LF66, A0A072U4R3
GO:0043295	glutathione binding	6	3	0.07	3.4e-05	0.005367	F	Medtr1g088825, Medtr1g088840, Medtr7g113880	A0A072VNK7, A0A072VNK7, G7KZP8
GO:1900750	oligopeptide binding	6	3	0.07	3.4e-05	0.005367	F	Medtr1g088825, Medtr1g088840, Medtr7g113880	A0A072VNK7, A0A072VNK7, G7KZP8
GO:0022804	active transmembrane transporter activity	404	16	4.89	3.8e-05	0.005624	F	Medtr1g086080, Medtr1g088680, Medtr2g036380, Medtr3g011820, Medtr3g056675, Medtr3g082700, Medtr3g108800, Medtr4g069500, Medtr4g099260, Medtr4g123990, Medtr5g006070, Medtr6g009200, Medtr7g005910, Medtr7g069640, Medtr8g012390, Medtr8g090125	G7IBR0, G7IF78, G7IG53, A0A072UV66, A0A072UX38, B2G3Q0, G7JCD0, A0A072UM27, A0A072URB2, G7JR11, G7K2C5, G7KJZ1, A2Q2S7, G7KSC5, G7LF66, A0A072U4R3
GO:0015145	monosaccharide transmembrane transporter activity	7	3	0.08	5.9e-05	0.007852	F	Medtr4g069500, Medtr4g091370, Medtr5g006070	A0A072UM27, G7JRW3, G7K2C5
GO:0042626	ATPase activity, coupled to transmembrane movement of substances	177	10	2.14	6.3e-05	0.007852	F	Medtr1g086080, Medtr1g088680, Medtr2g036380, Medtr3g011820, Medtr3g056675, Medtr3g108800, Medtr4g123990, Medtr6g009200, Medtr8g012390, Medtr8g090125	G7IBR0, G7IF78, G7IG53, A0A072UV66, A0A072UX38, G7JCD0, G7JR11, G7KJZ1, G7LF66, A0A072U4R3
GO:0020037	heme binding	662	21	8.01	6.3e-05	0.007852	F	Medtr1g115900, Medtr2g450040, Medtr3g057900, Medtr3g467140, Medtr4g029170, Medtr4g030890, Medtr4g088170, Medtr4g089020, Medtr4g094775, Medtr4g104640, Medtr5g007450, Medtr5g072930, Medtr5g072980, Medtr5g074970, Medtr5g075450, Medtr6g008500, Medtr6g008620, Medtr6g043240, Medtr7g072480, Medtr7g075600, Medtr7g096340	G7IF04, A0A072V8D1, G7IUY5, A0A072UY40, A0A072UIE4, G7JKU3, A0A072UMG5, A0A072UN28, Q6WNR0, A0A072UPJ4, G7K566, G7KEE9, G7KEE9, G7KFM2, Q2MJ09, G7KJE1, G7KJF3, A0A072UAE2, G7KX22, G7L1C9, A0A072U2H0
GO:0016841	ammonia-lyase activity	8	3	0.1	9.4e-05	0.01113	F	Medtr1g064090, Medtr1g094780, Medtr5g098720	G7IBI3, G7I515, G7K0Q0
GO:0016820	hydrolase activity, acting on acid anhydrides, catalyzing transmembrane movement of substances	188	10	2.27	0.0001	0.01128	F	Medtr1g086080, Medtr1g088680, Medtr2g036380, Medtr3g011820, Medtr3g056675, Medtr3g108800, Medtr4g123990, Medtr6g009200, Medtr8g012390, Medtr8g090125	G7IBR0, G7IF78, G7IG53, A0A072UV66, A0A072UX38, G7JCD0, G7JR11, G7KJZ1, G7LF66, A0A072U4R3
GO:0015399	primary active transmembrane transporter activity	189	10	2.29	0.00011	0.01133	F	Medtr1g086080, Medtr1g088680, Medtr2g036380, Medtr3g011820, Medtr3g056675, Medtr3g108800, Medtr4g123990, Medtr6g009200, Medtr8g012390, Medtr8g090125	G7IBR0, G7IF78, G7IG53, A0A072UV66, A0A072UX38, G7JCD0, G7JR11, G7KJZ1, G7LF66, A0A072U4R3
GO:0015405	P-P-bond-hydrolysis-driven transmembrane transporter activity	189	10	2.29	0.00011	0.01133	F	Medtr1g086080, Medtr1g088680, Medtr2g036380, Medtr3g011820, Medtr3g056675, Medtr3g108800, Medtr4g123990, Medtr6g009200, Medtr8g012390, Medtr8g090125	G7IBR0, G7IF78, G7IG53, A0A072UV66, A0A072UX38, G7JCD0, G7JR11, G7KJZ1, G7LF66, A0A072U4R3
GO:0004497	monooxygenase activity	447	16	5.41	0.00012	0.01184	F	Medtr2g450040, Medtr3g057900, Medtr3g069190, Medtr3g467140, Medtr4g088170, Medtr4g089020, Medtr4g094775, Medtr4g104640, Medtr5g007450, Medtr5g072930, Medtr5g072980, Medtr5g075450, Medtr6g008500, Medtr6g008620, Medtr7g075600, Medtr7g096340	A0A072V8D1, G7IUY5, G7J9Z8, A0A072UY40, A0A072UMG5, A0A072UN28, Q6WNR0, A0A072UPJ4, G7K566, G7KEE9, G7KEE9, Q2MJ09, G7KJE1, G7KJF3, G7L1C9, A0A072U2H0
GO:0015293	symporter activity	22	4	0.27	0.00013	0.01231	F	Medtr4g069500, Medtr4g099260, Medtr5g006070, Medtr7g005910	A0A072UM27, A0A072URB2, G7K2C5, A2Q2S7
GO:0019948	SUMO activating enzyme activity	2	2	0.02	0.00015	0.01366	F	Medtr8g037355, Medtr8g096740	A0A072TPF5, A0A072U588
GO:0046906	tetrapyrrole binding	707	21	8.56	0.00016	0.01403	F	Medtr1g115900, Medtr2g450040, Medtr3g057900, Medtr3g467140, Medtr4g029170, Medtr4g030890, Medtr4g088170, Medtr4g089020, Medtr4g094775, Medtr4g104640, Medtr5g007450, Medtr5g072930, Medtr5g072980, Medtr5g074970, Medtr5g075450, Medtr6g008500, Medtr6g008620, Medtr6g043240, Medtr7g072480, Medtr7g075600, Medtr7g096340	G7IF04, A0A072V8D1, G7IUY5, A0A072UY40, A0A072UIE4, G7JKU3, A0A072UMG5, A0A072UN28, Q6WNR0, A0A072UPJ4, G7K566, G7KEE9, G7KEE9, G7KFM2, Q2MJ09, G7KJE1, G7KJF3, A0A072UAE2, G7KX22, G7L1C9, A0A072U2H0
GO:1901681	sulfur compound binding	26	4	0.31	0.00025	0.02114	F	Medtr1g088825, Medtr1g088840, Medtr6g004200, Medtr7g113880	A0A072VNK7, A0A072VNK7, A0A072U4V2, G7KZP8
GO:0015295	solute:proton symporter activity	11	3	0.13	0.00027	0.02205	F	Medtr4g069500, Medtr5g006070, Medtr7g005910	A0A072UM27, G7K2C5, A2Q2S7
GO:0016787	hydrolase activity	4157	74	50.3	0.00029	0.02289	F	Medtr0002s1060, Medtr0062s0040, Medtr0062s0060, Medtr0062s0090, Medtr1g019270, Medtr1g029810, Medtr1g077480, Medtr1g086080, Medtr1g088680, Medtr1g095540, Medtr1g110510, Medtr2g008030, Medtr2g015690, Medtr2g034480, Medtr2g036380, Medtr2g062980, Medtr2g063000, Medtr2g069320, Medtr2g095750, Medtr2g102670, Medtr2g103730, Medtr3g011820, Medtr3g012440, Medtr3g056675, Medtr3g108800, Medtr3g118390, Medtr…	A0A072TLJ8, G7IG38, G7IG38, G7IG38, G7I3I7, A0A072VQV6, A0A072VXV5, G7IBR0, G7IF78, G7I9K1, G7ID90, G7IL84, G7IKB6, Q2HU16, G7IG53, B7FKI4, G7IT50, G7IH34, G7IU67, G7IMF5, Q2HUA3, A0A072UV66, A0A072UUF6, A0A072UX38, G7JCD0, G7J999, A0A072UUA7, A0A072UHQ1, G7JSI6, A0A072UKA3, A0A072UVR7, A0A072UJW1, A0A072ULM8, G7JPE5, G8A003, G7J150, A0A072UPE5, G7JPP4, G7JPY3, A0A072V1G0, G7JT17, A0A072USZ7, G7J…
GO:0016877	ligase activity, forming carbon-sulfur bonds	27	4	0.33	0.0003	0.02292	F	Medtr3g035130, Medtr5g007640, Medtr8g037355, Medtr8g096740	G7IZP1, G7K6G3, A0A072TPF5, A0A072U588
GO:0016829	lyase activity	442	15	5.35	0.00035	0.02583	F	Medtr1g062880, Medtr1g064090, Medtr1g081620, Medtr1g094780, Medtr1g095250, Medtr3g111120, Medtr4g052390, Medtr4g055310, Medtr5g022940, Medtr5g030620, Medtr5g098720, Medtr5g430730, Medtr6g004200, Medtr7g022310, Medtr7g078070	A0A072VL48, G7IBI3, G7I7F0, G7I515, G7I3B2, G7J435, A0A072UKA3, G7JKZ4, G7JYQ8, G7KF50, G7K0Q0, G7KF50, A0A072U4V2, G7KUR3, G7L5N4
GO:0072341	modified amino acid binding	12	3	0.15	0.00036	0.02583	F	Medtr1g088825, Medtr1g088840, Medtr7g113880	A0A072VNK7, A0A072VNK7, G7KZP8
GO:0005355	glucose transmembrane transporter activity	3	2	0.04	0.00043	0.02909	F	Medtr4g069500, Medtr5g006070	A0A072UM27, G7K2C5
GO:0050734	hydroxycinnamoyltransferase activity	3	2	0.04	0.00043	0.02909	F	Medtr3g098980, Medtr4g007540	G7J3D5, A0A072URR0
GO:0004611	phosphoenolpyruvate carboxykinase activity	13	3	0.16	0.00046	0.02991	F	Medtr3g111120, Medtr5g030620, Medtr5g430730	G7J435, G7KF50, G7KF50
GO:0008236	serine-type peptidase activity	270	11	3.27	0.00048	0.02991	F	Medtr1g095540, Medtr2g062980, Medtr2g063000, Medtr2g095750, Medtr4g056520, Medtr4g057585, Medtr4g057595, Medtr4g084710, Medtr4g122960, Medtr7g481600, Medtr8g011350	G7I9K1, B7FKI4, G7IT50, G7IU67, A0A072UVR7, A0A072UJW1, A0A072ULM8, A0A072UPE5, A0A072USR7, A0A072U170, G7LEB3
GO:0017171	serine hydrolase activity	270	11	3.27	0.00048	0.02991	F	Medtr1g095540, Medtr2g062980, Medtr2g063000, Medtr2g095750, Medtr4g056520, Medtr4g057585, Medtr4g057595, Medtr4g084710, Medtr4g122960, Medtr7g481600, Medtr8g011350	G7I9K1, B7FKI4, G7IT50, G7IU67, A0A072UVR7, A0A072UJW1, A0A072ULM8, A0A072UPE5, A0A072USR7, A0A072U170, G7LEB3
GO:0016887	ATPase activity	415	14	5.02	0.00058	0.03522	F	Medtr1g086080, Medtr1g088680, Medtr2g036380, Medtr2g102670, Medtr3g011820, Medtr3g056675, Medtr3g108800, Medtr3g437870, Medtr4g112430, Medtr4g123850, Medtr4g123990, Medtr6g009200, Medtr8g012390, Medtr8g090125	G7IBR0, G7IF78, G7IG53, G7IMF5, A0A072UV66, A0A072UX38, G7JCD0, A0A072UUA7, G7JT17, G7JQ33, G7JR11, G7KJZ1, G7LF66, A0A072U4R3
GO:0042623	ATPase activity, coupled	277	11	3.35	0.0006	0.03552	F	Medtr1g086080, Medtr1g088680, Medtr2g036380, Medtr3g011820, Medtr3g056675, Medtr3g108800, Medtr4g112430, Medtr4g123990, Medtr6g009200, Medtr8g012390, Medtr8g090125	G7IBR0, G7IF78, G7IG53, A0A072UV66, A0A072UX38, G7JCD0, G7JT17, G7JR11, G7KJZ1, G7LF66, A0A072U4R3
GO:0043167	ion binding	8539	130	103.33	0.00079	0.04563	F	Medtr0001s0660, Medtr0032s0040, Medtr0057s0100, Medtr1g014240, Medtr1g028890, Medtr1g062880, Medtr1g069430, Medtr1g086080, Medtr1g088680, Medtr1g088825, Medtr1g088840, Medtr1g098360, Medtr1g104650, Medtr1g112780, Medtr1g115900, Medtr1g442790, Medtr2g014960, Medtr2g020800, Medtr2g028580, Medtr2g036380, Medtr2g069320, Medtr2g073560, Medtr2g078350, Medtr2g081500, Medtr2g098160, Medtr2g102670, Medtr2…	A0A072TLN4, A0A072TJY6, I3SD26, Q6UY57, A0A072VQP2, A0A072VL48, A0A072VKC1, G7IBR0, G7IF78, A0A072VNK7, A0A072VNK7, G7IBW3, G7ID71, A0A072W2C4, G7IF04, A0A072VI48, G7IFI1, G7IFM9, G7IFT4, G7IG53, G7IH34, A0A072VAD0, A0A072VKG5, G7ITK1, B7FGP6, G7IMF5, Q2HUA3, A0A072VGT5, A0A072V8D1, A0A072UV66, B7FJY0, G7IW36, G7IYY1, A0A072UVS1, G7J232, A0A072UX38, G7IUY5, G7IV56, G7J7V5, A0A072UZY2, B7FHC6, G7J…
GO:0005506	iron ion binding	584	17	7.07	0.00083	0.0468	F	Medtr2g020800, Medtr2g450040, Medtr3g057900, Medtr3g077720, Medtr3g467140, Medtr4g088170, Medtr4g089020, Medtr4g094775, Medtr4g104640, Medtr5g007450, Medtr5g072930, Medtr5g072980, Medtr5g075450, Medtr6g008500, Medtr6g008620, Medtr7g075600, Medtr7g096340	G7IFM9, A0A072V8D1, G7IUY5, B7FHC6, A0A072UY40, A0A072UMG5, A0A072UN28, Q6WNR0, A0A072UPJ4, G7K566, G7KEE9, G7KEE9, Q2MJ09, G7KJE1, G7KJF3, G7L1C9, A0A072U2H0
GO:0005365	myo-inositol transmembrane transporter activity	4	2	0.05	0.00086	0.04682	F	Medtr4g069500, Medtr7g005910	A0A072UM27, A2Q2S7
GO:0015294	solute:cation symporter activity	16	3	0.19	0.00087	0.04682	F	Medtr4g069500, Medtr5g006070, Medtr7g005910	A0A072UM27, G7K2C5, A2Q2S7
GO:0005507	copper ion binding	168	8	2.03	0.00105	0.05525	F	Medtr1g088825, Medtr1g088840, Medtr5g013470, Medtr5g022940, Medtr5g077070, Medtr7g078070, Medtr8g012390, Medtr8g091390	A0A072VNK7, A0A072VNK7, G7JYL4, G7JYQ8, G7KFV7, G7L5N4, G7LF66, G7LAE5
GO:0016705	oxidoreductase activity, acting on paired donors, with incorporation or reduction of molecular oxygen	562	16	6.8	0.00147	0.07567	F	Medtr2g020800, Medtr2g450040, Medtr3g057900, Medtr3g467140, Medtr4g088170, Medtr4g089020, Medtr4g094775, Medtr4g104640, Medtr5g007450, Medtr5g072930, Medtr5g072980, Medtr5g075450, Medtr6g008500, Medtr6g008620, Medtr7g075600, Medtr7g096340	G7IFM9, A0A072V8D1, G7IUY5, A0A072UY40, A0A072UMG5, A0A072UN28, Q6WNR0, A0A072UPJ4, G7K566, G7KEE9, G7KEE9, Q2MJ09, G7KJE1, G7KJF3, G7L1C9, A0A072U2H0
GO:0003997	acyl-CoA oxidase activity	6	2	0.07	0.00212	0.1004	F	Medtr4g079290, Medtr4g100640	G7JUZ2, G7JHR0
GO:0015149	hexose transmembrane transporter activity	6	2	0.07	0.00212	0.1004	F	Medtr4g069500, Medtr5g006070	A0A072UM27, G7K2C5
GO:0015166	polyol transmembrane transporter activity	6	2	0.07	0.00212	0.1004	F	Medtr4g069500, Medtr7g005910	A0A072UM27, A2Q2S7
GO:0004672	protein kinase activity	1672	34	20.23	0.00212	0.1004	F	Medtr1g014240, Medtr1g028890, Medtr1g098360, Medtr1g442790, Medtr2g014960, Medtr2g028580, Medtr2g073560, Medtr2g081500, Medtr3g019120, Medtr3g019530, Medtr3g040800, Medtr3g062590, Medtr3g064090, Medtr3g075440, Medtr3g080050, Medtr4g014070, Medtr4g061130, Medtr4g061833, Medtr4g061930, Medtr4g095018, Medtr4g113100, Medtr4g123870, Medtr5g069600, Medtr5g075650, Medtr5g085790, Medtr5g088400, Medtr5g09…	Q6UY57, A0A072VQP2, G7IBW3, A0A072VI48, G7IFI1, G7IFT4, A0A072VAD0, G7ITK1, G7IW36, G7IYY1, A0A072UVS1, G7IV56, G7J7V5, A0A072UZY2, G7J6P5, G7JKL3, G7JRI4, G7JSL9, G7JSL9, A0A072UR30, G7JU59, G7JQ35, G7KE34, G7K0W0, G7K7K0, G7K7R3, G7K3F2, G7KPN7, A0A072TWU0, A0A072U1R9, A0A072TLE6, G7LFV1, A0A072TMU1, A0A072U125
GO:0022857	transmembrane transporter activity	890	21	10.77	0.00291	0.1243	F	Medtr1g010210, Medtr1g022315, Medtr1g086080, Medtr1g088680, Medtr2g036380, Medtr3g011820, Medtr3g056675, Medtr3g082700, Medtr3g094320, Medtr3g108800, Medtr4g069500, Medtr4g091370, Medtr4g099260, Medtr4g104700, Medtr4g123990, Medtr5g006070, Medtr6g009200, Medtr7g005910, Medtr7g069640, Medtr8g012390, Medtr8g090125	A0A072VDZ3, A0A072VFC5, G7IBR0, G7IF78, G7IG53, A0A072UV66, A0A072UX38, B2G3Q0, A0A072V0M1, G7JCD0, A0A072UM27, G7JRW3, A0A072URB2, I3SMV0, G7JR11, G7K2C5, G7KJZ1, A2Q2S7, G7KSC5, G7LF66, A0A072U4R3
GO:0042277	peptide binding	24	3	0.29	0.00294	0.1243	F	Medtr1g088825, Medtr1g088840, Medtr7g113880	A0A072VNK7, A0A072VNK7, G7KZP8
GO:0051119	sugar transmembrane transporter activity	24	3	0.29	0.00294	0.1243	F	Medtr4g069500, Medtr4g091370, Medtr5g006070	A0A072UM27, G7JRW3, G7K2C5
GO:0005351	sugar:proton symporter activity	7	2	0.08	0.00294	0.1243	F	Medtr4g069500, Medtr5g006070	A0A072UM27, G7K2C5
GO:0005402	cation:sugar symporter activity	7	2	0.08	0.00294	0.1243	F	Medtr4g069500, Medtr5g006070	A0A072UM27, G7K2C5
GO:0016878	acid-thiol ligase activity	7	2	0.08	0.00294	0.1243	F	Medtr3g035130, Medtr5g007640	G7IZP1, G7K6G3
GO:0043168	anion binding	4524	74	54.74	0.00316	0.1306	F	Medtr1g014240, Medtr1g028890, Medtr1g086080, Medtr1g088680, Medtr1g088825, Medtr1g088840, Medtr1g098360, Medtr1g112780, Medtr1g442790, Medtr2g014960, Medtr2g020800, Medtr2g028580, Medtr2g069320, Medtr2g073560, Medtr2g081500, Medtr2g102670, Medtr3g011820, Medtr3g018780, Medtr3g019120, Medtr3g019530, Medtr3g040800, Medtr3g056380, Medtr3g056675, Medtr3g062590, Medtr3g064090, Medtr3g075440, Medtr3g08…	Q6UY57, A0A072VQP2, G7IBR0, G7IF78, A0A072VNK7, A0A072VNK7, G7IBW3, A0A072W2C4, A0A072VI48, G7IFI1, G7IFM9, G7IFT4, G7IH34, A0A072VAD0, G7ITK1, G7IMF5, A0A072UV66, B7FJY0, G7IW36, G7IYY1, A0A072UVS1, G7J232, A0A072UX38, G7IV56, G7J7V5, A0A072UZY2, G7J6P5, G7JAR7, G7JCD0, G7J435, A0A072UUA7, G7JKL3, G7JKZ4, G7JRI4, G7JSL9, G7JSL9, G7JUZ2, A0A072UR30, G7JHR0, G7JT17, G7JU59, G7JQ33, G7JQ35, G7JR11,…
GO:0008171	O-methyltransferase activity	82	5	0.99	0.0032	0.1306	F	Medtr1g036490, Medtr1g096310, Medtr5g098170, Medtr7g012020, Medtr7g014510	A0A072VHJ4, A0A072VZR2, G7K511, G7L362, Q06YR3
GO:0005524	ATP binding	2955	52	35.76	0.00352	0.1413	F	Medtr1g014240, Medtr1g028890, Medtr1g086080, Medtr1g088680, Medtr1g098360, Medtr1g442790, Medtr2g014960, Medtr2g028580, Medtr2g073560, Medtr2g081500, Medtr2g102670, Medtr3g011820, Medtr3g019120, Medtr3g019530, Medtr3g040800, Medtr3g056675, Medtr3g062590, Medtr3g064090, Medtr3g075440, Medtr3g080050, Medtr3g108800, Medtr3g111120, Medtr3g437870, Medtr4g014070, Medtr4g061130, Medtr4g061833, Medtr4g06…	Q6UY57, A0A072VQP2, G7IBR0, G7IF78, G7IBW3, A0A072VI48, G7IFI1, G7IFT4, A0A072VAD0, G7ITK1, G7IMF5, A0A072UV66, G7IW36, G7IYY1, A0A072UVS1, A0A072UX38, G7IV56, G7J7V5, A0A072UZY2, G7J6P5, G7JCD0, G7J435, A0A072UUA7, G7JKL3, G7JRI4, G7JSL9, G7JSL9, A0A072UR30, G7JT17, G7JU59, G7JQ33, G7JQ35, G7JR11, G7JYL4, G7KF50, G7KE34, G7K0W0, G7K7K0, G7K7R3, G7K3F2, G7KF50, G7KJZ1, G7KK16, G7KPN7, A0A072TWU0,…
GO:0016773	phosphotransferase activity, alcohol group as acceptor	1802	35	21.81	0.00384	0.1458	F	Medtr1g014240, Medtr1g028890, Medtr1g098360, Medtr1g442790, Medtr2g011820, Medtr2g014960, Medtr2g028580, Medtr2g073560, Medtr2g081500, Medtr3g019120, Medtr3g019530, Medtr3g040800, Medtr3g062590, Medtr3g064090, Medtr3g075440, Medtr3g080050, Medtr4g014070, Medtr4g061130, Medtr4g061833, Medtr4g061930, Medtr4g095018, Medtr4g113100, Medtr4g123870, Medtr5g069600, Medtr5g075650, Medtr5g085790, Medtr5g08…	Q6UY57, A0A072VQP2, G7IBW3, A0A072VI48, A0A072V3V9, G7IFI1, G7IFT4, A0A072VAD0, G7ITK1, G7IW36, G7IYY1, A0A072UVS1, G7IV56, G7J7V5, A0A072UZY2, G7J6P5, G7JKL3, G7JRI4, G7JSL9, G7JSL9, A0A072UR30, G7JU59, G7JQ35, G7KE34, G7K0W0, G7K7K0, G7K7R3, G7K3F2, G7KPN7, A0A072TWU0, A0A072U1R9, A0A072TLE6, G7LFV1, A0A072TMU1, A0A072U125
GO:0015665	alcohol transmembrane transporter activity	8	2	0.1	0.00389	0.1458	F	Medtr4g069500, Medtr7g005910	A0A072UM27, A2Q2S7
GO:1901618	organic hydroxy compound transmembrane transporter activity	8	2	0.1	0.00389	0.1458	F	Medtr4g069500, Medtr7g005910	A0A072UM27, A2Q2S7
GO:0004553	hydrolase activity, hydrolyzing O-glycosyl compounds	565	15	6.84	0.00393	0.1458	F	Medtr0002s1060, Medtr0062s0040, Medtr0062s0060, Medtr0062s0090, Medtr1g077480, Medtr2g034480, Medtr3g118390, Medtr4g059680, Medtr4g132280, Medtr5g069800, Medtr6g016820, Medtr6g079630, Medtr7g088410, Medtr8g028725, Medtr8g074330	A0A072TLJ8, G7IG38, G7IG38, G7IG38, A0A072VXV5, Q2HU16, G7J999, G7JPE5, G7JJ89, G7K6A7, A0EJF0, G7KL79, D7RIC7, A0A072TZ58, G7LA76
GO:0048037	cofactor binding	510	14	6.17	0.00394	0.1458	F	Medtr1g112780, Medtr3g084310, Medtr4g079290, Medtr4g100640, Medtr4g128240, Medtr5g006750, Medtr5g077070, Medtr6g004200, Medtr7g022310, Medtr7g030020, Medtr7g038730, Medtr7g072420, Medtr8g091280, Medtr8g102620	A0A072W2C4, G7JAR7, G7JUZ2, G7JHR0, G7JVG8, B7FI39, G7KFV7, A0A072U4V2, G7KUR3, G7L3A7, G7L3A7, G7KX17, G7LAD1, G7L7H0
GO:0070011	peptidase activity, acting on L-amino acid peptides	623	16	7.54	0.00405	0.1475	F	Medtr1g029810, Medtr1g095540, Medtr2g062980, Medtr2g063000, Medtr2g095750, Medtr4g056520, Medtr4g057585, Medtr4g057595, Medtr4g079470, Medtr4g080700, Medtr4g084710, Medtr4g107930, Medtr4g122960, Medtr5g036360, Medtr7g481600, Medtr8g011350	A0A072VQV6, G7I9K1, B7FKI4, G7IT50, G7IU67, A0A072UVR7, A0A072UJW1, A0A072ULM8, G8A003, G7J150, A0A072UPE5, G7JPY3, A0A072USR7, G7K5K7, A0A072U170, G7LEB3
GO:0005215	transporter activity	1168	25	14.13	0.00433	0.1554	F	Medtr1g010210, Medtr1g022315, Medtr1g086080, Medtr1g088680, Medtr2g036380, Medtr2g101590, Medtr3g011820, Medtr3g056675, Medtr3g082700, Medtr3g094320, Medtr3g108800, Medtr4g069500, Medtr4g091370, Medtr4g099260, Medtr4g104700, Medtr4g112430, Medtr4g123850, Medtr4g123990, Medtr5g006070, Medtr6g009200, Medtr7g005910, Medtr7g069640, Medtr7g088790, Medtr8g012390, Medtr8g090125	A0A072VDZ3, A0A072VFC5, G7IBR0, G7IF78, G7IG53, Q2HU43, A0A072UV66, A0A072UX38, B2G3Q0, A0A072V0M1, G7JCD0, A0A072UM27, G7JRW3, A0A072URB2, I3SMV0, G7JT17, G7JQ33, G7JR11, G7K2C5, G7KJZ1, A2Q2S7, G7KSC5, G7L4V0, G7LF66, A0A072U4R3
GO:0003995	acyl-CoA dehydrogenase activity	9	2	0.11	0.00497	0.1757	F	Medtr4g079290, Medtr4g100640	G7JUZ2, G7JHR0
GO:0004674	protein serine/threonine kinase activity	936	21	11.33	0.00516	0.1797	F	Medtr1g014240, Medtr1g098360, Medtr1g442790, Medtr2g014960, Medtr2g028580, Medtr2g081500, Medtr3g019530, Medtr3g062590, Medtr3g064090, Medtr3g075440, Medtr3g080050, Medtr4g061130, Medtr4g061833, Medtr4g061930, Medtr5g069600, Medtr5g075650, Medtr5g088400, Medtr6g068970, Medtr7g091890, Medtr8g013620, Medtr8g023720	Q6UY57, G7IBW3, A0A072VI48, G7IFI1, G7IFT4, G7ITK1, G7IYY1, G7IV56, G7J7V5, A0A072UZY2, G7J6P5, G7JRI4, G7JSL9, G7JSL9, G7KE34, G7K0W0, G7K7R3, G7KPN7, A0A072U1R9, G7LFV1, A0A072TMU1
GO:0015144	carbohydrate transmembrane transporter activity	31	3	0.38	0.00614	0.2054	F	Medtr4g069500, Medtr4g091370, Medtr5g006070	A0A072UM27, G7JRW3, G7K2C5
GO:0016634	oxidoreductase activity, acting on the CH-CH group of donors, oxygen as acceptor	10	2	0.12	0.00616	0.2054	F	Medtr4g079290, Medtr4g100640	G7JUZ2, G7JHR0
GO:0070290	N-acylphosphatidylethanolamine-specific phospholipase D activity	10	2	0.12	0.00616	0.2054	F	Medtr2g103730, Medtr5g011050	Q2HUA3, G7KES0
GO:1901476	carbohydrate transporter activity	32	3	0.39	0.00671	0.2207	F	Medtr4g069500, Medtr4g091370, Medtr5g006070	A0A072UM27, G7JRW3, G7K2C5
GO:0016835	carbon-oxygen lyase activity	183	7	2.21	0.00707	0.2293	F	Medtr1g062880, Medtr1g081620, Medtr1g095250, Medtr4g052390, Medtr4g055310, Medtr5g022940, Medtr7g078070	A0A072VL48, G7I7F0, G7I3B2, A0A072UKA3, G7JKZ4, G7JYQ8, G7L5N4
GO:0033218	amide binding	33	3	0.4	0.00732	0.2329	F	Medtr1g088825, Medtr1g088840, Medtr7g113880	A0A072VNK7, A0A072VNK7, G7KZP8
GO:0004124	cysteine synthase activity	11	2	0.13	0.00747	0.2329	F	Medtr1g081620, Medtr7g078070	G7I7F0, G7L5N4
GO:0016798	hydrolase activity, acting on glycosyl bonds	609	15	7.37	0.00768	0.2329	F	Medtr0002s1060, Medtr0062s0040, Medtr0062s0060, Medtr0062s0090, Medtr1g077480, Medtr2g034480, Medtr3g118390, Medtr4g059680, Medtr4g132280, Medtr5g069800, Medtr6g016820, Medtr6g079630, Medtr7g088410, Medtr8g028725, Medtr8g074330	A0A072TLJ8, G7IG38, G7IG38, G7IG38, A0A072VXV5, Q2HU16, G7J999, G7JPE5, G7JJ89, G7K6A7, A0EJF0, G7KL79, D7RIC7, A0A072TZ58, G7LA76
GO:0043169	cation binding	4342	69	52.54	0.00886	0.2329	F	Medtr0001s0660, Medtr0032s0040, Medtr0057s0100, Medtr1g062880, Medtr1g069430, Medtr1g088825, Medtr1g088840, Medtr1g104650, Medtr1g115900, Medtr2g020800, Medtr2g036380, Medtr2g078350, Medtr2g098160, Medtr2g103730, Medtr2g437910, Medtr2g450040, Medtr3g018780, Medtr3g057900, Medtr3g077720, Medtr3g080050, Medtr3g108800, Medtr3g467140, Medtr4g029170, Medtr4g030890, Medtr4g037670, Medtr4g045997, Medtr4…	A0A072TLN4, A0A072TJY6, I3SD26, A0A072VL48, A0A072VKC1, A0A072VNK7, A0A072VNK7, G7ID71, G7IF04, G7IFM9, G7IG53, A0A072VKG5, B7FGP6, Q2HUA3, A0A072VGT5, A0A072V8D1, B7FJY0, G7IUY5, B7FHC6, G7J6P5, G7JCD0, A0A072UY40, A0A072UIE4, G7JKU3, G7JSI6, A0A072UUQ5, A0A072UNG4, G7JLA7, G7JME3, A0A072UMG5, A0A072UN28, Q6WNR0, A0A072UPJ4, G7JT17, G7JKB4, G7K566, G7KES0, G7JYL4, G7JYQ8, G7K5K7, A0A072UPY1, G7K…
GO:0016836	hydro-lyase activity	67	4	0.81	0.00886	0.2329	F	Medtr1g062880, Medtr4g052390, Medtr4g055310, Medtr5g022940	A0A072VL48, A0A072UKA3, G7JKZ4, G7JYQ8
GO:0004630	phospholipase D activity	12	2	0.15	0.00889	0.2329	F	Medtr2g103730, Medtr5g011050	Q2HUA3, G7KES0
GO:0008641	small protein activating enzyme activity	12	2	0.15	0.00889	0.2329	F	Medtr8g037355, Medtr8g096740	A0A072TPF5, A0A072U588
GO:0004620	phospholipase activity	36	3	0.44	0.00932	0.2329	F	Medtr2g015690, Medtr2g103730, Medtr5g011050	G7IKB6, Q2HUA3, G7KES0
GO:0016209	antioxidant activity	193	7	2.34	0.00933	0.2329	F	Medtr1g115900, Medtr4g029170, Medtr4g030890, Medtr5g024900, Medtr5g074970, Medtr6g043240, Medtr7g072480	G7IF04, A0A072UIE4, G7JKU3, G7K2L9, G7KFM2, A0A072UAE2, G7KX22
