# Supplementary material for: Inhibition of rhizobial cheaters by the host Medicago truncatula involves repression of symbiotic functions and induction of defense
Source: New Phytol. 2025 Sep 5;248(3):1458–74. doi: 10.1111/nph.70494 (PMC12489286; doi:10.1111/nph.70494)
Supplement: Supplementary file 3 — Table S2 Gene Ontology term analysis of differentially regulated items significantly affected by sanctioning in Medicago truncatula nodules (Dataset 2). [file NPH-248-1458-s001.xlsx]

## Sheet: General information
New Phytologist Supporting Information
Article title: Inhibition of rhizobial cheaters by the host Medicago truncatula involves repression of symbiotic functions and induction of defense
Authors: Min Chen, Axelle Raisin, Natalie Judkins, Pierre-Marie Allard, Emmanuel Défossez, Michael Stumpe, Inmaculada Yruela, Manuel Becana, Didier Reinhardt
Article acceptance date: 29 July 2025
Table S2. GO-term analysis of differentially regulated items significantly affected by sanctioning in M. truncatula nodules (Dataset 2).
Functional grouping of proteins with shared regulation patterns in nifH, argon, and high N nodules. This table represents clusters 1085 and 1091 from Figure S10. Shown are GO terms that show a significantly downregulated (cluster 1085) or upregulated (cluster 1091), respectively, fraction of proteins in all three sanctioning conditions (nifH, argon, high N) (FDR q < 0.05, T-test). Expression data…

## Sheet: 1085-GO_Repressed
GO.ID	Term	Annotated	Count	Expected	p-value	q-value	Aspect	Genes	Origin input
GO:0009877	nodulation	620	85	6.59	1e-30	3.229e-28	P	Medtr0032s0170, Medtr0048s0180, Medtr0050s0100, Medtr0054s0190, Medtr0240s0070, Medtr0337s0030, Medtr0549s0030, Medtr0672s0010, Medtr0674s0020, Medtr1g042850, Medtr1g042895, Medtr1g042910, Medtr1g042940, Medtr1g053640, Medtr1g055035, Medtr1g061100, Medtr1g061110, Medtr1g071890, Medtr1g075045, Medtr1g075500, Medtr3g008446, Medtr3g015665, Medtr3g016090, Medtr3g031340, Medtr3g052100, Medtr3g061750, …	I3SP41, A0A072THP2, A0A072TIJ0, A0A072TTX6, A7KHA9, A0A072TFS3, A7KHA9, A0A072TQ17, A7KHA9, A7KHE7, A7KH75, A7KH72, A7KH73, A0A072VU91, A0A072VUP8, A0A072VKY3, A0A072VJ77, A0A072VLX6, G7I3W5, G7I4S7, G7IVN8, A0A072UVD6, A7KH98, G7J0N1, G7IY11, G7J277, A7KH81, G7J9F1, G7J9F3, G7JAL3, G7JAL7, G7JBC9, A0A072UIP6, G7JP95, G7JPA2, A0A072UJJ3, A7KH63, G7JPG3, A0A072UW27, A7KHE2, A0A072UK99, A7KHB8, A7K…
GO:0044419	interspecies interaction between organisms	667	87	7.09	1e-30	3.229e-28	P	Medtr0032s0170, Medtr0048s0180, Medtr0050s0100, Medtr0054s0190, Medtr0240s0070, Medtr0337s0030, Medtr0549s0030, Medtr0672s0010, Medtr0674s0020, Medtr1g042850, Medtr1g042895, Medtr1g042910, Medtr1g042940, Medtr1g053640, Medtr1g055035, Medtr1g061100, Medtr1g061110, Medtr1g071890, Medtr1g075045, Medtr1g075500, Medtr3g008446, Medtr3g015665, Medtr3g016090, Medtr3g031340, Medtr3g052100, Medtr3g061750, …	I3SP41, A0A072THP2, A0A072TIJ0, A0A072TTX6, A7KHA9, A0A072TFS3, A7KHA9, A0A072TQ17, A7KHA9, A7KHE7, A7KH75, A7KH72, A7KH73, A0A072VU91, A0A072VUP8, A0A072VKY3, A0A072VJ77, A0A072VLX6, G7I3W5, G7I4S7, G7IVN8, A0A072UVD6, A7KH98, G7J0N1, G7IY11, G7J277, A7KH81, G7J9F1, G7J9F3, G7JAL3, G7JAL7, G7JBC9, A0A072UIP6, G7JP95, G7JPA2, A0A072UJJ3, A7KH63, G7JPG3, A0A072UW27, A7KHE2, A0A072UK99, A7KHB8, A7K…
GO:0009878	nodule morphogenesis	604	84	6.42	1e-30	3.229e-28	P	Medtr0032s0170, Medtr0048s0180, Medtr0050s0100, Medtr0054s0190, Medtr0240s0070, Medtr0337s0030, Medtr0549s0030, Medtr0672s0010, Medtr0674s0020, Medtr1g042850, Medtr1g042895, Medtr1g042910, Medtr1g042940, Medtr1g053640, Medtr1g055035, Medtr1g061100, Medtr1g061110, Medtr1g071890, Medtr1g075045, Medtr1g075500, Medtr3g008446, Medtr3g015665, Medtr3g016090, Medtr3g031340, Medtr3g052100, Medtr3g061750, …	I3SP41, A0A072THP2, A0A072TIJ0, A0A072TTX6, A7KHA9, A0A072TFS3, A7KHA9, A0A072TQ17, A7KHA9, A7KHE7, A7KH75, A7KH72, A7KH73, A0A072VU91, A0A072VUP8, A0A072VKY3, A0A072VJ77, A0A072VLX6, G7I3W5, G7I4S7, G7IVN8, A0A072UVD6, A7KH98, G7J0N1, G7IY11, G7J277, A7KH81, G7J9F1, G7J9F3, G7JAL3, G7JAL7, G7JBC9, A0A072UIP6, G7JP95, G7JPA2, A0A072UJJ3, A7KH63, G7JPG3, A0A072UW27, A7KHE2, A0A072UK99, A7KHB8, A7K…
GO:0044111	development involved in symbiotic interaction	605	84	6.43	1e-30	3.229e-28	P	Medtr0032s0170, Medtr0048s0180, Medtr0050s0100, Medtr0054s0190, Medtr0240s0070, Medtr0337s0030, Medtr0549s0030, Medtr0672s0010, Medtr0674s0020, Medtr1g042850, Medtr1g042895, Medtr1g042910, Medtr1g042940, Medtr1g053640, Medtr1g055035, Medtr1g061100, Medtr1g061110, Medtr1g071890, Medtr1g075045, Medtr1g075500, Medtr3g008446, Medtr3g015665, Medtr3g016090, Medtr3g031340, Medtr3g052100, Medtr3g061750, …	I3SP41, A0A072THP2, A0A072TIJ0, A0A072TTX6, A7KHA9, A0A072TFS3, A7KHA9, A0A072TQ17, A7KHA9, A7KHE7, A7KH75, A7KH72, A7KH73, A0A072VU91, A0A072VUP8, A0A072VKY3, A0A072VJ77, A0A072VLX6, G7I3W5, G7I4S7, G7IVN8, A0A072UVD6, A7KH98, G7J0N1, G7IY11, G7J277, A7KH81, G7J9F1, G7J9F3, G7JAL3, G7JAL7, G7JBC9, A0A072UIP6, G7JP95, G7JPA2, A0A072UJJ3, A7KH63, G7JPG3, A0A072UW27, A7KHE2, A0A072UK99, A7KHB8, A7K…
GO:0044403	symbiosis, encompassing mutualism through parasitism	664	86	7.05	1e-30	3.229e-28	P	Medtr0032s0170, Medtr0048s0180, Medtr0050s0100, Medtr0054s0190, Medtr0240s0070, Medtr0337s0030, Medtr0549s0030, Medtr0672s0010, Medtr0674s0020, Medtr1g042850, Medtr1g042895, Medtr1g042910, Medtr1g042940, Medtr1g053640, Medtr1g055035, Medtr1g061100, Medtr1g061110, Medtr1g071890, Medtr1g075045, Medtr1g075500, Medtr3g008446, Medtr3g015665, Medtr3g016090, Medtr3g031340, Medtr3g052100, Medtr3g061750, …	I3SP41, A0A072THP2, A0A072TIJ0, A0A072TTX6, A7KHA9, A0A072TFS3, A7KHA9, A0A072TQ17, A7KHA9, A7KHE7, A7KH75, A7KH72, A7KH73, A0A072VU91, A0A072VUP8, A0A072VKY3, A0A072VJ77, A0A072VLX6, G7I3W5, G7I4S7, G7IVN8, A0A072UVD6, A7KH98, G7J0N1, G7IY11, G7J277, A7KH81, G7J9F1, G7J9F3, G7JAL3, G7JAL7, G7JBC9, A0A072UIP6, G7JP95, G7JPA2, A0A072UJJ3, A7KH63, G7JPG3, A0A072UW27, A7KHE2, A0A072UK99, A7KHB8, A7K…
GO:0009886	post-embryonic morphogenesis	727	85	7.72	1e-30	3.229e-28	P	Medtr0032s0170, Medtr0048s0180, Medtr0050s0100, Medtr0054s0190, Medtr0240s0070, Medtr0337s0030, Medtr0549s0030, Medtr0672s0010, Medtr0674s0020, Medtr1g042850, Medtr1g042895, Medtr1g042910, Medtr1g042940, Medtr1g053640, Medtr1g055035, Medtr1g061100, Medtr1g061110, Medtr1g071890, Medtr1g075045, Medtr1g075500, Medtr1g096140, Medtr3g008446, Medtr3g015665, Medtr3g016090, Medtr3g031340, Medtr3g052100, …	I3SP41, A0A072THP2, A0A072TIJ0, A0A072TTX6, A7KHA9, A0A072TFS3, A7KHA9, A0A072TQ17, A7KHA9, A7KHE7, A7KH75, A7KH72, A7KH73, A0A072VU91, A0A072VUP8, A0A072VKY3, A0A072VJ77, A0A072VLX6, G7I3W5, G7I4S7, G7IAG4, G7IVN8, A0A072UVD6, A7KH98, G7J0N1, G7IY11, G7J277, A7KH81, G7J9F1, G7J9F3, G7JAL3, G7JAL7, G7JBC9, A0A072UIP6, G7JP95, G7JPA2, A0A072UJJ3, A7KH63, G7JPG3, A0A072UW27, A7KHE2, A0A072UK99, A7K…
GO:0009653	anatomical structure morphogenesis	1171	86	12.44	1e-30	3.229e-28	P	Medtr0032s0170, Medtr0048s0180, Medtr0050s0100, Medtr0054s0190, Medtr0240s0070, Medtr0337s0030, Medtr0549s0030, Medtr0672s0010, Medtr0674s0020, Medtr1g042850, Medtr1g042895, Medtr1g042910, Medtr1g042940, Medtr1g053640, Medtr1g055035, Medtr1g061100, Medtr1g061110, Medtr1g071890, Medtr1g075045, Medtr1g075500, Medtr1g096140, Medtr3g008446, Medtr3g015665, Medtr3g016090, Medtr3g031340, Medtr3g052100, …	I3SP41, A0A072THP2, A0A072TIJ0, A0A072TTX6, A7KHA9, A0A072TFS3, A7KHA9, A0A072TQ17, A7KHA9, A7KHE7, A7KH75, A7KH72, A7KH73, A0A072VU91, A0A072VUP8, A0A072VKY3, A0A072VJ77, A0A072VLX6, G7I3W5, G7I4S7, G7IAG4, G7IVN8, A0A072UVD6, A7KH98, G7J0N1, G7IY11, G7J277, A7KH81, G7J9F1, G7J9F3, G7JAL3, G7JAL7, G7JBC9, A0A072UIP6, G7JP95, G7JPA2, A0A072UJJ3, A7KH63, G7JPG3, A0A072UW27, A7KHE2, A0A072UK99, A7K…
GO:0051704	multi-organism process	1498	92	15.91	1e-30	3.229e-28	P	Medtr0032s0170, Medtr0048s0180, Medtr0050s0100, Medtr0054s0190, Medtr0240s0070, Medtr0337s0030, Medtr0549s0030, Medtr0672s0010, Medtr0674s0020, Medtr1g042850, Medtr1g042895, Medtr1g042910, Medtr1g042940, Medtr1g053640, Medtr1g055035, Medtr1g061100, Medtr1g061110, Medtr1g071890, Medtr1g075045, Medtr1g075500, Medtr3g008446, Medtr3g015665, Medtr3g016090, Medtr3g031340, Medtr3g052100, Medtr3g061750, …	I3SP41, A0A072THP2, A0A072TIJ0, A0A072TTX6, A7KHA9, A0A072TFS3, A7KHA9, A0A072TQ17, A7KHA9, A7KHE7, A7KH75, A7KH72, A7KH73, A0A072VU91, A0A072VUP8, A0A072VKY3, A0A072VJ77, A0A072VLX6, G7I3W5, G7I4S7, G7IVN8, A0A072UVD6, A7KH98, G7J0N1, G7IY11, G7J277, A7KH81, G7J9F1, G7J9F3, G7JAL3, G7JAL7, G7JBC9, A0A072UYB1, A0A072UIP6, G7JP95, G7JPA2, A0A072UJJ3, A7KH63, G7JPG3, A0A072UW27, A7KHE2, A0A072UK99,…
GO:0009791	post-embryonic development	1536	89	16.32	1e-30	3.229e-28	P	Medtr0032s0170, Medtr0048s0180, Medtr0050s0100, Medtr0054s0190, Medtr0240s0070, Medtr0337s0030, Medtr0549s0030, Medtr0672s0010, Medtr0674s0020, Medtr1g042850, Medtr1g042895, Medtr1g042910, Medtr1g042940, Medtr1g053640, Medtr1g055035, Medtr1g061100, Medtr1g061110, Medtr1g071890, Medtr1g075045, Medtr1g075500, Medtr1g096140, Medtr3g008446, Medtr3g015665, Medtr3g016090, Medtr3g031340, Medtr3g052100, …	I3SP41, A0A072THP2, A0A072TIJ0, A0A072TTX6, A7KHA9, A0A072TFS3, A7KHA9, A0A072TQ17, A7KHA9, A7KHE7, A7KH75, A7KH72, A7KH73, A0A072VU91, A0A072VUP8, A0A072VKY3, A0A072VJ77, A0A072VLX6, G7I3W5, G7I4S7, G7IAG4, G7IVN8, A0A072UVD6, A7KH98, G7J0N1, G7IY11, G7J277, A7KH81, G7J9F1, G7J9F3, G7JAL3, G7JAL7, G7JBC9, A0A072UYB1, A0A072UIP6, G7JP95, G7JPA2, A0A072UJJ3, A7KH63, G7JPG3, A0A072UW27, A7KHE2, A0A…
GO:0048856	anatomical structure development	2115	94	22.47	1e-30	3.229e-28	P	Medtr0032s0170, Medtr0048s0180, Medtr0050s0100, Medtr0054s0190, Medtr0240s0070, Medtr0337s0030, Medtr0549s0030, Medtr0672s0010, Medtr0674s0020, Medtr1g042850, Medtr1g042895, Medtr1g042910, Medtr1g042940, Medtr1g053640, Medtr1g055035, Medtr1g061100, Medtr1g061110, Medtr1g071890, Medtr1g075045, Medtr1g075500, Medtr1g096140, Medtr2g435560, Medtr3g008446, Medtr3g015665, Medtr3g016090, Medtr3g031340, …	I3SP41, A0A072THP2, A0A072TIJ0, A0A072TTX6, A7KHA9, A0A072TFS3, A7KHA9, A0A072TQ17, A7KHA9, A7KHE7, A7KH75, A7KH72, A7KH73, A0A072VU91, A0A072VUP8, A0A072VKY3, A0A072VJ77, A0A072VLX6, G7I3W5, G7I4S7, G7IAG4, A0A072VG83, G7IVN8, A0A072UVD6, A7KH98, G7J0N1, G7IY11, G7J277, A7KH81, G7J9F1, G7J9F3, G7JAL3, G7JAL7, G7JBC9, A0A072UYB1, A0A072UIP6, G7JP95, G7JPA2, A0A072UJJ3, A7KH63, G7JPG3, A0A072UW27,…
GO:0007275	multicellular organismal development	2116	93	22.48	1e-30	3.229e-28	P	Medtr0032s0170, Medtr0048s0180, Medtr0050s0100, Medtr0054s0190, Medtr0240s0070, Medtr0337s0030, Medtr0549s0030, Medtr0672s0010, Medtr0674s0020, Medtr1g042850, Medtr1g042895, Medtr1g042910, Medtr1g042940, Medtr1g053640, Medtr1g055035, Medtr1g061100, Medtr1g061110, Medtr1g071890, Medtr1g075045, Medtr1g075500, Medtr1g096140, Medtr2g435560, Medtr3g008446, Medtr3g015665, Medtr3g016090, Medtr3g031340, …	I3SP41, A0A072THP2, A0A072TIJ0, A0A072TTX6, A7KHA9, A0A072TFS3, A7KHA9, A0A072TQ17, A7KHA9, A7KHE7, A7KH75, A7KH72, A7KH73, A0A072VU91, A0A072VUP8, A0A072VKY3, A0A072VJ77, A0A072VLX6, G7I3W5, G7I4S7, G7IAG4, A0A072VG83, G7IVN8, A0A072UVD6, A7KH98, G7J0N1, G7IY11, G7J277, A7KH81, G7J9F1, G7J9F3, G7JAL3, G7JAL7, G7JBC9, A0A072UYB1, A0A072UIP6, G7JP95, G7JPA2, A0A072UJJ3, A7KH63, G7JPG3, A0A072UW27,…
GO:0044707	single-multicellular organism process	2152	93	22.86	1e-30	3.229e-28	P	Medtr0032s0170, Medtr0048s0180, Medtr0050s0100, Medtr0054s0190, Medtr0240s0070, Medtr0337s0030, Medtr0549s0030, Medtr0672s0010, Medtr0674s0020, Medtr1g042850, Medtr1g042895, Medtr1g042910, Medtr1g042940, Medtr1g053640, Medtr1g055035, Medtr1g061100, Medtr1g061110, Medtr1g071890, Medtr1g075045, Medtr1g075500, Medtr1g096140, Medtr2g435560, Medtr3g008446, Medtr3g015665, Medtr3g016090, Medtr3g031340, …	I3SP41, A0A072THP2, A0A072TIJ0, A0A072TTX6, A7KHA9, A0A072TFS3, A7KHA9, A0A072TQ17, A7KHA9, A7KHE7, A7KH75, A7KH72, A7KH73, A0A072VU91, A0A072VUP8, A0A072VKY3, A0A072VJ77, A0A072VLX6, G7I3W5, G7I4S7, G7IAG4, A0A072VG83, G7IVN8, A0A072UVD6, A7KH98, G7J0N1, G7IY11, G7J277, A7KH81, G7J9F1, G7J9F3, G7JAL3, G7JAL7, G7JBC9, A0A072UYB1, A0A072UIP6, G7JP95, G7JPA2, A0A072UJJ3, A7KH63, G7JPG3, A0A072UW27,…
GO:0044767	single-organism developmental process	2284	94	24.26	1e-30	3.229e-28	P	Medtr0032s0170, Medtr0048s0180, Medtr0050s0100, Medtr0054s0190, Medtr0240s0070, Medtr0337s0030, Medtr0549s0030, Medtr0672s0010, Medtr0674s0020, Medtr1g042850, Medtr1g042895, Medtr1g042910, Medtr1g042940, Medtr1g053640, Medtr1g055035, Medtr1g061100, Medtr1g061110, Medtr1g071890, Medtr1g075045, Medtr1g075500, Medtr1g096140, Medtr2g435560, Medtr3g008446, Medtr3g015665, Medtr3g016090, Medtr3g031340, …	I3SP41, A0A072THP2, A0A072TIJ0, A0A072TTX6, A7KHA9, A0A072TFS3, A7KHA9, A0A072TQ17, A7KHA9, A7KHE7, A7KH75, A7KH72, A7KH73, A0A072VU91, A0A072VUP8, A0A072VKY3, A0A072VJ77, A0A072VLX6, G7I3W5, G7I4S7, G7IAG4, A0A072VG83, G7IVN8, A0A072UVD6, A7KH98, G7J0N1, G7IY11, G7J277, A7KH81, G7J9F1, G7J9F3, G7JAL3, G7JAL7, G7JBC9, A0A072UYB1, A0A072UIP6, G7JP95, G7JPA2, A0A072UJJ3, A7KH63, G7JPG3, A0A072UW27,…
GO:0032502	developmental process	2319	94	24.64	1e-30	3.229e-28	P	Medtr0032s0170, Medtr0048s0180, Medtr0050s0100, Medtr0054s0190, Medtr0240s0070, Medtr0337s0030, Medtr0549s0030, Medtr0672s0010, Medtr0674s0020, Medtr1g042850, Medtr1g042895, Medtr1g042910, Medtr1g042940, Medtr1g053640, Medtr1g055035, Medtr1g061100, Medtr1g061110, Medtr1g071890, Medtr1g075045, Medtr1g075500, Medtr1g096140, Medtr2g435560, Medtr3g008446, Medtr3g015665, Medtr3g016090, Medtr3g031340, …	I3SP41, A0A072THP2, A0A072TIJ0, A0A072TTX6, A7KHA9, A0A072TFS3, A7KHA9, A0A072TQ17, A7KHA9, A7KHE7, A7KH75, A7KH72, A7KH73, A0A072VU91, A0A072VUP8, A0A072VKY3, A0A072VJ77, A0A072VLX6, G7I3W5, G7I4S7, G7IAG4, A0A072VG83, G7IVN8, A0A072UVD6, A7KH98, G7J0N1, G7IY11, G7J277, A7KH81, G7J9F1, G7J9F3, G7JAL3, G7JAL7, G7JBC9, A0A072UYB1, A0A072UIP6, G7JP95, G7JPA2, A0A072UJJ3, A7KH63, G7JPG3, A0A072UW27,…
GO:0032501	multicellular organismal process	2337	94	24.83	1e-30	3.229e-28	P	Medtr0032s0170, Medtr0048s0180, Medtr0050s0100, Medtr0054s0190, Medtr0240s0070, Medtr0337s0030, Medtr0549s0030, Medtr0672s0010, Medtr0674s0020, Medtr1g042850, Medtr1g042895, Medtr1g042910, Medtr1g042940, Medtr1g053640, Medtr1g055035, Medtr1g061100, Medtr1g061110, Medtr1g071890, Medtr1g075045, Medtr1g075500, Medtr1g096140, Medtr2g435560, Medtr3g008446, Medtr3g015665, Medtr3g016090, Medtr3g031340, …	I3SP41, A0A072THP2, A0A072TIJ0, A0A072TTX6, A7KHA9, A0A072TFS3, A7KHA9, A0A072TQ17, A7KHA9, A7KHE7, A7KH75, A7KH72, A7KH73, A0A072VU91, A0A072VUP8, A0A072VKY3, A0A072VJ77, A0A072VLX6, G7I3W5, G7I4S7, G7IAG4, A0A072VG83, G7IVN8, A0A072UVD6, A7KH98, G7J0N1, G7IY11, G7J277, A7KH81, G7J9F1, G7J9F3, G7JAL3, G7JAL7, G7JBC9, A0A072UYB1, A0A072UIP6, G7JP95, G7JPA2, A0A072UJJ3, A7KH63, G7JPG3, A0A072UW27,…
GO:0044699	single-organism process	9434	155	100.22	2.2e-15	6.659e-13	P	Medtr0011s0280, Medtr0032s0170, Medtr0048s0180, Medtr0050s0100, Medtr0054s0190, Medtr0240s0070, Medtr0337s0030, Medtr0549s0030, Medtr0672s0010, Medtr0674s0020, Medtr1g011540, Medtr1g013050, Medtr1g042850, Medtr1g042895, Medtr1g042910, Medtr1g042940, Medtr1g053640, Medtr1g055035, Medtr1g061100, Medtr1g061110, Medtr1g062740, Medtr1g067380, Medtr1g071890, Medtr1g075045, Medtr1g075500, Medtr1g085730,…	A0A072TVD7, I3SP41, A0A072THP2, A0A072TIJ0, A0A072TTX6, A7KHA9, A0A072TFS3, A7KHA9, A0A072TQ17, A7KHA9, G7I6B5, A0A072VP26, A7KHE7, A7KH75, A7KH72, A7KH73, A0A072VU91, A0A072VUP8, A0A072VKY3, A0A072VJ77, A0A072VJC1, A0A072VW73, A0A072VLX6, G7I3W5, G7I4S7, A0A072VNG3, A0A072VZK5, G7IAG4, G7IAT2, A0A072VR57, G7IPL5, G7IFI5, Q84UC1, G7IGJ1, G7IGL6, G7IGY9, A0A072V8C2, I3SS53, G7ZUL4, G7IU89, G7IHY5,…
GO:0009399	nitrogen fixation	2	2	0.02	0.00011	0.03134	P	Medtr1g011540, Medtr5g066070	G7I6B5, G7KBK3
GO:0015669	gas transport	3	2	0.03	0.00033	0.08412	P	Medtr1g011540, Medtr5g066070	G7I6B5, G7KBK3
GO:0015671	oxygen transport	3	2	0.03	0.00033	0.08412	P	Medtr1g011540, Medtr5g066070	G7I6B5, G7KBK3
GO:0009084	glutamine family amino acid biosynthetic process	32	4	0.34	0.00035	0.08475	P	Medtr2g021255, Medtr6g071070, Medtr7g063650, Medtr7g451450	Q84UC1, O04998, A0A072U056, A0A072TYI8
GO:0006556	S-adenosylmethionine biosynthetic process	5	2	0.05	0.0011	0.2537	P	Medtr4g123810, Medtr7g110310	G7JQ29, G7KUJ1
GO:0046500	S-adenosylmethionine metabolic process	7	2	0.07	0.00228	0.5019	P	Medtr4g123810, Medtr7g110310	G7JQ29, G7KUJ1
GO:0005978	glycogen biosynthetic process	10	2	0.11	0.00478	1	P	Medtr3g116860, Medtr5g097010	G7J745, G7KEK9
GO:0009064	glutamine family amino acid metabolic process	67	4	0.71	0.00562	1	P	Medtr2g021255, Medtr6g071070, Medtr7g063650, Medtr7g451450	Q84UC1, O04998, A0A072U056, A0A072TYI8
GO:0006542	glutamine biosynthetic process	11	2	0.12	0.0058	1	P	Medtr2g021255, Medtr6g071070	Q84UC1, O04998
GO:0071941	nitrogen cycle metabolic process	13	2	0.14	0.00811	1	P	Medtr1g011540, Medtr5g066070	G7I6B5, G7KBK3
GO:0005576	extracellular region	580	11	3.87	0.0017	0.5454	C	Medtr1g013050, Medtr1g067380, Medtr2g021255, Medtr2g032710, Medtr3g087950, Medtr3g435430, Medtr3g467600, Medtr5g006340, Medtr7g077350, Medtr7g110310, Medtr7g111860	A0A072VP26, A0A072VW73, Q84UC1, G7IKZ9, G7J4F1, A0A072UVB0, A0A072UYJ4, B7FKU7, G7L4L8, G7KUJ1, I3S8V0
GO:0009941	chloroplast envelope	420	9	2.8	0.002	0.5454	C	Medtr0493s0030, Medtr1g013050, Medtr1g085730, Medtr2g021255, Medtr4g014600, Medtr4g088350, Medtr5g043620, Medtr7g064130, Medtr7g111860	A0A072TEB1, A0A072VP26, A0A072VNG3, Q84UC1, G7JLT3, A0A072UPN1, G7JXV9, A0A072UB17, I3S8V0
GO:0009526	plastid envelope	439	9	2.93	0.0027	0.5454	C	Medtr0493s0030, Medtr1g013050, Medtr1g085730, Medtr2g021255, Medtr4g014600, Medtr4g088350, Medtr5g043620, Medtr7g064130, Medtr7g111860	A0A072TEB1, A0A072VP26, A0A072VNG3, Q84UC1, G7JLT3, A0A072UPN1, G7JXV9, A0A072UB17, I3S8V0
GO:0048046	apoplast	228	6	1.52	0.0043	0.5454	C	Medtr1g013050, Medtr1g067380, Medtr2g021255, Medtr3g087950, Medtr5g006340, Medtr7g111860	A0A072VP26, A0A072VW73, Q84UC1, G7J4F1, B7FKU7, I3S8V0
GO:0044434	chloroplast part	954	14	6.36	0.0045	0.5454	C	Medtr0493s0030, Medtr1g013050, Medtr1g085730, Medtr1g090867, Medtr2g009270, Medtr2g021255, Medtr4g014600, Medtr4g088350, Medtr5g006340, Medtr5g043620, Medtr7g064130, Medtr7g090950, Medtr7g111860, Medtr7g451450	A0A072TEB1, A0A072VP26, A0A072VNG3, A0A072VN06, G7IPL5, Q84UC1, G7JLT3, A0A072UPN1, B7FKU7, G7JXV9, A0A072UB17, G7KSM1, I3S8V0, A0A072TYI8
GO:0009536	plastid	1740	21	11.61	0.0053	0.5454	C	Medtr0493s0030, Medtr1g013050, Medtr1g022050, Medtr1g071240, Medtr1g085730, Medtr1g090867, Medtr2g009270, Medtr2g021255, Medtr3g116860, Medtr4g014600, Medtr4g088350, Medtr4g125360, Medtr5g006340, Medtr5g043620, Medtr5g053940, Medtr5g097010, Medtr7g064130, Medtr7g090950, Medtr7g111860, Medtr7g451450, Medtr8g031550	A0A072TEB1, A0A072VP26, A0A072VDK2, G7ICR0, A0A072VNG3, A0A072VN06, G7IPL5, Q84UC1, G7J745, G7JLT3, A0A072UPN1, A0A072UTQ2, B7FKU7, G7JXV9, G7JY96, G7KEK9, A0A072UB17, G7KSM1, I3S8V0, A0A072TYI8, A0A072TZG2
GO:0044435	plastid part	974	14	6.5	0.0054	0.5454	C	Medtr0493s0030, Medtr1g013050, Medtr1g085730, Medtr1g090867, Medtr2g009270, Medtr2g021255, Medtr4g014600, Medtr4g088350, Medtr5g006340, Medtr5g043620, Medtr7g064130, Medtr7g090950, Medtr7g111860, Medtr7g451450	A0A072TEB1, A0A072VP26, A0A072VNG3, A0A072VN06, G7IPL5, Q84UC1, G7JLT3, A0A072UPN1, B7FKU7, G7JXV9, A0A072UB17, G7KSM1, I3S8V0, A0A072TYI8
GO:0046872	metal ion binding	4331	119	42.56	1.4e-29	2.013e-26	F	Medtr0032s0170, Medtr0048s0180, Medtr0050s0100, Medtr0054s0190, Medtr0240s0070, Medtr0337s0030, Medtr0549s0030, Medtr0672s0010, Medtr0674s0020, Medtr1g011540, Medtr1g042850, Medtr1g042895, Medtr1g042910, Medtr1g042940, Medtr1g049330, Medtr1g053640, Medtr1g055035, Medtr1g061100, Medtr1g061110, Medtr1g064350, Medtr1g071240, Medtr1g071890, Medtr1g075045, Medtr1g075500, Medtr1g090810, Medtr1g115375, …	I3SP41, A0A072THP2, A0A072TIJ0, A0A072TTX6, A7KHA9, A0A072TFS3, A7KHA9, A0A072TQ17, A7KHA9, G7I6B5, A7KHE7, A7KH75, A7KH72, A7KH73, A0A072VIZ0, A0A072VU91, A0A072VUP8, A0A072VKY3, A0A072VJ77, I3T410, G7ICR0, A0A072VLX6, G7I3W5, G7I4S7, B3SGL5, A0A072VR57, G7IHY5, G7IVN8, A0A072UVD6, A7KH98, G7J0N1, G7IY11, Q8LKW2, Q8LKW5, Q8LKW4, Q8LKW8, Q8LKW7, G7J277, A7KH81, G7J9F1, G7J9F3, G7JAL3, G7JAL7, G7J…
GO:0043169	cation binding	4342	119	42.67	1.7e-29	2.013e-26	F	Medtr0032s0170, Medtr0048s0180, Medtr0050s0100, Medtr0054s0190, Medtr0240s0070, Medtr0337s0030, Medtr0549s0030, Medtr0672s0010, Medtr0674s0020, Medtr1g011540, Medtr1g042850, Medtr1g042895, Medtr1g042910, Medtr1g042940, Medtr1g049330, Medtr1g053640, Medtr1g055035, Medtr1g061100, Medtr1g061110, Medtr1g064350, Medtr1g071240, Medtr1g071890, Medtr1g075045, Medtr1g075500, Medtr1g090810, Medtr1g115375, …	I3SP41, A0A072THP2, A0A072TIJ0, A0A072TTX6, A7KHA9, A0A072TFS3, A7KHA9, A0A072TQ17, A7KHA9, G7I6B5, A7KHE7, A7KH75, A7KH72, A7KH73, A0A072VIZ0, A0A072VU91, A0A072VUP8, A0A072VKY3, A0A072VJ77, I3T410, G7ICR0, A0A072VLX6, G7I3W5, G7I4S7, B3SGL5, A0A072VR57, G7IHY5, G7IVN8, A0A072UVD6, A7KH98, G7J0N1, G7IY11, Q8LKW2, Q8LKW5, Q8LKW4, Q8LKW8, Q8LKW7, G7J277, A7KH81, G7J9F1, G7J9F3, G7JAL3, G7JAL7, G7J…
GO:0043167	ion binding	8539	154	83.91	2.9e-20	2.289e-17	F	Medtr0032s0170, Medtr0048s0180, Medtr0050s0100, Medtr0054s0190, Medtr0240s0070, Medtr0337s0030, Medtr0549s0030, Medtr0672s0010, Medtr0674s0020, Medtr1g004990, Medtr1g011540, Medtr1g013050, Medtr1g042850, Medtr1g042895, Medtr1g042910, Medtr1g042940, Medtr1g047670, Medtr1g049330, Medtr1g053640, Medtr1g055035, Medtr1g061100, Medtr1g061110, Medtr1g062740, Medtr1g064350, Medtr1g071240, Medtr1g071890, …	I3SP41, A0A072THP2, A0A072TIJ0, A0A072TTX6, A7KHA9, A0A072TFS3, A7KHA9, A0A072TQ17, A7KHA9, A0A072VDN0, G7I6B5, A0A072VP26, A7KHE7, A7KH75, A7KH72, A7KH73, A0A072VT18, A0A072VIZ0, A0A072VU91, A0A072VUP8, A0A072VKY3, A0A072VJ77, A0A072VJC1, I3T410, G7ICR0, A0A072VLX6, G7I3W5, G7I4S7, B3SGL5, A0A072VZK5, A0A072VR57, G7IFI5, Q84UC1, G7ZUL4, G7IU89, G7IHY5, G7IVN8, A0A072UVD6, A7KH98, G7J0N1, G7IY11,…
GO:0019825	oxygen binding	18	11	0.18	2e-18	1.184e-15	F	Medtr1g011540, Medtr1g049330, Medtr1g090810, Medtr3g109420, Medtr5g041610, Medtr5g066070, Medtr5g080400, Medtr5g080440, Medtr5g080900, Medtr5g081000, Medtr5g081030	G7I6B5, A0A072VIZ0, B3SGL5, G7J2X4, G7KGN2, G7KBK3, G7KGS8, G7KGT0, G7K1Y9, G7K1Z7, G7K1Z9
GO:0005344	oxygen transporter activity	3	2	0.03	0.00029	0.1373	F	Medtr1g011540, Medtr5g066070	G7I6B5, G7KBK3
GO:0005488	binding	16770	189	164.79	0.00035	0.1381	F	Medtr0032s0170, Medtr0048s0180, Medtr0050s0100, Medtr0054s0190, Medtr0240s0070, Medtr0337s0030, Medtr0549s0030, Medtr0672s0010, Medtr0674s0020, Medtr1g004990, Medtr1g007600, Medtr1g011540, Medtr1g013050, Medtr1g032520, Medtr1g042850, Medtr1g042895, Medtr1g042910, Medtr1g042940, Medtr1g047670, Medtr1g049330, Medtr1g053640, Medtr1g055035, Medtr1g061100, Medtr1g061110, Medtr1g062740, Medtr1g064350, …	I3SP41, A0A072THP2, A0A072TIJ0, A0A072TTX6, A7KHA9, A0A072TFS3, A7KHA9, A0A072TQ17, A7KHA9, A0A072VDN0, G7I3D9, G7I6B5, A0A072VP26, A0A072VGA0, A7KHE7, A7KH75, A7KH72, A7KH73, A0A072VT18, A0A072VIZ0, A0A072VU91, A0A072VUP8, A0A072VKY3, A0A072VJ77, A0A072VJC1, I3T410, G7ICR0, A0A072VLX6, A0A072VM41, G7I3W5, G7I4S7, B3SGL5, A0A072VN06, A0A072VZK5, G7IDV8, A0A072VR57, G7IFI5, Q84UC1, G7IMR8, G7IG10,…
GO:0004478	methionine adenosyltransferase activity	5	2	0.05	0.00094	0.318	F	Medtr4g123810, Medtr7g110310	G7JQ29, G7KUJ1
GO:0008878	glucose-1-phosphate adenylyltransferase activity	7	2	0.07	0.00195	0.5131	F	Medtr3g116860, Medtr5g097010	G7J745, G7KEK9
GO:0016308	1-phosphatidylinositol-4-phosphate 5-kinase activity	7	2	0.07	0.00195	0.5131	F	Medtr1g062740, Medtr8g088930	A0A072VJC1, G7L8W6
GO:0020037	heme binding	662	15	6.51	0.00244	0.5778	F	Medtr1g011540, Medtr1g049330, Medtr1g090810, Medtr2g067350, Medtr3g109420, Medtr3g467600, Medtr5g041610, Medtr5g066070, Medtr5g073020, Medtr5g080400, Medtr5g080440, Medtr5g080900, Medtr5g081000, Medtr5g081030, Medtr8g020950	G7I6B5, A0A072VIZ0, B3SGL5, A0A072V8C2, G7J2X4, A0A072UYJ4, G7KGN2, G7KBK3, G7JZM8, G7KGS8, G7KGT0, G7K1Y9, G7K1Z7, G7K1Z9, G7L7J6
GO:0008017	microtubule binding	103	5	1.01	0.00352	0.7578	F	Medtr1g032520, Medtr2g096010, Medtr3g117330, Medtr8g021120, Medtr8g041400	A0A072VGA0, G7IU89, G7J7R5, G7L7L2, G7LID1
GO:0046906	tetrapyrrole binding	707	15	6.95	0.00448	0.8841	F	Medtr1g011540, Medtr1g049330, Medtr1g090810, Medtr2g067350, Medtr3g109420, Medtr3g467600, Medtr5g041610, Medtr5g066070, Medtr5g073020, Medtr5g080400, Medtr5g080440, Medtr5g080900, Medtr5g081000, Medtr5g081030, Medtr8g020950	G7I6B5, A0A072VIZ0, B3SGL5, A0A072V8C2, G7J2X4, A0A072UYJ4, G7KGN2, G7KBK3, G7JZM8, G7KGS8, G7KGT0, G7K1Y9, G7K1Z7, G7K1Z9, G7L7J6
GO:0015631	tubulin binding	113	5	1.11	0.00522	0.9311	F	Medtr1g032520, Medtr2g096010, Medtr3g117330, Medtr8g021120, Medtr8g041400	A0A072VGA0, G7IU89, G7J7R5, G7L7L2, G7LID1
GO:0004356	glutamate-ammonia ligase activity	13	2	0.13	0.00698	0.9311	F	Medtr2g021255, Medtr6g071070	Q84UC1, O04998
GO:0016211	ammonia ligase activity	14	2	0.14	0.0081	0.9311	F	Medtr2g021255, Medtr6g071070	Q84UC1, O04998
GO:0016880	acid-ammonia (or amide) ligase activity	14	2	0.14	0.0081	0.9311	F	Medtr2g021255, Medtr6g071070	Q84UC1, O04998
GO:0016307	phosphatidylinositol phosphate kinase activity	15	2	0.15	0.00928	0.9311	F	Medtr1g062740, Medtr8g088930	A0A072VJC1, G7L8W6

## Sheet: 1091-GO_Induced
GO.ID	Term	Annotated	Count	Expected	p-value	q-value	Aspect	Genes	Origin input
GO:0042744	hydrogen peroxide catabolic process	116	24	2.68	1.8e-16	7.749e-13	P	Medtr1g054205, Medtr1g077000, Medtr1g115900, Medtr2g029560, Medtr2g029740, Medtr2g029750, Medtr2g029800, Medtr2g029820, Medtr2g029860, Medtr2g029910, Medtr2g084000, Medtr2g084020, Medtr2g088770, Medtr3g092990, Medtr3g094630, Medtr4g095450, Medtr4g114210, Medtr5g021060, Medtr5g074860, Medtr5g074970, Medtr7g072480, Medtr7g072510, Medtr7g107520, Medtr8g076820	A0A072VI65, A0A072VLG5, G7IF04, A0A072V4V7, G7IJT4, A4UN77, G7IJU0, G7IJU2, G7IJU6, G7IJV0, G7IM80, G7IM82, G7IKK4, G7J924, G7J9S0, G7JCU3, G7JCW8, G7KF17, Q40372, G7KFM2, G7KX22, G7KX25, G8A179, G7LDV0
GO:0042743	hydrogen peroxide metabolic process	131	25	3.03	3.2e-16	7.749e-13	P	Medtr1g054205, Medtr1g077000, Medtr1g115900, Medtr2g029560, Medtr2g029740, Medtr2g029750, Medtr2g029800, Medtr2g029820, Medtr2g029860, Medtr2g029910, Medtr2g070420, Medtr2g084000, Medtr2g084020, Medtr2g088770, Medtr3g092990, Medtr3g094630, Medtr4g095450, Medtr4g114210, Medtr5g021060, Medtr5g074860, Medtr5g074970, Medtr7g072480, Medtr7g072510, Medtr7g107520, Medtr8g076820	A0A072VI65, A0A072VLG5, G7IF04, A0A072V4V7, G7IJT4, A4UN77, G7IJU0, G7IJU2, G7IJU6, G7IJV0, A0A072V9Z1, G7IM80, G7IM82, G7IKK4, G7J924, G7J9S0, G7JCU3, G7JCW8, G7KF17, Q40372, G7KFM2, G7KX22, G7KX25, G8A179, G7LDV0
GO:0072593	reactive oxygen species metabolic process	176	28	4.07	7.4e-16	1.195e-12	P	Medtr1g048990, Medtr1g054205, Medtr1g077000, Medtr1g115900, Medtr2g029560, Medtr2g029740, Medtr2g029750, Medtr2g029800, Medtr2g029820, Medtr2g029860, Medtr2g029910, Medtr2g070420, Medtr2g084000, Medtr2g084020, Medtr2g088770, Medtr3g092990, Medtr3g094630, Medtr4g057240, Medtr4g095450, Medtr4g114210, Medtr5g021060, Medtr5g074860, Medtr5g074970, Medtr6g029200, Medtr7g072480, Medtr7g072510, Medtr7g10…	A0A072VH43, A0A072VI65, A0A072VLG5, G7IF04, A0A072V4V7, G7IJT4, A4UN77, G7IJU0, G7IJU2, G7IJU6, G7IJV0, A0A072V9Z1, G7IM80, G7IM82, G7IKK4, G7J924, G7J9S0, B7FHQ5, G7JCU3, G7JCW8, G7KF17, Q40372, G7KFM2, G7KPK8, G7KX22, G7KX25, G8A179, G7LDV0
GO:0005975	carbohydrate metabolic process	1229	75	28.43	7.9e-15	9.565e-12	P	Medtr0002s1060, Medtr0062s0040, Medtr0062s0060, Medtr0062s0090, Medtr0062s0110, Medtr0062s0130, Medtr0062s0170, Medtr1g015980, Medtr1g019440, Medtr1g022160, Medtr1g047370, Medtr1g054880, Medtr1g077480, Medtr1g086030, Medtr1g102230, Medtr1g111000, Medtr1g115475, Medtr2g008240, Medtr2g022760, Medtr2g030000, Medtr2g034680, Medtr2g036240, Medtr2g036260, Medtr2g036290, Medtr2g040690, Medtr2g062560, Me…	A0A072TLJ8, G7IG38, G7IG38, G7IG38, G7ZXA1, G7ZXA1, G7ZXA1, G7I9W9, G7I3K2, A0A072VDL8, A0A072VT00, A0A072VUM7, A0A072VXV5, G7IBQ6, G7ID38, A0A072VRC0, A0A072W2M8, G7ILA8, A0A072V4T4, G7IJV7, G7IMU8, G7ZXA1, G7ZXA1, G7ZXA1, A0A072VH83, G7IQQ5, G7IU62, Q2HVE4, G7IUH7, G7IUV8, A0A072VG66, G7IYG6, G7IXI4, G7J6L9, G7JBL3, G7J3D5, A8TVQ0, G7JPE5, G7JCI1, A0A072ULP4, G7JG52, G7JQL0, G7JHH4, A0A072UQA9,…
GO:0044712	single-organism catabolic process	440	40	10.18	1.5e-13	1.453e-10	P	Medtr1g019940, Medtr1g031150, Medtr1g054205, Medtr1g077000, Medtr1g080250, Medtr1g115900, Medtr2g015690, Medtr2g029560, Medtr2g029740, Medtr2g029750, Medtr2g029800, Medtr2g029820, Medtr2g029860, Medtr2g029910, Medtr2g084000, Medtr2g084020, Medtr2g088770, Medtr3g070720, Medtr3g092990, Medtr3g094630, Medtr4g019225, Medtr4g095450, Medtr4g114210, Medtr5g009000, Medtr5g017670, Medtr5g021060, Medtr5g07…	G7I4H1, G7I948, A0A072VI65, A0A072VLG5, G7I6S7, G7IF04, G7IKB6, A0A072V4V7, G7IJT4, A4UN77, G7IJU0, G7IJU2, G7IJU6, G7IJV0, G7IM80, G7IM82, G7IKK4, Q93YX8, G7J924, G7J9S0, A0A072UHQ4, G7JCU3, G7JCW8, G7K998, G7K804, G7KF17, G7JZP3, Q40372, G7KFM2, A0A072U5G6, A0A072U0V9, G7KX22, G7KX25, G7KTB3, A0A072U4G3, G8A179, A0A072TM29, A0A072TMJ9, G7LDV0, G7LJJ4
GO:0006979	response to oxidative stress	357	32	8.26	6.6e-11	5.327e-08	P	Medtr1g048990, Medtr1g054205, Medtr1g077000, Medtr1g115900, Medtr2g017520, Medtr2g029560, Medtr2g029740, Medtr2g029750, Medtr2g029800, Medtr2g029820, Medtr2g029860, Medtr2g029910, Medtr2g084000, Medtr2g084020, Medtr2g088770, Medtr3g092990, Medtr3g094630, Medtr4g057240, Medtr4g095450, Medtr4g114210, Medtr5g021060, Medtr5g053950, Medtr5g074860, Medtr5g074970, Medtr6g007767, Medtr6g029200, Medtr7g01…	A0A072VH43, A0A072VI65, A0A072VLG5, G7IF04, Q45FF2, A0A072V4V7, G7IJT4, A4UN77, G7IJU0, G7IJU2, G7IJU6, G7IJV0, G7IM80, G7IM82, G7IKK4, G7J924, G7J9S0, B7FHQ5, G7JCU3, G7JCW8, G7KF17, Q711Q9, Q40372, G7KFM2, A0A072U5G6, G7KPK8, B7FJ81, G7KX22, G7KX25, A0A072U4G3, G8A179, G7LDV0
GO:0009056	catabolic process	1008	57	23.32	3.8e-10	2.629e-07	P	Medtr1g019940, Medtr1g031150, Medtr1g047370, Medtr1g054205, Medtr1g054880, Medtr1g077000, Medtr1g080250, Medtr1g110510, Medtr1g115900, Medtr2g015690, Medtr2g029560, Medtr2g029740, Medtr2g029750, Medtr2g029800, Medtr2g029820, Medtr2g029860, Medtr2g029910, Medtr2g034680, Medtr2g084000, Medtr2g084020, Medtr2g088230, Medtr2g088770, Medtr3g070720, Medtr3g092990, Medtr3g094630, Medtr4g019225, Medtr4g09…	G7I4H1, G7I948, A0A072VT00, A0A072VI65, A0A072VUM7, A0A072VLG5, G7I6S7, G7ID90, G7IF04, G7IKB6, A0A072V4V7, G7IJT4, A4UN77, G7IJU0, G7IJU2, G7IJU6, G7IJV0, G7IMU8, G7IM80, G7IM82, G7ITY2, G7IKK4, Q93YX8, G7J924, G7J9S0, A0A072UHQ4, A0A072UQA9, G7JCU3, G7JCW8, G7K998, G7K804, G7KF17, G7K0J7, G7K0J9, G7JZP3, Q40372, G7KFM2, A0A072U5G6, A0A072UCR1, Q2HRX3, A0A072U0V9, G7KX22, G7KX25, G7KTB3, D7RIC7,…
GO:0044248	cellular catabolic process	679	41	15.71	2.2e-08	1.332e-05	P	Medtr1g031150, Medtr1g054205, Medtr1g077000, Medtr1g080250, Medtr1g110510, Medtr1g115900, Medtr2g015690, Medtr2g029560, Medtr2g029740, Medtr2g029750, Medtr2g029800, Medtr2g029820, Medtr2g029860, Medtr2g029910, Medtr2g034680, Medtr2g084000, Medtr2g084020, Medtr2g088230, Medtr2g088770, Medtr3g092990, Medtr3g094630, Medtr4g019225, Medtr4g095450, Medtr4g114210, Medtr5g021060, Medtr5g056140, Medtr5g05…	G7I948, A0A072VI65, A0A072VLG5, G7I6S7, G7ID90, G7IF04, G7IKB6, A0A072V4V7, G7IJT4, A4UN77, G7IJU0, G7IJU2, G7IJU6, G7IJV0, G7IMU8, G7IM80, G7IM82, G7ITY2, G7IKK4, G7J924, G7J9S0, A0A072UHQ4, G7JCU3, G7JCW8, G7KF17, G7K0J7, G7K0J9, G7JZP3, Q40372, G7KFM2, A0A072U5G6, A0A072UCR1, A0A072U0V9, G7KX22, G7KX25, A0A072U4G3, G8A179, A0A072TMJ9, G7LAY4, G7LDV0, G7LJJ4
GO:0055114	oxidation-reduction process	2258	86	52.23	1.9e-06	0.001022	P	Medtr0171s0010, Medtr1g026410, Medtr1g034320, Medtr1g048990, Medtr1g054205, Medtr1g068955, Medtr1g069430, Medtr1g070505, Medtr1g077000, Medtr1g094185, Medtr1g100643, Medtr1g104590, Medtr1g104650, Medtr1g107555, Medtr1g115900, Medtr2g029560, Medtr2g029740, Medtr2g029750, Medtr2g029800, Medtr2g029820, Medtr2g029860, Medtr2g029910, Medtr2g070420, Medtr2g079360, Medtr2g081810, Medtr2g084000, Medtr2g0…	A0A072TSF7, A0A072VFN2, Q7X9B2, A0A072VH43, A0A072VI65, G7ZZK9, A0A072VKC1, A0A072VL94, A0A072VLG5, A0A072VNA3, B7FIG9, G7ID65, G7ID71, A0A072VQ29, G7IF04, A0A072V4V7, G7IJT4, A4UN77, G7IJU0, G7IJU2, G7IJU6, G7IJV0, A0A072V9Z1, I3RZT7, G7ITL8, G7IM80, G7IM82, G7IKK4, G7IW34, A0A072VA87, G7J4Y0, G7J924, G7J9S0, A0A072VDP0, G7JLS7, G7JQ42, A0A072UHQ4, G7JRF5, A0A072UJ51, A0A072UJ57, B7FHQ5, A0A072U…
GO:0044710	single-organism metabolic process	4665	148	107.9	8.8e-06	0.004262	P	Medtr0171s0010, Medtr0274s0020, Medtr1g019940, Medtr1g026310, Medtr1g026410, Medtr1g031150, Medtr1g034320, Medtr1g048990, Medtr1g054205, Medtr1g060050, Medtr1g060090, Medtr1g062880, Medtr1g068955, Medtr1g069430, Medtr1g070505, Medtr1g075330, Medtr1g077000, Medtr1g077090, Medtr1g080250, Medtr1g090920, Medtr1g094185, Medtr1g100643, Medtr1g104590, Medtr1g104650, Medtr1g107555, Medtr1g115900, Medtr2g…	A0A072TSF7, A0A072TF88, G7I4H1, A0A072VEL9, A0A072VFN2, G7I948, Q7X9B2, A0A072VH43, A0A072VI65, A0A072VKS3, A0A072VKS3, A0A072VL48, G7ZZK9, A0A072VKC1, A0A072VL94, G7I3Z1, A0A072VLG5, A0A072VMP0, G7I6S7, A0A072VN21, A0A072VNA3, B7FIG9, G7ID65, G7ID71, A0A072VQ29, G7IF04, G7IKB6, Q45FF2, A0A072V4J6, A0A072V4V7, G7IJT4, A4UN77, G7IJU0, G7IJU2, G7IJU6, G7IJV0, G7IMU8, A0A072V9Z1, A0A072VAF3, I3T296,…
GO:0009607	response to biotic stimulus	582	31	13.46	1.6e-05	0.007044	P	Medtr1g018840, Medtr1g019940, Medtr1g030810, Medtr1g030820, Medtr1g054205, Medtr1g057790, Medtr1g079810, Medtr1g104650, Medtr2g035120, Medtr2g035170, Medtr2g070420, Medtr2g437530, Medtr3g007660, Medtr3g080050, Medtr4g047610, Medtr4g094285, Medtr4g105070, Medtr5g053950, Medtr6g007767, Medtr7g037020, Medtr7g050980, Medtr7g069640, Medtr7g108875, Medtr8g012960, Medtr8g023310, Medtr8g039090, Medtr8g04…	Q2HTQ3, G7I4H1, A0A072VGI7, I3T9Y8, A0A072VI65, A0A072VK10, G7I674, G7ID71, G7IMY7, G7IMZ2, A0A072V9Z1, B7FH09, G7IVB3, G7J6P5, G7JVY2, A0A072UQA9, A0A072URU9, Q711Q9, A0A072U5G6, A0A072TYL7, Q2HRX3, G7KSC5, A0A072U4Y4, A0A072TXB9, G7L9V7, B7FMX0, B7FMF6, G7L7T5, A0A072U0G0, A0A072TPY0, I3SJ62
GO:0009808	lignin metabolic process	52	8	1.2	2.4e-05	0.009686	P	Medtr2g034680, Medtr4g019225, Medtr4g114210, Medtr5g073210, Medtr5g075450, Medtr7g065980, Medtr7g101395, Medtr8g076820	G7IMU8, A0A072UHQ4, G7JCW8, G7JZP3, Q2MJ09, A0A072U0V9, A0A072U4G3, G7LDV0
GO:0008152	metabolic process	13744	352	317.91	0.00011	0.04098	P	Medtr0002s1060, Medtr0059s0060, Medtr0062s0040, Medtr0062s0060, Medtr0062s0090, Medtr0062s0110, Medtr0062s0130, Medtr0062s0170, Medtr0078s0060, Medtr0078s0190, Medtr0171s0010, Medtr0184s0040, Medtr0274s0020, Medtr0428s0010, Medtr1g015185, Medtr1g015980, Medtr1g018840, Medtr1g018910, Medtr1g019440, Medtr1g019940, Medtr1g022160, Medtr1g026075, Medtr1g026190, Medtr1g026310, Medtr1g026410, Medtr1g031…	A0A072TLJ8, A0A072THS2, G7IG38, G7IG38, G7IG38, G7ZXA1, G7ZXA1, G7ZXA1, A0A072TTM5, A0A072TSC3, A0A072TSF7, A0A072TSC3, A0A072TF88, G8A0P3, A0A072VES1, G7I9W9, Q2HTQ3, Q2HTP6, G7I3K2, G7I4H1, A0A072VDL8, A0A072VDZ0, G7I8E2, A0A072VEL9, A0A072VFN2, G7I948, G7I9Z9, A0A072VFI7, Q7X9B2, A0A072VRS5, I3SVT1, A0A072VT00, A0A072VH43, A0A072VI65, A0A072VUM7, A0A072VK10, A0A072VKS3, A0A072VKS3, A0A072VL48,…
GO:0009698	phenylpropanoid metabolic process	88	9	2.04	0.0002	0.06919	P	Medtr2g034680, Medtr3g098980, Medtr4g019225, Medtr4g114210, Medtr5g073210, Medtr5g075450, Medtr7g065980, Medtr7g101395, Medtr8g076820	G7IMU8, G7J3D5, A0A072UHQ4, G7JCW8, G7JZP3, Q2MJ09, A0A072U0V9, A0A072U4G3, G7LDV0
GO:0006013	mannose metabolic process	6	3	0.14	0.00023	0.07426	P	Medtr7g084030, Medtr7g084040, Medtr8g075330	G7KX95, G7KX96, G7LB83
GO:0046688	response to copper ion	15	4	0.35	0.00031	0.09383	P	Medtr2g437530, Medtr4g047610, Medtr4g057240, Medtr8g007020	B7FH09, G7JVY2, B7FHQ5, A0A072TWJ3
GO:0005996	monosaccharide metabolic process	99	9	2.29	0.00048	0.1367	P	Medtr4g065150, Medtr6g011550, Medtr6g022860, Medtr6g025730, Medtr7g009930, Medtr7g084030, Medtr7g084040, Medtr7g088410, Medtr8g075330	G7JCI1, A0A072U7A5, A0A072U7V2, A0A072U6X3, G7KZW8, G7KX95, G7KX96, D7RIC7, G7LB83
GO:0006508	proteolysis	1178	45	27.25	0.00066	0.1776	P	Medtr1g018840, Medtr1g035770, Medtr2g023910, Medtr2g026040, Medtr2g062980, Medtr2g075780, Medtr2g075830, Medtr2g095750, Medtr3g034290, Medtr3g053980, Medtr3g075390, Medtr3g112430, Medtr3g434850, Medtr4g021520, Medtr4g021530, Medtr4g047610, Medtr4g056520, Medtr4g057585, Medtr4g075150, Medtr4g079770, Medtr4g079800, Medtr4g104370, Medtr4g107930, Medtr4g122960, Medtr4g125300, Medtr4g134320, Medtr5g02…	Q2HTQ3, A0A072VRS5, A0A072V4J6, G7IM41, B7FKI4, A0A072VAF3, G7ITE7, G7IU67, G7IZJ6, A0A072UWF5, G8A2F7, A0A072V2E9, A0A072UTV7, G7JTG2, G7JTG4, G7JVY2, A0A072UVR7, A0A072UJW1, G7JPI9, Q6VN49, G7JCK2, A0A072UQV2, G7JPY3, A0A072USR7, A0A072UTP9, A0A072V3H2, G7KGD8, G7JXJ7, G7K5I7, G7KEB8, G7KEM3, G7KMI6, G7KMU7, A0A072TVX1, G7L3M8, G7L4L7, G7KRJ9, G7KTF0, G7KTF6, G7KTF8, G7KU92, G7LEB3, G7L7L3, A0A…
GO:0065004	protein-DNA complex assembly	69	7	1.6	0.00106	0.2578	P	Medtr1g070440, Medtr1g080700, Medtr3g065570, Medtr6g079520, Medtr7g096280, Medtr8g027840, Medtr8g106980	A0A072VMF0, A0A072VLX5, G7J9E3, A0A072UBH0, Q7XJ35, G8A083, Q1SN01
GO:0006323	DNA packaging	70	7	1.62	0.00115	0.2578	P	Medtr1g070440, Medtr1g080700, Medtr3g065570, Medtr6g079520, Medtr7g096280, Medtr8g072890, Medtr8g106980	A0A072VMF0, A0A072VLX5, G7J9E3, A0A072UBH0, Q7XJ35, G7L8M1, Q1SN01
GO:0071824	protein-DNA complex subunit organization	70	7	1.62	0.00115	0.2578	P	Medtr1g070440, Medtr1g080700, Medtr3g065570, Medtr6g079520, Medtr7g096280, Medtr8g027840, Medtr8g106980	A0A072VMF0, A0A072VLX5, G7J9E3, A0A072UBH0, Q7XJ35, G8A083, Q1SN01
GO:0044766	multi-organism transport	10	3	0.23	0.00131	0.2578	P	Medtr2g437530, Medtr3g007660, Medtr5g097360	B7FH09, G7IVB3, G7KEP0
GO:0046794	transport of virus	10	3	0.23	0.00131	0.2578	P	Medtr2g437530, Medtr3g007660, Medtr5g097360	B7FH09, G7IVB3, G7KEP0
GO:1902579	multi-organism localization	10	3	0.23	0.00131	0.2578	P	Medtr2g437530, Medtr3g007660, Medtr5g097360	B7FH09, G7IVB3, G7KEP0
GO:0031408	oxylipin biosynthetic process	37	5	0.86	0.00153	0.2578	P	Medtr1g019940, Medtr1g104650, Medtr8g018420, Medtr8g018510, Medtr8g018590	G7I4H1, G7ID71, G7LI99, G7LIX6, G7LIY4
GO:0071457	cellular response to ozone	3	2	0.07	0.00158	0.2578	P	Medtr4g057240, Medtr6g029200	B7FHQ5, G7KPK8
GO:0019748	secondary metabolic process	117	9	2.71	0.0016	0.2578	P	Medtr2g034680, Medtr3g098980, Medtr4g019225, Medtr4g114210, Medtr5g073210, Medtr5g075450, Medtr7g065980, Medtr7g101395, Medtr8g076820	G7IMU8, G7J3D5, A0A072UHQ4, G7JCW8, G7JZP3, Q2MJ09, A0A072U0V9, A0A072U4G3, G7LDV0
GO:0016042	lipid catabolic process	96	8	2.22	0.00173	0.2578	P	Medtr1g019940, Medtr2g015690, Medtr3g070720, Medtr5g017670, Medtr6g007767, Medtr7g081050, Medtr8g007125, Medtr8g010590	G7I4H1, G7IKB6, Q93YX8, G7K804, A0A072U5G6, G7KTB3, A0A072TM29, A0A072TMJ9
GO:0031407	oxylipin metabolic process	38	5	0.88	0.00173	0.2578	P	Medtr1g019940, Medtr1g104650, Medtr8g018420, Medtr8g018510, Medtr8g018590	G7I4H1, G7ID71, G7LI99, G7LIX6, G7LIY4
GO:0019430	removal of superoxide radicals	11	3	0.25	0.00177	0.2578	P	Medtr1g048990, Medtr4g057240, Medtr6g029200	A0A072VH43, B7FHQ5, G7KPK8
GO:0071450	cellular response to oxygen radical	11	3	0.25	0.00177	0.2578	P	Medtr1g048990, Medtr4g057240, Medtr6g029200	A0A072VH43, B7FHQ5, G7KPK8
GO:0071451	cellular response to superoxide	11	3	0.25	0.00177	0.2578	P	Medtr1g048990, Medtr4g057240, Medtr6g029200	A0A072VH43, B7FHQ5, G7KPK8
GO:1990748	cellular detoxification	11	3	0.25	0.00177	0.2578	P	Medtr1g048990, Medtr4g057240, Medtr6g029200	A0A072VH43, B7FHQ5, G7KPK8
GO:0019318	hexose metabolic process	56	6	1.3	0.00181	0.2578	P	Medtr6g011550, Medtr6g022860, Medtr7g009930, Medtr7g084030, Medtr7g084040, Medtr8g075330	A0A072U7A5, A0A072U7V2, G7KZW8, G7KX95, G7KX96, G7LB83
GO:0046271	phenylpropanoid catabolic process	24	4	0.56	0.00208	0.2798	P	Medtr4g019225, Medtr5g073210, Medtr7g065980, Medtr7g101395	A0A072UHQ4, G7JZP3, A0A072U0V9, A0A072U4G3
GO:0046274	lignin catabolic process	24	4	0.56	0.00208	0.2798	P	Medtr4g019225, Medtr5g073210, Medtr7g065980, Medtr7g101395	A0A072UHQ4, G7JZP3, A0A072U0V9, A0A072U4G3
GO:0006334	nucleosome assembly	58	6	1.34	0.00217	0.2835	P	Medtr1g070440, Medtr1g080700, Medtr3g065570, Medtr6g079520, Medtr7g096280, Medtr8g106980	A0A072VMF0, A0A072VLX5, G7J9E3, A0A072UBH0, Q7XJ35, Q1SN01
GO:0048519	negative regulation of biological process	774	31	17.9	0.00223	0.2835	P	Medtr1g035770, Medtr1g054880, Medtr1g079810, Medtr1g104650, Medtr2g015690, Medtr2g026040, Medtr2g078310, Medtr2g081810, Medtr2g437530, Medtr4g035905, Medtr4g050180, Medtr4g057240, Medtr4g069250, Medtr4g089010, Medtr5g010680, Medtr6g034945, Medtr6g059650, Medtr6g059730, Medtr6g087140, Medtr7g028160, Medtr7g050980, Medtr7g077160, Medtr7g077340, Medtr7g108875, Medtr7g108890, Medtr7g108905, Medtr8g01…	A0A072VRS5, A0A072VUM7, G7I674, G7ID71, G7IKB6, G7IM41, I3T296, G7ITL8, B7FH09, I3T947, A0A072UKV4, B7FHQ5, A0A072UX31, A0A072UZ11, B7FM72, A0A072U839, G7KMI6, G7KMU7, G7KNZ7, G7L283, Q2HRX3, G7L3M8, G7L4L7, A0A072U4Y4, A0A072U3Z0, A0A072U3V6, A0A072TXB9, G7L9V7, G7LD86, A0A072TX17, G7LAJ6
GO:0034728	nucleosome organization	59	6	1.36	0.00237	0.2835	P	Medtr1g070440, Medtr1g080700, Medtr3g065570, Medtr6g079520, Medtr7g096280, Medtr8g106980	A0A072VMF0, A0A072VLX5, G7J9E3, A0A072UBH0, Q7XJ35, Q1SN01
GO:0019439	aromatic compound catabolic process	124	9	2.87	0.00238	0.2835	P	Medtr1g031150, Medtr1g110510, Medtr4g019225, Medtr5g056140, Medtr5g056160, Medtr5g073210, Medtr7g065980, Medtr7g101395, Medtr8g101570	G7I948, G7ID90, A0A072UHQ4, G7K0J7, G7K0J9, G7JZP3, A0A072U0V9, A0A072U4G3, G7LJJ4
GO:0010038	response to metal ion	281	15	6.5	0.0024	0.2835	P	Medtr1g012420, Medtr1g019940, Medtr2g029740, Medtr2g437530, Medtr3g064740, Medtr4g047610, Medtr4g057240, Medtr4g080140, Medtr4g084040, Medtr5g053950, Medtr5g075960, Medtr6g022860, Medtr6g088270, Medtr7g013660, Medtr8g007020	G7I6Z7, G7I4H1, G7IJT4, B7FH09, G7J8M7, G7JVY2, B7FHQ5, G7JCN3, G7JIT9, Q711Q9, G7K5W0, A0A072U7V2, G7KPU0, B7FJ81, A0A072TWJ3
GO:0016311	dephosphorylation	203	12	4.7	0.0028	0.3012	P	Medtr1g073610, Medtr2g102430, Medtr3g008500, Medtr4g037105, Medtr4g037670, Medtr4g103520, Medtr5g030500, Medtr6g090070, Medtr7g104330, Medtr7g104360, Medtr8g014640, Medtr8g063080	A0A072VLF9, G7IMD2, G7IYG6, Q4KU02, G7JSI6, G7JLE0, G7KF38, G7KQI1, G7L615, G7L619, G7LGQ3, A0A072U2E8
GO:0031497	chromatin assembly	61	6	1.41	0.00281	0.3012	P	Medtr1g070440, Medtr1g080700, Medtr3g065570, Medtr6g079520, Medtr7g096280, Medtr8g106980	A0A072VMF0, A0A072VLX5, G7J9E3, A0A072UBH0, Q7XJ35, Q1SN01
GO:0000303	response to superoxide	13	3	0.3	0.00296	0.3012	P	Medtr1g048990, Medtr4g057240, Medtr6g029200	A0A072VH43, B7FHQ5, G7KPK8
GO:0000305	response to oxygen radical	13	3	0.3	0.00296	0.3012	P	Medtr1g048990, Medtr4g057240, Medtr6g029200	A0A072VH43, B7FHQ5, G7KPK8
GO:0046373	L-arabinose metabolic process	13	3	0.3	0.00296	0.3012	P	Medtr4g065150, Medtr6g025730, Medtr7g088410	G7JCI1, A0A072U6X3, D7RIC7
GO:0006333	chromatin assembly or disassembly	62	6	1.43	0.00305	0.3012	P	Medtr1g070440, Medtr1g080700, Medtr3g065570, Medtr6g079520, Medtr7g096280, Medtr8g106980	A0A072VMF0, A0A072VLX5, G7J9E3, A0A072UBH0, Q7XJ35, Q1SN01
GO:0010623	developmental programmed cell death	4	2	0.09	0.00311	0.3012	P	Medtr3g075390, Medtr4g047610	G8A2F7, G7JVY2
GO:2000068	regulation of defense response to insect	4	2	0.09	0.00311	0.3012	P	Medtr1g104650, Medtr5g053950	G7ID71, Q711Q9
GO:1901361	organic cyclic compound catabolic process	129	9	2.98	0.00311	0.3012	P	Medtr1g031150, Medtr1g110510, Medtr4g019225, Medtr5g056140, Medtr5g056160, Medtr5g073210, Medtr7g065980, Medtr7g101395, Medtr8g101570	G7I948, G7ID90, A0A072UHQ4, G7K0J7, G7K0J9, G7JZP3, A0A072U0V9, A0A072U4G3, G7LJJ4
GO:0007059	chromosome segregation	64	6	1.48	0.00358	0.34	P	Medtr1g051825, Medtr1g069910, Medtr4g050180, Medtr7g080575, Medtr8g027840, Medtr8g072890	A0A072VIT6, A0A072VWQ4, A0A072UKV4, A0A072U2P0, G8A083, G7L8M1
GO:0071470	cellular response to osmotic stress	28	4	0.65	0.00372	0.3465	P	Medtr2g437530, Medtr4g057240, Medtr6g029200, Medtr6g034945	B7FH09, B7FHQ5, G7KPK8, A0A072U839
GO:0010035	response to inorganic substance	544	23	12.58	0.00421	0.3847	P	Medtr1g012420, Medtr1g019940, Medtr1g048990, Medtr2g029740, Medtr2g437530, Medtr3g064740, Medtr3g117290, Medtr4g047610, Medtr4g057240, Medtr4g080140, Medtr4g084040, Medtr5g053950, Medtr5g075960, Medtr6g007767, Medtr6g022860, Medtr6g029200, Medtr6g088270, Medtr6g477780, Medtr7g013660, Medtr7g101395, Medtr8g007020, Medtr8g038150, Medtr8g038170	G7I6Z7, G7I4H1, A0A072VH43, G7IJT4, B7FH09, G7J8M7, G7J7R2, G7JVY2, B7FHQ5, G7JCN3, G7JIT9, Q711Q9, G7K5W0, A0A072U5G6, A0A072U7V2, G7KPK8, G7KPU0, A0A072UCR1, B7FJ81, A0A072U4G3, A0A072TWJ3, G7LF82, G7LF83
GO:0006801	superoxide metabolic process	15	3	0.35	0.00455	0.4006	P	Medtr1g048990, Medtr4g057240, Medtr6g029200	A0A072VH43, B7FHQ5, G7KPK8
GO:0098754	detoxification	15	3	0.35	0.00455	0.4006	P	Medtr1g048990, Medtr4g057240, Medtr6g029200	A0A072VH43, B7FHQ5, G7KPK8
GO:0045493	xylan catabolic process	5	2	0.12	0.0051	0.4253	P	Medtr4g094285, Medtr7g088410	A0A072UQA9, D7RIC7
GO:0071493	cellular response to UV-B	5	2	0.12	0.0051	0.4253	P	Medtr4g057240, Medtr6g029200	B7FHQ5, G7KPK8
GO:0010224	response to UV-B	49	5	1.13	0.00535	0.4253	P	Medtr2g017520, Medtr4g047610, Medtr4g057240, Medtr6g029200, Medtr7g101395	Q45FF2, G7JVY2, B7FHQ5, G7KPK8, A0A072U4G3
GO:0006308	DNA catabolic process	16	3	0.37	0.0055	0.4253	P	Medtr1g110510, Medtr5g056140, Medtr5g056160	G7ID90, G7K0J7, G7K0J9
GO:0019566	arabinose metabolic process	16	3	0.37	0.0055	0.4253	P	Medtr4g065150, Medtr6g025730, Medtr7g088410	G7JCI1, A0A072U6X3, D7RIC7
GO:0046916	cellular transition metal ion homeostasis	16	3	0.37	0.0055	0.4253	P	Medtr4g014540, Medtr5g075960, Medtr7g013660	G7JLS7, G7K5W0, B7FJ81
GO:0009892	negative regulation of metabolic process	589	24	13.62	0.0055	0.4253	P	Medtr1g035770, Medtr1g054880, Medtr2g026040, Medtr2g078310, Medtr2g081810, Medtr4g035905, Medtr4g050180, Medtr4g057240, Medtr4g069250, Medtr4g089010, Medtr5g010680, Medtr6g059650, Medtr6g059730, Medtr6g087140, Medtr7g050980, Medtr7g077160, Medtr7g077340, Medtr7g108875, Medtr7g108890, Medtr7g108905, Medtr8g023310, Medtr8g093460, Medtr8g104765, Medtr8g105120	A0A072VRS5, A0A072VUM7, G7IM41, I3T296, G7ITL8, I3T947, A0A072UKV4, B7FHQ5, A0A072UX31, A0A072UZ11, B7FM72, G7KMI6, G7KMU7, G7KNZ7, Q2HRX3, G7L3M8, G7L4L7, A0A072U4Y4, A0A072U3Z0, A0A072U3V6, G7L9V7, G7LD86, A0A072TX17, G7LAJ6
GO:1901575	organic substance catabolic process	858	32	19.85	0.00556	0.4253	P	Medtr1g019940, Medtr1g031150, Medtr1g047370, Medtr1g054880, Medtr1g080250, Medtr1g110510, Medtr2g015690, Medtr2g034680, Medtr3g070720, Medtr4g019225, Medtr4g094285, Medtr5g009000, Medtr5g017670, Medtr5g056140, Medtr5g056160, Medtr5g073210, Medtr6g007767, Medtr6g477780, Medtr7g050980, Medtr7g065980, Medtr7g081050, Medtr7g088410, Medtr7g101395, Medtr7g108875, Medtr7g108890, Medtr7g108905, Medtr8g00…	G7I4H1, G7I948, A0A072VT00, A0A072VUM7, G7I6S7, G7ID90, G7IKB6, G7IMU8, Q93YX8, A0A072UHQ4, A0A072UQA9, G7K998, G7K804, G7K0J7, G7K0J9, G7JZP3, A0A072U5G6, A0A072UCR1, Q2HRX3, A0A072U0V9, G7KTB3, D7RIC7, A0A072U4G3, A0A072U4Y4, A0A072U3Z0, A0A072U3V6, A0A072TM29, A0A072TMJ9, G7L9V7, G7LAY4, G7LD86, G7LJJ4
GO:0043086	negative regulation of catalytic activity	308	15	7.12	0.00562	0.4253	P	Medtr1g035770, Medtr1g054880, Medtr2g026040, Medtr4g035905, Medtr6g059650, Medtr6g059730, Medtr7g050980, Medtr7g077160, Medtr7g077340, Medtr7g108875, Medtr7g108890, Medtr7g108905, Medtr8g023310, Medtr8g093460, Medtr8g104765	A0A072VRS5, A0A072VUM7, G7IM41, I3T947, G7KMI6, G7KMU7, Q2HRX3, G7L3M8, G7L4L7, A0A072U4Y4, A0A072U3Z0, A0A072U3V6, G7L9V7, G7LD86, A0A072TX17
GO:0034614	cellular response to reactive oxygen species	32	4	0.74	0.00608	0.453	P	Medtr1g048990, Medtr4g057240, Medtr6g007767, Medtr6g029200	A0A072VH43, B7FHQ5, A0A072U5G6, G7KPK8
GO:0043207	response to external biotic stimulus	531	22	12.28	0.00637	0.4604	P	Medtr1g018840, Medtr1g019940, Medtr1g054205, Medtr1g057790, Medtr1g079810, Medtr1g104650, Medtr2g070420, Medtr2g437530, Medtr3g007660, Medtr3g080050, Medtr4g047610, Medtr4g094285, Medtr4g105070, Medtr5g053950, Medtr6g007767, Medtr7g037020, Medtr7g050980, Medtr7g069640, Medtr7g108875, Medtr8g012960, Medtr8g023310, Medtr8g039090	Q2HTQ3, G7I4H1, A0A072VI65, A0A072VK10, G7I674, G7ID71, A0A072V9Z1, B7FH09, G7IVB3, G7J6P5, G7JVY2, A0A072UQA9, A0A072URU9, Q711Q9, A0A072U5G6, A0A072TYL7, Q2HRX3, G7KSC5, A0A072U4Y4, A0A072TXB9, G7L9V7, B7FMX0
GO:0051707	response to other organism	531	22	12.28	0.00637	0.4604	P	Medtr1g018840, Medtr1g019940, Medtr1g054205, Medtr1g057790, Medtr1g079810, Medtr1g104650, Medtr2g070420, Medtr2g437530, Medtr3g007660, Medtr3g080050, Medtr4g047610, Medtr4g094285, Medtr4g105070, Medtr5g053950, Medtr6g007767, Medtr7g037020, Medtr7g050980, Medtr7g069640, Medtr7g108875, Medtr8g012960, Medtr8g023310, Medtr8g039090	Q2HTQ3, G7I4H1, A0A072VI65, A0A072VK10, G7I674, G7ID71, A0A072V9Z1, B7FH09, G7IVB3, G7J6P5, G7JVY2, A0A072UQA9, A0A072URU9, Q711Q9, A0A072U5G6, A0A072TYL7, Q2HRX3, G7KSC5, A0A072U4Y4, A0A072TXB9, G7L9V7, B7FMX0
GO:0006325	chromatin organization	226	12	5.23	0.00656	0.4672	P	Medtr1g070440, Medtr1g077090, Medtr1g080700, Medtr2g078310, Medtr2g096610, Medtr3g065570, Medtr4g050180, Medtr6g079520, Medtr7g096280, Medtr7g113160, Medtr8g078490, Medtr8g106980	A0A072VMF0, A0A072VMP0, A0A072VLX5, I3T296, G7IHN4, G7J9E3, A0A072UKV4, A0A072UBH0, Q7XJ35, A2Q335, G7LFL7, Q1SN01
GO:0000272	polysaccharide catabolic process	200	11	4.63	0.00703	0.4934	P	Medtr1g047370, Medtr1g054880, Medtr4g094285, Medtr6g477780, Medtr7g050980, Medtr7g088410, Medtr7g108875, Medtr7g108890, Medtr7g108905, Medtr8g023310, Medtr8g093460	A0A072VT00, A0A072VUM7, A0A072UQA9, A0A072UCR1, Q2HRX3, D7RIC7, A0A072U4Y4, A0A072U3Z0, A0A072U3V6, G7L9V7, G7LD86
GO:0044092	negative regulation of molecular function	317	15	7.33	0.00726	0.5023	P	Medtr1g035770, Medtr1g054880, Medtr2g026040, Medtr4g035905, Medtr6g059650, Medtr6g059730, Medtr7g050980, Medtr7g077160, Medtr7g077340, Medtr7g108875, Medtr7g108890, Medtr7g108905, Medtr8g023310, Medtr8g093460, Medtr8g104765	A0A072VRS5, A0A072VUM7, G7IM41, I3T947, G7KMI6, G7KMU7, Q2HRX3, G7L3M8, G7L4L7, A0A072U4Y4, A0A072U3Z0, A0A072U3V6, G7L9V7, G7LD86, A0A072TX17
GO:0071219	cellular response to molecule of bacterial origin	6	2	0.14	0.00753	0.5136	P	Medtr2g437530, Medtr3g080050	B7FH09, G7J6P5
GO:0002237	response to molecule of bacterial origin	18	3	0.42	0.00775	0.5213	P	Medtr2g437530, Medtr3g080050, Medtr8g012960	B7FH09, G7J6P5, A0A072TXB9
GO:0006950	response to stress	2707	81	62.61	0.00824	0.5467	P	Medtr1g018840, Medtr1g019940, Medtr1g026310, Medtr1g030810, Medtr1g030820, Medtr1g048990, Medtr1g054205, Medtr1g069430, Medtr1g075330, Medtr1g077000, Medtr1g079810, Medtr1g092860, Medtr1g104650, Medtr1g107555, Medtr1g115900, Medtr2g017520, Medtr2g029560, Medtr2g029740, Medtr2g029750, Medtr2g029800, Medtr2g029820, Medtr2g029860, Medtr2g029910, Medtr2g035120, Medtr2g035170, Medtr2g070420, Medtr2g08…	Q2HTQ3, G7I4H1, A0A072VEL9, A0A072VGI7, I3T9Y8, A0A072VH43, A0A072VI65, A0A072VKC1, G7I3Z1, A0A072VLG5, G7I674, G7I363, G7ID71, A0A072VQ29, G7IF04, Q45FF2, A0A072V4V7, G7IJT4, A4UN77, G7IJU0, G7IJU2, G7IJU6, G7IJV0, G7IMY7, G7IMZ2, A0A072V9Z1, G7IM80, G7IM82, G7IKK4, G7IMD2, B7FH09, A0A072UT37, A0A072V757, G7J6P5, G7J924, G7J9S0, G7J7R2, G7JQB9, Q4KU02, G7JVY2, A0A072UKV4, B7FHQ5, A0A072UZ11, A0A…
GO:0071472	cellular response to salt stress	19	3	0.44	0.00904	0.5916	P	Medtr2g437530, Medtr4g057240, Medtr6g029200	B7FH09, B7FHQ5, G7KPK8
GO:0005576	extracellular region	580	60	11.09	3e-27	2.121e-24	C	Medtr0015s0130, Medtr1g018840, Medtr1g019440, Medtr1g054205, Medtr1g060120, Medtr1g077000, Medtr1g079490, Medtr1g085140, Medtr1g086030, Medtr1g107135, Medtr1g112200, Medtr1g115900, Medtr2g029560, Medtr2g029740, Medtr2g029750, Medtr2g029800, Medtr2g029820, Medtr2g029860, Medtr2g029910, Medtr2g070420, Medtr2g084000, Medtr2g084020, Medtr2g088770, Medtr2g098250, Medtr2g103650, Medtr2g435340, Medtr3g0…	B7FIH3, Q2HTQ3, G7I3K2, A0A072VI65, A0A072VK82, A0A072VLG5, G7I5N4, G7IAE2, G7IBQ6, A0A072W198, A0A072VRM6, G7IF04, A0A072V4V7, G7IJT4, A4UN77, G7IJU0, G7IJU2, G7IJU6, G7IJV0, A0A072V9Z1, G7IM80, G7IM82, G7IKK4, G7IUE0, G7IUV8, A0A072VG66, G7J924, G7J9S0, G7JBL3, A0A072VDP0, G7JQ52, A0A072UHQ4, B7FHQ5, G7JHH4, A0A072UQA9, G7JCU3, G7JCW8, G7JYL2, G7KF17, G7JZP3, Q40372, G7KFM2, G7KPU5, B7FJ81, Q2H…
GO:0071944	cell periphery	1701	90	32.52	1.2e-19	4.242e-17	C	Medtr0015s0130, Medtr0332s0020, Medtr1g026190, Medtr1g048990, Medtr1g054880, Medtr1g056390, Medtr1g085140, Medtr1g089600, Medtr1g107555, Medtr1g112660, Medtr2g017520, Medtr2g026040, Medtr2g028580, Medtr2g029740, Medtr2g030000, Medtr2g034680, Medtr2g047975, Medtr2g062560, Medtr2g081810, Medtr2g082510, Medtr2g098250, Medtr2g102050, Medtr2g435340, Medtr2g437530, Medtr3g007660, Medtr3g047390, Medtr3g…	B7FIH3, A0A072TFE0, G7I8E2, A0A072VH43, A0A072VUM7, B7FHS4, G7IAE2, A0A072VYY2, A0A072VQ29, A0A072W2B7, Q45FF2, G7IM41, G7IFT4, G7IJT4, G7IJV7, G7IMU8, A0A072VI50, G7IQQ5, G7ITL8, G7IHC8, G7IUE0, G7II39, A0A072VG66, B7FH09, G7IVB3, G7IXI4, G7IXR7, G7IV56, G7J302, G8A2F7, A0A072VA87, G7J6L9, G7J6P5, G7J416, A0A072VDP0, A0A072VDW0, G7J726, G7J7R2, Q4KU02, G7JES7, A0A072UJ57, G7JCI1, G7JPI9, G7JNM9,…
GO:0005618	cell wall	455	40	8.7	7.3e-16	1.502e-13	C	Medtr0015s0130, Medtr0332s0020, Medtr1g054880, Medtr1g085140, Medtr1g107555, Medtr2g026040, Medtr2g029740, Medtr2g082510, Medtr2g098250, Medtr2g435340, Medtr3g075390, Medtr3g078740, Medtr3g079750, Medtr3g115050, Medtr3g116640, Medtr4g037105, Medtr4g065150, Medtr4g075150, Medtr4g094285, Medtr4g132320, Medtr5g021530, Medtr5g072570, Medtr5g075450, Medtr6g088320, Medtr7g050980, Medtr7g053500, Medtr7g…	B7FIH3, A0A072TFE0, A0A072VUM7, G7IAE2, A0A072VQ29, G7IM41, G7IJT4, G7IHC8, G7IUE0, A0A072VG66, G8A2F7, A0A072VA87, G7J6L9, A0A072VDP0, G7J726, Q4KU02, G7JCI1, G7JPI9, A0A072UQA9, G7JJ92, G7KGD8, G7KEB8, Q2MJ09, G7KPU5, Q2HRX3, A0A072TYH8, G7KX95, G7KX96, D7RIC7, A2Q4V2, A0A072U4Y4, A0A072U3Z0, A0A072U3V6, G7KVH3, A0A072TLX8, G7L7L3, G7L9V7, G7LGR9, G7LHU5, G7LD86
GO:0030312	external encapsulating structure	457	40	8.74	8.5e-16	1.502e-13	C	Medtr0015s0130, Medtr0332s0020, Medtr1g054880, Medtr1g085140, Medtr1g107555, Medtr2g026040, Medtr2g029740, Medtr2g082510, Medtr2g098250, Medtr2g435340, Medtr3g075390, Medtr3g078740, Medtr3g079750, Medtr3g115050, Medtr3g116640, Medtr4g037105, Medtr4g065150, Medtr4g075150, Medtr4g094285, Medtr4g132320, Medtr5g021530, Medtr5g072570, Medtr5g075450, Medtr6g088320, Medtr7g050980, Medtr7g053500, Medtr7g…	B7FIH3, A0A072TFE0, A0A072VUM7, G7IAE2, A0A072VQ29, G7IM41, G7IJT4, G7IHC8, G7IUE0, A0A072VG66, G8A2F7, A0A072VA87, G7J6L9, A0A072VDP0, G7J726, Q4KU02, G7JCI1, G7JPI9, A0A072UQA9, G7JJ92, G7KGD8, G7KEB8, Q2MJ09, G7KPU5, Q2HRX3, A0A072TYH8, G7KX95, G7KX96, D7RIC7, A2Q4V2, A0A072U4Y4, A0A072U3Z0, A0A072U3V6, G7KVH3, A0A072TLX8, G7L7L3, G7L9V7, G7LGR9, G7LHU5, G7LD86
GO:0009505	plant-type cell wall	134	21	2.56	1.1e-13	1.555e-11	C	Medtr1g085140, Medtr2g029740, Medtr2g435340, Medtr3g075390, Medtr3g079750, Medtr3g115050, Medtr3g116640, Medtr4g037105, Medtr4g065150, Medtr4g075150, Medtr4g132320, Medtr5g021530, Medtr5g075450, Medtr7g053500, Medtr7g084030, Medtr7g084040, Medtr7g088410, Medtr7g092740, Medtr8g021130, Medtr8g039540, Medtr8g085210	G7IAE2, G7IJT4, A0A072VG66, G8A2F7, G7J6L9, A0A072VDP0, G7J726, Q4KU02, G7JCI1, G7JPI9, G7JJ92, G7KGD8, Q2MJ09, A0A072TYH8, G7KX95, G7KX96, D7RIC7, A2Q4V2, G7L7L3, G7LGR9, G7LHU5
GO:0005623	cell	9224	241	176.36	6.7e-13	7.676e-11	C	Medtr0015s0130, Medtr0018s0320, Medtr0059s0060, Medtr0274s0020, Medtr0332s0020, Medtr1452s0010, Medtr1g012420, Medtr1g017880, Medtr1g018840, Medtr1g019940, Medtr1g022315, Medtr1g026190, Medtr1g026310, Medtr1g031690, Medtr1g031910, Medtr1g041320, Medtr1g048990, Medtr1g051825, Medtr1g054205, Medtr1g054880, Medtr1g056390, Medtr1g057790, Medtr1g069430, Medtr1g069495, Medtr1g069910, Medtr1g070440, Med…	B7FIH3, I3T233, A0A072THS2, A0A072TF88, A0A072TFE0, A0A072TD20, G7I6Z7, G7IBB8, Q2HTQ3, G7I4H1, A0A072VFC5, G7I8E2, A0A072VEL9, G7I9Z9, A0A072VFJ4, I3SVT1, A0A072VH43, A0A072VIT6, A0A072VI65, A0A072VUM7, B7FHS4, A0A072VK10, A0A072VKC1, A0A072VLI2, A0A072VWQ4, A0A072VMF0, A0A072VL94, G7I3Z1, A0A072VXL7, A0A072VMP0, A0A072VLX5, G7IAE2, I3TAW4, A0A072VYY2, B3SGL7, G7I363, A0A072VNA3, B7FIG9, G7ID71,…
GO:0044464	cell part	9122	239	174.41	7.6e-13	7.676e-11	C	Medtr0015s0130, Medtr0018s0320, Medtr0059s0060, Medtr0274s0020, Medtr0332s0020, Medtr1452s0010, Medtr1g012420, Medtr1g017880, Medtr1g018840, Medtr1g019940, Medtr1g022315, Medtr1g026190, Medtr1g026310, Medtr1g031690, Medtr1g031910, Medtr1g041320, Medtr1g048990, Medtr1g051825, Medtr1g054205, Medtr1g054880, Medtr1g056390, Medtr1g057790, Medtr1g069430, Medtr1g069495, Medtr1g069910, Medtr1g070440, Med…	B7FIH3, I3T233, A0A072THS2, A0A072TF88, A0A072TFE0, A0A072TD20, G7I6Z7, G7IBB8, Q2HTQ3, G7I4H1, A0A072VFC5, G7I8E2, A0A072VEL9, G7I9Z9, A0A072VFJ4, I3SVT1, A0A072VH43, A0A072VIT6, A0A072VI65, A0A072VUM7, B7FHS4, A0A072VK10, A0A072VKC1, A0A072VLI2, A0A072VWQ4, A0A072VMF0, A0A072VL94, G7I3Z1, A0A072VXL7, A0A072VMP0, A0A072VLX5, G7IAE2, I3TAW4, A0A072VYY2, B3SGL7, G7I363, A0A072VNA3, B7FIG9, G7ID71,…
GO:0005694	chromosome	291	28	5.56	2.3e-12	1.964e-10	C	Medtr1g031690, Medtr1g051825, Medtr1g069910, Medtr1g070440, Medtr1g080700, Medtr1g090780, Medtr1g492910, Medtr2g082220, Medtr2g082510, Medtr2g096610, Medtr3g065570, Medtr4g050180, Medtr4g063240, Medtr4g064983, Medtr4g071150, Medtr4g088025, Medtr4g101990, Medtr6g079520, Medtr7g080575, Medtr7g089790, Medtr7g096280, Medtr7g113160, Medtr7g114040, Medtr7g114060, Medtr8g027840, Medtr8g072890, Medtr8g07…	G7I9Z9, A0A072VIT6, A0A072VWQ4, A0A072VMF0, A0A072VLX5, B3SGL7, I3S6Z4, G7IHA6, G7IHC8, G7IHN4, G7J9E3, A0A072UKV4, G7JTQ9, A0A072UKG0, G7JIM1, A0A072UNJ0, G7JK75, A0A072UBH0, A0A072U2P0, G7KQS0, Q7XJ35, A2Q335, A2Q3H4, A2Q3H4, G8A083, G7L8M1, G7LFL7, Q1SN01
GO:0000786	nucleosome	124	19	2.37	2.5e-12	1.964e-10	C	Medtr1g070440, Medtr1g080700, Medtr1g090780, Medtr1g492910, Medtr2g082220, Medtr2g082510, Medtr2g096610, Medtr3g065570, Medtr4g063240, Medtr4g064983, Medtr4g071150, Medtr4g088025, Medtr6g079520, Medtr7g096280, Medtr7g113160, Medtr7g114040, Medtr7g114060, Medtr8g027840, Medtr8g106980	A0A072VMF0, A0A072VLX5, B3SGL7, I3S6Z4, G7IHA6, G7IHC8, G7IHN4, G7J9E3, G7JTQ9, A0A072UKG0, G7JIM1, A0A072UNJ0, A0A072UBH0, Q7XJ35, A2Q335, A2Q3H4, A2Q3H4, G8A083, Q1SN01
GO:0044815	DNA packaging complex	126	19	2.41	3.4e-12	2.404e-10	C	Medtr1g070440, Medtr1g080700, Medtr1g090780, Medtr1g492910, Medtr2g082220, Medtr2g082510, Medtr2g096610, Medtr3g065570, Medtr4g063240, Medtr4g064983, Medtr4g071150, Medtr4g088025, Medtr6g079520, Medtr7g096280, Medtr7g113160, Medtr7g114040, Medtr7g114060, Medtr8g027840, Medtr8g106980	A0A072VMF0, A0A072VLX5, B3SGL7, I3S6Z4, G7IHA6, G7IHC8, G7IHN4, G7J9E3, G7JTQ9, A0A072UKG0, G7JIM1, A0A072UNJ0, A0A072UBH0, Q7XJ35, A2Q335, A2Q3H4, A2Q3H4, G8A083, Q1SN01
GO:0000785	chromatin	143	20	2.73	3.8e-12	2.442e-10	C	Medtr1g051825, Medtr1g070440, Medtr1g080700, Medtr1g090780, Medtr1g492910, Medtr2g082220, Medtr2g082510, Medtr2g096610, Medtr3g065570, Medtr4g063240, Medtr4g064983, Medtr4g071150, Medtr4g088025, Medtr6g079520, Medtr7g096280, Medtr7g113160, Medtr7g114040, Medtr7g114060, Medtr8g027840, Medtr8g106980	A0A072VIT6, A0A072VMF0, A0A072VLX5, B3SGL7, I3S6Z4, G7IHA6, G7IHC8, G7IHN4, G7J9E3, G7JTQ9, A0A072UKG0, G7JIM1, A0A072UNJ0, A0A072UBH0, Q7XJ35, A2Q335, A2Q3H4, A2Q3H4, G8A083, Q1SN01
GO:0032993	protein-DNA complex	130	19	2.49	6e-12	3.535e-10	C	Medtr1g070440, Medtr1g080700, Medtr1g090780, Medtr1g492910, Medtr2g082220, Medtr2g082510, Medtr2g096610, Medtr3g065570, Medtr4g063240, Medtr4g064983, Medtr4g071150, Medtr4g088025, Medtr6g079520, Medtr7g096280, Medtr7g113160, Medtr7g114040, Medtr7g114060, Medtr8g027840, Medtr8g106980	A0A072VMF0, A0A072VLX5, B3SGL7, I3S6Z4, G7IHA6, G7IHC8, G7IHN4, G7J9E3, G7JTQ9, A0A072UKG0, G7JIM1, A0A072UNJ0, A0A072UBH0, Q7XJ35, A2Q335, A2Q3H4, A2Q3H4, G8A083, Q1SN01
GO:0044427	chromosomal part	193	22	3.69	2e-11	1.088e-09	C	Medtr1g051825, Medtr1g070440, Medtr1g080700, Medtr1g090780, Medtr1g492910, Medtr2g082220, Medtr2g082510, Medtr2g096610, Medtr3g065570, Medtr4g050180, Medtr4g063240, Medtr4g064983, Medtr4g071150, Medtr4g088025, Medtr4g101990, Medtr6g079520, Medtr7g096280, Medtr7g113160, Medtr7g114040, Medtr7g114060, Medtr8g027840, Medtr8g106980	A0A072VIT6, A0A072VMF0, A0A072VLX5, B3SGL7, I3S6Z4, G7IHA6, G7IHC8, G7IHN4, G7J9E3, A0A072UKV4, G7JTQ9, A0A072UKG0, G7JIM1, A0A072UNJ0, G7JK75, A0A072UBH0, Q7XJ35, A2Q335, A2Q3H4, A2Q3H4, G8A083, Q1SN01
GO:0005773	vacuole	522	34	9.98	4.9e-10	2.474e-08	C	Medtr0018s0320, Medtr0332s0020, Medtr1g018840, Medtr1g022315, Medtr1g100643, Medtr2g028580, Medtr2g075780, Medtr2g095700, Medtr2g435340, Medtr3g075390, Medtr3g112430, Medtr3g437740, Medtr4g047610, Medtr4g065150, Medtr4g075150, Medtr4g104880, Medtr4g105070, Medtr5g021530, Medtr5g075450, Medtr5g083160, Medtr5g092140, Medtr6g013420, Medtr6g029200, Medtr6g090070, Medtr7g017630, Medtr7g050980, Medtr7g…	I3T233, A0A072TFE0, Q2HTQ3, A0A072VFC5, B7FIG9, G7IFT4, A0A072VAF3, G7IU62, A0A072VG66, G8A2F7, A0A072V2E9, A0A072UWJ0, G7JVY2, G7JCI1, G7JPI9, A0A072V0X9, A0A072URU9, G7KGD8, Q2MJ09, G7K282, G7K3H0, Q2HW94, G7KPK8, G7KQI1, G7KS18, Q2HRX3, G7KX95, G7KX96, D7RIC7, G7LEB3, G7L7L3, G7LF82, G7LHU5, G7LDC5
GO:0005886	plasma membrane	1261	54	24.11	1.8e-08	8.484e-07	C	Medtr0015s0130, Medtr1g026190, Medtr1g048990, Medtr1g056390, Medtr1g089600, Medtr1g112660, Medtr2g017520, Medtr2g028580, Medtr2g030000, Medtr2g034680, Medtr2g047975, Medtr2g062560, Medtr2g081810, Medtr2g102050, Medtr2g437530, Medtr3g007660, Medtr3g047390, Medtr3g060660, Medtr3g062590, Medtr3g072410, Medtr3g080050, Medtr3g110660, Medtr3g115640, Medtr3g116640, Medtr3g117290, Medtr4g050480, Medtr4g0…	B7FIH3, G7I8E2, A0A072VH43, B7FHS4, A0A072VYY2, A0A072W2B7, Q45FF2, G7IFT4, G7IJV7, G7IMU8, A0A072VI50, G7IQQ5, G7ITL8, G7II39, B7FH09, G7IVB3, G7IXI4, G7IXR7, G7IV56, G7J302, G7J6P5, G7J416, A0A072VDW0, G7J726, G7J7R2, G7JES7, A0A072UJ57, G7JNM9, G7JQS3, Q2HTV7, A0A072URU9, A0A072V1D2, G7JJ29, A0A072USJ1, G7K6M0, Q711Q9, G7KE52, Q2MJ09, Q2HW94, A0A072U700, A0A072UBW2, G7KSC5, G7KXB3, A0A072TWJ3,…
GO:0009506	plasmodesma	475	29	9.08	4.1e-08	1.674e-06	C	Medtr0015s0130, Medtr1g012420, Medtr1g018840, Medtr1g051825, Medtr1g069495, Medtr2g070420, Medtr2g081810, Medtr2g098250, Medtr2g437530, Medtr3g005430, Medtr3g005450, Medtr3g078740, Medtr3g079750, Medtr3g115050, Medtr3g116640, Medtr4g021290, Medtr4g037105, Medtr4g051645, Medtr4g132320, Medtr5g010260, Medtr5g075450, Medtr5g093720, Medtr7g053500, Medtr7g069640, Medtr7g092740, Medtr8g007020, Medtr8g0…	B7FIH3, G7I6Z7, Q2HTQ3, A0A072VIT6, A0A072VLI2, A0A072V9Z1, G7ITL8, G7IUE0, B7FH09, B7FMD4, B7FMD4, A0A072VA87, G7J6L9, A0A072VDP0, G7J726, B7FMD4, Q4KU02, A0A072UJ57, G7JJ92, G7KC30, Q2MJ09, G7K8N7, A0A072TYH8, G7KSC5, A2Q4V2, A0A072TWJ3, G7LF83, G7LHI4, A0A072TW69
GO:0055044	symplast	475	29	9.08	4.1e-08	1.674e-06	C	Medtr0015s0130, Medtr1g012420, Medtr1g018840, Medtr1g051825, Medtr1g069495, Medtr2g070420, Medtr2g081810, Medtr2g098250, Medtr2g437530, Medtr3g005430, Medtr3g005450, Medtr3g078740, Medtr3g079750, Medtr3g115050, Medtr3g116640, Medtr4g021290, Medtr4g037105, Medtr4g051645, Medtr4g132320, Medtr5g010260, Medtr5g075450, Medtr5g093720, Medtr7g053500, Medtr7g069640, Medtr7g092740, Medtr8g007020, Medtr8g0…	B7FIH3, G7I6Z7, Q2HTQ3, A0A072VIT6, A0A072VLI2, A0A072V9Z1, G7ITL8, G7IUE0, B7FH09, B7FMD4, B7FMD4, A0A072VA87, G7J6L9, A0A072VDP0, G7J726, B7FMD4, Q4KU02, A0A072UJ57, G7JJ92, G7KC30, Q2MJ09, G7K8N7, A0A072TYH8, G7KSC5, A2Q4V2, A0A072TWJ3, G7LF83, G7LHI4, A0A072TW69
GO:0005911	cell-cell junction	476	29	9.1	4.3e-08	1.674e-06	C	Medtr0015s0130, Medtr1g012420, Medtr1g018840, Medtr1g051825, Medtr1g069495, Medtr2g070420, Medtr2g081810, Medtr2g098250, Medtr2g437530, Medtr3g005430, Medtr3g005450, Medtr3g078740, Medtr3g079750, Medtr3g115050, Medtr3g116640, Medtr4g021290, Medtr4g037105, Medtr4g051645, Medtr4g132320, Medtr5g010260, Medtr5g075450, Medtr5g093720, Medtr7g053500, Medtr7g069640, Medtr7g092740, Medtr8g007020, Medtr8g0…	B7FIH3, G7I6Z7, Q2HTQ3, A0A072VIT6, A0A072VLI2, A0A072V9Z1, G7ITL8, G7IUE0, B7FH09, B7FMD4, B7FMD4, A0A072VA87, G7J6L9, A0A072VDP0, G7J726, B7FMD4, Q4KU02, A0A072UJ57, G7JJ92, G7KC30, Q2MJ09, G7K8N7, A0A072TYH8, G7KSC5, A2Q4V2, A0A072TWJ3, G7LF83, G7LHI4, A0A072TW69
GO:0030054	cell junction	477	29	9.12	4.5e-08	1.674e-06	C	Medtr0015s0130, Medtr1g012420, Medtr1g018840, Medtr1g051825, Medtr1g069495, Medtr2g070420, Medtr2g081810, Medtr2g098250, Medtr2g437530, Medtr3g005430, Medtr3g005450, Medtr3g078740, Medtr3g079750, Medtr3g115050, Medtr3g116640, Medtr4g021290, Medtr4g037105, Medtr4g051645, Medtr4g132320, Medtr5g010260, Medtr5g075450, Medtr5g093720, Medtr7g053500, Medtr7g069640, Medtr7g092740, Medtr8g007020, Medtr8g0…	B7FIH3, G7I6Z7, Q2HTQ3, A0A072VIT6, A0A072VLI2, A0A072V9Z1, G7ITL8, G7IUE0, B7FH09, B7FMD4, B7FMD4, A0A072VA87, G7J6L9, A0A072VDP0, G7J726, B7FMD4, Q4KU02, A0A072UJ57, G7JJ92, G7KC30, Q2MJ09, G7K8N7, A0A072TYH8, G7KSC5, A2Q4V2, A0A072TWJ3, G7LF83, G7LHI4, A0A072TW69
GO:0048046	apoplast	228	19	4.36	8.7e-08	3.075e-06	C	Medtr0015s0130, Medtr1g018840, Medtr1g019440, Medtr1g107135, Medtr2g070420, Medtr2g098250, Medtr3g115050, Medtr4g019225, Medtr4g057240, Medtr4g083000, Medtr4g094285, Medtr5g073210, Medtr6g088320, Medtr7g013660, Medtr7g065980, Medtr7g084030, Medtr7g088410, Medtr8g021130, Medtr8g023310	B7FIH3, Q2HTQ3, G7I3K2, A0A072W198, A0A072V9Z1, G7IUE0, A0A072VDP0, A0A072UHQ4, B7FHQ5, G7JHH4, A0A072UQA9, G7JZP3, G7KPU5, B7FJ81, A0A072U0V9, G7KX95, D7RIC7, G7L7L3, G7L9V7
GO:0043228	non-membrane-bounded organelle	1217	49	23.27	5.8e-07	1.864e-05	C	Medtr0059s0060, Medtr1g012420, Medtr1g018840, Medtr1g031690, Medtr1g041320, Medtr1g048990, Medtr1g051825, Medtr1g069910, Medtr1g070440, Medtr1g080700, Medtr1g090780, Medtr1g492910, Medtr2g007780, Medtr2g070420, Medtr2g082220, Medtr2g082510, Medtr2g082570, Medtr2g096610, Medtr2g437530, Medtr3g005430, Medtr3g005450, Medtr3g014010, Medtr3g065570, Medtr4g021290, Medtr4g050180, Medtr4g063240, Medtr4g0…	A0A072THS2, G7I6Z7, Q2HTQ3, G7I9Z9, I3SVT1, A0A072VH43, A0A072VIT6, A0A072VWQ4, A0A072VMF0, A0A072VLX5, B3SGL7, I3S6Z4, A2Q489, A0A072V9Z1, G7IHA6, G7IHC8, G7IHD4, G7IHN4, B7FH09, B7FMD4, B7FMD4, B7FGL1, G7J9E3, B7FMD4, A0A072UKV4, G7JTQ9, A0A072UKG0, G7JIM1, A0A072UNJ0, A0A072UMS0, G7JK75, G7K988, G7KC30, G7K876, A0A072U5G6, A0A072UBH0, A0A072U2P0, G7KQS0, A0A072U2X0, Q7XJ35, A2Q335, A2Q3H4, A2Q…
GO:0043232	intracellular non-membrane-bounded organelle	1217	49	23.27	5.8e-07	1.864e-05	C	Medtr0059s0060, Medtr1g012420, Medtr1g018840, Medtr1g031690, Medtr1g041320, Medtr1g048990, Medtr1g051825, Medtr1g069910, Medtr1g070440, Medtr1g080700, Medtr1g090780, Medtr1g492910, Medtr2g007780, Medtr2g070420, Medtr2g082220, Medtr2g082510, Medtr2g082570, Medtr2g096610, Medtr2g437530, Medtr3g005430, Medtr3g005450, Medtr3g014010, Medtr3g065570, Medtr4g021290, Medtr4g050180, Medtr4g063240, Medtr4g0…	A0A072THS2, G7I6Z7, Q2HTQ3, G7I9Z9, I3SVT1, A0A072VH43, A0A072VIT6, A0A072VWQ4, A0A072VMF0, A0A072VLX5, B3SGL7, I3S6Z4, A2Q489, A0A072V9Z1, G7IHA6, G7IHC8, G7IHD4, G7IHN4, B7FH09, B7FMD4, B7FMD4, B7FGL1, G7J9E3, B7FMD4, A0A072UKV4, G7JTQ9, A0A072UKG0, G7JIM1, A0A072UNJ0, A0A072UMS0, G7JK75, G7K988, G7KC30, G7K876, A0A072U5G6, A0A072UBH0, A0A072U2P0, G7KQS0, A0A072U2X0, Q7XJ35, A2Q335, A2Q3H4, A2Q…
GO:0046658	anchored component of plasma membrane	40	8	0.76	7.4e-07	2.275e-05	C	Medtr2g047975, Medtr2g437530, Medtr3g072410, Medtr4g107400, Medtr5g070360, Medtr6g013420, Medtr8g007020, Medtr8g085720	A0A072VI50, B7FH09, G7J302, A0A072V1D2, G7KE52, Q2HW94, A0A072TWJ3, G7LIL6
GO:0031225	anchored component of membrane	54	8	1.03	8e-06	0.0002262	C	Medtr2g047975, Medtr2g437530, Medtr3g072410, Medtr4g107400, Medtr5g070360, Medtr6g013420, Medtr8g007020, Medtr8g085720	A0A072VI50, B7FH09, G7J302, A0A072V1D2, G7KE52, Q2HW94, A0A072TWJ3, G7LIL6
GO:0031226	intrinsic component of plasma membrane	54	8	1.03	8e-06	0.0002262	C	Medtr2g047975, Medtr2g437530, Medtr3g072410, Medtr4g107400, Medtr5g070360, Medtr6g013420, Medtr8g007020, Medtr8g085720	A0A072VI50, B7FH09, G7J302, A0A072V1D2, G7KE52, Q2HW94, A0A072TWJ3, G7LIL6
GO:0031981	nuclear lumen	415	22	7.93	1.7e-05	0.0004623	C	Medtr0274s0020, Medtr1g012420, Medtr1g031690, Medtr1g031910, Medtr1g051825, Medtr1g080700, Medtr1g116060, Medtr2g082510, Medtr4g063240, Medtr4g088220, Medtr4g096810, Medtr4g101990, Medtr5g008890, Medtr5g010260, Medtr5g044200, Medtr6g089780, Medtr7g037020, Medtr7g080575, Medtr7g094660, Medtr7g096280, Medtr7g113160, Medtr8g012410	A0A072TF88, G7I6Z7, G7I9Z9, A0A072VFJ4, A0A072VIT6, A0A072VLX5, G7IF21, G7IHC8, G7JTQ9, A0A072UMS0, B7FHG8, G7JK75, G7K988, G7KC30, G7JWT6, G7KQF7, A0A072TYL7, A0A072U2P0, A0A072U2X0, Q7XJ35, A2Q335, G7LF68
GO:0043233	organelle lumen	464	22	8.87	9.3e-05	0.00234	C	Medtr0274s0020, Medtr1g012420, Medtr1g031690, Medtr1g031910, Medtr1g051825, Medtr1g080700, Medtr1g116060, Medtr2g082510, Medtr4g063240, Medtr4g088220, Medtr4g096810, Medtr4g101990, Medtr5g008890, Medtr5g010260, Medtr5g044200, Medtr6g089780, Medtr7g037020, Medtr7g080575, Medtr7g094660, Medtr7g096280, Medtr7g113160, Medtr8g012410	A0A072TF88, G7I6Z7, G7I9Z9, A0A072VFJ4, A0A072VIT6, A0A072VLX5, G7IF21, G7IHC8, G7JTQ9, A0A072UMS0, B7FHG8, G7JK75, G7K988, G7KC30, G7JWT6, G7KQF7, A0A072TYL7, A0A072U2P0, A0A072U2X0, Q7XJ35, A2Q335, G7LF68
GO:0070013	intracellular organelle lumen	464	22	8.87	9.3e-05	0.00234	C	Medtr0274s0020, Medtr1g012420, Medtr1g031690, Medtr1g031910, Medtr1g051825, Medtr1g080700, Medtr1g116060, Medtr2g082510, Medtr4g063240, Medtr4g088220, Medtr4g096810, Medtr4g101990, Medtr5g008890, Medtr5g010260, Medtr5g044200, Medtr6g089780, Medtr7g037020, Medtr7g080575, Medtr7g094660, Medtr7g096280, Medtr7g113160, Medtr8g012410	A0A072TF88, G7I6Z7, G7I9Z9, A0A072VFJ4, A0A072VIT6, A0A072VLX5, G7IF21, G7IHC8, G7JTQ9, A0A072UMS0, B7FHG8, G7JK75, G7K988, G7KC30, G7JWT6, G7KQF7, A0A072TYL7, A0A072U2P0, A0A072U2X0, Q7XJ35, A2Q335, G7LF68
GO:0044459	plasma membrane part	119	10	2.28	9.6e-05	0.00234	C	Medtr2g047975, Medtr2g437530, Medtr3g047390, Medtr3g072410, Medtr4g107400, Medtr5g070360, Medtr6g013420, Medtr8g007020, Medtr8g012960, Medtr8g085720	A0A072VI50, B7FH09, G7IXI4, G7J302, A0A072V1D2, G7KE52, Q2HW94, A0A072TWJ3, A0A072TXB9, G7LIL6
GO:0031974	membrane-enclosed lumen	473	22	9.04	0.00012	0.002828	C	Medtr0274s0020, Medtr1g012420, Medtr1g031690, Medtr1g031910, Medtr1g051825, Medtr1g080700, Medtr1g116060, Medtr2g082510, Medtr4g063240, Medtr4g088220, Medtr4g096810, Medtr4g101990, Medtr5g008890, Medtr5g010260, Medtr5g044200, Medtr6g089780, Medtr7g037020, Medtr7g080575, Medtr7g094660, Medtr7g096280, Medtr7g113160, Medtr8g012410	A0A072TF88, G7I6Z7, G7I9Z9, A0A072VFJ4, A0A072VIT6, A0A072VLX5, G7IF21, G7IHC8, G7JTQ9, A0A072UMS0, B7FHG8, G7JK75, G7K988, G7KC30, G7JWT6, G7KQF7, A0A072TYL7, A0A072U2P0, A0A072U2X0, Q7XJ35, A2Q335, G7LF68
GO:0043231	intracellular membrane-bounded organelle	6223	151	118.98	0.00019	0.004333	C	Medtr0015s0130, Medtr0018s0320, Medtr0059s0060, Medtr0274s0020, Medtr0332s0020, Medtr1g012420, Medtr1g017880, Medtr1g018840, Medtr1g022315, Medtr1g026190, Medtr1g026310, Medtr1g031690, Medtr1g031910, Medtr1g041320, Medtr1g048990, Medtr1g051825, Medtr1g054205, Medtr1g057790, Medtr1g069430, Medtr1g069495, Medtr1g069910, Medtr1g070440, Medtr1g070505, Medtr1g075330, Medtr1g076710, Medtr1g077090, Medt…	B7FIH3, I3T233, A0A072THS2, A0A072TF88, A0A072TFE0, G7I6Z7, G7IBB8, Q2HTQ3, A0A072VFC5, G7I8E2, A0A072VEL9, G7I9Z9, A0A072VFJ4, I3SVT1, A0A072VH43, A0A072VIT6, A0A072VI65, A0A072VK10, A0A072VKC1, A0A072VLI2, A0A072VWQ4, A0A072VMF0, A0A072VL94, G7I3Z1, A0A072VXL7, A0A072VMP0, A0A072VLX5, I3TAW4, B3SGL7, G7I363, B7FIG9, G7ID71, A0A072VQ29, G7IF21, I3S6Z4, G7IFT4, A0A072V9Z1, A0A072VAF3, I3T296, G7I…
GO:0043227	membrane-bounded organelle	6226	151	119.04	0.0002	0.004419	C	Medtr0015s0130, Medtr0018s0320, Medtr0059s0060, Medtr0274s0020, Medtr0332s0020, Medtr1g012420, Medtr1g017880, Medtr1g018840, Medtr1g022315, Medtr1g026190, Medtr1g026310, Medtr1g031690, Medtr1g031910, Medtr1g041320, Medtr1g048990, Medtr1g051825, Medtr1g054205, Medtr1g057790, Medtr1g069430, Medtr1g069495, Medtr1g069910, Medtr1g070440, Medtr1g070505, Medtr1g075330, Medtr1g076710, Medtr1g077090, Medt…	B7FIH3, I3T233, A0A072THS2, A0A072TF88, A0A072TFE0, G7I6Z7, G7IBB8, Q2HTQ3, A0A072VFC5, G7I8E2, A0A072VEL9, G7I9Z9, A0A072VFJ4, I3SVT1, A0A072VH43, A0A072VIT6, A0A072VI65, A0A072VK10, A0A072VKC1, A0A072VLI2, A0A072VWQ4, A0A072VMF0, A0A072VL94, G7I3Z1, A0A072VXL7, A0A072VMP0, A0A072VLX5, I3TAW4, B3SGL7, G7I363, B7FIG9, G7ID71, A0A072VQ29, G7IF21, I3S6Z4, G7IFT4, A0A072V9Z1, A0A072VAF3, I3T296, G7I…
GO:0043229	intracellular organelle	6821	162	130.41	0.00028	0.005999	C	Medtr0015s0130, Medtr0018s0320, Medtr0059s0060, Medtr0274s0020, Medtr0332s0020, Medtr1g012420, Medtr1g017880, Medtr1g018840, Medtr1g022315, Medtr1g026190, Medtr1g026310, Medtr1g031690, Medtr1g031910, Medtr1g041320, Medtr1g048990, Medtr1g051825, Medtr1g054205, Medtr1g057790, Medtr1g069430, Medtr1g069495, Medtr1g069910, Medtr1g070440, Medtr1g070505, Medtr1g075330, Medtr1g076710, Medtr1g077090, Medt…	B7FIH3, I3T233, A0A072THS2, A0A072TF88, A0A072TFE0, G7I6Z7, G7IBB8, Q2HTQ3, A0A072VFC5, G7I8E2, A0A072VEL9, G7I9Z9, A0A072VFJ4, I3SVT1, A0A072VH43, A0A072VIT6, A0A072VI65, A0A072VK10, A0A072VKC1, A0A072VLI2, A0A072VWQ4, A0A072VMF0, A0A072VL94, G7I3Z1, A0A072VXL7, A0A072VMP0, A0A072VLX5, I3TAW4, B3SGL7, G7I363, B7FIG9, G7ID71, A0A072VQ29, G7IF21, I3S6Z4, A2Q489, G7IFT4, A0A072V9Z1, A0A072VAF3, I3T…
GO:0043226	organelle	6829	162	130.57	0.0003	0.006238	C	Medtr0015s0130, Medtr0018s0320, Medtr0059s0060, Medtr0274s0020, Medtr0332s0020, Medtr1g012420, Medtr1g017880, Medtr1g018840, Medtr1g022315, Medtr1g026190, Medtr1g026310, Medtr1g031690, Medtr1g031910, Medtr1g041320, Medtr1g048990, Medtr1g051825, Medtr1g054205, Medtr1g057790, Medtr1g069430, Medtr1g069495, Medtr1g069910, Medtr1g070440, Medtr1g070505, Medtr1g075330, Medtr1g076710, Medtr1g077090, Medt…	B7FIH3, I3T233, A0A072THS2, A0A072TF88, A0A072TFE0, G7I6Z7, G7IBB8, Q2HTQ3, A0A072VFC5, G7I8E2, A0A072VEL9, G7I9Z9, A0A072VFJ4, I3SVT1, A0A072VH43, A0A072VIT6, A0A072VI65, A0A072VK10, A0A072VKC1, A0A072VLI2, A0A072VWQ4, A0A072VMF0, A0A072VL94, G7I3Z1, A0A072VXL7, A0A072VMP0, A0A072VLX5, I3TAW4, B3SGL7, G7I363, B7FIG9, G7ID71, A0A072VQ29, G7IF21, I3S6Z4, A2Q489, G7IFT4, A0A072V9Z1, A0A072VAF3, I3T…
GO:0044428	nuclear part	544	23	10.4	0.00034	0.006868	C	Medtr0274s0020, Medtr1g012420, Medtr1g031690, Medtr1g031910, Medtr1g051825, Medtr1g080700, Medtr1g116060, Medtr2g082510, Medtr4g063240, Medtr4g088220, Medtr4g096810, Medtr4g101990, Medtr5g008890, Medtr5g010260, Medtr5g044200, Medtr6g089780, Medtr7g037020, Medtr7g080575, Medtr7g094660, Medtr7g096280, Medtr7g113160, Medtr8g012410, Medtr8g043510	A0A072TF88, G7I6Z7, G7I9Z9, A0A072VFJ4, A0A072VIT6, A0A072VLX5, G7IF21, G7IHC8, G7JTQ9, A0A072UMS0, B7FHG8, G7JK75, G7K988, G7KC30, G7JWT6, G7KQF7, A0A072TYL7, A0A072U2P0, A0A072U2X0, Q7XJ35, A2Q335, G7LF68, G7L6W7
GO:0043234	protein complex	1206	40	23.06	0.00048	0.009427	C	Medtr1g031690, Medtr1g031910, Medtr1g070440, Medtr1g080700, Medtr1g090780, Medtr1g094185, Medtr1g116060, Medtr1g492910, Medtr2g082220, Medtr2g082510, Medtr2g082570, Medtr2g096610, Medtr2g437530, Medtr2g437910, Medtr3g047390, Medtr3g065570, Medtr3g085410, Medtr4g050180, Medtr4g052000, Medtr4g063240, Medtr4g064983, Medtr4g071150, Medtr4g073080, Medtr4g088025, Medtr4g096810, Medtr5g008890, Medtr5g04…	G7I9Z9, A0A072VFJ4, A0A072VMF0, A0A072VLX5, B3SGL7, A0A072VNA3, G7IF21, I3S6Z4, G7IHA6, G7IHC8, G7IHD4, G7IHN4, B7FH09, A0A072VGT5, G7IXI4, G7J9E3, G7JBZ8, A0A072UKV4, G7JH96, G7JTQ9, A0A072UKG0, G7JIM1, G7JMD2, A0A072UNJ0, B7FHG8, G7K988, G7JWT6, A0A072UBH0, G7KQF7, A0A072TYL7, Q7XJ35, A2Q335, A2Q3H4, A2Q3H4, A0A072U4E6, G7LF68, A0A072TLW3, G8A083, A0A072TW69, Q1SN01
GO:0005622	intracellular	8171	186	156.23	0.0007	0.01321	C	Medtr0015s0130, Medtr0018s0320, Medtr0059s0060, Medtr0274s0020, Medtr0332s0020, Medtr1452s0010, Medtr1g012420, Medtr1g017880, Medtr1g018840, Medtr1g019940, Medtr1g022315, Medtr1g026190, Medtr1g026310, Medtr1g031690, Medtr1g031910, Medtr1g041320, Medtr1g048990, Medtr1g051825, Medtr1g054205, Medtr1g057790, Medtr1g069430, Medtr1g069495, Medtr1g069910, Medtr1g070440, Medtr1g070505, Medtr1g075330, Med…	B7FIH3, I3T233, A0A072THS2, A0A072TF88, A0A072TFE0, A0A072TD20, G7I6Z7, G7IBB8, Q2HTQ3, G7I4H1, A0A072VFC5, G7I8E2, A0A072VEL9, G7I9Z9, A0A072VFJ4, I3SVT1, A0A072VH43, A0A072VIT6, A0A072VI65, A0A072VK10, A0A072VKC1, A0A072VLI2, A0A072VWQ4, A0A072VMF0, A0A072VL94, G7I3Z1, A0A072VXL7, A0A072VMP0, A0A072VLX5, I3TAW4, B3SGL7, G7I363, A0A072VNA3, B7FIG9, G7ID71, A0A072VQ29, G7IF21, I3S6Z4, A2Q489, G7I…
GO:0005654	nucleoplasm	180	11	3.44	0.00071	0.01321	C	Medtr0274s0020, Medtr1g031690, Medtr1g031910, Medtr1g116060, Medtr4g096810, Medtr4g101990, Medtr5g008890, Medtr5g044200, Medtr6g089780, Medtr7g037020, Medtr8g012410	A0A072TF88, G7I9Z9, A0A072VFJ4, G7IF21, B7FHG8, G7JK75, G7K988, G7JWT6, G7KQF7, A0A072TYL7, G7LF68
GO:0044424	intracellular part	7879	180	150.64	0.00081	0.01468	C	Medtr0015s0130, Medtr0018s0320, Medtr0059s0060, Medtr0274s0020, Medtr0332s0020, Medtr1g012420, Medtr1g017880, Medtr1g018840, Medtr1g019940, Medtr1g022315, Medtr1g026190, Medtr1g026310, Medtr1g031690, Medtr1g031910, Medtr1g041320, Medtr1g048990, Medtr1g051825, Medtr1g054205, Medtr1g057790, Medtr1g069430, Medtr1g069495, Medtr1g069910, Medtr1g070440, Medtr1g070505, Medtr1g075330, Medtr1g076710, Medt…	B7FIH3, I3T233, A0A072THS2, A0A072TF88, A0A072TFE0, G7I6Z7, G7IBB8, Q2HTQ3, G7I4H1, A0A072VFC5, G7I8E2, A0A072VEL9, G7I9Z9, A0A072VFJ4, I3SVT1, A0A072VH43, A0A072VIT6, A0A072VI65, A0A072VK10, A0A072VKC1, A0A072VLI2, A0A072VWQ4, A0A072VMF0, A0A072VL94, G7I3Z1, A0A072VXL7, A0A072VMP0, A0A072VLX5, I3TAW4, B3SGL7, G7I363, A0A072VNA3, B7FIG9, G7ID71, A0A072VQ29, G7IF21, I3S6Z4, A2Q489, G7IKB6, Q45FF2,…
GO:0016592	mediator complex	43	5	0.82	0.00132	0.02333	C	Medtr1g031690, Medtr1g031910, Medtr6g089780, Medtr7g037020, Medtr8g012410	G7I9Z9, A0A072VFJ4, G7KQF7, A0A072TYL7, G7LF68
GO:0005730	nucleolus	225	12	4.3	0.00136	0.02345	C	Medtr1g012420, Medtr1g080700, Medtr2g082510, Medtr4g063240, Medtr4g088220, Medtr4g101990, Medtr5g008890, Medtr5g010260, Medtr7g094660, Medtr7g096280, Medtr7g113160, Medtr8g012410	G7I6Z7, A0A072VLX5, G7IHC8, G7JTQ9, A0A072UMS0, G7JK75, G7K988, G7KC30, A0A072U2X0, Q7XJ35, A2Q335, G7LF68
GO:0044446	intracellular organelle part	2806	74	53.65	0.00207	0.03436	C	Medtr0018s0320, Medtr0059s0060, Medtr0274s0020, Medtr1g012420, Medtr1g022315, Medtr1g031690, Medtr1g031910, Medtr1g041320, Medtr1g048990, Medtr1g051825, Medtr1g070440, Medtr1g070505, Medtr1g080700, Medtr1g090780, Medtr1g116060, Medtr1g492910, Medtr2g070420, Medtr2g082220, Medtr2g082510, Medtr2g082570, Medtr2g096610, Medtr2g437530, Medtr2g437910, Medtr3g005430, Medtr3g005450, Medtr3g065570, Medtr3…	I3T233, A0A072THS2, A0A072TF88, G7I6Z7, A0A072VFC5, G7I9Z9, A0A072VFJ4, I3SVT1, A0A072VH43, A0A072VIT6, A0A072VMF0, A0A072VL94, A0A072VLX5, B3SGL7, G7IF21, I3S6Z4, A0A072V9Z1, G7IHA6, G7IHC8, G7IHD4, G7IHN4, B7FH09, A0A072VGT5, B7FMD4, B7FMD4, G7J9E3, G7JBZ8, G7JAF7, G7JQ42, B7FMD4, A0A072UKV4, B7FHQ5, G7JTQ9, A0A072UKG0, G7JIM1, A0A072UNJ0, A0A072UMS0, A0A072UPB6, Q6WNR0, B7FHG8, G7JK75, G7JJ29,…
GO:0044422	organelle part	2807	74	53.67	0.00209	0.03436	C	Medtr0018s0320, Medtr0059s0060, Medtr0274s0020, Medtr1g012420, Medtr1g022315, Medtr1g031690, Medtr1g031910, Medtr1g041320, Medtr1g048990, Medtr1g051825, Medtr1g070440, Medtr1g070505, Medtr1g080700, Medtr1g090780, Medtr1g116060, Medtr1g492910, Medtr2g070420, Medtr2g082220, Medtr2g082510, Medtr2g082570, Medtr2g096610, Medtr2g437530, Medtr2g437910, Medtr3g005430, Medtr3g005450, Medtr3g065570, Medtr3…	I3T233, A0A072THS2, A0A072TF88, G7I6Z7, A0A072VFC5, G7I9Z9, A0A072VFJ4, I3SVT1, A0A072VH43, A0A072VIT6, A0A072VMF0, A0A072VL94, A0A072VLX5, B3SGL7, G7IF21, I3S6Z4, A0A072V9Z1, G7IHA6, G7IHC8, G7IHD4, G7IHN4, B7FH09, A0A072VGT5, B7FMD4, B7FMD4, G7J9E3, G7JBZ8, G7JAF7, G7JQ42, B7FMD4, A0A072UKV4, B7FHQ5, G7JTQ9, A0A072UKG0, G7JIM1, A0A072UNJ0, A0A072UMS0, A0A072UPB6, Q6WNR0, B7FHG8, G7JK75, G7JJ29,…
GO:0032991	macromolecular complex	1887	53	36.08	0.00274	0.04403	C	Medtr0059s0060, Medtr1g018840, Medtr1g031690, Medtr1g031910, Medtr1g041320, Medtr1g051825, Medtr1g070440, Medtr1g080700, Medtr1g090780, Medtr1g094185, Medtr1g116060, Medtr1g492910, Medtr2g007780, Medtr2g070420, Medtr2g082220, Medtr2g082510, Medtr2g082570, Medtr2g096610, Medtr2g437530, Medtr2g437910, Medtr3g005430, Medtr3g005450, Medtr3g014010, Medtr3g047390, Medtr3g065570, Medtr3g085410, Medtr4g0…	A0A072THS2, Q2HTQ3, G7I9Z9, A0A072VFJ4, I3SVT1, A0A072VIT6, A0A072VMF0, A0A072VLX5, B3SGL7, A0A072VNA3, G7IF21, I3S6Z4, A2Q489, A0A072V9Z1, G7IHA6, G7IHC8, G7IHD4, G7IHN4, B7FH09, A0A072VGT5, B7FMD4, B7FMD4, B7FGL1, G7IXI4, G7J9E3, G7JBZ8, B7FMD4, A0A072UKV4, G7JH96, G7JTQ9, A0A072UKG0, G7JIM1, G7JMD2, A0A072UNJ0, B7FHG8, G7K988, G7KC30, G7K876, G7JWT6, A0A072UBH0, G7KQF7, A0A072TYL7, Q7XJ35, A2Q…
GO:0005737	cytoplasm	5337	126	102.04	0.00298	0.04626	C	Medtr0015s0130, Medtr0018s0320, Medtr0059s0060, Medtr0274s0020, Medtr0332s0020, Medtr1g018840, Medtr1g019940, Medtr1g022315, Medtr1g026190, Medtr1g026310, Medtr1g031690, Medtr1g041320, Medtr1g048990, Medtr1g051825, Medtr1g054205, Medtr1g057790, Medtr1g069430, Medtr1g070505, Medtr1g080700, Medtr1g092860, Medtr1g094185, Medtr1g100643, Medtr1g104650, Medtr1g107555, Medtr2g007780, Medtr2g015690, Medt…	B7FIH3, I3T233, A0A072THS2, A0A072TF88, A0A072TFE0, Q2HTQ3, G7I4H1, A0A072VFC5, G7I8E2, A0A072VEL9, G7I9Z9, I3SVT1, A0A072VH43, A0A072VIT6, A0A072VI65, A0A072VK10, A0A072VKC1, A0A072VL94, A0A072VLX5, G7I363, A0A072VNA3, B7FIG9, G7ID71, A0A072VQ29, A2Q489, G7IKB6, Q45FF2, G7IFT4, A0A072V9Z1, A0A072VAF3, G7IU62, G7IUE0, A0A072VG66, B7FH09, A0A072VGT5, B7FMD4, B7FMD4, B7FGL1, G7J8M7, G7J2E7, G8A2F7,…
GO:0044451	nucleoplasm part	155	9	2.96	0.00301	0.04626	C	Medtr1g031690, Medtr1g031910, Medtr1g116060, Medtr4g096810, Medtr5g008890, Medtr5g044200, Medtr6g089780, Medtr7g037020, Medtr8g012410	G7I9Z9, A0A072VFJ4, G7IF21, B7FHG8, G7K988, G7JWT6, G7KQF7, A0A072TYL7, G7LF68
GO:0000792	heterochromatin	5	2	0.1	0.00351	0.0528	C	Medtr2g096610, Medtr7g113160	G7IHN4, A2Q335
GO:0005634	nucleus	2849	73	54.47	0.00465	0.06849	C	Medtr0015s0130, Medtr0059s0060, Medtr0274s0020, Medtr1g012420, Medtr1g017880, Medtr1g026190, Medtr1g031690, Medtr1g031910, Medtr1g051825, Medtr1g057790, Medtr1g069495, Medtr1g069910, Medtr1g070440, Medtr1g075330, Medtr1g076710, Medtr1g077090, Medtr1g080700, Medtr1g088860, Medtr1g090780, Medtr1g116060, Medtr1g492910, Medtr2g070420, Medtr2g078310, Medtr2g082220, Medtr2g082510, Medtr2g096610, Medtr3…	B7FIH3, A0A072THS2, A0A072TF88, G7I6Z7, G7IBB8, G7I8E2, G7I9Z9, A0A072VFJ4, A0A072VIT6, A0A072VK10, A0A072VLI2, A0A072VWQ4, A0A072VMF0, G7I3Z1, A0A072VXL7, A0A072VMP0, A0A072VLX5, I3TAW4, B3SGL7, G7IF21, I3S6Z4, A0A072V9Z1, I3T296, G7IHA6, G7IHC8, G7IHN4, G7J9E3, G7JC29, G7JH96, G7JTQ9, A0A072UKG0, G7JIM1, G7JMD2, A0A072UNJ0, A0A072UMS0, A0A072UZ11, B7FHG8, G7JE11, G7JK75, G7JE44, G7K988, G7KC30,…
GO:0044444	cytoplasmic part	4903	114	93.74	0.00872	0.1258	C	Medtr0015s0130, Medtr0018s0320, Medtr0059s0060, Medtr0274s0020, Medtr0332s0020, Medtr1g018840, Medtr1g022315, Medtr1g026310, Medtr1g031690, Medtr1g041320, Medtr1g048990, Medtr1g054205, Medtr1g069430, Medtr1g070505, Medtr1g080700, Medtr1g092860, Medtr1g094185, Medtr1g100643, Medtr1g104650, Medtr1g107555, Medtr2g007780, Medtr2g017520, Medtr2g028580, Medtr2g070420, Medtr2g075780, Medtr2g095700, Medt…	B7FIH3, I3T233, A0A072THS2, A0A072TF88, A0A072TFE0, Q2HTQ3, A0A072VFC5, A0A072VEL9, G7I9Z9, I3SVT1, A0A072VH43, A0A072VI65, A0A072VKC1, A0A072VL94, A0A072VLX5, G7I363, A0A072VNA3, B7FIG9, G7ID71, A0A072VQ29, A2Q489, Q45FF2, G7IFT4, A0A072V9Z1, A0A072VAF3, G7IU62, G7IUE0, A0A072VG66, B7FH09, A0A072VGT5, B7FMD4, B7FMD4, B7FGL1, G7J8M7, G7J2E7, G8A2F7, G7JBZ8, G7JC29, G7JAF7, G7JCC0, A0A072V2E9, G7J…
GO:0004553	hydrolase activity, hydrolyzing O-glycosyl compounds	565	60	11.88	3.6e-25	8.525e-22	F	Medtr0002s1060, Medtr0062s0040, Medtr0062s0060, Medtr0062s0090, Medtr0062s0110, Medtr0062s0130, Medtr0062s0170, Medtr1g015980, Medtr1g019440, Medtr1g022160, Medtr1g077480, Medtr1g086030, Medtr1g102230, Medtr1g107135, Medtr1g111000, Medtr1g115475, Medtr2g008240, Medtr2g022760, Medtr2g030000, Medtr2g034680, Medtr2g036240, Medtr2g036260, Medtr2g036290, Medtr2g040690, Medtr2g062560, Medtr2g095700, Me…	A0A072TLJ8, G7IG38, G7IG38, G7IG38, G7ZXA1, G7ZXA1, G7ZXA1, G7I9W9, G7I3K2, A0A072VDL8, A0A072VXV5, G7IBQ6, G7ID38, A0A072W198, A0A072VRC0, A0A072W2M8, G7ILA8, A0A072V4T4, G7IJV7, G7IMU8, G7ZXA1, G7ZXA1, G7ZXA1, A0A072VH83, G7IQQ5, G7IU62, Q2HVE4, G7IUH7, G7IUV8, A0A072VG66, G7J6L9, G7JBL3, A8TVQ0, G7JPE5, G7JCI1, A0A072ULP4, G7JG52, G7JQL0, G7JHH4, A0A072UQA9, G7JJ89, G7KA62, G7KNL2, A0A072U6X3,…
GO:0016798	hydrolase activity, acting on glycosyl bonds	609	60	12.81	1.8e-23	2.131e-20	F	Medtr0002s1060, Medtr0062s0040, Medtr0062s0060, Medtr0062s0090, Medtr0062s0110, Medtr0062s0130, Medtr0062s0170, Medtr1g015980, Medtr1g019440, Medtr1g022160, Medtr1g077480, Medtr1g086030, Medtr1g102230, Medtr1g107135, Medtr1g111000, Medtr1g115475, Medtr2g008240, Medtr2g022760, Medtr2g030000, Medtr2g034680, Medtr2g036240, Medtr2g036260, Medtr2g036290, Medtr2g040690, Medtr2g062560, Medtr2g095700, Me…	A0A072TLJ8, G7IG38, G7IG38, G7IG38, G7ZXA1, G7ZXA1, G7ZXA1, G7I9W9, G7I3K2, A0A072VDL8, A0A072VXV5, G7IBQ6, G7ID38, A0A072W198, A0A072VRC0, A0A072W2M8, G7ILA8, A0A072V4T4, G7IJV7, G7IMU8, G7ZXA1, G7ZXA1, G7ZXA1, A0A072VH83, G7IQQ5, G7IU62, Q2HVE4, G7IUH7, G7IUV8, A0A072VG66, G7J6L9, G7JBL3, A8TVQ0, G7JPE5, G7JCI1, A0A072ULP4, G7JG52, G7JQL0, G7JHH4, A0A072UQA9, G7JJ89, G7KA62, G7KNL2, A0A072U6X3,…
GO:0016787	hydrolase activity	4157	168	87.44	1.7e-18	1.342e-15	F	Medtr0002s1060, Medtr0062s0040, Medtr0062s0060, Medtr0062s0090, Medtr0062s0110, Medtr0062s0130, Medtr0062s0170, Medtr0274s0020, Medtr1g012420, Medtr1g015980, Medtr1g018840, Medtr1g019440, Medtr1g019940, Medtr1g022160, Medtr1g031150, Medtr1g031690, Medtr1g031820, Medtr1g054880, Medtr1g060050, Medtr1g060090, Medtr1g060490, Medtr1g073610, Medtr1g077480, Medtr1g086030, Medtr1g102230, Medtr1g105020, M…	A0A072TLJ8, G7IG38, G7IG38, G7IG38, G7ZXA1, G7ZXA1, G7ZXA1, A0A072TF88, G7I6Z7, G7I9W9, Q2HTQ3, G7I3K2, G7I4H1, A0A072VDL8, G7I948, G7I9Z9, A0A072VFI7, A0A072VUM7, A0A072VKS3, A0A072VKS3, A0A072VKA1, A0A072VLF9, A0A072VXV5, G7IBQ6, G7ID38, G7IE27, A0A072W198, G7ID90, A0A072VRC0, A0A072W2M8, G7ILA8, G7IKB6, G7IKE0, A0A072V4T4, A0A072V4J6, G7IJV7, G7IMU8, G7ZXA1, G7ZXA1, G7ZXA1, A0A072VH83, G7IQQ5,…
GO:0016209	antioxidant activity	193	29	4.06	1e-16	5.92e-14	F	Medtr1g048990, Medtr1g054205, Medtr1g070505, Medtr1g077000, Medtr1g115900, Medtr2g029560, Medtr2g029740, Medtr2g029750, Medtr2g029800, Medtr2g029820, Medtr2g029860, Medtr2g029910, Medtr2g084000, Medtr2g084020, Medtr2g088770, Medtr3g092990, Medtr3g094630, Medtr4g057240, Medtr4g095450, Medtr4g114210, Medtr5g021060, Medtr5g074860, Medtr5g074970, Medtr6g007767, Medtr6g029200, Medtr7g072480, Medtr7g07…	A0A072VH43, A0A072VI65, A0A072VL94, A0A072VLG5, G7IF04, A0A072V4V7, G7IJT4, A4UN77, G7IJU0, G7IJU2, G7IJU6, G7IJV0, G7IM80, G7IM82, G7IKK4, G7J924, G7J9S0, B7FHQ5, G7JCU3, G7JCW8, G7KF17, Q40372, G7KFM2, A0A072U5G6, G7KPK8, G7KX22, G7KX25, G8A179, G7LDV0
GO:0004601	peroxidase activity	175	25	3.68	4.5e-14	2.131e-11	F	Medtr1g054205, Medtr1g077000, Medtr1g115900, Medtr2g029560, Medtr2g029740, Medtr2g029750, Medtr2g029800, Medtr2g029820, Medtr2g029860, Medtr2g029910, Medtr2g084000, Medtr2g084020, Medtr2g088770, Medtr3g092990, Medtr3g094630, Medtr4g095450, Medtr4g114210, Medtr5g021060, Medtr5g074860, Medtr5g074970, Medtr6g007767, Medtr7g072480, Medtr7g072510, Medtr7g107520, Medtr8g076820	A0A072VI65, A0A072VLG5, G7IF04, A0A072V4V7, G7IJT4, A4UN77, G7IJU0, G7IJU2, G7IJU6, G7IJV0, G7IM80, G7IM82, G7IKK4, G7J924, G7J9S0, G7JCU3, G7JCW8, G7KF17, Q40372, G7KFM2, A0A072U5G6, G7KX22, G7KX25, G8A179, G7LDV0
GO:0016684	oxidoreductase activity, acting on peroxide as acceptor	178	25	3.74	6.8e-14	2.684e-11	F	Medtr1g054205, Medtr1g077000, Medtr1g115900, Medtr2g029560, Medtr2g029740, Medtr2g029750, Medtr2g029800, Medtr2g029820, Medtr2g029860, Medtr2g029910, Medtr2g084000, Medtr2g084020, Medtr2g088770, Medtr3g092990, Medtr3g094630, Medtr4g095450, Medtr4g114210, Medtr5g021060, Medtr5g074860, Medtr5g074970, Medtr6g007767, Medtr7g072480, Medtr7g072510, Medtr7g107520, Medtr8g076820	A0A072VI65, A0A072VLG5, G7IF04, A0A072V4V7, G7IJT4, A4UN77, G7IJU0, G7IJU2, G7IJU6, G7IJV0, G7IM80, G7IM82, G7IKK4, G7J924, G7J9S0, G7JCU3, G7JCW8, G7KF17, Q40372, G7KFM2, A0A072U5G6, G7KX22, G7KX25, G8A179, G7LDV0
GO:0003824	catalytic activity	12479	339	262.48	4.9e-12	1.658e-09	F	Medtr0002s1060, Medtr0062s0040, Medtr0062s0060, Medtr0062s0090, Medtr0062s0110, Medtr0062s0130, Medtr0062s0170, Medtr0078s0060, Medtr0078s0190, Medtr0171s0010, Medtr0184s0040, Medtr0274s0020, Medtr0428s0010, Medtr1g012420, Medtr1g015980, Medtr1g018840, Medtr1g018910, Medtr1g019440, Medtr1g019940, Medtr1g022160, Medtr1g026075, Medtr1g026190, Medtr1g026310, Medtr1g026410, Medtr1g031150, Medtr1g0316…	A0A072TLJ8, G7IG38, G7IG38, G7IG38, G7ZXA1, G7ZXA1, G7ZXA1, A0A072TTM5, A0A072TSC3, A0A072TSF7, A0A072TSC3, A0A072TF88, G8A0P3, G7I6Z7, G7I9W9, Q2HTQ3, Q2HTP6, G7I3K2, G7I4H1, A0A072VDL8, A0A072VDZ0, G7I8E2, A0A072VEL9, A0A072VFN2, G7I948, G7I9Z9, A0A072VFI7, Q7X9B2, A0A072VT00, A0A072VH43, A0A072VI65, A0A072VUM7, A0A072VKS3, A0A072VKS3, A0A072VKA1, A0A072VL48, G7ZZK9, A0A072VKC1, A0A072VL94, A0A…
GO:0004180	carboxypeptidase activity	86	15	1.81	3.2e-10	9.472e-08	F	Medtr2g062980, Medtr2g095750, Medtr3g034290, Medtr3g434850, Medtr4g021520, Medtr4g021530, Medtr4g056520, Medtr4g057585, Medtr4g075150, Medtr4g122960, Medtr5g021530, Medtr5g072570, Medtr5g097180, Medtr7g013790, Medtr8g011350	B7FKI4, G7IU67, G7IZJ6, A0A072UTV7, G7JTG2, G7JTG4, A0A072UVR7, A0A072UJW1, G7JPI9, A0A072USR7, G7KGD8, G7KEB8, G7KEM3, A0A072TVX1, G7LEB3
GO:0004185	serine-type carboxypeptidase activity	75	14	1.58	4.8e-10	1.263e-07	F	Medtr2g062980, Medtr2g095750, Medtr3g034290, Medtr3g434850, Medtr4g021520, Medtr4g021530, Medtr4g056520, Medtr4g057585, Medtr4g075150, Medtr4g122960, Medtr5g072570, Medtr5g097180, Medtr7g013790, Medtr8g011350	B7FKI4, G7IU67, G7IZJ6, A0A072UTV7, G7JTG2, G7JTG4, A0A072UVR7, A0A072UJW1, G7JPI9, A0A072USR7, G7KEB8, G7KEM3, A0A072TVX1, G7LEB3
GO:0070008	serine-type exopeptidase activity	82	14	1.72	1.7e-09	4.026e-07	F	Medtr2g062980, Medtr2g095750, Medtr3g034290, Medtr3g434850, Medtr4g021520, Medtr4g021530, Medtr4g056520, Medtr4g057585, Medtr4g075150, Medtr4g122960, Medtr5g072570, Medtr5g097180, Medtr7g013790, Medtr8g011350	B7FKI4, G7IU67, G7IZJ6, A0A072UTV7, G7JTG2, G7JTG4, A0A072UVR7, A0A072UJW1, G7JPI9, A0A072USR7, G7KEB8, G7KEM3, A0A072TVX1, G7LEB3
GO:0016491	oxidoreductase activity	2093	85	44.02	2.9e-09	6.243e-07	F	Medtr0171s0010, Medtr1g026410, Medtr1g034320, Medtr1g048990, Medtr1g054205, Medtr1g068955, Medtr1g069430, Medtr1g070505, Medtr1g077000, Medtr1g094185, Medtr1g100643, Medtr1g104590, Medtr1g104650, Medtr1g107555, Medtr1g115900, Medtr2g029560, Medtr2g029740, Medtr2g029750, Medtr2g029800, Medtr2g029820, Medtr2g029860, Medtr2g029910, Medtr2g070420, Medtr2g081810, Medtr2g084000, Medtr2g084020, Medtr2g0…	A0A072TSF7, A0A072VFN2, Q7X9B2, A0A072VH43, A0A072VI65, G7ZZK9, A0A072VKC1, A0A072VL94, A0A072VLG5, A0A072VNA3, B7FIG9, G7ID65, G7ID71, A0A072VQ29, G7IF04, A0A072V4V7, G7IJT4, A4UN77, G7IJU0, G7IJU2, G7IJU6, G7IJV0, A0A072V9Z1, G7ITL8, G7IM80, G7IM82, G7IKK4, G7IW34, A0A072VA87, G7J4Y0, G7J924, G7J9S0, A0A072VDP0, G7JLS7, G7JQ42, A0A072UHQ4, G7JRF5, A0A072UJ51, A0A072UJ57, B7FHQ5, A0A072UX31, G7J…
GO:0070011	peptidase activity, acting on L-amino acid peptides	623	38	13.1	5.5e-09	1.085e-06	F	Medtr1g018840, Medtr2g023910, Medtr2g062980, Medtr2g075780, Medtr2g075830, Medtr2g095750, Medtr3g034290, Medtr3g053980, Medtr3g075390, Medtr3g112430, Medtr3g434850, Medtr4g021520, Medtr4g021530, Medtr4g047610, Medtr4g056520, Medtr4g057585, Medtr4g075150, Medtr4g079770, Medtr4g079800, Medtr4g104370, Medtr4g107930, Medtr4g122960, Medtr4g125300, Medtr4g134320, Medtr5g021530, Medtr5g022560, Medtr5g03…	Q2HTQ3, A0A072V4J6, B7FKI4, A0A072VAF3, G7ITE7, G7IU67, G7IZJ6, A0A072UWF5, G8A2F7, A0A072V2E9, A0A072UTV7, G7JTG2, G7JTG4, G7JVY2, A0A072UVR7, A0A072UJW1, G7JPI9, Q6VN49, G7JCK2, A0A072UQV2, G7JPY3, A0A072USR7, A0A072UTP9, A0A072V3H2, G7KGD8, G7JXJ7, G7K5I7, G7KEB8, G7KEM3, A0A072TVX1, G7KRJ9, G7KTF0, G7KTF6, G7KTF8, G7KU92, G7LEB3, G7L7L3, A0A072TP65
GO:0008238	exopeptidase activity	123	16	2.59	7e-09	1.275e-06	F	Medtr2g062980, Medtr2g075780, Medtr2g095750, Medtr3g034290, Medtr3g434850, Medtr4g021520, Medtr4g021530, Medtr4g056520, Medtr4g057585, Medtr4g075150, Medtr4g122960, Medtr5g021530, Medtr5g072570, Medtr5g097180, Medtr7g013790, Medtr8g011350	B7FKI4, A0A072VAF3, G7IU67, G7IZJ6, A0A072UTV7, G7JTG2, G7JTG4, A0A072UVR7, A0A072UJW1, G7JPI9, A0A072USR7, G7KGD8, G7KEB8, G7KEM3, A0A072TVX1, G7LEB3
GO:0003993	acid phosphatase activity	38	9	0.8	7.1e-08	1.11e-05	F	Medtr1g073610, Medtr4g037105, Medtr4g037670, Medtr4g103520, Medtr6g090070, Medtr7g104330, Medtr7g104360, Medtr8g014640, Medtr8g063080	A0A072VLF9, Q4KU02, G7JSI6, G7JLE0, G7KQI1, G7L615, G7L619, G7LGQ3, A0A072U2E8
GO:0008236	serine-type peptidase activity	270	22	5.68	7.5e-08	1.11e-05	F	Medtr2g062980, Medtr2g095750, Medtr3g034290, Medtr3g434850, Medtr4g021520, Medtr4g021530, Medtr4g056520, Medtr4g057585, Medtr4g075150, Medtr4g122960, Medtr4g134320, Medtr5g021530, Medtr5g072570, Medtr5g097180, Medtr7g013790, Medtr7g081420, Medtr7g081500, Medtr7g081580, Medtr7g081750, Medtr8g011350, Medtr8g021130, Medtr8g042670	B7FKI4, G7IU67, G7IZJ6, A0A072UTV7, G7JTG2, G7JTG4, A0A072UVR7, A0A072UJW1, G7JPI9, A0A072USR7, A0A072V3H2, G7KGD8, G7KEB8, G7KEM3, A0A072TVX1, G7KTF0, G7KTF6, G7KTF8, G7KU92, G7LEB3, G7L7L3, A0A072TP65
GO:0017171	serine hydrolase activity	270	22	5.68	7.5e-08	1.11e-05	F	Medtr2g062980, Medtr2g095750, Medtr3g034290, Medtr3g434850, Medtr4g021520, Medtr4g021530, Medtr4g056520, Medtr4g057585, Medtr4g075150, Medtr4g122960, Medtr4g134320, Medtr5g021530, Medtr5g072570, Medtr5g097180, Medtr7g013790, Medtr7g081420, Medtr7g081500, Medtr7g081580, Medtr7g081750, Medtr8g011350, Medtr8g021130, Medtr8g042670	B7FKI4, G7IU67, G7IZJ6, A0A072UTV7, G7JTG2, G7JTG4, A0A072UVR7, A0A072UJW1, G7JPI9, A0A072USR7, A0A072V3H2, G7KGD8, G7KEB8, G7KEM3, A0A072TVX1, G7KTF0, G7KTF6, G7KTF8, G7KU92, G7LEB3, G7L7L3, A0A072TP65
GO:0046982	protein heterodimerization activity	186	17	3.91	4.6e-07	6.408e-05	F	Medtr1g057790, Medtr1g088860, Medtr1g090780, Medtr1g492910, Medtr2g017520, Medtr2g082220, Medtr2g082510, Medtr2g096610, Medtr4g063240, Medtr4g064983, Medtr4g071150, Medtr4g088025, Medtr7g113160, Medtr7g114040, Medtr7g114060, Medtr8g027840, Medtr8g041420	A0A072VK10, I3TAW4, B3SGL7, I3S6Z4, Q45FF2, G7IHA6, G7IHC8, G7IHN4, G7JTQ9, A0A072UKG0, G7JIM1, A0A072UNJ0, A2Q335, A2Q3H4, A2Q3H4, G8A083, G7LID3
GO:0008233	peptidase activity	840	38	17.67	9.2e-06	0.00121	F	Medtr1g018840, Medtr2g023910, Medtr2g062980, Medtr2g075780, Medtr2g075830, Medtr2g095750, Medtr3g034290, Medtr3g053980, Medtr3g075390, Medtr3g112430, Medtr3g434850, Medtr4g021520, Medtr4g021530, Medtr4g047610, Medtr4g056520, Medtr4g057585, Medtr4g075150, Medtr4g079770, Medtr4g079800, Medtr4g104370, Medtr4g107930, Medtr4g122960, Medtr4g125300, Medtr4g134320, Medtr5g021530, Medtr5g022560, Medtr5g03…	Q2HTQ3, A0A072V4J6, B7FKI4, A0A072VAF3, G7ITE7, G7IU67, G7IZJ6, A0A072UWF5, G8A2F7, A0A072V2E9, A0A072UTV7, G7JTG2, G7JTG4, G7JVY2, A0A072UVR7, A0A072UJW1, G7JPI9, Q6VN49, G7JCK2, A0A072UQV2, G7JPY3, A0A072USR7, A0A072UTP9, A0A072V3H2, G7KGD8, G7JXJ7, G7K5I7, G7KEB8, G7KEM3, A0A072TVX1, G7KRJ9, G7KTF0, G7KTF6, G7KTF8, G7KU92, G7LEB3, G7L7L3, A0A072TP65
GO:0020037	heme binding	662	32	13.92	1.3e-05	0.00162	F	Medtr0171s0010, Medtr1g034320, Medtr1g054205, Medtr1g077000, Medtr1g115900, Medtr2g029560, Medtr2g029740, Medtr2g029750, Medtr2g029800, Medtr2g029820, Medtr2g029860, Medtr2g029910, Medtr2g084000, Medtr2g084020, Medtr2g088770, Medtr3g092990, Medtr3g094630, Medtr4g088160, Medtr4g088170, Medtr4g094775, Medtr4g095450, Medtr4g114210, Medtr5g021060, Medtr5g070850, Medtr5g074860, Medtr5g074970, Medtr5g0…	A0A072TSF7, Q7X9B2, A0A072VI65, A0A072VLG5, G7IF04, A0A072V4V7, G7IJT4, A4UN77, G7IJU0, G7IJU2, G7IJU6, G7IJV0, G7IM80, G7IM82, G7IKK4, G7J924, G7J9S0, A0A072UPL5, A0A072UMG5, Q6WNR0, G7JCU3, G7JCW8, G7KF17, G7KE88, Q40372, G7KFM2, Q2MJ09, A0A072U5G6, G7KX22, G7KX25, G8A179, G7LDV0
GO:0005507	copper ion binding	168	14	3.53	1.4e-05	0.001658	F	Medtr1g026410, Medtr1g048990, Medtr1g070505, Medtr1g104590, Medtr1g107555, Medtr2g437530, Medtr3g078740, Medtr3g115050, Medtr4g019225, Medtr4g080140, Medtr4g132320, Medtr5g073210, Medtr7g065980, Medtr8g091390	A0A072VFN2, A0A072VH43, A0A072VL94, G7ID65, A0A072VQ29, B7FH09, A0A072VA87, A0A072VDP0, A0A072UHQ4, G7JCN3, G7JJ92, G7JZP3, A0A072U0V9, G7LAE5
GO:0016788	hydrolase activity, acting on ester bonds	892	39	18.76	1.5e-05	0.001691	F	Medtr1g019940, Medtr1g031150, Medtr1g031820, Medtr1g054880, Medtr1g060050, Medtr1g060090, Medtr1g060490, Medtr1g073610, Medtr1g110510, Medtr2g015690, Medtr2g078760, Medtr3g008500, Medtr3g046330, Medtr3g070720, Medtr4g037105, Medtr4g037670, Medtr4g089010, Medtr4g103520, Medtr5g017090, Medtr5g041010, Medtr5g056140, Medtr5g056160, Medtr6g090070, Medtr6g092790, Medtr7g050980, Medtr7g081050, Medtr7g10…	G7I4H1, G7I948, A0A072VFI7, A0A072VUM7, A0A072VKS3, A0A072VKS3, A0A072VKA1, A0A072VLF9, G7ID90, G7IKB6, A0A072VB67, G7IYG6, A0A072V5U1, Q93YX8, Q4KU02, G7JSI6, A0A072UZ11, G7JLE0, G7K6M0, G7KFA7, G7K0J7, G7K0J9, G7KQI1, B7FGW1, Q2HRX3, G7KTB3, G7L605, G7L615, G7L619, A0A072U4Y4, A0A072U3Z0, A0A072U3V6, A0A072TKK7, A0A072TMJ9, G7LGQ3, G7L9V7, A0A072TNE0, A0A072U2E8, G7LD86
GO:0042578	phosphoric ester hydrolase activity	282	18	5.93	3.3e-05	0.003552	F	Medtr1g031150, Medtr1g060050, Medtr1g060090, Medtr1g073610, Medtr2g078760, Medtr3g008500, Medtr3g070720, Medtr4g037105, Medtr4g037670, Medtr4g089010, Medtr4g103520, Medtr5g017090, Medtr6g090070, Medtr7g104330, Medtr7g104360, Medtr8g010590, Medtr8g014640, Medtr8g063080	G7I948, A0A072VKS3, A0A072VKS3, A0A072VLF9, A0A072VB67, G7IYG6, Q93YX8, Q4KU02, G7JSI6, A0A072UZ11, G7JLE0, G7K6M0, G7KQI1, G7L615, G7L619, A0A072TMJ9, G7LGQ3, A0A072U2E8
GO:0016682	oxidoreductase activity, acting on diphenols and related substances as donors, oxygen as acceptor	31	6	0.65	4e-05	0.004118	F	Medtr4g019225, Medtr4g094222, Medtr5g070680, Medtr5g070870, Medtr5g073210, Medtr7g065980	A0A072UHQ4, A0A072UPB6, G7KE78, G7KE90, G7JZP3, A0A072U0V9
GO:0046906	tetrapyrrole binding	707	32	14.87	4.7e-05	0.004637	F	Medtr0171s0010, Medtr1g034320, Medtr1g054205, Medtr1g077000, Medtr1g115900, Medtr2g029560, Medtr2g029740, Medtr2g029750, Medtr2g029800, Medtr2g029820, Medtr2g029860, Medtr2g029910, Medtr2g084000, Medtr2g084020, Medtr2g088770, Medtr3g092990, Medtr3g094630, Medtr4g088160, Medtr4g088170, Medtr4g094775, Medtr4g095450, Medtr4g114210, Medtr5g021060, Medtr5g070850, Medtr5g074860, Medtr5g074970, Medtr5g0…	A0A072TSF7, Q7X9B2, A0A072VI65, A0A072VLG5, G7IF04, A0A072V4V7, G7IJT4, A4UN77, G7IJU0, G7IJU2, G7IJU6, G7IJV0, G7IM80, G7IM82, G7IKK4, G7J924, G7J9S0, A0A072UPL5, A0A072UMG5, Q6WNR0, G7JCU3, G7JCW8, G7KF17, G7KE88, Q40372, G7KFM2, Q2MJ09, A0A072U5G6, G7KX22, G7KX25, G8A179, G7LDV0
GO:0016679	oxidoreductase activity, acting on diphenols and related substances as donors	34	6	0.72	6.9e-05	0.006536	F	Medtr4g019225, Medtr4g094222, Medtr5g070680, Medtr5g070870, Medtr5g073210, Medtr7g065980	A0A072UHQ4, A0A072UPB6, G7KE78, G7KE90, G7JZP3, A0A072U0V9
GO:0004560	alpha-L-fucosidase activity	5	3	0.11	9e-05	0.007431	F	Medtr1g102230, Medtr1g107135, Medtr2g095700	G7ID38, A0A072W198, G7IU62
GO:0009916	alternative oxidase activity	5	3	0.11	9e-05	0.007431	F	Medtr4g094222, Medtr5g070680, Medtr5g070870	A0A072UPB6, G7KE78, G7KE90
GO:0015928	fucosidase activity	5	3	0.11	9e-05	0.007431	F	Medtr1g102230, Medtr1g107135, Medtr2g095700	G7ID38, A0A072W198, G7IU62
GO:0008234	cysteine-type peptidase activity	129	11	2.71	9.1e-05	0.007431	F	Medtr1g018840, Medtr2g075830, Medtr3g075390, Medtr3g112430, Medtr4g047610, Medtr4g079770, Medtr4g079800, Medtr4g104370, Medtr4g107930, Medtr4g125300, Medtr5g022560	Q2HTQ3, G7ITE7, G8A2F7, A0A072V2E9, G7JVY2, Q6VN49, G7JCK2, A0A072UQV2, G7JPY3, A0A072UTP9, G7JXJ7
GO:0015925	galactosidase activity	37	6	0.78	0.00011	0.008683	F	Medtr1g077480, Medtr2g100000, Medtr4g059680, Medtr4g083000, Medtr7g073650, Medtr8g085210	A0A072VXV5, G7IUH7, G7JPE5, G7JHH4, A0A072U0S5, G7LHU5
GO:0030145	manganese ion binding	72	8	1.51	0.00013	0.00993	F	Medtr1g060120, Medtr1g079490, Medtr1g085140, Medtr1g112200, Medtr3g096330, Medtr4g017050, Medtr8g020630, Medtr8g020670	A0A072VK82, G7I5N4, G7IAE2, A0A072VRM6, G7JBL3, G7JQ52, G7L6U9, G7L6V2
GO:0004784	superoxide dismutase activity	6	3	0.13	0.00018	0.01292	F	Medtr1g048990, Medtr4g057240, Medtr6g029200	A0A072VH43, B7FHQ5, G7KPK8
GO:0016721	oxidoreductase activity, acting on superoxide radicals as acceptor	6	3	0.13	0.00018	0.01292	F	Medtr1g048990, Medtr4g057240, Medtr6g029200	A0A072VH43, B7FHQ5, G7KPK8
GO:0004857	enzyme inhibitor activity	307	17	6.46	0.0003	0.02089	F	Medtr1g035770, Medtr1g054880, Medtr2g026040, Medtr4g035905, Medtr5g030500, Medtr6g059650, Medtr6g059730, Medtr7g050980, Medtr7g077160, Medtr7g077340, Medtr7g092740, Medtr7g108875, Medtr7g108890, Medtr7g108905, Medtr8g023310, Medtr8g093460, Medtr8g104765	A0A072VRS5, A0A072VUM7, G7IM41, I3T947, G7KF38, G7KMI6, G7KMU7, Q2HRX3, G7L3M8, G7L4L7, A2Q4V2, A0A072U4Y4, A0A072U3Z0, A0A072U3V6, G7L9V7, G7LD86, A0A072TX17
GO:0045735	nutrient reservoir activity	104	9	2.19	0.00035	0.02368	F	Medtr1g060120, Medtr1g079490, Medtr1g085140, Medtr1g112200, Medtr3g096330, Medtr4g017050, Medtr8g020630, Medtr8g020670, Medtr8g088860	A0A072VK82, G7I5N4, G7IAE2, A0A072VRM6, G7JBL3, G7JQ52, G7L6U9, G7L6V2, G7L8V9
GO:0003680	AT DNA binding	3	2	0.06	0.00131	0.08163	F	Medtr4g101990, Medtr8g036060	G7JK75, A0A072TPA5
GO:0009044	xylan 1,4-beta-xylosidase activity	3	2	0.06	0.00131	0.08163	F	Medtr4g094285, Medtr7g088410	A0A072UQA9, D7RIC7
GO:0016901	oxidoreductase activity, acting on the CH-OH group of donors, quinone or similar compound as acceptor	3	2	0.06	0.00131	0.08163	F	Medtr1g094185, Medtr4g107400	A0A072VNA3, A0A072V1D2
GO:0004565	beta-galactosidase activity	24	4	0.5	0.00147	0.08926	F	Medtr2g100000, Medtr4g059680, Medtr4g083000, Medtr8g085210	G7IUH7, G7JPE5, G7JHH4, G7LHU5
GO:0004559	alpha-mannosidase activity	13	3	0.27	0.00226	0.1338	F	Medtr7g084030, Medtr7g084040, Medtr8g075330	G7KX95, G7KX96, G7LB83
GO:0008081	phosphoric diester hydrolase activity	45	5	0.95	0.00247	0.1421	F	Medtr1g060050, Medtr1g060090, Medtr3g070720, Medtr5g017090, Medtr8g010590	A0A072VKS3, A0A072VKS3, Q93YX8, G7K6M0, A0A072TMJ9
GO:0004563	beta-N-acetylhexosaminidase activity	4	2	0.08	0.00258	0.1421	F	Medtr1g115475, Medtr2g062560	A0A072W2M8, G7IQQ5
GO:0097599	xylanase activity	4	2	0.08	0.00258	0.1421	F	Medtr4g094285, Medtr7g088410	A0A072UQA9, D7RIC7
GO:0052689	carboxylic ester hydrolase activity	170	10	3.58	0.00331	0.1781	F	Medtr1g054880, Medtr2g015690, Medtr6g092790, Medtr7g050980, Medtr7g108875, Medtr7g108890, Medtr7g108905, Medtr8g007675, Medtr8g023310, Medtr8g093460	A0A072VUM7, G7IKB6, B7FGW1, Q2HRX3, A0A072U4Y4, A0A072U3Z0, A0A072U3V6, A0A072TKK7, G7L9V7, G7LD86
GO:0016791	phosphatase activity	228	12	4.8	0.00339	0.1784	F	Medtr1g073610, Medtr2g078760, Medtr3g008500, Medtr4g037105, Medtr4g037670, Medtr4g089010, Medtr4g103520, Medtr6g090070, Medtr7g104330, Medtr7g104360, Medtr8g014640, Medtr8g063080	A0A072VLF9, A0A072VB67, G7IYG6, Q4KU02, G7JSI6, A0A072UZ11, G7JLE0, G7KQI1, G7L615, G7L619, G7LGQ3, A0A072U2E8
GO:0046556	alpha-L-arabinofuranosidase activity	15	3	0.32	0.00349	0.1797	F	Medtr4g065150, Medtr6g025730, Medtr7g088410	G7JCI1, A0A072U6X3, D7RIC7
GO:0015923	mannosidase activity	16	3	0.34	0.00422	0.2044	F	Medtr7g084030, Medtr7g084040, Medtr8g075330	G7KX95, G7KX96, G7LB83
GO:0004034	aldose 1-epimerase activity	5	2	0.11	0.00423	0.2044	F	Medtr6g011550, Medtr7g009930	A0A072U7A5, G7KZW8
GO:0015929	hexosaminidase activity	5	2	0.11	0.00423	0.2044	F	Medtr1g115475, Medtr2g062560	A0A072W2M8, G7IQQ5
GO:0030234	enzyme regulator activity	405	17	8.52	0.00576	0.2728	F	Medtr1g035770, Medtr1g054880, Medtr2g026040, Medtr4g035905, Medtr5g030500, Medtr6g059650, Medtr6g059730, Medtr7g050980, Medtr7g077160, Medtr7g077340, Medtr7g092740, Medtr7g108875, Medtr7g108890, Medtr7g108905, Medtr8g023310, Medtr8g093460, Medtr8g104765	A0A072VRS5, A0A072VUM7, G7IM41, I3T947, G7KF38, G7KMI6, G7KMU7, Q2HRX3, G7L3M8, G7L4L7, A2Q4V2, A0A072U4Y4, A0A072U3Z0, A0A072U3V6, G7L9V7, G7LD86, A0A072TX17
GO:0004620	phospholipase activity	36	4	0.76	0.00669	0.3106	F	Medtr2g015690, Medtr3g070720, Medtr6g092790, Medtr8g010590	G7IKB6, Q93YX8, B7FGW1, A0A072TMJ9
GO:0045330	aspartyl esterase activity	110	7	2.31	0.00868	0.3953	F	Medtr1g054880, Medtr7g050980, Medtr7g108875, Medtr7g108890, Medtr7g108905, Medtr8g023310, Medtr8g093460	A0A072VUM7, Q2HRX3, A0A072U4Y4, A0A072U3Z0, A0A072U3V6, G7L9V7, G7LD86
GO:0016701	oxidoreductase activity, acting on single donors with incorporation of molecular oxygen	85	6	1.79	0.00908	0.4057	F	Medtr1g104650, Medtr6g007767, Medtr6g064960, Medtr8g018420, Medtr8g018510, Medtr8g018590	G7ID71, A0A072U5G6, G7KNT9, G7LI99, G7LIX6, G7LIY4
GO:0098772	molecular function regulator	427	17	8.98	0.0095	0.4103	F	Medtr1g035770, Medtr1g054880, Medtr2g026040, Medtr4g035905, Medtr5g030500, Medtr6g059650, Medtr6g059730, Medtr7g050980, Medtr7g077160, Medtr7g077340, Medtr7g092740, Medtr7g108875, Medtr7g108890, Medtr7g108905, Medtr8g023310, Medtr8g093460, Medtr8g104765	A0A072VRS5, A0A072VUM7, G7IM41, I3T947, G7KF38, G7KMI6, G7KMU7, Q2HRX3, G7L3M8, G7L4L7, A2Q4V2, A0A072U4Y4, A0A072U3Z0, A0A072U3V6, G7L9V7, G7LD86, A0A072TX17
GO:0030599	pectinesterase activity	112	7	2.36	0.00953	0.4103	F	Medtr1g054880, Medtr7g050980, Medtr7g108875, Medtr7g108890, Medtr7g108905, Medtr8g023310, Medtr8g093460	A0A072VUM7, Q2HRX3, A0A072U4Y4, A0A072U3Z0, A0A072U3V6, G7L9V7, G7LD86
GO:0016298	lipase activity	62	5	1.3	0.00977	0.4131	F	Medtr1g019940, Medtr2g015690, Medtr3g070720, Medtr6g092790, Medtr8g010590	G7I4H1, G7IKB6, Q93YX8, B7FGW1, A0A072TMJ9
