# Supplementary material for: Inhibition of rhizobial cheaters by the host Medicago truncatula involves repression of symbiotic functions and induction of defense
Source: New Phytol. 2025 Sep 5;248(3):1458–74. doi: 10.1111/nph.70494 (PMC12489286; doi:10.1111/nph.70494)
Supplement: Supplementary file 4 — Table S3 Plant proteome analysis under sanctioning in Medicago truncatula nodules. [file NPH-248-1458-s003.xlsx]

## Sheet: General infos
New Phytologist Supporting Information
Article title: Inhibition of rhizobial cheaters by the host Medicago truncatula involves repression of symbiotic functions and induction of defense
Authors: Min Chen, Axelle Raisin, Natalie Judkins, Pierre-Marie Allard, Emmanuel Défossez, Michael Stumpe, Inmaculada Yruela, Manuel Becana, Didier Reinhardt
Article acceptance date: 29 July 2025
Table S3. Plant proteome analysis under sanctioning in M. truncatula nodules

## Sheet: All Proteins
		Dataset 1											Dataset 2
Protein ID	Fasta headers	-log10 p-val. nod. vs root	q-val. nod vs root	log2 nod-root	level root	level nod	-log10 p-val. nifH. vs wt	q-val. nifH vs wt	log2 nifH-wt	-log10 p-val. arg. vs cont.	q-val. arg. vs cont.	log2 arg-cont.	-log10 p-val. nifH. vs wt	q-val. nifH vs wt	log2 nifH-wt	-log10 p-val. arg. vs cont.	q-val. arg. vs cont.	log2 arg-cont.	-log10 p-val. HN vs cont.	q-val. HN vs cont.	log2 HN-cont.
A0A072UYJ4	tr|A0A072UYJ4|A0A072UYJ4_MEDTR Peroxidase OS=Medicago truncatula OX=3880 GN=25491105 PE=3 SV=1	4.63318	0	12.0856	18.446	30.5316	5.12726	0	-1.48717	2.67524	0.00473962	-1.50132	3.34432	0	-0.954396	3.60362	0.000191549	-0.581212	2.06501	0.000196946	-0.532005		significantly downregulated
G7KNG9	tr|G7KNG9|G7KNG9_MEDTR Sulfate/bicarbonate/oxalate exchanger and transporter sat-1 OS=Medicago truncatula OX=3880 GN=11435931 PE=3 SV=1	9.63355	0	12.0009	19.6714	31.6723	2.82351	0.00323636	-1.55644	1.9579	0.00900563	-2.09934	2.54588	0.00071028	-1.23226	3.99076	0	-1.26301	5.19817	0	-2.59895
G7L6I7	tr|G7L6I7|G7L6I7_MEDTR Early nodulin ENOD18 OS=Medicago truncatula OX=3880 GN=11410639 PE=4 SV=1	4.63357	0	11.4262	20.2317	31.6579	2.88686	0.00378723	-1.64193	4.97712	0	-1.27214	2.6449	0.000687898	-0.88392	2.60346	0.00031935	-0.585518	5.33448	0	-1.82315		significantly upregulated
G7L5N3;A0A072U136	tr|G7L5N3|G7L5N3_MEDTR O-acyltransferase WSD1-like protein OS=Medicago truncatula OX=3880 GN=11436480 PE=4 SV=1;tr|A0A072U136|A0A072U136_MEDTR O-acyltransferase WSD1-like protein OS=Medicago truncatula OX=3880 GN=11436480 PE=4 SV=1	6.08397	0	11.2782	19.2927	30.5708	3.03624	0.00418824	-1.46187	3.90917	0.00245714	-1.27467	2.18607	0.00141504	-0.718619	3.48997	0.000352332	-0.808486	5.62962	0	-2.12995
Q8LKW7	tr|Q8LKW7|Q8LKW7_MEDTR Calmodulin-like protein 2 OS=Medicago truncatula OX=3880 GN=CAML2 PE=2 SV=1	3.41144	0	10.7401	20.417	31.1571	3.3743	0.00258333	-1.70709	1.84201	0.0273918	-0.778477	2.67352	0.000496732	-0.875112	5.26577	0	-1.12874	5.73535	0	-2.33977
A0A072VV94;A0A072VKR2	tr|A0A072VV94|A0A072VV94_MEDTR Eukaryotic-type carbonic anhydrase OS=Medicago truncatula OX=3880 GN=25483818 PE=4 SV=1	5.86663	0	10.6076	19.2524	29.86	3.53547	0.003875	-1.81406	2.29476	0.00754334	-1.27691	2.31248	0.000714829	-0.812547	4.55208	0	-1.06301	5.17934	0	-1.55887
G7IKW9	tr|G7IKW9|G7IKW9_MEDTR Stress up-regulated Nod 19 protein OS=Medicago truncatula OX=3880 GN=MTR_2g030470 PE=4 SV=2	8.09671	0	10.6004	20.3006	30.901	1.01443	0.255339	-0.230293	1.02626	0.0898352	-1.04045	1.18543	0.0556357	-0.273316	2.15625	0.00326594	-0.304411	4.61739	0	-0.693075
G7KGN2	tr|G7KGN2|G7KGN2_MEDTR Leghemoglobin Lb120-1 OS=Medicago truncatula OX=3880 GN=11427761 PE=3 SV=1	4.26025	0	10.179	22.1815	32.3605	3.61684	0.00407018	-1.23519	2.17369	0.0209882	-0.659472	2.18883	0.00134091	-0.729795	3.80363	0	-0.927155	6.38481	0	-2.01327
Q2HV70	tr|Q2HV70|Q2HV70_MEDTR Proteinase inhibitor I9. subtilisin propeptide OS=Medicago truncatula OX=3880 GN=11416905 PE=3 SV=1	4.07129	0	9.87981	20.2026	30.0824	0.760473	0.353574	0.204103	0.718099	0.209845	-0.625877	0.850601	0.196167	0.15024	2.51037	0.00170885	-0.346786	6.36991	0	-1.47878
G7KGS8;A0A072UQX4	tr|G7KGS8|G7KGS8_MEDTR Leghemoglobin Lb120-1 OS=Medicago truncatula OX=3880 GN=11433189 PE=3 SV=1;tr|A0A072UQX4|A0A072UQX4_MEDTR Leghemoglobin Lb120-1 OS=Medicago truncatula OX=3880 GN=11433189 PE=3 SV=1	5.6457	0	9.86978	21.29	31.1598	2.51889	0.00438462	-1.78486	1.58854	0.0494781	-0.637465	2.16418	0.000963211	-0.835131	4.43212	0	-1.12379	6.55491	0	-2.36583
G7K1Z7;G7K1Y9	tr|G7K1Z7|G7K1Z7_MEDTR Leghemoglobin Lb120-1 OS=Medicago truncatula OX=3880 GN=11406606 PE=3 SV=1	3.80218	0	9.80246	23.1793	32.9818	2.65227	0.00351515	-1.68118	2.75722	0.012479	-0.616018	2.27738	0.00293442	-0.536899	3.15751	0.000161866	-0.737785	6.06279	0	-1.91833
A0A072UN62;A0A072UJ72	tr|A0A072UN62|A0A072UN62_MEDTR Terpene cyclase/mutase family member OS=Medicago truncatula OX=3880 GN=MTR_6g093180 PE=3 SV=1	5.28361	0	9.75418	19.6983	29.4525	0.438094	0.665548	0.0846183	0.108307	0.805278	0.188171	0.806024	0.333167	-0.0911667	0.0480464	0.897889	-0.00709248	4.20849	0	-0.890254
G7I6B5	tr|G7I6B5|G7I6B5_MEDTR Leghemoglobin Lb120-1 OS=Medicago truncatula OX=3880 GN=MTR_1g011540 PE=2 SV=1	4.00238	0	9.6899	23.5045	33.1944	2.05804	0.0126893	-1.2284	3.6571	0.00276923	-0.884128	2.41944	0.000764444	-0.834959	3.75272	0	-0.962544	5.8892	0	-1.96021
A2Q5W6;G7KSI0	tr|A2Q5W6|A2Q5W6_MEDTR Glycosyltransferase OS=Medicago truncatula OX=3880 GN=11442553 PE=3 SV=1	2.72926	5.37634e-05	9.42097	20.1236	29.5446	2.10144	0.0112296	-1.27577	1.9609	0.0136425	-1.19968	2.91482	0.000696629	-0.695932	4.57451	0.000412121	-0.616369	5.04583	0	-1.07918
G7J1E2;O24092;A0A072UX11	tr|G7J1E2|G7J1E2_MEDTR NMS32/34 protein. putative OS=Medicago truncatula OX=3880 GN=11443541 PE=4 SV=1;tr|O24092|O24092_MEDTR MtN22 protein OS=Medicago truncatula OX=3880 GN=MtN22 PE=2 SV=1;tr|A0A072UX11|A0A072UX11_MEDTR NMS32/34 protein. putative OS=Medic	4.27645	0	8.98415	21.3855	30.3697	3.61192	0.0039322	-1.23064	1.88344	0.010709	-2.28921	2.81221	0.000697248	-0.949885	4.58313	0	-0.967792	6.3467	0	-2.33074
G7KGT0	tr|G7KGT0|G7KGT0_MEDTR Leghemoglobin Lb120-1 OS=Medicago truncatula OX=3880 GN=11428958 PE=3 SV=1	2.76677	5.54529e-05	8.5693	24.1598	32.7291	2.25097	0.0119169	-0.96199	3.54525	0.00698771	-0.618132	1.89358	0.00328444	-0.640801	3.63462	0	-0.951369	6.52224	0	-2.39128
A0A072UVQ8	tr|A0A072UVQ8|A0A072UVQ8_MEDTR Legume lectin beta domain protein OS=Medicago truncatula OX=3880 GN=MTR_4g056360 PE=3 SV=1	3.79088	0	8.5471	23.5758	32.1229	2.27321	0.022599	-0.602455	3.80182	0.00242857	-0.964545	3.9908	0	-0.792967	2.54546	0.00140492	-0.408017	2.69938	4.34092e-05	-0.506559
A0A072UTN1;G7I6H6;A0A072U3Q2;G7KZN0	tr|A0A072UTN1|A0A072UTN1_MEDTR Cation/H+ exchanger 3 OS=Medicago truncatula OX=3880 GN=25494151 PE=4 SV=1	4.99475	0	8.40048	20.1282	28.5287	0.777381	0.257981	0.323441	2.48557	0.00795052	-0.985851	0.113292	0.856132	-0.0195162	1.78613	0.010461	-0.226154	6.93919	0	-1.22798
Q8W4T7	tr|Q8W4T7|Q8W4T7_MEDTR Major intrinsic protein (MIP) family transporter OS=Medicago truncatula OX=3880 GN=NIP1 PE=2 SV=1	5.10008	0	8.16004	22.6881	30.8481	5.04185	0	-1.1898	3.12144	0.00291626	-1.17844	2.32054	0.000774775	-0.922651	4.51764	0	-1.18899	5.96762	0	-2.34233
G7K6J8	tr|G7K6J8|G7K6J8_MEDTR 12-oxophytodienoate reductase-like protein OS=Medicago truncatula OX=3880 GN=11428923 PE=4 SV=1	4.55829	0	7.95924	21.2741	29.2334	0.377734	0.559489	-0.18603	0.701308	0.308939	-0.292494	0.626917	0.256462	-0.146194	2.88398	0.000689655	-0.445343	5.33483	0	-0.87649
A0A072UEH7;G7KFC0	tr|A0A072UEH7|A0A072UEH7_MEDTR Beta-1.3-galactosyltransferase-like protein OS=Medicago truncatula OX=3880 GN=11416072 PE=4 SV=1;tr|G7KFC0|G7KFC0_MEDTR Beta-1.3-galactosyltransferase-like protein OS=Medicago truncatula OX=3880 GN=11416072 PE=4 SV=1	5.67002	0	7.87302	20.0267	27.8998	4.60637	0	-1.09331	1.58484	0.0284566	-1.17041	1.47436	0.0659478	-0.206308	2.13215	0.00614265	-0.246876	3.37172	0	-0.580247
G7K1Z9	tr|G7K1Z9|G7K1Z9_MEDTR Leghemoglobin Lb120-1 OS=Medicago truncatula OX=3880 GN=11406608 PE=2 SV=1	4.81279	0	7.8261	24.999	32.8251	2.21263	0.0236874	-0.598629	2.00203	0.0329062	-0.579553	1.88641	0.00404878	-0.572538	3.58323	0.000356021	-0.782328	6.78397	0	-2.06693
A0A072VPS0	tr|A0A072VPS0|A0A072VPS0_MEDTR Legume lectin beta domain protein OS=Medicago truncatula OX=3880 GN=25484870 PE=3 SV=1	3.91205	0	7.55926	22.8735	30.4328	0.854795	0.213832	-0.359688	0.867552	0.184621	-0.478567	0.0352928	0.941066	0.0100456	1.40399	0.0109463	0.268892	2.97817	4.32148e-05	0.450585
A0A072VG05	tr|A0A072VG05|A0A072VG05_MEDTR GDSL-like lipase/acylhydrolase OS=Medicago truncatula OX=3880 GN=25482476 PE=3 SV=1	4.82206	0	7.53682	25.1136	32.6505	1.27675	0.152393	-0.304835	0.847011	0.215781	-0.385985	2.99334	0.00203015	-0.431247	1.76467	0.0189369	-0.181214	1.21167	0.0212826	0.136624
G7KBK3	tr|G7KBK3|G7KBK3_MEDTR Leghemoglobin Lb120-1 OS=Medicago truncatula OX=3880 GN=MTR_5g066070 PE=2 SV=1	4.17053	0	7.52629	26.1878	33.7141	2.54274	0.00590741	-1.28227	4.00997	0.00237762	-0.870663	2.5399	0.000539007	-1.05978	3.88743	0	-1.14167	6.01587	0	-2.19678
A0A072VP06;A0A072VZ72;A0A072VMW8	tr|A0A072VP06|A0A072VP06_MEDTR Leghemoglobin Lb120-1 OS=Medicago truncatula OX=3880 GN=25484847 PE=3 SV=1;tr|A0A072VZ72|A0A072VZ72_MEDTR Leghemoglobin Lb120-1 OS=Medicago truncatula OX=3880 GN=25484847 PE=3 SV=1;tr|A0A072VMW8|A0A072VMW8_MEDTR Leghemoglobin	3.79833	0	7.40349	24.3889	31.7924	0.716549	0.23047	-0.466181	1.30115	0.10536	-0.447939	1.99117	0.00260086	-0.679646	4.1433	0	-0.756272	5.62133	0	-3.08273
A0A072TWF6	tr|A0A072TWF6|A0A072TWF6_MEDTR Plasma membrane ATPase OS=Medicago truncatula OX=3880 GN=25500040 PE=3 SV=1	3.44376	0	7.24385	20.9848	28.2286	0.319194	0.622785	0.156577	1.13102	0.163675	-0.349843	0.839065	0.181409	-0.162023	0.665751	0.160845	-0.0904531	4.08558	0	-0.880612
A0A072UXM4;A0A072UYZ2;A0A072UWW5	tr|A0A072UXM4|A0A072UXM4_MEDTR Asparagine synthetase [glutamine-hydrolyzing] OS=Medicago truncatula OX=3880 GN=25490923 PE=4 SV=1;tr|A0A072UYZ2|A0A072UYZ2_MEDTR Asparagine synthetase [glutamine-hydrolyzing] OS=Medicago truncatula OX=3880 GN=25490923 PE=4 S	5.02129	0	7.00237	24.7265	31.7289	4.04968	0	-2.68538	5.51318	0	-1.7376	2.88105	0.000873563	-1.04312	4.68168	0	-1.03489	1.6784	0.00210613	0.2822
A0A072V0Q9;A0A072UQT5;G7KXC2	tr|A0A072V0Q9|A0A072V0Q9_MEDTR Subtilisin-like serine protease OS=Medicago truncatula OX=3880 GN=25493667 PE=3 SV=1;tr|A0A072UQT5|A0A072UQT5_MEDTR Subtilisin-like serine protease OS=Medicago truncatula OX=3880 GN=25493667 PE=3 SV=1	2.79358	5.54017e-05	6.98496	21.9345	28.9195	2.54451	0.0057377	-1.16538	1.26511	0.0604022	-0.951129	2.06386	0.0204805	-0.262132	4.06645	0.000186047	-0.401254	5.1001	0	-0.706593
I3S5I4	tr|I3S5I4|I3S5I4_MEDTR Nodule-specific Glycine Rich Peptide OS=Medicago truncatula OX=3880 GN=25480551 PE=2 SV=1	4.59948	0	6.98092	21.6816	28.6625	1.02175	0.112043	0.654488	0.244597	0.671216	-0.141947	2.60719	0.00136023	0.555375	0.954037	0.0590088	-0.147378	5.81526	0	-2.05829
G7KQK6	tr|G7KQK6|G7KQK6_MEDTR Putative sterol 3-beta-glucosyltransferase OS=Medicago truncatula OX=3880 GN=11413743 PE=4 SV=2	4.24025	0	6.88893	20.4526	27.3415	1.99514	0.0244943	-0.689619	3.44455	0.00242254	-1.81921	1.3014	0.115447	-0.164073	2.21092	0.00790296	-0.220011	1.65942	0.00539679	-0.201493
A0A072USL1	tr|A0A072USL1|A0A072USL1_MEDTR Nodulin-13 OS=Medicago truncatula OX=3880 GN=MTR_4g120950 PE=4 SV=1	3.17439	0	6.68311	21.1165	27.7996	0.479539	0.439803	-0.263996	2.6302	0.00519273	1.53132	1.69737	0.0393804	-0.234962	1.4523	0.0485562	-0.130485	5.02124	0	-1.193
G7L591	tr|G7L591|G7L591_MEDTR Glycoside hydrolase family 81 protein OS=Medicago truncatula OX=3880 GN=11417855 PE=4 SV=1	3.90939	0	6.49313	20.6474	27.1405	0.477665	0.433927	0.276252	0.279014	0.547372	0.425796	1.08831	0.315109	0.0851656	0.594977	0.263494	0.0622218	1.96552	0.00539758	0.182798
G7L619	tr|G7L619|G7L619_MEDTR Purple acid phosphatase OS=Medicago truncatula OX=3880 GN=11432966 PE=3 SV=2	3.49075	0	6.47328	21.877	28.3502	3.15201	0.00359596	1.21233	0.472239	0.364685	0.500528	2.09381	0.003925	0.497496	1.82883	0.00244068	0.408846	2.91999	0.000167469	0.399881
A0A072UIZ9;A0A072U8S2;A0A072U7X3	tr|A0A072UIZ9|A0A072UIZ9_MEDTR ABC transporter-like family-protein OS=Medicago truncatula OX=3880 GN=25496031 PE=4 SV=1;tr|A0A072U8S2|A0A072U8S2_MEDTR ABC transporter-like family-protein OS=Medicago truncatula OX=3880 GN=25496031 PE=4 SV=1;tr|A0A072U7X3|A0	4.45802	0	6.37752	20.1258	26.5033	0.042529	0.947477	0.016559	0.459989	0.422173	-0.310126	nd	nd	nd	nd	nd	nd	nd	nd	nd
A0A072VDN0	tr|A0A072VDN0|A0A072VDN0_MEDTR Casein kinase OS=Medicago truncatula OX=3880 GN=25481844 PE=3 SV=1	2.8933	6.04839e-05	6.32859	21.5294	27.858	3.4878	0.00326316	-1.80085	3.33787	0.00273016	-2.15921	1.95649	0.00360396	-0.573068	3.51446	0.000304933	-0.736901	4.9759	0	-1.20635
G7ZXL9	tr|G7ZXL9|G7ZXL9_MEDTR GASA/GAST/Snakin OS=Medicago truncatula OX=3880 GN=25489929 PE=4 SV=1	2.971	6.47249e-05	6.08925	21.9922	28.0815	0.493426	0.35361	-0.474364	0.660893	0.207635	-0.926954	0.728081	0.0980159	-0.346676	0.167684	0.493969	0.0568526	0.943946	0.00974875	0.247749
A0A072TXD3	tr|A0A072TXD3|A0A072TXD3_MEDTR 2-isopropylmalate synthase OS=Medicago truncatula OX=3880 GN=25497889 PE=3 SV=1	3.48528	0	6.01967	21.9919	28.0116	1.64613	0.0981246	-0.327152	0.862069	0.180014	-0.507431	1.15707	0.259165	0.0999651	0.14656	0.765917	-0.0147898	2.97828	0.000591652	-0.264892
G7KH86	tr|G7KH86|G7KH86_MEDTR Zinc finger CCCH domain protein OS=Medicago truncatula OX=3880 GN=11435155 PE=4 SV=1	6.47422	0	5.80867	21.6569	27.4656	3.13706	0.00365354	-1.05534	2.55863	0.00760768	-0.955338	1.69047	0.0120464	-0.399912	2.60358	0.000602564	-0.506001	5.79962	0	-1.21547
G7J6M8;A0A072UZ94	tr|G7J6M8|G7J6M8_MEDTR Cysteine-rich receptor-kinase-like protein OS=Medicago truncatula OX=3880 GN=11443024 PE=4 SV=2;tr|A0A072UZ94|A0A072UZ94_MEDTR Cysteine-rich receptor-kinase-like protein OS=Medicago truncatula OX=3880 GN=11443024 PE=4 SV=1	3.94638	0	5.70699	21.8937	27.6007	2.53974	0.00896739	-0.83704	1.27105	0.0523097	-1.17817	1.62677	0.025794	-0.289795	4.31005	0.000141667	-0.438931	4.85195	0	-0.877981
G7IKZ9	tr|G7IKZ9|G7IKZ9_MEDTR Polygalacturonase plant-like protein OS=Medicago truncatula OX=3880 GN=11410191 PE=3 SV=1	3.81341	0	5.61283	21.5574	27.1702	3.78651	0.00414286	-1.13308	1.12065	0.0872836	-0.783305	2.18633	0.0344019	-0.20948	2.38381	0.00789348	-0.211026	5.14358	0	-0.550283
G7JL58;A0A072UMM4;A0A072UPI1;A0A072UMC9	tr|G7JL58|G7JL58_MEDTR PLC-like phosphodiesterase superfamily protein OS=Medicago truncatula OX=3880 GN=11446327 PE=4 SV=1;tr|A0A072UMM4|A0A072UMM4_MEDTR PLC-like phosphodiesterase superfamily protein OS=Medicago truncatula OX=3880 GN=11446327 PE=4 SV=1;tr	2.5054	8.14664e-05	5.5669	21.0385	26.6055	1.99579	0.0299902	-0.586451	1.80901	0.0154931	-1.34913	0.89299	0.155847	-0.17386	4.29275	0.000561947	-0.338439	3.3625	0	-0.838481
A2Q674	tr|A2Q674|A2Q674_MEDTR Pectinesterase inhibitor OS=Medicago truncatula OX=3880 GN=11412477 PE=4 SV=1	6.53678	0	5.45146	23.9912	29.4427	2.16294	0.022049	-0.679839	0.208329	0.716328	0.122115	nd	nd	nd	nd	nd	nd	nd	nd	nd
A0A072VAV5;G7JR38;A0A072TUW5	tr|A0A072VAV5|A0A072VAV5_MEDTR Early nodulin-like protein OS=Medicago truncatula OX=3880 GN=25487683 PE=4 SV=1	3.85004	0	5.35025	24.2049	29.5552	0.197465	0.756677	0.101157	0.78524	0.157519	-0.934213	0.907889	0.30167	0.0955938	1.34948	0.039142	0.150404	3.4764	0.000131002	0.358642
A0A072U060;G7KU18	tr|A0A072U060|A0A072U060_MEDTR 2OG-Fe(II) oxygenase family oxidoreductase OS=Medicago truncatula OX=3880 GN=25498595 PE=3 SV=1	2.32765	0.000101734	5.32171	23.1184	28.4401	0.636299	0.316191	-0.322785	0.882654	0.204825	-0.387555	1.51541	0.0204732	-0.351134	2.2149	0.0028079	-0.3129	4.89429	0	-1.24482
A0A072VKL7	tr|A0A072VKL7|A0A072VKL7_MEDTR Desacetoxyvindoline 4-hydroxylase. putative OS=Medicago truncatula OX=3880 GN=25484298 PE=3 SV=1	4.44625	0	5.3116	24.8148	30.1264	0.193834	0.813354	0.0560875	0.0553545	0.932861	-0.0173602	1.56675	0.0174026	-0.362544	0.285403	0.440886	0.0468321	1.69605	0.00786015	0.17298
Q9STA5	tr|Q9STA5|Q9STA5_MEDTR Nodulin 6 OS=Medicago truncatula OX=3880 GN=MtN6 PE=4 SV=1	6.85012	0	5.28922	23.5008	28.79	0.252706	0.658982	0.180494	1.4379	0.178935	0.246957	0.787638	0.178531	-0.173386	0.0701739	0.868058	0.00887513	4.19881	1.25678e-05	-0.38107
G7J6M9	tr|G7J6M9|G7J6M9_MEDTR Putative ribonuclease III OS=Medicago truncatula OX=3880 GN=11435654 PE=4 SV=2	3.10569	0	5.28558	21.8969	27.1825	1.18005	0.120063	0.429564	0.134512	0.771703	-0.181322	1.20166	0.0684837	0.238586	2.59154	0.000679012	-0.496566	5.93183	0	-1.74813
G7J5G7;G7J5H1	tr|G7J5G7|G7J5G7_MEDTR Carbonic anhydrase OS=Medicago truncatula OX=3880 GN=MTR_3g077910 PE=3 SV=1	8.16048	0	5.12219	27.1976	32.3198	0.233447	0.798138	0.0549723	0.38143	0.658134	-0.0874548	1.23591	0.507489	-0.0488454	3.65828	0.020993	-0.132321	0.538543	0.195425	-0.0491855
A0A072V5T9;A0A072V4G7;G7IFM3;G7I258	tr|A0A072V5T9|A0A072V5T9_MEDTR Inosine-uridine preferring nucleoside hydrolase OS=Medicago truncatula OX=3880 GN=11443360 PE=4 SV=1;tr|A0A072V4G7|A0A072V4G7_MEDTR Inosine-uridine preferring nucleoside hydrolase OS=Medicago truncatula OX=3880 GN=11443360 PE	2.83287	5.34759e-05	5.11227	21.9487	27.061	2.40805	0.00482902	-1.7093	1.74667	0.0139261	-1.93271	0.733182	0.195557	-0.17081	2.819	0.000846743	-0.431994	2.03893	0.000331933	-0.443713
A0A072VI14;G7L898;G7L896	tr|A0A072VI14|A0A072VI14_MEDTR Drug resistance transporter-like ABC domain protein OS=Medicago truncatula OX=3880 GN=25483264 PE=3 SV=1	2.5639	8.47458e-05	5.10005	21.6314	26.7315	0.0331962	0.955906	-0.0141856	0.0953758	0.837599	0.114743	0.0362905	0.954481	-0.00648975	1.32587	0.0191812	-0.218287	3.9112	0	-0.491261
A0A072TPR1	tr|A0A072TPR1|A0A072TPR1_MEDTR Metal ion-binding protein. putative OS=Medicago truncatula OX=3880 GN=MTR_0795s0020 PE=4 SV=1	3.83882	0	5.06786	22.2796	27.3474	0.297884	0.812683	-0.0418758	1.76841	0.024326	-0.952039	0.0617733	0.931386	0.00899017	0.717119	0.197328	0.073835	2.42514	0.000269324	-0.411944
A0A072UZR6	tr|A0A072UZR6|A0A072UZR6_MEDTR LRR receptor-like kinase OS=Medicago truncatula OX=3880 GN=25489547 PE=4 SV=1	5.11845	0	5.02264	22.2457	27.2684	2.26311	0.0215216	-0.65634	2.15697	0.0102214	-1.30447	nd	nd	nd	nd	nd	nd	nd	nd	nd
G7ZXJ8	tr|G7ZXJ8|G7ZXJ8_MEDTR Putative cysteamine dioxygenase OS=Medicago truncatula OX=3880 GN=25485973 PE=2 SV=1	5.35809	0	5.00678	23.5215	28.5283	2.54214	0.00772455	-0.891691	2.65995	0.00891363	-0.796274	1.40576	0.0536689	-0.23673	1.81007	0.0117089	-0.21557	6.26834	0	-1.0454
G7J2X4	tr|G7J2X4|G7J2X4_MEDTR 2-on-2 hemoglobin OS=Medicago truncatula OX=3880 GN=11428859 PE=4 SV=1	6.19265	0	4.98633	23.7332	28.7195	2.18492	0.0149295	-0.927952	3.32204	0.00265934	-1.12987	1.26724	0.0284623	-0.368514	2.33115	0.00101781	-0.49546	4.56937	0	-1.19715
C0LLV9	tr|C0LLV9|C0LLV9_MEDTR Nodule inception protein OS=Medicago truncatula OX=3880 GN=NIN PE=2 SV=1	4.93633	0	4.97748	21.2376	26.2151	0.221859	0.707334	0.147539	1.32609	0.0592665	-0.841436	nd	nd	nd	nd	nd	nd	nd	nd	nd
G7IUF8;A0A072ULJ6	tr|G7IUF8|G7IUF8_MEDTR Uncharacterized protein OS=Medicago truncatula OX=3880 GN=MTR_2g098420 PE=4 SV=2	4.8669	0	4.86401	21.4081	26.2721	1.86586	0.0266537	-0.742953	2.31334	0.00662415	-1.41118	nd	nd	nd	nd	nd	nd	nd	nd	nd
G7K574;G7IWB1;A0A072VN04;A0A072VP69	tr|G7K574|G7K574_MEDTR Indole-3-acetic acid-amido synthetase OS=Medicago truncatula OX=3880 GN=11405444 PE=4 SV=1	4.8838	0	4.85863	22.7767	27.6354	2.37348	0.0121127	0.854238	1.955	0.0541974	0.433433	0.026175	0.962343	-0.00584936	1.83033	0.0104642	0.222701	4.31573	0	0.718988
A0A072V076	tr|A0A072V076|A0A072V076_MEDTR ATP-binding protein. putative OS=Medicago truncatula OX=3880 GN=25489366 PE=4 SV=1	4.2733	0	4.85386	20.5654	25.4192	1.30168	0.132927	-0.337198	1.25302	0.0565089	-1.1045	0.766655	0.176713	-0.179641	0.0260775	0.935466	0.00476635	2.44967	0.000111166	-0.507244
G7LH35	tr|G7LH35|G7LH35_MEDTR Long-chain-fatty-acid CoA ligase (AMP-forming) OS=Medicago truncatula OX=3880 GN=11410333 PE=4 SV=2	5.92242	0	4.78781	22.9556	27.7434	3.06427	0.00386957	-1.38216	5.22676	0	-1.96026	3.09532	0.0125687	-0.238437	4.11327	0.000181543	-0.393922	3.5085	1.30797e-05	-0.461422
G7LDD8	tr|G7LDD8|G7LDD8_MEDTR Tubulin beta chain OS=Medicago truncatula OX=3880 GN=11415767 PE=3 SV=1	7.26963	0	4.77257	25.8716	30.6442	3.09058	0.0039322	-1.14756	4.59012	0	-1.21973	3.5167	0.000645833	-0.526864	4.77819	0.000371585	-0.569342	6.33919	0	-0.977048
A0A072VDE9;A0A072VCQ2	tr|A0A072VDE9|A0A072VDE9_MEDTR Wall-associated receptor kinase-like protein OS=Medicago truncatula OX=3880 GN=25481907 PE=4 SV=1	4.75925	0	4.74918	24.5022	29.2514	1.0652	0.184842	0.311371	0.426413	0.423522	-0.378958	0.34884	0.748944	0.0273055	0.0101391	0.961963	-0.00424075	3.74186	1.31697e-05	0.440075
A0A072TF60;B7FI41	tr|A0A072TF60|A0A072TF60_MEDTR Legume lectin beta domain protein OS=Medicago truncatula OX=3880 GN=25481331 PE=3 SV=1;tr|B7FI41|B7FI41_MEDTR Legume lectin beta domain protein OS=Medicago truncatula OX=3880 GN=25481331 PE=2 SV=1	4.4769	0	4.68003	26.1261	30.8061	2.14143	0.0137255	1.03093	0.831028	0.245311	0.326264	1.76937	0.0290845	0.257032	2.02645	0.0133972	0.191499	3.83445	0	0.564965
G7KKP4	tr|G7KKP4|G7KKP4_MEDTR Kunitz type trypsin inhibitor / miraculin OS=Medicago truncatula OX=3880 GN=11419319 PE=4 SV=1	6.8638	0	4.64673	26.9446	31.5914	1.97922	0.0891314	-0.291982	0.698744	0.321579	-0.273355	1.40607	0.111003	-0.16042	0.0398237	0.926573	-0.00473428	3.73786	0.00018596	0.315195
A0A072TVD7	tr|A0A072TVD7|A0A072TVD7_MEDTR NADP-dependent alkenal double bond reductase P1 OS=Medicago truncatula OX=3880 GN=25479569 PE=4 SV=1	5.79279	0	4.64038	23.8595	28.4999	0.534753	0.400501	-0.269168	0.68292	0.335928	-0.258907	1.88673	0.0215439	-0.276412	1.8215	0.0345961	-0.138313	4.20168	1.41525e-05	-0.435529
G7ZVA7	tr|G7ZVA7|G7ZVA7_MEDTR Uncharacterized protein OS=Medicago truncatula OX=3880 GN=25494470 PE=4 SV=1	4.20526	0	4.61125	22.2054	26.8167	0.936734	0.31795	-0.1915	0.982094	0.159751	-0.457406	1.39171	0.127328	-0.148822	1.06464	0.0699069	-0.125062	3.52653	0	-1.03114
G7ID81	tr|G7ID81|G7ID81_MEDTR Putative major facilitator. sugar transporter. major facilitator superfamily OS=Medicago truncatula OX=3880 GN=11417707 PE=3 SV=1	4.97563	0	4.60167	26.6533	31.2549	0.46953	0.490518	0.197631	0.0609824	0.920567	-0.0234394	1.53367	0.0475835	-0.233203	1.22383	0.0299072	0.182416	2.35672	0.000641524	-0.304709
Q2HSC5;A0A072V9V4	tr|Q2HSC5|Q2HSC5_MEDTR Pathogen-related protein. related OS=Medicago truncatula OX=3880 GN=11409295 PE=2 SV=1;tr|A0A072V9V4|A0A072V9V4_MEDTR Pathogenesis-like protein OS=Medicago truncatula OX=3880 GN=11409295 PE=4 SV=1	4.32805	0	4.50517	25.4118	29.9169	1.36184	0.109455	-0.381441	1.30013	0.137337	-0.346398	1.42854	0.02032	-0.379369	2.79909	0.000613043	-0.47069	3.55083	0	-0.689021
A0A072VK70;A0A072VJP4	tr|A0A072VK70|A0A072VK70_MEDTR Eukaryotic-type carbonic anhydrase OS=Medicago truncatula OX=3880 GN=25483819 PE=4 SV=1;tr|A0A072VJP4|A0A072VJP4_MEDTR Eukaryotic-type carbonic anhydrase OS=Medicago truncatula OX=3880 GN=25483819 PE=4 SV=1	4.09812	0	4.48745	22.7076	27.1951	0.931129	0.163899	-0.459133	0.816375	0.184428	-0.561334	1.42294	0.0581052	-0.225556	3.90201	0.000155963	-0.495854	6.27394	0	-0.727772
G7IDV5	tr|G7IDV5|G7IDV5_MEDTR Chitinase OS=Medicago truncatula OX=3880 GN=11424867 PE=3 SV=1	2.98275	6.12245e-05	4.41566	24.6677	29.0834	0.523768	0.360308	0.371043	2.3583	0.0135667	-0.743566	0.114116	0.888746	0.0135431	2.71271	0.00843996	-0.194107	1.21568	0.0384808	-0.103128
G7JAE4	tr|G7JAE4|G7JAE4_MEDTR Flotillin-like OS=Medicago truncatula OX=3880 GN=MTR_3g106420 PE=3 SV=1	4.1129	0	4.38114	23.3646	27.7457	1.24247	0.0968831	0.49382	1.67954	0.0548942	-0.531494	0.827451	0.471798	-0.0595044	3.83703	0.00145191	-0.279169	5.07285	0	-0.591995
A0A072TSV1	tr|A0A072TSV1|A0A072TSV1_MEDTR Cytochrome P450 family 78 protein OS=Medicago truncatula OX=3880 GN=25501744 PE=3 SV=1	4.80413	0	4.35265	21.2707	25.6233	0.838406	0.213855	-0.372831	0.801262	0.188325	-0.561682	1.06986	0.203384	-0.126474	3.68784	0.000175258	-0.545911	5.53004	0	-0.725417
G7J2I3	tr|G7J2I3|G7J2I3_MEDTR Putative thimet oligopeptidase OS=Medicago truncatula OX=3880 GN=11446411 PE=3 SV=1	5.90642	0	4.34415	24.6835	29.0276	1.83907	0.0464125	-0.497412	3.19237	0.00673934	-0.701314	0.843716	0.286998	-0.104507	3.44692	0.000963426	-0.350472	6.10883	0	-0.854299
A0A072TNJ7;REV__A0A072UMM4;REV__G7JL58	tr|A0A072TNJ7|A0A072TNJ7_MEDTR Cellulose synthase OS=Medicago truncatula OX=3880 GN=25501056 PE=3 SV=1	6.25344	0	4.33531	21.1426	25.478	0.375717	0.628231	-0.120381	1.1593	0.111819	-0.518602	nd	nd	nd	nd	nd	nd	nd	nd	nd
G7LE68;A0A072TVA1;A0A072U6H3;G7LE69	tr|G7LE68|G7LE68_MEDTR Phosphoethanolamine N-methyltransferase OS=Medicago truncatula OX=3880 GN=11409633 PE=4 SV=2;tr|A0A072TVA1|A0A072TVA1_MEDTR Phosphoethanolamine N-methyltransferase OS=Medicago truncatula OX=3880 GN=11409633 PE=4 SV=1;tr|A0A072U6H3|A0	4.46013	0	4.29197	25.042	29.3339	3.88292	0	-2.24764	3.46948	0.00217722	-1.70401	2.50001	0.000683544	-1.00511	5.61511	0	-1.74153	5.54104	0	-2.11767
G7LAF9	tr|G7LAF9|G7LAF9_MEDTR Putative transcription regulator SAP family OS=Medicago truncatula OX=3880 GN=11439947 PE=4 SV=2	4.22519	0	4.2538	21.3744	25.6282	1.01857	0.152361	-0.426218	0.952558	0.135926	-0.631253	0.763049	0.399284	0.0756429	0.0604537	0.905485	0.0057826	0.0242181	0.92534	-0.00300121
G7JFU5	tr|G7JFU5|G7JFU5_MEDTR Arginase family protein OS=Medicago truncatula OX=3880 GN=11420737 PE=3 SV=2	5.04379	0	4.2327	24.329	28.5617	1.51461	0.100845	-0.353682	0.89446	0.284889	-0.236721	1.66244	0.0498608	-0.215145	0.259299	0.465811	-0.0449984	0.0254751	0.908409	0.00400305
A0A072V5P8;A0A072V3S8	tr|A0A072V5P8|A0A072V5P8_MEDTR Subtilisin-like serine protease OS=Medicago truncatula OX=3880 GN=25486037 PE=3 SV=1	4.60191	0	4.20125	21.7505	25.9517	0.247269	0.729474	-0.0941188	0.615722	0.270971	-0.537451	2.67544	0.0119087	0.267338	0.476027	0.202961	0.089776	3.53393	0.000185917	0.326364
G7K6R8;G7K6R9	tr|G7K6R8|G7K6R8_MEDTR Ubiquinol oxidase OS=Medicago truncatula OX=3880 GN=11415591 PE=3 SV=1;tr|G7K6R9|G7K6R9_MEDTR Ubiquinol oxidase OS=Medicago truncatula OX=3880 GN=11415591 PE=3 SV=1	4.63298	0	4.17598	26.5977	30.7736	2.0523	0.0250531	-0.6412	2.98449	0.00830219	-0.678841	1.67797	0.0120865	-0.404338	2.3063	0.00143179	-0.430635	6.03174	0	-1.46583
G7LH44	tr|G7LH44|G7LH44_MEDTR Glycosyltransferase OS=Medicago truncatula OX=3880 GN=11406133 PE=3 SV=1	5.56471	0	4.17142	22.8056	26.977	1.48569	0.0513178	-0.672623	2.07829	0.0189295	-0.759841	2.53562	0.000761062	-0.756403	3.65322	0.000241993	-0.627963	2.00859	0.000799703	-0.332995
G7LF87	tr|G7LF87|G7LF87_MEDTR Annexin OS=Medicago truncatula OX=3880 GN=11441433 PE=3 SV=2	6.04257	0	4.16636	26.9927	31.1591	1.83913	0.041057	-0.542048	3.05729	0.00889922	-0.636865	1.73508	0.0388101	-0.232715	3.85567	0.00023301	-0.396752	5.90192	0	-1.08014
G7J4F1	tr|G7J4F1|G7J4F1_MEDTR Gamma-glutamyltranspeptidase OS=Medicago truncatula OX=3880 GN=11414027 PE=4 SV=2	6.39664	0	3.93445	27.0256	30.9601	1.32927	0.0785029	-0.539821	1.51295	0.0657182	-0.540237	3.48222	0.0145704	-0.21737	3.08853	0.0152603	-0.153385	2.75264	0.000682059	-0.270582
G7IGL6	tr|G7IGL6|G7IGL6_MEDTR Endoplasmic oxidoreductin protein OS=Medicago truncatula OX=3880 GN=11408999 PE=4 SV=1	6.69219	0	3.91313	25.747	29.6601	2.71986	0.0113416	-0.698795	3.81006	0.00767296	-0.518922	1.84977	0.0139308	-0.336067	3.14732	0.000821218	-0.396085	5.66982	0	-1.07498
G7K880	tr|G7K880|G7K880_MEDTR ERD (Early-responsive to dehydration stress) family protein OS=Medicago truncatula OX=3880 GN=11411106 PE=4 SV=1	2.854	5.08906e-05	3.89548	22.6815	26.577	0.253656	0.70854	0.11241	1.79969	0.0568236	-0.467742	nd	nd	nd	nd	nd	nd	nd	nd	nd
G7JAV5	tr|G7JAV5|G7JAV5_MEDTR Alginate lyase OS=Medicago truncatula OX=3880 GN=11419455 PE=2 SV=1	2.20157	0.000151724	3.88591	21.3311	25.217	0.0802877	0.875352	0.0856139	2.51541	0.00440784	2.05431	0.289536	0.77181	0.025497	1.88149	0.0128955	0.202674	2.07439	0.00338606	0.20696
I3S3R1	tr|I3S3R1|I3S3R1_MEDTR Substrate carrier family protein OS=Medicago truncatula OX=3880 GN=25501912 PE=2 SV=1	5.70957	0	3.83047	22.6181	26.4485	0.0608531	0.921617	0.0298773	1.69039	0.0334744	-0.804743	nd	nd	nd	nd	nd	nd	nd	nd	nd
G7IGG4;G7IGG1	tr|G7IGG4|G7IGG4_MEDTR Adipocyte plasma membrane-associated-like protein OS=Medicago truncatula OX=3880 GN=11442868 PE=4 SV=1	6.12883	0	3.81251	25.448	29.2605	1.36455	0.100081	-0.409793	2.83466	0.00582716	-1.05453	1.18569	0.0495068	-0.000169277	4.82749	0.000266204	-0.255774	5.87146	0	-0.374958
G7IPC0	tr|G7IPC0|G7IPC0_MEDTR Lipid transfer protein OS=Medicago truncatula OX=3880 GN=11405926 PE=4 SV=1	2.93429	5.48948e-05	3.76428	26.7711	30.5354	0.0606688	0.934627	-0.0193399	0.93539	0.148203	0.569989	1.13012	0.0663761	-0.257914	0.613347	0.0963709	-0.146235	0.509225	0.0797896	-0.106219
G7IWJ5	tr|G7IWJ5|G7IWJ5_MEDTR Signal peptidase complex subunit 3 OS=Medicago truncatula OX=3880 GN=11423895 PE=2 SV=1	5.95867	0	3.73747	27.8556	31.593	1.60966	0.0752571	0.409807	0.547568	0.447625	-0.191121	1.50112	0.158131	-0.126118	2.79026	0.00153788	-0.33025	6.06342	0	-1.16231
G7I718	tr|G7I718|G7I718_MEDTR Myosin heavy chain-like protein OS=Medicago truncatula OX=3880 GN=MTR_1g012620 PE=4 SV=1	2.50883	7.63359e-05	3.71756	22.6713	26.3888	2.19405	0.0125471	-0.995428	0.624359	0.227168	-0.898398	2.38835	0.00553562	-0.374711	4.05652	0.000209877	-0.528516	4.43417	0	-0.803676
Q2HTY4;A0A072U6E7	tr|Q2HTY4|Q2HTY4_MEDTR FAD linked oxidase. N-terminal OS=Medicago truncatula OX=3880 GN=11418784 PE=3 SV=1	2.64951	8.50461e-05	3.70403	22.2123	25.9163	0.265719	0.616475	-0.261604	1.39674	0.069965	0.598451	0.850273	0.21996	0.135501	0.993167	0.0464675	0.165837	3.29603	6.77444e-05	0.396189
A0A072TIP9	tr|A0A072TIP9|A0A072TIP9_MEDTR Caffeic acid O-methyltransferase OS=Medicago truncatula OX=3880 GN=25479643 PE=3 SV=1	6.55616	0	3.68521	27.848	31.5332	0.00969961	0.979543	-0.00389544	1.59723	0.112054	-0.323994	1.12724	0.0714274	0.247648	1.28277	0.0227397	-0.205719	5.31765	0	-1.1394
G7I5U3	tr|G7I5U3|G7I5U3_MEDTR Peptide N-acetyl-beta-D-glucosaminyl asparaginase amidase A OS=Medicago truncatula OX=3880 GN=11419220 PE=4 SV=2	6.31756	0	3.66318	25.8098	29.4729	1.46517	0.158038	0.255577	0.392315	0.591279	-0.123781	1.44162	0.121707	0.149674	0.598014	0.227335	0.0711455	2.25133	0.0011911	0.275921
G7KPT7	tr|G7KPT7|G7KPT7_MEDTR Phosphoethanolamine N-methyltransferase OS=Medicago truncatula OX=3880 GN=11415048 PE=4 SV=1	2.84177	4.90998e-05	3.62597	23.01	26.636	0.505961	0.374358	-0.368461	1.04624	0.221894	-0.272085	0.868229	0.0686405	-0.361232	4.09352	0	-0.820429	5.08252	0	-3.19997
D3J162	sp|D3J162|VPY_MEDTR Protein VAPYRIN OS=Medicago truncatula OX=3880 GN=VPY PE=1 SV=1	2.44499	0.000105389	3.61796	22.2901	25.9081	0.631751	0.259104	-0.523339	1.38985	0.0452347	-1.03493	nd	nd	nd	nd	nd	nd	nd	nd	nd
G7JJ84	tr|G7JJ84|G7JJ84_MEDTR Arogenate/prephenate dehydratase OS=Medicago truncatula OX=3880 GN=11438633 PE=4 SV=1	4.13717	0	3.59727	21.7605	25.3578	0.991867	0.187436	-0.336974	1.43103	0.0757277	-0.523783	nd	nd	nd	nd	nd	nd	nd	nd	nd
A0A072TX71	tr|A0A072TX71|A0A072TX71_MEDTR Defensin-like protein OS=Medicago truncatula OX=3880 GN=MTR_8g012680 PE=4 SV=1	1.81944	0.000654545	3.59416	24.1367	27.7309	1.61489	0.0213234	-1.9904	1.77214	0.0147164	-1.67266	nd	nd	nd	nd	nd	nd	nd	nd	nd
G7IW11;G7IW12;G7IW19;A0A072UT95	tr|G7IW11|G7IW11_MEDTR Annexin OS=Medicago truncatula OX=3880 GN=11414678 PE=3 SV=1;tr|G7IW12|G7IW12_MEDTR Annexin OS=Medicago truncatula OX=3880 GN=11414678 PE=3 SV=1	6.28164	0	3.58213	23.9635	27.5456	0.180498	0.773883	0.0974789	1.21726	0.144221	-0.357913	0.401969	0.642888	-0.0421457	2.90171	0.00316804	-0.250756	5.07603	0	-0.75069
A0A072UYU2	tr|A0A072UYU2|A0A072UYU2_MEDTR NAD(P)-binding rossmann-fold protein OS=Medicago truncatula OX=3880 GN=25489334 PE=4 SV=1	5.53963	0	3.57339	25.4129	28.9863	1.83744	0.0697155	-0.364229	2.29066	0.0432812	-0.40821	1.38169	0.0426859	-0.27027	3.04548	0.000860759	-0.404588	7.67959	0	-1.45779
G7L2Y9;G7L2Y7;A0A072TVX2;G7KMT3;G7I653	tr|G7L2Y9|G7L2Y9_MEDTR GDSL-like lipase/acylhydrolase OS=Medicago truncatula OX=3880 GN=11431334 PE=3 SV=1	2.33817	0.000117137	3.56558	21.783	25.3486	0.0410711	0.936924	0.0316041	0.217876	0.645351	-0.267823	0.785055	0.481055	0.139932	0.434853	0.324487	-0.243814	0.291017	0.387269	-0.0815515
I3SU22	tr|I3SU22|I3SU22_MEDTR NADH-ubiquinone reductase complex 1 MLRQ subunit OS=Medicago truncatula OX=3880 GN=25497604 PE=2 SV=1	2.26997	0.000132316	3.55853	26.3716	29.9302	2.00489	0.0272681	-0.630615	0.40516	0.440019	-0.381709	4.81403	0.000741379	-0.388448	0.979258	0.0392841	-0.18603	6.11621	0	-1.22282
G7KBB5;A0A072UEJ5	tr|G7KBB5|G7KBB5_MEDTR Putative 7-deoxyloganetin glucosyltransferase OS=Medicago truncatula OX=3880 GN=11442492 PE=4 SV=1	3.87811	0	3.46744	25.3292	28.7966	1.69362	0.0562165	0.480619	3.10128	0.00593272	0.866529	0.0672671	0.898725	-0.0158617	0.286962	0.438942	-0.0470154	5.15881	0	-0.956273
G7K2R0	tr|G7K2R0|G7K2R0_MEDTR Putative transcription factor MYC/MYB OS=Medicago truncatula OX=3880 GN=11405975 PE=4 SV=1	4.34653	0	3.42853	21.4169	24.8454	0.494541	0.513722	-0.164113	0.831372	0.231942	0.356931	nd	nd	nd	nd	nd	nd	nd	nd	nd
G7J2M9;G7J2N0;A0A072V2N4	tr|G7J2M9|G7J2M9_MEDTR CBS/octicosapeptide/phox/Bemp1 (PB1) domain protein OS=Medicago truncatula OX=3880 GN=11424362 PE=4 SV=1;tr|G7J2N0|G7J2N0_MEDTR CBS/octicosapeptide/phox/Bemp1 (PB1) domain protein OS=Medicago truncatula OX=3880 GN=11424362 PE=4 SV=2;	6.83475	0	3.40819	27.3904	30.7986	3.2521	0.00451397	-0.821404	2.86952	0.00902256	-0.687219	1.71846	0.0209847	-0.30398	3.94428	0.000183767	-0.408139	6.56697	0	-1.24804
A0A072TSP6;A0A072TUD5	tr|A0A072TSP6|A0A072TSP6_MEDTR Chaperone DnaJ-domain protein. putative OS=Medicago truncatula OX=3880 GN=MTR_8g077150 PE=4 SV=1;tr|A0A072TUD5|A0A072TUD5_MEDTR Chaperone DnaJ-domain protein. putative OS=Medicago truncatula OX=3880 GN=MTR_8g077150 PE=4 SV=1	4.25128	0	3.37795	22.5915	25.9695	0.331277	0.621449	-0.149298	0.944268	0.128482	-0.714644	0.810151	0.0725513	-0.391964	2.35892	0.000715578	-0.549965	4.10336	0	-1.93317
G7I9H1	tr|G7I9H1|G7I9H1_MEDTR Putative universal stress protein A OS=Medicago truncatula OX=3880 GN=11415678 PE=4 SV=1	2.46405	0.000105137	3.36946	28.5791	31.9486	2.88467	0.00346269	-1.27199	3.9595	0.00212613	-1.02146	2.40082	0.000639053	-1.07271	1.18939	0.00847539	-0.37618	5.74949	0	-2.1012
A0A072VIS6	tr|A0A072VIS6|A0A072VIS6_MEDTR Late embryogenesis abundant protein OS=Medicago truncatula OX=3880 GN=25483710 PE=4 SV=1	6.62243	0	3.36826	26.6586	30.0269	1.83731	0.0517376	-0.455332	2.78612	0.0107734	-0.672077	1.55465	0.0656854	-0.19919	2.04274	0.0116302	-0.200547	2.83132	0.000385639	-0.299847
G7I4B6;G7I4B7;A0A072VCH8	tr|G7I4B6|G7I4B6_MEDTR Signal peptide peptidase-like protein OS=Medicago truncatula OX=3880 GN=11433317 PE=4 SV=1;tr|G7I4B7|G7I4B7_MEDTR Signal peptide peptidase-like protein OS=Medicago truncatula OX=3880 GN=11433317 PE=4 SV=2;tr|A0A072VCH8|A0A072VCH8_MED	6.27983	0	3.31484	28.1467	31.4615	0.768545	0.270659	0.30681	0.26399	0.700897	-0.0964584	0.218042	0.704564	-0.0422661	2.70238	0.00145708	-0.364869	6.79805	0	-1.69874
A0A072TT68	tr|A0A072TT68|A0A072TT68_MEDTR Serine/Threonine kinase family protein OS=Medicago truncatula OX=3880 GN=MTR_8g088740 PE=3 SV=1	4.89885	0	3.29938	23.2943	26.5937	0.326251	0.56329	-0.250113	2.98822	0.0067234	-0.778573	nd	nd	nd	nd	nd	nd	nd	nd	nd
A0A072UNT7;A0A072V6U8	tr|A0A072UNT7|A0A072UNT7_MEDTR LRR receptor-like kinase OS=Medicago truncatula OX=3880 GN=25493496 PE=4 SV=1	3.77874	0	3.29009	22.2465	25.5366	0.229516	0.767844	0.0744769	0.0464937	0.922432	-0.0352306	1.22963	0.264623	-0.0957618	2.1375	0.0263286	-0.145625	4.47322	1.36434e-05	-0.402783
G7I517	tr|G7I517|G7I517_MEDTR Calcium-dependent lipid-binding (CaLB domain) family protein OS=Medicago truncatula OX=3880 GN=MTR_1g094810 PE=4 SV=1	3.66717	0	3.27834	22.8505	26.1289	0.223193	0.747567	0.0906747	0.793828	0.2315	-0.392133	1.79265	0.0135301	0.350436	1.24431	0.0256051	0.198253	0.441031	0.0809598	0.119199
G7JQ12	tr|G7JQ12|G7JQ12_MEDTR Evolutionarily carboxy-terminal region protein OS=Medicago truncatula OX=3880 GN=11411723 PE=4 SV=1	3.0421	5.81959e-05	3.27747	22.0149	25.2923	0.164698	0.799739	0.080773	1.04522	0.124882	-0.560917	nd	nd	nd	nd	nd	nd	nd	nd	nd
G7LJD6;A0A072TST4;A0A072TS60	tr|G7LJD6|G7LJD6_MEDTR CTP synthase OS=Medicago truncatula OX=3880 GN=11444287 PE=3 SV=1;tr|A0A072TST4|A0A072TST4_MEDTR CTP synthase OS=Medicago truncatula OX=3880 GN=11444287 PE=3 SV=1;tr|A0A072TS60|A0A072TS60_MEDTR CTP synthase OS=Medicago truncatula OX=	3.37417	0	3.27391	21.818	25.0919	0.269834	0.63366	-0.202731	0.13389	0.796206	-0.105848	nd	nd	nd	nd	nd	nd	nd	nd	nd
G7IUY6	tr|G7IUY6|G7IUY6_MEDTR Cytochrome P450 family 71 protein OS=Medicago truncatula OX=3880 GN=11443550 PE=3 SV=1	3.35646	0	3.25291	22.855	26.1079	1.2225	0.0461631	-1.70658	2.05717	0.0107549	-1.50072	nd	nd	nd	nd	nd	nd	nd	nd	nd
G7JY63;G7JY64;G7JY65	tr|G7JY63|G7JY63_MEDTR Four ACT domain ACT domain protein which protein OS=Medicago truncatula OX=3880 GN=MTR_5g047260 PE=4 SV=1;tr|G7JY64|G7JY64_MEDTR Four ACT domain ACT domain protein which protein OS=Medicago truncatula OX=3880 GN=MTR_5g047260 PE=4 SV=	4.00312	0	3.23884	22.151	25.3898	1.04331	0.124754	-0.526851	2.37544	0.0107958	-0.931016	nd	nd	nd	nd	nd	nd	nd	nd	nd
G7JZM8;G7K004	tr|G7JZM8|G7JZM8_MEDTR Cytochrome P450 family 71 protein OS=Medicago truncatula OX=3880 GN=11426456 PE=3 SV=2	4.87925	0	3.23218	26.415	29.6472	0.699305	0.41597	-0.172504	2.21619	0.0278928	-0.550198	2.89353	0.00402477	-0.351704	3.00517	0.0032274	-0.245078	6.14263	0	-0.936716
G7KSV7;G7KSV8	tr|G7KSV7|G7KSV7_MEDTR Myb/SANT-like DNA-binding domain protein OS=Medicago truncatula OX=3880 GN=11445596 PE=4 SV=1;tr|G7KSV8|G7KSV8_MEDTR Myb/SANT-like DNA-binding domain protein OS=Medicago truncatula OX=3880 GN=11445596 PE=4 SV=1	5.07476	0	3.2304	25.3781	28.6085	1.08842	0.265331	-0.206336	1.91248	0.0274049	-0.719819	0.904205	0.291432	-0.0992883	2.96445	0.00292315	-0.25096	5.50549	0	-0.655875
A0A072V314;G7JBU8;G7JB96	tr|A0A072V314|A0A072V314_MEDTR ATRAD3-like protein OS=Medicago truncatula OX=3880 GN=25490255 PE=4 SV=1	2.97392	5.33808e-05	3.18297	22.5309	25.7139	0.196775	0.743712	-0.11614	0.582754	0.30452	-0.456807	nd	nd	nd	nd	nd	nd	nd	nd	nd
G7JBS1	tr|G7JBS1|G7JBS1_MEDTR Putative molybdate transporter 1/2 OS=Medicago truncatula OX=3880 GN=11433024 PE=4 SV=1	5.03305	0	3.17414	23.2178	26.3919	0.0834492	0.880413	0.0626462	1.83898	0.0286988	-0.754072	0.561722	0.136696	-0.397484	0.194846	0.306449	-0.157651	0.661028	0.0085434	-0.532736
A0A072TQ96	tr|A0A072TQ96|A0A072TQ96_MEDTR Dishevelled/Egl-10/leckstrin domain protein OS=Medicago truncatula OX=3880 GN=25500994 PE=4 SV=1	5.71245	0	3.1599	25.4572	28.6171	0.864106	0.551627	-0.0924702	1.54508	0.0962022	-0.378449	1.08765	0.163576	-0.145745	3.60601	0.000691099	-0.368139	6.48031	0	-1.34188
A0A072TUP0;A0A072TTY4	tr|A0A072TUP0|A0A072TUP0_MEDTR Trehalose 6-phosphate phosphatase OS=Medicago truncatula OX=3880 GN=25501931 PE=3 SV=1;tr|A0A072TTY4|A0A072TTY4_MEDTR Trehalose 6-phosphate phosphatase OS=Medicago truncatula OX=3880 GN=25501931 PE=3 SV=1	2.32069	0.000111859	3.15897	22.0292	25.1882	1.40897	0.0520409	-0.755358	1.68138	0.0216318	-1.2491	nd	nd	nd	nd	nd	nd	nd	nd	nd
A7TUE1;G7K6U2	sp|A7TUE1|CCLOP_MEDTR Protein CYCLOPS OS=Medicago truncatula OX=3880 GN=IPD3 PE=1 SV=1;tr|G7K6U2|G7K6U2_MEDTR Cyclops protein. putative OS=Medicago truncatula OX=3880 GN=11408651 PE=4 SV=2	2.17095	0.000162512	3.1391	22.2045	25.3436	1.5736	0.0500622	-0.607258	1.55535	0.0318667	-1.07577	nd	nd	nd	nd	nd	nd	nd	nd	nd
Q2HUB9	tr|Q2HUB9|Q2HUB9_MEDTR Signal peptidase I OS=Medicago truncatula OX=3880 GN=11427205 PE=3 SV=1	7.07238	0	3.13466	28.2679	31.4025	0.356703	0.612282	-0.143343	1.65681	0.0998209	-0.338693	0.027799	0.976373	0.00280015	1.62404	0.0295882	-0.155116	5.2049	0	-0.60536
A0A072TSJ0	tr|A0A072TSJ0|A0A072TSJ0_MEDTR Putative transcription factor WD40-like family OS=Medicago truncatula OX=3880 GN=25501589 PE=4 SV=1	6.32737	0	3.13458	26.0826	29.2172	3.89752	0	-1.41645	3.62571	0.00246377	-1.06525	2.77793	0.00223148	-0.445643	3.9213	0.000204819	-0.54187	3.52237	1.37543e-05	-0.492451
A0A072U5M5;A0A072TVE8	tr|A0A072U5M5|A0A072U5M5_MEDTR Putative NAD(P)H oxidase (H(2)O(2)-forming) OS=Medicago truncatula OX=3880 GN=25502123 PE=4 SV=1;tr|A0A072TVE8|A0A072TVE8_MEDTR Respiratory burst oxidase-like protein OS=Medicago truncatula OX=3880 GN=25502123 PE=4 SV=1	4.00047	0	3.07291	23.742	26.8149	2.23796	0.00864183	-1.19889	3.67988	0.00202353	-1.36685	nd	nd	nd	nd	nd	nd	nd	nd	nd
A0A072UX74	tr|A0A072UX74|A0A072UX74_MEDTR HXXXD-type acyl-transferase family protein OS=Medicago truncatula OX=3880 GN=25490587 PE=4 SV=1	2.70476	8.4686e-05	3.06083	23.7114	26.7722	0.0305682	0.952111	0.0202274	0.398094	0.528719	-0.184543	nd	nd	nd	nd	nd	nd	nd	nd	nd
A0A072V4J6	tr|A0A072V4J6|A0A072V4J6_MEDTR Fungal proteinase A. aspartic proteinase superfamily protein OS=Medicago truncatula OX=3880 GN=MTR_2g023910 PE=3 SV=1	6.81409	0	3.04037	28.2876	31.328	5.07339	0	1.40826	1.0135	0.281824	0.211519	2.03365	0.00229083	0.673728	1.43145	0.00605765	0.360315	3.11696	0	0.798558
G7JAE5	tr|G7JAE5|G7JAE5_MEDTR Flotillin-like OS=Medicago truncatula OX=3880 GN=MTR_3g106430 PE=3 SV=2	7.11531	0	2.92928	27.9521	30.8814	0.736109	0.521966	0.111812	1.19371	0.297819	-0.175449	3.08013	0.0339192	-0.179568	0.4626	0.469105	-0.0349643	2.003	0.003802	0.204138
G7IPL5	tr|G7IPL5|G7IPL5_MEDTR 3.4-dihydroxy-2-butanone 4-phosphate synthase OS=Medicago truncatula OX=3880 GN=11418835 PE=3 SV=1	2.92169	4.89796e-05	2.92741	27.3034	30.2308	2.77339	0.00419632	-1.21709	2.87053	0.00809816	-0.73551	1.72412	0.00370607	-0.715054	3.10319	0.00016152	-0.650997	1.88003	0.000141809	-0.765221
A0A072VGX6	tr|A0A072VGX6|A0A072VGX6_MEDTR Hydroxyproline-rich glycoprotein family protein OS=Medicago truncatula OX=3880 GN=25482617 PE=4 SV=1	4.63681	0	2.92601	24.7352	27.6612	0.708459	0.389203	0.19007	0.719926	0.298834	-0.297913	1.22485	0.20195	0.118953	1.35194	0.11745	-0.0840325	4.72289	0	-0.575851
G7KBX4	tr|G7KBX4|G7KBX4_MEDTR Microsomal signal peptidase 25 kDa subunit OS=Medicago truncatula OX=3880 GN=MTR_5g081900 PE=4 SV=2	6.6604	0	2.91469	28.8593	31.774	0.388469	0.632044	-0.113409	1.17046	0.191204	-0.280923	0.663915	0.456849	-0.0669262	1.26112	0.0738114	-0.112031	6.23622	0	-0.721634
G7L8U9	tr|G7L8U9|G7L8U9_MEDTR Serine/Threonine kinase domain protein OS=Medicago truncatula OX=3880 GN=MTR_8g088745 PE=4 SV=1	3.7993	0	2.90512	24.3978	27.3029	2.70322	0.00525128	-1.14319	2.99697	0.0068061	-0.729017	nd	nd	nd	nd	nd	nd	nd	nd	nd
A0A072U5P5	tr|A0A072U5P5|A0A072U5P5_MEDTR 2-aminoethanethiol dioxygenase-like protein OS=Medicago truncatula OX=3880 GN=25495287 PE=4 SV=1	3.22831	6.50054e-05	2.86918	23.9659	26.835	5.00138	0.00386667	-0.791479	1.64942	0.0384709	-0.715408	1.70069	0.100541	-0.152909	2.41041	0.028929	-0.133236	3.76443	0	-0.501271
A9YVC3;G7K2L7;G7K5G9;A9YVC2;G7K5H6	tr|A9YVC3|A9YVC3_MEDTR 3-hydroxy-3-methylglutaryl coenzyme A reductase OS=Medicago truncatula OX=3880 GN=11416526 PE=2 SV=1;tr|G7K2L7|G7K2L7_MEDTR 3-hydroxy-3-methylglutaryl-coenzyme A reductase-like protein OS=Medicago truncatula OX=3880 GN=11416526 PE=4	3.50408	0	2.86899	24.2531	27.1221	1.7848	0.0461979	-0.517236	0.542567	0.368956	-0.319072	nd	nd	nd	nd	nd	nd	nd	nd	nd
A0A072U4N3	tr|A0A072U4N3|A0A072U4N3_MEDTR Myb/SANT-like DNA-binding domain protein OS=Medicago truncatula OX=3880 GN=25499370 PE=4 SV=1	1.65544	0.00146317	2.86021	24.2336	27.0938	2.00561	0.0198328	-0.888433	1.64631	0.0352534	-0.793166	2.43154	0.00302642	-0.458332	0.132871	0.56739	0.0486498	5.75707	0	-1.05704
G7JD53	tr|G7JD53|G7JD53_MEDTR Putative non-specific protein-tyrosine kinase RLK-Pelle-RLCK-XV family OS=Medicago truncatula OX=3880 GN=11440789 PE=3 SV=1	3.67406	0	2.84981	22.7872	25.637	0.333927	0.57716	-0.209615	2.95868	0.00615476	-0.936708	nd	nd	nd	nd	nd	nd	nd	nd	nd
G7IVU2	tr|G7IVU2|G7IVU2_MEDTR Sulfotransferase OS=Medicago truncatula OX=3880 GN=11433819 PE=3 SV=2	4.23217	0	2.84699	23.5587	26.4057	0.327022	0.668443	0.108946	3.59045	0.0035614	0.833136	nd	nd	nd	nd	nd	nd	nd	nd	nd
G7JC07	tr|G7JC07|G7JC07_MEDTR Microsomal signal peptidase 12 kDa protein OS=Medicago truncatula OX=3880 GN=11437567 PE=4 SV=1	5.73688	0	2.83657	27.406	30.2425	0.369399	0.556463	-0.19761	0.388914	0.558484	-0.15601	0.0380053	0.942907	-0.00899609	1.34821	0.0300883	-0.170912	4.42375	0	-0.729621
A0A072TLC8;A0A072TJE1	tr|A0A072TLC8|A0A072TLC8_MEDTR Carboxypeptidase OS=Medicago truncatula OX=3880 GN=25479425 PE=3 SV=1;tr|A0A072TJE1|A0A072TJE1_MEDTR Carboxypeptidase OS=Medicago truncatula OX=3880 GN=25479425 PE=3 SV=1	6.38737	0	2.83063	29.4035	32.2341	0.517142	0.536457	-0.139436	2.73241	0.0352828	-0.376391	1.16196	0.0701332	0.243052	0.828539	0.0763117	0.137821	0.908669	0.0292133	0.137166
B7FKS2	tr|B7FKS2|B7FKS2_MEDTR Prolyl 4-hydroxylase alpha-like protein OS=Medicago truncatula OX=3880 GN=11434433 PE=2 SV=1	3.67922	0	2.79904	25.8713	28.6703	2.92158	0.0181159	-0.516781	0.600715	0.39459	-0.22479	1.30252	0.0626779	-0.233592	1.85227	0.00680098	-0.263734	6.55437	0	-1.3174
G7K353;G7K8I0;REV__G7KD62;REV__G7KD33;REV__G7K353	tr|G7K353|G7K353_MEDTR Nonsense-mediated mRNA decay protein OS=Medicago truncatula OX=3880 GN=11431862 PE=4 SV=1	4.20892	0	2.789	23.2417	26.0307	0.0915787	0.876437	0.0579325	0.358801	0.586575	-0.144189	0.0184255	0.974242	-0.00391889	1.20821	0.0499566	0.140395	2.31978	0.00879202	0.144285
A0A072TLA4	tr|A0A072TLA4|A0A072TLA4_MEDTR Multidrug resistance protein ABC transporter family protein OS=Medicago truncatula OX=3880 GN=MTR_8g009640 PE=4 SV=1	6.65334	0	2.78025	25.7572	28.5375	0.145978	0.900006	-0.0227915	2.23178	0.034219	-0.478961	2.95869	0.0119361	-0.251476	2.86685	0.011047	-0.173339	5.64109	0	-0.680913
G7LIY2	tr|G7LIY2|G7LIY2_MEDTR Lipoxygenase OS=Medicago truncatula OX=3880 GN=11424965 PE=3 SV=1	6.1492	0	2.74615	26.1398	28.8859	0.121892	0.871416	0.041549	0.499018	0.499789	-0.159215	0.298125	0.507184	-0.0937372	0.317467	0.314795	0.0724401	3.34685	0	1.09986
G7IE16;G7IE17;G7IE15;A0A072VR69	tr|G7IE16|G7IE16_MEDTR Cysteine-rich receptor-kinase-like protein OS=Medicago truncatula OX=3880 GN=11414098 PE=4 SV=1;tr|G7IE17|G7IE17_MEDTR Cysteine-rich receptor-kinase-like protein OS=Medicago truncatula OX=3880 GN=11414098 PE=4 SV=1	6.32301	0	2.74021	24.5919	27.3322	0.91352	0.195221	-0.363482	3.03878	0.00677143	-0.758135	2.1612	0.0271374	-0.228545	0.390572	0.305966	-0.0653059	4.46754	0	0.541739
G7KY56	tr|G7KY56|G7KY56_MEDTR LRR receptor-like kinase family protein OS=Medicago truncatula OX=3880 GN=11433630 PE=4 SV=2	3.89955	0	2.72229	22.8766	25.5989	1.29934	0.119715	-0.371129	0.941411	0.21944	-0.316454	2.31579	0.0132907	0.280817	0.022233	0.952866	-0.00321734	0.672063	0.0345456	-0.155915
I3SLJ0;A0A072V2X4;A0A072UT09	tr|I3SLJ0|I3SLJ0_MEDTR Ribosomal protein L18ae family protein OS=Medicago truncatula OX=3880 GN=25494202 PE=2 SV=1;tr|A0A072V2X4|A0A072V2X4_MEDTR Ribosomal protein L18ae family protein OS=Medicago truncatula OX=3880 GN=25494202 PE=4 SV=1	4.93037	0	2.7124	24.8014	27.5138	2.2956	0.0195917	-0.679768	2.12595	0.0131611	-0.990328	nd	nd	nd	nd	nd	nd	nd	nd	nd
A0A072VEM1;A0A072VB73;G7J5N4;G7J653;G7J5N5	tr|A0A072VEM1|A0A072VEM1_MEDTR Putative stearoyl-[acyl-carrier-protein] 9-desaturase OS=Medicago truncatula OX=3880 GN=25482407 PE=4 SV=1	1.83584	0.000703652	2.70715	25.5997	28.3069	2.91486	0.0125753	-0.59094	0.0128431	0.975218	0.00508547	0.716651	0.20301	-0.168782	0.595523	0.115149	0.128211	5.91522	0	-1.33081
G7IZK5	tr|G7IZK5|G7IZK5_MEDTR LRR and NB-ARC domain disease resistance protein OS=Medicago truncatula OX=3880 GN=11415446 PE=3 SV=1	3.83018	0	2.69755	22.7481	25.4456	0.741797	0.266992	-0.332532	2.13995	0.0287956	-0.568791	nd	nd	nd	nd	nd	nd	nd	nd	nd
A0A072VCC4	tr|A0A072VCC4|A0A072VCC4_MEDTR Epoxide hydrolase-like protein OS=Medicago truncatula OX=3880 GN=25487634 PE=4 SV=1	5.77917	0	2.69396	27.3248	30.0188	2.08601	0.0397375	-0.461595	0.519645	0.481158	-0.168077	2.8163	0.0311407	-0.191087	0.404516	0.316183	-0.0612273	3.89013	0.000615857	0.230875
A0A072UX81	tr|A0A072UX81|A0A072UX81_MEDTR Cellulose synthase-like protein OS=Medicago truncatula OX=3880 GN=25490592 PE=3 SV=1	3.83124	0	2.68874	24.5943	27.2831	2.78344	0.0221348	0.479251	0.383941	0.589322	0.12852	1.06658	0.132585	0.17095	0.976438	0.309143	-0.046517	6.21069	0	-0.889847
G7K585	tr|G7K585|G7K585_MEDTR Glycosyltransferase OS=Medicago truncatula OX=3880 GN=11410891 PE=3 SV=1	3.34496	6.75676e-05	2.67185	23.432	26.1039	1.11658	0.0818521	0.809805	0.603836	0.324665	0.352848	0.568307	0.264423	0.154595	1.29373	0.0349674	-0.163257	3.72983	0	-0.635058
A0A072V9E0	tr|A0A072V9E0|A0A072V9E0_MEDTR CTC-interacting domain protein OS=Medicago truncatula OX=3880 GN=25487066 PE=4 SV=1	5.14121	0	2.67184	24.9392	27.6111	0.0805657	0.898022	-0.0416025	0.952105	0.188576	-0.380858	0.610207	0.487279	-0.0631078	2.43415	0.00679621	-0.220189	2.74155	0.00029335	-0.343146
A0A072TWS2	tr|A0A072TWS2|A0A072TWS2_MEDTR ABC transporter C family protein. putative OS=Medicago truncatula OX=3880 GN=MTR_8g009630 PE=4 SV=1	5.85954	0	2.66712	24.5104	27.1775	2.06289	0.0246091	0.643281	1.10342	0.2155	-0.265121	0.969652	0.336805	-0.0833118	1.46434	0.0252255	-0.178998	4.65458	0	-0.727881
A0A072TS32	tr|A0A072TS32|A0A072TS32_MEDTR Calmodulin-binding protein MPCBP protein OS=Medicago truncatula OX=3880 GN=25501574 PE=4 SV=1	2.42077	0.000116379	2.65848	22.327	24.9855	1.01855	0.383443	-0.143344	1.26162	0.121838	-0.402901	nd	nd	nd	nd	nd	nd	nd	nd	nd
A0A072UZ63	tr|A0A072UZ63|A0A072UZ63_MEDTR Formin-like protein OS=Medicago truncatula OX=3880 GN=25489577 PE=3 SV=1	2.07497	0.000370463	2.65808	23.1483	25.8064	1.28877	0.0742136	-0.616652	1.12195	0.0893296	-0.753716	nd	nd	nd	nd	nd	nd	nd	nd	nd
G7JSS8;A0A072ULT7;A0A072UMQ4;G7LH13;G7I7R5	tr|G7JSS8|G7JSS8_MEDTR ABC transporter B family protein OS=Medicago truncatula OX=3880 GN=11443681 PE=4 SV=1;tr|A0A072ULT7|A0A072ULT7_MEDTR ABC transporter B family protein OS=Medicago truncatula OX=3880 GN=11443681 PE=4 SV=1;tr|A0A072UMQ4|A0A072UMQ4_MEDTR	4.74769	0	2.65145	27.2758	29.9273	2.92571	0.00671233	-0.749548	3.17665	0.00403333	-1.02136	1.44684	0.0500073	-0.238799	2.21354	0.00518421	-0.254835	3.52801	1.43838e-05	-0.517914
G7KZC3	tr|G7KZC3|G7KZC3_MEDTR Nod factor-binding lectin-nucleotide phosphohydrolase OS=Medicago truncatula OX=3880 GN=11441027 PE=3 SV=1	6.26003	0	2.63254	25.8559	28.4885	0.445089	0.466129	0.256465	0.606573	0.381567	-0.238296	1.56545	0.157866	0.124041	0.243498	0.636524	0.0234666	0.297427	0.334277	0.035351
A0A072VQC3	tr|A0A072VQC3|A0A072VQC3_MEDTR Polyadenylate-binding protein OS=Medicago truncatula OX=3880 GN=25485028 PE=3 SV=1	4.35424	0	2.60991	23.839	26.449	1.42053	0.111912	-0.35236	1.80974	0.0352306	-0.646626	0.390491	0.669322	-0.0380237	1.66285	0.0256791	-0.165138	3.02557	0.0011831	-0.230726
A0A072URK3	tr|A0A072URK3|A0A072URK3_MEDTR Plant calmodulin-binding-like protein OS=Medicago truncatula OX=3880 GN=25493859 PE=4 SV=1	3.97262	0	2.57999	26.7933	29.3733	2.5056	0.0192786	-0.595147	2.38739	0.00813142	-1.0937	1.00861	0.160561	-0.155009	2.83305	0.0015633	-0.321887	4.49106	0	-0.670119
G7LDC8	tr|G7LDC8|G7LDC8_MEDTR Pathogenesis-related thaumatin family protein OS=Medicago truncatula OX=3880 GN=11406575 PE=4 SV=1	2.65582	7.72698e-05	2.56511	24.2681	26.8332	0.540628	0.4018	-0.261725	0.962289	0.130657	-0.656574	0.00200488	0.995425	-0.00166742	0.239276	0.312402	-0.0995872	1.885	0.000376324	-0.4778
G7J8B0	tr|G7J8B0|G7J8B0_MEDTR CTC-interacting domain protein OS=Medicago truncatula OX=3880 GN=11444764 PE=4 SV=2	5.56962	0	2.56415	26.3158	28.88	1.12495	0.144033	-0.385789	0.640613	0.329437	-0.301516	0.0619802	0.909165	-0.0139557	1.7365	0.0132917	-0.210947	6.28932	0	-0.830945
G7IPS9	tr|G7IPS9|G7IPS9_MEDTR DUF2921 family protein OS=Medicago truncatula OX=3880 GN=11446805 PE=4 SV=2	5.61097	0	2.56129	25.3145	27.8758	1.55029	0.0890919	0.376521	1.16207	0.181227	-0.302454	0.0125067	0.983971	0.00234826	2.39323	0.00466962	-0.25298	2.56961	1.33333e-05	-0.699618
G7IU89;A0A072TFE7	tr|G7IU89|G7IU89_MEDTR p-loop nucleoside triphosphate hydrolase superfamily protein OS=Medicago truncatula OX=3880 GN=MTR_2g096010 PE=3 SV=2	7.61936	0	2.55108	26.642	29.1931	2.07999	0.0231208	-0.695007	3.76968	0.00585714	-0.663781	2.10805	0.0180804	-0.268962	3.51118	0.000488169	-0.408025	5.82113	0	-0.921724
A0A072US59	tr|A0A072US59|A0A072US59_MEDTR Peptide/nitrate transporter plant OS=Medicago truncatula OX=3880 GN=25491338 PE=4 SV=1	5.07921	0	2.54946	22.6907	25.2401	0.942534	0.155185	-0.484393	0.476144	0.423703	-0.281723	1.74735	0.289032	0.079896	0.0427564	0.91251	-0.00593877	3.41988	0.00097016	-0.22503
A0A072TLE5;A0A072TM96;A0A072UI24	tr|A0A072TLE5|A0A072TLE5_MEDTR ABC transporter-like family-protein OS=Medicago truncatula OX=3880 GN=25500424 PE=4 SV=1	5.67504	0	2.54943	23.2292	25.7786	2.06392	0.0231506	0.705833	0.495978	0.465088	-0.197393	1.55264	0.104212	0.157379	0.269414	0.413262	0.0541736	1.44135	0.0126798	0.156414
Q2HTI6	tr|Q2HTI6|Q2HTI6_MEDTR Ubiquinol oxidase OS=Medicago truncatula OX=3880 GN=11446887 PE=3 SV=1	2.70706	8.00534e-05	2.54929	23.3436	25.8929	0.779696	0.213306	-0.435249	1.10836	0.0984756	-0.680117	nd	nd	nd	nd	nd	nd	nd	nd	nd
G7J3T6;A0A072TVG9	tr|G7J3T6|G7J3T6_MEDTR VQ motif protein OS=Medicago truncatula OX=3880 GN=11430196 PE=4 SV=1	2.26944	0.000145972	2.54482	23.1118	25.6567	0.229184	0.688467	0.166819	0.605033	0.248335	-0.756758	0.0332589	0.956775	0.00619709	0.543533	0.279829	0.0609822	3.07975	0.000286516	0.318965
A0A072UVZ8;A0A072UJV3	tr|A0A072UVZ8|A0A072UVZ8_MEDTR Tyrosine sulfotransferase-like protein OS=Medicago truncatula OX=3880 GN=25492437 PE=4 SV=1;tr|A0A072UJV3|A0A072UJV3_MEDTR Tyrosine sulfotransferase-like protein OS=Medicago truncatula OX=3880 GN=25492437 PE=4 SV=1	3.33678	6.71892e-05	2.53565	22.5417	25.0774	2.01877	0.0236569	0.708751	0.239904	0.683753	0.129621	nd	nd	nd	nd	nd	nd	nd	nd	nd
A0A072VPE6;A0A072VN77	tr|A0A072VPE6|A0A072VPE6_MEDTR 2OG-Fe(II) oxygenase family oxidoreductase OS=Medicago truncatula OX=3880 GN=25484804 PE=4 SV=1;tr|A0A072VN77|A0A072VN77_MEDTR 2OG-Fe(II) oxygenase family oxidoreductase OS=Medicago truncatula OX=3880 GN=25484804 PE=4 SV=1	2.88193	4.51807e-05	2.53277	23.1519	25.6847	0.542657	0.477826	-0.174568	1.9165	0.0606393	-0.410778	nd	nd	nd	nd	nd	nd	nd	nd	nd
G7IV73	tr|G7IV73|G7IV73_MEDTR Plant/F17O14-7 protein OS=Medicago truncatula OX=3880 GN=11426557 PE=4 SV=1	4.00237	0	2.52282	22.8974	25.4202	0.327594	0.563424	-0.244162	1.62966	0.030987	-0.949007	nd	nd	nd	nd	nd	nd	nd	nd	nd
G7JQ29	tr|G7JQ29|G7JQ29_MEDTR S-adenosylmethionine synthase OS=Medicago truncatula OX=3880 GN=11444997 PE=2 SV=2	4.84919	0	2.51576	27.8234	30.3392	2.26153	0.019623	-0.699841	3.54602	0.00334222	-0.852888	1.99632	0.00228062	-0.698062	2.28474	0.00072211	-0.582201	6.12386	0	-1.52517
G7LFL6	tr|G7LFL6|G7LFL6_MEDTR BEL1-related homeotic protein OS=Medicago truncatula OX=3880 GN=11411247 PE=4 SV=2	6.46069	0	2.50997	24.2101	26.7201	2.07003	0.0321636	-0.531772	0.827425	0.266009	-0.289583	0.503622	0.538158	-0.0572983	2.13849	0.0179325	-0.167611	5.7712	0	-0.868932
G7L2P0;G7L2N9;A0A072U818;A0A072U775	tr|G7L2P0|G7L2P0_MEDTR Protein DETOXIFICATION OS=Medicago truncatula OX=3880 GN=MTR_7g087400 PE=3 SV=1	3.15206	5.64972e-05	2.50912	25.0092	27.5183	0.317903	0.537086	0.35691	0.366282	0.501654	-0.269258	nd	nd	nd	nd	nd	nd	nd	nd	nd
G7IP93;G7IP91	tr|G7IP93|G7IP93_MEDTR Inositol transporter. putative OS=Medicago truncatula OX=3880 GN=11416648 PE=3 SV=1;tr|G7IP91|G7IP91_MEDTR Inositol transporter OS=Medicago truncatula OX=3880 GN=MTR_2g026140 PE=3 SV=1	2.20372	0.000206615	2.49055	22.8383	25.3289	0.124811	0.841443	0.0675189	0.070587	0.879729	-0.0817776	nd	nd	nd	nd	nd	nd	nd	nd	nd
A0A072U0S8;A0A072U273;A0A072TGS6	tr|A0A072U0S8|A0A072U0S8_MEDTR ATP synthase D chain-like protein. putative OS=Medicago truncatula OX=3880 GN=25498859 PE=4 SV=1;tr|A0A072U273|A0A072U273_MEDTR ATP synthase D chain-like protein. putative OS=Medicago truncatula OX=3880 GN=25498859 PE=4 SV=1	3.22313	5.96421e-05	2.43584	21.6107	24.0466	1.05386	0.207978	0.274827	0.169489	0.737192	-0.151763	nd	nd	nd	nd	nd	nd	nd	nd	nd
G7JZH2	tr|G7JZH2|G7JZH2_MEDTR LRR receptor-like kinase OS=Medicago truncatula OX=3880 GN=11418967 PE=4 SV=1	2.83573	4.2796e-05	2.41105	22.6066	25.0176	0.209612	0.792895	-0.0640329	0.856358	0.27115	-0.269399	2.04056	0.0114429	0.334573	0.865532	0.048547	-0.180367	0.448703	0.082374	0.115229
B7FI56;A0A072VDL0	tr|B7FI56|B7FI56_MEDTR 2.3-diketo-5-methylthio-1-phosphopentane phosphatase OS=Medicago truncatula OX=3880 GN=11431439 PE=2 SV=1	3.8863	0	2.39851	24.3722	26.7707	0.0587676	0.922166	0.0307681	0.00440791	0.982305	-0.00283289	0.0622842	0.864613	0.0311443	1.82447	0.00471716	-0.311515	4.08445	0	-0.871977
Q2HW56	sp|Q2HW56|NOOT1_MEDTR BTB/POZ domain and ankyrin repeat-containing protein NOOT1 OS=Medicago truncatula OX=3880 GN=NOOT1 PE=2 SV=1	4.9005	0	2.39285	24.7982	27.1911	1.49281	0.0952797	-0.377574	0.184737	0.822585	0.0463829	2.7304	0.244802	0.0818618	0.0276938	0.951052	-0.00308371	2.49838	0.00973693	-0.136474
A0A072UNB0	tr|A0A072UNB0|A0A072UNB0_MEDTR Plant-specific eukaryotic initiation factor 4B OS=Medicago truncatula OX=3880 GN=25492808 PE=4 SV=1	4.33505	0	2.36686	24.5768	26.9437	0.286208	0.644894	-0.159218	0.166881	0.75006	-0.132055	2.0314	0.0217513	0.258272	2.16828	0.0246983	0.1487	0.38076	0.475497	0.020488
A0A072TNP0;A0A072VG33;A0A072VFN8;G7KJL7;A0A072VF50;A0A072VF30;A0A072VQB2;G7LH12	tr|A0A072TNP0|A0A072TNP0_MEDTR Serine/Threonine-kinase plant-like protein. putative OS=Medicago truncatula OX=3880 GN=25500838 PE=3 SV=1	3.43629	0	2.35736	23.2005	25.5579	2.77831	0.00407143	-1.18408	1.71024	0.034472	-0.749263	nd	nd	nd	nd	nd	nd	nd	nd	nd
A0A072VLQ9	tr|A0A072VLQ9|A0A072VLQ9_MEDTR Starch synthase. chloroplastic/amyloplastic OS=Medicago truncatula OX=3880 GN=25484575 PE=3 SV=1	4.29318	0	2.35661	26.6586	29.0152	0.257091	0.732061	-0.0881112	0.754341	0.324738	-0.240911	0.0925783	0.891731	0.0142354	2.48923	0.00411805	-0.259376	6.63764	0	-1.45003
O65848	tr|O65848|O65848_MEDTR Annexin OS=Medicago truncatula OX=3880 GN=Ann1 PE=2 SV=1	4.94353	0	2.35451	29.9068	32.2613	2.47517	0.0184056	-0.633137	1.89723	0.0774662	-0.348795	2.6977	0.0178008	-0.231	3.15531	0.0235389	-0.133223	0.0100404	0.969647	0.00120783
A0A072TGU4	tr|A0A072TGU4|A0A072TGU4_MEDTR DUF4057 family protein OS=Medicago truncatula OX=3880 GN=25480791 PE=4 SV=1	3.46134	0	2.33163	25.3292	27.6608	0.69516	0.413166	-0.175625	1.05598	0.120474	-0.579871	1.48665	0.0343254	-0.278953	2.86856	0.000606452	-0.455625	6.59584	0	-1.04853
G7J743	tr|G7J743|G7J743_MEDTR Phenylcoumaran benzylic ether reductase-like protein Fi1 OS=Medicago truncatula OX=3880 GN=11418219 PE=4 SV=1	4.78445	0	2.32671	26.7452	29.0719	1.36325	0.0936817	-0.437077	0.369477	0.583376	-0.141248	2.16396	0.0133705	-0.294863	2.77622	0.00236928	-0.288206	5.01245	0	-0.528074
A0A072VNG3;A0A072VYM4	tr|A0A072VNG3|A0A072VNG3_MEDTR Protoporphyrinogen oxidase OS=Medicago truncatula OX=3880 GN=25484740 PE=3 SV=1;tr|A0A072VYM4|A0A072VYM4_MEDTR Protoporphyrinogen oxidase OS=Medicago truncatula OX=3880 GN=25484740 PE=3 SV=1	6.59721	0	2.32559	26.2045	28.5301	3.2528	0.00368254	-0.985923	3.78917	0.00627945	-0.60785	2.22757	0.00775385	-0.359068	3.81184	0.00011704	-0.442669	5.16493	0	-1.05589
A0A072TEB1	tr|A0A072TEB1|A0A072TEB1_MEDTR Alpha/beta hydrolase family protein OS=Medicago truncatula OX=3880 GN=25481145 PE=4 SV=1	6.23846	0	2.31307	27.7836	30.0966	0.691068	0.344552	-0.23899	1.42151	0.0819931	-0.48631	1.50972	0.0388079	-0.260484	3.87215	0.000165049	-0.509841	4.91156	0	-0.732105
G7JHI5	tr|G7JHI5|G7JHI5_MEDTR Putative Band 7 domain-containing protein OS=Medicago truncatula OX=3880 GN=11439868 PE=4 SV=1	5.97944	0	2.30841	24.8565	27.1649	1.07303	0.143922	0.419066	1.31245	0.240731	-0.202277	0.13935	0.830625	0.0225693	0.772773	0.170931	-0.0802149	4.69263	0	-0.573476
G7KBI4	tr|G7KBI4|G7KBI4_MEDTR Plant/MNA5-17 protein OS=Medicago truncatula OX=3880 GN=11437132 PE=4 SV=2	2.27621	0.000143056	2.28947	22.2456	24.535	0.422255	0.536474	-0.179698	0.809107	0.168708	-0.699373	nd	nd	nd	nd	nd	nd	nd	nd	nd
G7IL69	tr|G7IL69|G7IL69_MEDTR Putative vinorine synthase OS=Medicago truncatula OX=3880 GN=11429232 PE=4 SV=1	4.02949	0	2.27734	25.1993	27.4766	1.07862	0.132612	0.455536	3.26407	0.00257447	1.14354	0.0135638	0.976307	-0.00428915	1.86255	0.00417376	0.324087	3.3636	0	-1.23765
A0A072UTC1;A0A072UTB6;A0A072UJ58;A0A072UHH8;A0A072UHA2	tr|A0A072UTC1|A0A072UTC1_MEDTR Cytochrome P450 family 71 protein OS=Medicago truncatula OX=3880 GN=25491651 PE=3 SV=1	4.50315	0	2.27388	24.569	26.8429	0.0285463	0.961362	0.0115484	0.213253	0.753691	0.0792475	0.216321	0.700072	-0.0436362	0.208391	0.595197	0.029788	5.87409	0	0.883994
A0A072ULM8	tr|A0A072ULM8|A0A072ULM8_MEDTR Carboxypeptidase OS=Medicago truncatula OX=3880 GN=25492383 PE=3 SV=1	5.47388	0	2.26823	25.4226	27.6908	3.18548	0	3.29823	3.85776	0.002	1.21538	1.81292	0.0438172	-0.214909	3.06531	0.000242424	-0.498756	4.21004	0	-0.867415
A0A072UNK6;REV__A0A072U2S2;G7JZ38;G7IRB2;G7IRB0	tr|A0A072UNK6|A0A072UNK6_MEDTR Starch synthase. chloroplastic/amyloplastic OS=Medicago truncatula OX=3880 GN=MTR_4g094595 PE=3 SV=1	5.81786	0	2.26533	25.7249	27.9903	4.26061	0.00322222	-0.862177	3.25296	0.00794167	-0.61735	2.29193	0.044786	-0.186517	4.10755	0.00133837	-0.29124	6.1407	0	-0.648149
G7K500	tr|G7K500|G7K500_MEDTR Uncharacterized protein OS=Medicago truncatula OX=3880 GN=11434399 PE=4 SV=1	2.03104	0.00044583	2.25867	23.5197	25.7783	0.164718	0.741728	0.196326	0.245061	0.594452	-0.355805	2.57372	0.00150265	0.529322	0.27274	0.360475	0.0671909	3.9978	0	-0.750422
G7I311	tr|G7I311|G7I311_MEDTR Transcription factor bZIP protein. putative OS=Medicago truncatula OX=3880 GN=11422351 PE=4 SV=1	4.22584	0	2.23201	25.9727	28.2047	1.70762	0.0495399	0.529703	1.22211	0.128466	0.403351	0.608067	0.259258	0.148591	1.85357	0.00438024	0.316914	5.97064	0	-1.00534
G7I545;G7I547	tr|G7I545|G7I545_MEDTR BZIP transcription factor OS=Medicago truncatula OX=3880 GN=11425674 PE=4 SV=1;tr|G7I547|G7I547_MEDTR BZIP transcription factor OS=Medicago truncatula OX=3880 GN=11425674 PE=4 SV=2	3.66086	0	2.22743	23.7284	25.9558	0.276661	0.637601	0.184636	0.719423	0.248854	-0.422485	1.32606	0.0776439	0.204042	1.01268	0.0576797	0.143662	0.463349	0.103153	-0.0919305
G7ZUL4	tr|G7ZUL4|G7ZUL4_MEDTR Putative small GTPase superfamily. P-loop containing nucleoside triphosphate hydrolase OS=Medicago truncatula OX=3880 GN=25487729 PE=2 SV=1	5.5544	0	2.21292	25.1663	27.3792	0.0303922	0.948391	-0.0319169	0.156698	0.800595	-0.0712466	1.83611	0.01398	-0.338268	2.84026	0.000482759	-0.499282	7.35243	0	-1.74148
G7L3I2;A0A072U0R8;G7L3I3;A0A072U2B6	tr|G7L3I2|G7L3I2_MEDTR NAD(P)-binding rossmann-fold protein OS=Medicago truncatula OX=3880 GN=11427500 PE=3 SV=2;tr|A0A072U0R8|A0A072U0R8_MEDTR NAD(P)-binding rossmann-fold protein OS=Medicago truncatula OX=3880 GN=11427500 PE=3 SV=1;tr|G7L3I3|G7L3I3_MEDTR	4.13148	0	2.21062	27.7019	29.9125	3.38566	0.003625	-0.912966	1.88077	0.0585593	-0.435476	2.97455	0.00303788	-0.376177	3.76331	0.00154855	-0.274778	5.3383	0	-0.456512
G7J0P1	tr|G7J0P1|G7J0P1_MEDTR Putative hexosyltransferase OS=Medicago truncatula OX=3880 GN=11409259 PE=4 SV=1	3.43676	6.76437e-05	2.2106	23.9463	26.1569	1.09714	0.15605	0.361912	0.0346341	0.946678	-0.0161552	nd	nd	nd	nd	nd	nd	nd	nd	nd
A0A072UIS3;A0A072UGV4	tr|A0A072UIS3|A0A072UIS3_MEDTR Ferrochelatase OS=Medicago truncatula OX=3880 GN=25491538 PE=3 SV=1;tr|A0A072UGV4|A0A072UGV4_MEDTR Ferrochelatase OS=Medicago truncatula OX=3880 GN=25491538 PE=3 SV=1	5.98511	0	2.20789	26.2773	28.4852	1.13834	0.193567	-0.270615	3.06082	0.0153636	-0.478422	0.0223834	0.978761	-0.00261807	1.65419	0.04297	-0.130601	5.25037	0	-0.52865
G7JGQ1;A0A072USI3	tr|G7JGQ1|G7JGQ1_MEDTR DNA-3-methyladenine glycosylase I OS=Medicago truncatula OX=3880 GN=11439558 PE=4 SV=1;tr|A0A072USI3|A0A072USI3_MEDTR DNA-3-methyladenine glycosylase I OS=Medicago truncatula OX=3880 GN=11439558 PE=4 SV=1	2.76783	7.86885e-05	2.20463	23.8524	26.057	1.52869	0.0463073	-0.696545	2.02067	0.0185616	-0.834185	2.10072	0.0105027	-0.332407	2.49498	0.00216839	-0.323236	2.79666	1.3551e-05	-0.63506
A0A072TR10	tr|A0A072TR10|A0A072TR10_MEDTR Nuclear transcription factor Y protein OS=Medicago truncatula OX=3880 GN=25481001 PE=4 SV=1	2.63476	0.000106024	2.20409	25.4294	27.6335	1.15246	0.0963751	0.588366	1.95519	0.0148962	-1.10065	1.41889	0.0631434	-0.217191	1.85082	0.0164962	-0.186615	2.44516	0.000942034	-0.272593
A8IK57	tr|A8IK57|A8IK57_MEDTR Putative small GTPase superfamily. P-loop containing nucleoside triphosphate hydrolase OS=Medicago truncatula OX=3880 GN=25487731 PE=2 SV=1	2.70139	7.58054e-05	2.20034	24.8075	27.0079	0.0054402	0.981377	-0.00847054	2.34594	0.00768908	-1.17636	nd	nd	nd	nd	nd	nd	nd	nd	nd
G7ID90;G7ID91	tr|G7ID90|G7ID90_MEDTR Putative nuclease S(1) OS=Medicago truncatula OX=3880 GN=11424647 PE=2 SV=1;tr|G7ID91|G7ID91_MEDTR S1/P1 nuclease family protein OS=Medicago truncatula OX=3880 GN=11424647 PE=4 SV=1	3.74201	0	2.19761	25.1513	27.3489	3.0458	0.00336232	1.72787	2.34003	0.00801663	1.17438	2.05042	0.0020404	0.733245	1.74794	0.00233247	0.439237	1.6433	0.000969631	0.389997
A0A072UR38;G7KHB0	tr|A0A072UR38|A0A072UR38_MEDTR UPF0451 C17orf61-like protein OS=Medicago truncatula OX=3880 GN=11434222 PE=4 SV=1;tr|G7KHB0|G7KHB0_MEDTR UPF0451 C17orf61-like protein OS=Medicago truncatula OX=3880 GN=11434222 PE=2 SV=1	2.89143	4.31034e-05	2.19619	25.9934	28.1896	0.416842	0.436433	-0.390784	1.50436	0.0790919	-0.45813	nd	nd	nd	nd	nd	nd	nd	nd	nd
G7JW26	tr|G7JW26|G7JW26_MEDTR Eukaryotic aspartyl protease family protein OS=Medicago truncatula OX=3880 GN=11432626 PE=3 SV=1	2.73153	7.73694e-05	2.19527	23.9146	26.1098	1.18394	0.0777418	-0.725204	2.19509	0.0122801	-0.968559	nd	nd	nd	nd	nd	nd	nd	nd	nd
G7IU06	tr|G7IU06|G7IU06_MEDTR Peroxidase OS=Medicago truncatula OX=3880 GN=11424137 PE=3 SV=1	3.95029	0	2.17502	29.2308	31.4058	1.54073	0.162847	-0.239311	2.10282	0.0542084	-0.397123	1.33051	0.443027	0.0568934	1.73657	0.0532508	-0.115861	0.935775	0.344398	0.026314
G7KIH2	tr|G7KIH2|G7KIH2_MEDTR Aldo/keto reductase family oxidoreductase OS=Medicago truncatula OX=3880 GN=MTR_6g072710 PE=4 SV=2	2.92354	4.36364e-05	2.15826	25.2444	27.4027	0.301205	0.573266	0.28591	0.756151	0.32585	-0.238583	1.96749	0.00713103	-0.423757	0.53423	0.135396	-0.122049	1.92455	0.00209993	-0.253046
A0A072VDU0;A0A072VNN6	tr|A0A072VDU0|A0A072VDU0_MEDTR Peroxidase OS=Medicago truncatula OX=3880 GN=25481868 PE=3 SV=1;tr|A0A072VNN6|A0A072VNN6_MEDTR Peroxidase OS=Medicago truncatula OX=3880 GN=25481868 PE=3 SV=1	4.6628	0	2.15614	26.2166	28.3727	1.65265	0.166915	0.221392	0.469183	0.54302	-0.13557	1.71768	0.0835097	0.16662	1.36931	0.137451	-0.0765548	0.89282	0.099149	-0.0686104
A0A072VGA0	tr|A0A072VGA0|A0A072VGA0_MEDTR Microtubule-associated protein 70-1 OS=Medicago truncatula OX=3880 GN=25482554 PE=4 SV=1	4.20832	0	2.14901	25.3722	27.5212	2.2309	0.015023	-0.890085	2.03129	0.0194584	-0.784572	2.65279	0.00862132	-0.297699	4.28473	0.000199005	-0.399319	6.10953	0	-1.00336
A0A072TZG2	tr|A0A072TZG2|A0A072TZG2_MEDTR Potassium efflux antiporter OS=Medicago truncatula OX=3880 GN=25500932 PE=4 SV=1	4.95568	0	2.14893	26.5543	28.7032	4.74028	0	-1.2785	3.29071	0.00354585	-0.974397	2.55914	0.00282787	-0.450232	2.95583	0.000703557	-0.420241	4.66399	0	-0.897722
G7K2P2	tr|G7K2P2|G7K2P2_MEDTR Kinesin-like calmodulin-binding protein OS=Medicago truncatula OX=3880 GN=MTR_5g025100 PE=3 SV=2	6.69117	0	2.14708	24.9566	27.1037	3.28943	0.0151176	-0.497104	2.73371	0.0187591	-0.500946	1.79539	0.44997	-0.0529215	3.16071	0.0699385	-0.0884004	4.35768	6.75019e-05	-0.32627
A0A072UMH1;A0A072UPM1	tr|A0A072UMH1|A0A072UMH1_MEDTR Cellulose synthase-like protein D3 OS=Medicago truncatula OX=3880 GN=25493076 PE=3 SV=1;tr|A0A072UPM1|A0A072UPM1_MEDTR Cellulose synthase-like protein D3 OS=Medicago truncatula OX=3880 GN=25493076 PE=3 SV=1	3.79677	0	2.13593	24.0701	26.206	1.46978	0.109163	0.346104	0.541816	0.482049	-0.15932	0.657127	0.342004	0.0983702	1.90002	0.0152563	0.189042	5.3602	0	0.443455
G7LA76	tr|G7LA76|G7LA76_MEDTR Chitinase (Class Ib) / Hevein OS=Medicago truncatula OX=3880 GN=11440541 PE=2 SV=2	5.98333	0	2.13434	25.5652	27.6996	2.65032	0.00478322	1.54768	3.3625	0.00236	1.61801	0.459845	0.259532	0.211561	0.683224	0.047275	0.238739	2.19311	4.27195e-05	0.666509
A0A072UL89	tr|A0A072UL89|A0A072UL89_MEDTR 1-phosphatidylinositol phosphodiesterase-like protein OS=Medicago truncatula OX=3880 GN=25492799 PE=4 SV=1	2.02896	0.000575385	2.13305	22.7274	24.8604	2.81885	0.00428916	1.91788	0.0503928	0.909521	0.0576844	nd	nd	nd	nd	nd	nd	nd	nd	nd
G7J8X9	tr|G7J8X9|G7J8X9_MEDTR CTC-interacting domain protein OS=Medicago truncatula OX=3880 GN=11421672 PE=4 SV=1	5.7311	0	2.1292	25.154	27.2832	0.475835	0.647676	-0.087635	0.0727681	0.886087	0.0565524	0.286792	0.676246	-0.0419515	2.01582	0.055825	-0.108246	2.64912	0.000302286	-0.3464
B7FN21	tr|B7FN21|B7FN21_MEDTR Putative endosulphine OS=Medicago truncatula OX=3880 GN=11421947 PE=2 SV=1	1.68818	0.00175092	2.12705	23.137	25.2641	0.663957	0.248617	0.492255	0.0689685	0.882356	0.0803782	1.31772	0.0654273	0.225921	0.195646	0.412417	0.0737752	0.0232887	0.849781	-0.0112913
Q2HV71;G7I5J6	tr|Q2HV71|Q2HV71_MEDTR Protease-associated PA;Proteinase inhibitor I9. subtilisin propeptide OS=Medicago truncatula OX=3880 GN=11415810 PE=3 SV=1	4.25712	0	2.11948	27.2812	29.4007	0.410643	0.673861	0.0852801	0.359601	0.581747	-0.149262	2.04091	0.0482373	0.191991	0.368291	0.441996	0.041255	3.06543	0.000799257	0.246129
A0A072TSU0	tr|A0A072TSU0|A0A072TSU0_MEDTR Microsomal signal peptidase 12 kDa protein OS=Medicago truncatula OX=3880 GN=MTR_8g080380 PE=4 SV=1	2.31114	0.000142725	2.10884	25.4411	27.5499	0.15441	0.738111	0.303845	0.307609	0.527991	0.367849	0.828939	0.205986	-0.146689	0.798773	0.165547	-0.0811152	3.60178	0.000222725	-0.311103
G7L6L4;G7KVM8	tr|G7L6L4|G7L6L4_MEDTR Brassinosteroid insensitive 1-associated receptor kinase OS=Medicago truncatula OX=3880 GN=11426534 PE=3 SV=1	5.66547	0	2.10468	25.4257	27.5303	3.22821	0.00320721	-1.07786	4.41541	0.00215	-0.958728	2.33392	0.00205598	-0.584421	3.64364	0.000261538	-0.661653	5.37914	0	-1.91777
I3SX98	tr|I3SX98|I3SX98_MEDTR Pathogenesis-related thaumatin family protein OS=Medicago truncatula OX=3880 GN=25492484 PE=2 SV=1	3.08908	4.84653e-05	2.10085	28.1096	30.2105	0.411478	0.533236	-0.192187	0.171996	0.746788	-0.127615	0.254421	0.501197	0.119963	0.266284	0.3779	0.0635118	0.16368	0.39015	0.0396259
G7KDD0;G7KDD1;A0A072UNL8;A0A072UDC9	tr|G7KDD0|G7KDD0_MEDTR LRR receptor-like kinase OS=Medicago truncatula OX=3880 GN=11436779 PE=4 SV=1;tr|G7KDD1|G7KDD1_MEDTR LRR receptor-like kinase OS=Medicago truncatula OX=3880 GN=11436779 PE=4 SV=2;tr|A0A072UNL8|A0A072UNL8_MEDTR LRR receptor-like kinas	3.99576	0	2.08245	24.4518	26.5343	1.99536	0.019945	-0.891352	2.01475	0.0283456	-0.637362	2.51844	0.00394937	-0.403665	5.08208	0	-0.659476	5.46419	0	-1.20424
G7LFX8	tr|G7LFX8|G7LFX8_MEDTR CASP-like protein OS=Medicago truncatula OX=3880 GN=11418898 PE=3 SV=1	5.167	0	2.07919	25.8715	27.9507	0.384923	0.513857	-0.250985	1.47208	0.0809144	-0.464355	nd	nd	nd	nd	nd	nd	nd	nd	nd
A2Q336;A0A072U5U8	tr|A2Q336|A2Q336_MEDTR Peptidase S1 and S6. chymotrypsin/Hap OS=Medicago truncatula OX=3880 GN=11430547 PE=4 SV=1;tr|A0A072U5U8|A0A072U5U8_MEDTR Trypsin-like serine protease OS=Medicago truncatula OX=3880 GN=11430547 PE=4 SV=1	4.78428	0	2.0764	24.7326	26.809	0.412703	0.602939	-0.12641	1.78737	0.137816	-0.251967	1.2751	0.131713	0.152853	0.58536	0.25947	-0.063607	0.599068	0.129859	-0.0660691
A0A072TSS7;A0A072U3R2;G7ZVI1;A0A072TUG5;A0A072TTH4	tr|A0A072TSS7|A0A072TSS7_MEDTR Phototropic-responsive NPH3 family protein OS=Medicago truncatula OX=3880 GN=25501658 PE=3 SV=1;tr|A0A072U3R2|A0A072U3R2_MEDTR Phototropic-responsive NPH3 family protein OS=Medicago truncatula OX=3880 GN=25501658 PE=3 SV=1;tr	4.54238	0	2.05653	24.5785	26.635	2.45345	0.0191715	-0.614623	4.06421	0.00293069	-0.731538	1.40954	0.0180119	-0.408539	1.95298	0.00181963	-0.430249	2.78781	0	-0.87767
G7JZ34;A0A072UFK6	tr|G7JZ34|G7JZ34_MEDTR Ureide permease-like protein OS=Medicago truncatula OX=3880 GN=11425933 PE=4 SV=1;tr|A0A072UFK6|A0A072UFK6_MEDTR Putative ureide permease OS=Medicago truncatula OX=3880 GN=11425933 PE=4 SV=1	3.11366	4.87805e-05	2.05056	26.1277	28.1782	1.48466	0.0535131	-0.633079	2.4929	0.00843137	-0.93799	0.174727	0.681898	-0.0592423	0.455674	0.148111	-0.130101	4.3674	0	-1.18077
A2Q3U2	tr|A2Q3U2|A2Q3U2_MEDTR Emp24/gp25L/p24 OS=Medicago truncatula OX=3880 GN=11423572 PE=3 SV=1	4.05674	0	2.04271	27.4667	29.5094	0.400741	0.620362	-0.117366	0.539841	0.430943	-0.213769	0.0346334	0.955958	0.00621454	1.68006	0.0203309	-0.180851	4.84025	0	-1.09343
Q2HRU6	tr|Q2HRU6|Q2HRU6_MEDTR Xyloglucan endotransglucosylase/hydrolase OS=Medicago truncatula OX=3880 GN=11437256 PE=2 SV=1	1.26517	0.00674771	2.03694	25.2447	27.2816	nd	nd	nd	nd	nd	nd	nd	nd	nd	nd	nd	nd	nd	nd	nd
A0A072TTP2	tr|A0A072TTP2|A0A072TTP2_MEDTR Lipoxygenase OS=Medicago truncatula OX=3880 GN=25501722 PE=3 SV=1	4.66077	0	2.03192	25.61	27.6419	1.20284	0.198493	-0.2484	2.44959	0.0335613	-0.435859	0.0232233	0.985984	-0.00148352	1.14764	0.335653	-0.0419061	5.64098	1.22222e-05	-0.316398
G7ILW7	tr|G7ILW7|G7ILW7_MEDTR ABC transporter B family protein OS=Medicago truncatula OX=3880 GN=MTR_2g018350 PE=4 SV=2	5.49579	0	2.03001	25.6682	27.6982	0.962026	0.154599	-0.462599	2.81339	0.0273832	-0.417219	nd	nd	nd	nd	nd	nd	nd	nd	nd
A0A072VDK2	tr|A0A072VDK2|A0A072VDK2_MEDTR Outer envelope pore protein 24 OS=Medicago truncatula OX=3880 GN=25482115 PE=4 SV=1	5.17308	0	2.01275	27.9613	29.974	3.63283	0.00462162	-0.771437	2.32823	0.0209871	-0.590931	2.56922	0.0058312	-0.344538	3.95299	0.000384211	-0.381337	6.39793	0	-0.758787
G7I3U3	tr|G7I3U3|G7I3U3_MEDTR Putative Gnk2-like domain-containing protein OS=Medicago truncatula OX=3880 GN=MTR_1g073320 PE=4 SV=1	5.1951	0	2.01271	23.5865	25.5992	0.236607	0.722119	-0.109353	0.292319	0.715081	-0.0776606	0.103669	0.787785	-0.0449891	1.18244	0.0128117	-0.299294	0.0117662	0.932016	-0.00424695
G7ISJ8;A0A072VEW2	tr|G7ISJ8|G7ISJ8_MEDTR Beta-amylase OS=Medicago truncatula OX=3880 GN=11439328 PE=3 SV=1;tr|A0A072VEW2|A0A072VEW2_MEDTR Beta-amylase OS=Medicago truncatula OX=3880 GN=11439328 PE=3 SV=1	2.84456	7.98403e-05	1.99749	21.8846	23.8821	0.287125	0.544957	0.530341	0.0909975	0.860958	0.0679131	nd	nd	nd	nd	nd	nd	nd	nd	nd
G7KMU9;A0A072UBN4	tr|G7KMU9|G7KMU9_MEDTR Kunitz type trypsin inhibitor / Alpha-fucosidase OS=Medicago truncatula OX=3880 GN=11438193 PE=4 SV=2;tr|A0A072UBN4|A0A072UBN4_MEDTR Kunitz type trypsin inhibitor / Alpha-fucosidase OS=Medicago truncatula OX=3880 GN=MTR_6g059755 PE=4	3.82261	0	1.99716	25.4896	27.4867	0.511065	0.352894	-0.424534	0.0371663	0.939231	-0.0217896	1.1668	0.0890543	0.20707	2.03165	0.0096582	0.216114	3.45888	1.33374e-05	0.478711
G7J924;G7J923	tr|G7J924|G7J924_MEDTR Peroxidase OS=Medicago truncatula OX=3880 GN=11444232 PE=3 SV=1;tr|G7J923|G7J923_MEDTR Peroxidase OS=Medicago truncatula OX=3880 GN=11444232 PE=3 SV=1	3.9178	0	1.98978	27.3934	29.3832	0.679759	0.276735	0.369624	0.14675	0.798057	-0.0834117	1.56906	0.0363277	0.258775	1.54263	0.0406317	0.13808	5.22885	0	0.939346
A0A072UR07	tr|A0A072UR07|A0A072UR07_MEDTR Chromosome-associated kinesin KIF4A-like protein OS=Medicago truncatula OX=3880 GN=25493477 PE=3 SV=1	2.31957	0.000161914	1.97771	23.1831	25.1608	0.669009	0.199707	-0.850131	3.14093	0.00252083	-1.2489	1.26041	0.0214022	0.445111	1.72542	0.00289118	0.393933	3.48826	0	0.942287
B7FMY4	tr|B7FMY4|B7FMY4_MEDTR Phosphatidyl-N-methylethanolamine N-methyltransferase OS=Medicago truncatula OX=3880 GN=MTR_4g007095 PE=2 SV=1	2.2058	0.00032879	1.97107	22.7765	24.7475	0.840386	0.167464	-0.561377	0.315821	0.56292	-0.225118	nd	nd	nd	nd	nd	nd	nd	nd	nd
A0A072TSL8	tr|A0A072TSL8|A0A072TSL8_MEDTR Peptide/nitrate transporter plant OS=Medicago truncatula OX=3880 GN=25502802 PE=4 SV=1	6.1981	0	1.96727	26.4125	28.3798	2.4412	0.012028	-0.803819	2.5522	0.0133069	-0.656894	2.68445	0.000635294	-0.818642	3.58117	0.000377778	-0.808039	5.70548	0	-1.91401
A0A072VJZ3	tr|A0A072VJZ3|A0A072VJZ3_MEDTR Transmembrane protein. putative OS=Medicago truncatula OX=3880 GN=25483712 PE=4 SV=1	4.11342	0	1.96479	24.077	26.0418	1.9941	0.0180511	-1.03919	2.02478	0.0152887	-0.970407	nd	nd	nd	nd	nd	nd	nd	nd	nd
G7L1G0	tr|G7L1G0|G7L1G0_MEDTR Phospholipase D alpha 1 OS=Medicago truncatula OX=3880 GN=11428726 PE=4 SV=1	4.12061	0	1.94922	23.5102	25.4595	0.61991	0.373353	-0.244104	0.58346	0.42253	-0.201026	nd	nd	nd	nd	nd	nd	nd	nd	nd
G7IT34	tr|G7IT34|G7IT34_MEDTR Acid phosphatase/vanadium-dependent haloperoxidase OS=Medicago truncatula OX=3880 GN=11441712 PE=4 SV=1	1.5889	0.00281354	1.94678	22.4657	24.4125	nd	nd	nd	0.492868	0.320233	-0.761455	nd	nd	nd	nd	nd	nd	nd	nd	nd
A0A072VA87	tr|A0A072VA87|A0A072VA87_MEDTR L-ascorbate oxidase OS=Medicago truncatula OX=3880 GN=25489587 PE=3 SV=1	2.60856	0.000120334	1.941	28.1919	30.1329	0.736689	0.171951	0.87083	0.588316	0.30761	-0.433473	2.29362	0.00360992	0.459222	2.02049	0.00644073	0.251379	2.63311	1.25499e-05	0.599481
A0A072UPN1;A0A072UMI3	tr|A0A072UPN1|A0A072UPN1_MEDTR Triose phosphate/phosphate translocator OS=Medicago truncatula OX=3880 GN=25493090 PE=4 SV=1;tr|A0A072UMI3|A0A072UMI3_MEDTR Triose phosphate/phosphate translocator OS=Medicago truncatula OX=3880 GN=25493090 PE=4 SV=1	3.96824	0	1.93514	28.1042	30.0394	1.07942	0.121271	-0.503576	2.36903	0.011877	-0.861328	2.60482	0.000608	-1.05522	4.52857	0	-0.853293	5.88427	0	-1.70065
A0A072U5J2;A0A072U4H4;A0A072UFT5;A0A072U4M1	tr|A0A072U5J2|A0A072U5J2_MEDTR Transcription factor jumonji (JmjC) domain protein OS=Medicago truncatula OX=3880 GN=25499741 PE=4 SV=1;tr|A0A072U4H4|A0A072U4H4_MEDTR Putative transcription factor C2H2 family OS=Medicago truncatula OX=3880 GN=25499741 PE=4	4.04163	0	1.91818	23.1097	25.0279	0.0135372	0.969827	0.0195325	1.2032	0.0772566	-0.751641	nd	nd	nd	nd	nd	nd	nd	nd	nd
G7KBP8	tr|G7KBP8|G7KBP8_MEDTR Pyridoxal kinase OS=Medicago truncatula OX=3880 GN=11430124 PE=4 SV=1	4.1672	0	1.91755	28.1178	30.0354	0.654796	0.331038	-0.279127	0.60589	0.447502	-0.169662	1.67324	0.0124266	-0.394059	2.59249	0.00140074	-0.399714	7.67967	0	-1.19817
G7IIR7	tr|G7IIR7|G7IIR7_MEDTR DnaJ heat shock family protein OS=Medicago truncatula OX=3880 GN=MTR_2g044580 PE=4 SV=1	5.61233	0	1.9165	27.654	29.5705	0.29395	0.678087	0.116783	0.306935	0.686915	-0.089788	2.63838	0.0980183	0.130224	1.38017	0.151529	-0.0720224	5.25218	0	-0.394479
I3T3M3	tr|I3T3M3|I3T3M3_MEDTR WAT1-related protein OS=Medicago truncatula OX=3880 GN=25482479 PE=2 SV=1	3.48043	6.34249e-05	1.91357	25.5693	27.4829	1.84885	0.0556066	-0.426885	0.452372	0.457703	-0.242337	nd	nd	nd	nd	nd	nd	nd	nd	nd
E7ELN7	tr|E7ELN7|E7ELN7_MEDTR Nitrate reductase OS=Medicago truncatula OX=3880 GN=NR2 PE=2 SV=1	2.30695	0.000205313	1.91271	24.6424	26.5551	1.07437	0.147331	-0.404984	0.446645	0.566441	0.125234	1.19653	0.0328629	-0.369218	1.15101	0.00996991	-0.362104	2.03612	0.000155556	0.633294
A0A072TU53	tr|A0A072TU53|A0A072TU53_MEDTR DUF642 family protein OS=Medicago truncatula OX=3880 GN=25479953 PE=4 SV=1	4.62759	0	1.91007	29.7293	31.6394	3.38185	0.00351515	-1.29718	2.90295	0.0065941	-0.789891	2.51615	0.00513788	-0.375904	6.13305	0	-0.625679	6.33216	0	-0.739746
A0A072VDC5	tr|A0A072VDC5|A0A072VDC5_MEDTR Glucose-1-phosphate adenylyltransferase OS=Medicago truncatula OX=3880 GN=25490207 PE=3 SV=1	4.78521	0	1.90429	28.2924	30.1967	0.540422	0.427538	-0.228975	1.77662	0.0841197	-0.352755	1.8516	0.118699	-0.1354	3.35953	0.0271803	-0.124401	4.72561	0.000222072	-0.270247
G7J0H6;A0A072VG00	tr|G7J0H6|G7J0H6_MEDTR Transcription factor OS=Medicago truncatula OX=3880 GN=11429189 PE=4 SV=1;tr|A0A072VG00|A0A072VG00_MEDTR Myb/SANT-like DNA-binding domain protein OS=Medicago truncatula OX=3880 GN=25482836 PE=4 SV=1	3.67117	0	1.9031	23.7615	25.6646	0.860758	0.198038	0.397076	0.422385	0.534875	0.16262	1.46044	0.05987	0.217343	0.687063	0.0436135	0.253389	3.99464	1.36901e-05	-0.438547
G7IL92;G7KHV9;A0A072UAE8;G7IL90;A0A072ULR9	tr|G7IL92|G7IL92_MEDTR Putative histidine decarboxylase OS=Medicago truncatula OX=3880 GN=11423584 PE=3 SV=1	5.24623	0	1.9016	26.3805	28.2821	1.95297	0.035844	-0.524379	1.73332	0.142321	-0.251075	0.869253	0.218465	-0.13423	2.79256	0.0137572	-0.164475	3.27543	1.25213e-05	-0.462017
A0A072VEP6	tr|A0A072VEP6|A0A072VEP6_MEDTR Uncharacterized protein OS=Medicago truncatula OX=3880 GN=25482436 PE=4 SV=1	2.71467	0.000105642	1.88341	23.5454	25.4288	0.210432	0.701851	-0.178595	0.409714	0.455189	-0.311685	nd	nd	nd	nd	nd	nd	nd	nd	nd
G7LCN0	tr|G7LCN0|G7LCN0_MEDTR Inositol polyphosphate multikinase OS=Medicago truncatula OX=3880 GN=11446924 PE=3 SV=2	2.82339	7.76197e-05	1.88265	23.4257	25.3084	0.271043	0.607338	-0.277699	2.03078	0.0292154	-0.610396	nd	nd	nd	nd	nd	nd	nd	nd	nd
G7L9I3	tr|G7L9I3|G7L9I3_MEDTR Emp24/gp25L/p24 family protein OS=Medicago truncatula OX=3880 GN=11427422 PE=3 SV=1	1.93766	0.000701435	1.8641	25.8526	27.7167	0.405124	0.450758	-0.376338	0.778163	0.191635	0.583928	nd	nd	nd	nd	nd	nd	nd	nd	nd
A7UQU9	tr|A7UQU9|A7UQU9_MEDTR Homeodomain-like OS=Medicago truncatula OX=3880 GN=11425464 PE=4 SV=1	1.87514	0.000912092	1.86348	25.2059	27.0694	1.23781	0.0685233	-0.744466	0.381728	0.593552	-0.125959	0.953041	0.174916	-0.151605	0.302455	0.408122	0.0513902	3.06096	5.57419e-05	-0.426276
G7LB62	tr|G7LB62|G7LB62_MEDTR LA-related protein 6 LA RNA-binding domain protein OS=Medicago truncatula OX=3880 GN=11444870 PE=4 SV=1	3.7927	0	1.86102	23.3204	25.1815	0.0934633	0.865479	0.0753276	0.755418	0.249675	-0.37746	nd	nd	nd	nd	nd	nd	nd	nd	nd
A0A072UQ36	tr|A0A072UQ36|A0A072UQ36_MEDTR Eukaryotic translation initiation factor-like protein OS=Medicago truncatula OX=3880 GN=25493249 PE=4 SV=1	2.88008	7.97342e-05	1.8608	25.1499	27.0107	0.192997	0.756635	0.105327	0.431405	0.432084	-0.337175	0.513895	0.538297	0.0567843	1.63653	0.0627932	-0.109921	3.92569	4.36054e-05	-0.365057
A0A072TSJ2;A0A072U233;A0A072TQP7	tr|A0A072TSJ2|A0A072TSJ2_MEDTR Alpha amylase domain protein OS=Medicago truncatula OX=3880 GN=25502785 PE=4 SV=1;tr|A0A072U233|A0A072U233_MEDTR Alpha-amylase OS=Medicago truncatula OX=3880 GN=25502785 PE=3 SV=1;tr|A0A072TQP7|A0A072TQP7_MEDTR Alpha amylase	4.62134	0	1.85871	26.8851	28.7438	1.67982	0.0824354	-0.363302	1.90848	0.0607818	-0.411029	0.0973359	0.901417	-0.0123019	2.07814	0.0155631	-0.1788	6.82072	0	-1.0671
G7ZZP2	tr|G7ZZP2|G7ZZP2_MEDTR 3-ketoacyl-CoA synthase OS=Medicago truncatula OX=3880 GN=25482932 PE=3 SV=1	2.48284	0.000153846	1.85238	22.0076	23.86	0.914222	0.166318	0.465509	0.0878851	0.860827	0.0750313	nd	nd	nd	nd	nd	nd	nd	nd	nd
A0A072UJH4	tr|A0A072UJH4|A0A072UJH4_MEDTR Xyloglucan endotransglucosylase/hydrolase OS=Medicago truncatula OX=3880 GN=25492050 PE=3 SV=1	3.09128	4.57317e-05	1.85213	24.0402	25.8923	0.451323	0.412519	-0.371332	0.495535	0.388521	-0.338962	nd	nd	nd	nd	nd	nd	nd	nd	nd
G7IML5;A0A072V5H1	tr|G7IML5|G7IML5_MEDTR Fatty acid 2-hydroxylase-like protein OS=Medicago truncatula OX=3880 GN=11426615 PE=3 SV=1;tr|A0A072V5H1|A0A072V5H1_MEDTR Fatty acid 2-hydroxylase-like protein OS=Medicago truncatula OX=3880 GN=11426615 PE=3 SV=1	3.38962	5.71973e-05	1.83993	24.558	26.3979	0.109452	0.907815	-0.0232004	1.54654	0.0406574	-0.802174	nd	nd	nd	nd	nd	nd	nd	nd	nd
A0A072VDL5;A5Y4H0;G7JAE2;A0A072V1N7	tr|A0A072VDL5|A0A072VDL5_MEDTR Class II knotted-like homeobox protein OS=Medicago truncatula OX=3880 GN=25481940 PE=3 SV=1	3.6824	0	1.83826	24.9763	26.8146	1.56682	0.0826388	-0.394778	0.786083	0.233527	-0.392738	0.515803	0.267055	-0.170096	0.976461	0.029436	-0.222112	2.44304	4.35822e-05	-0.583214
G7J7R5	tr|G7J7R5|G7J7R5_MEDTR Kinesin motor catalytic domain protein OS=Medicago truncatula OX=3880 GN=11411607 PE=3 SV=2	4.61548	0	1.8376	24.9659	26.8035	2.51708	0.0195294	-0.586335	3.36109	0.00556757	-0.797424	1.86203	0.00626634	-0.474138	3.88527	0.000236934	-0.580765	4.42981	0	-1.15676
Q6VM15	tr|Q6VM15|Q6VM15_MEDTR Metal transport protein OS=Medicago truncatula OX=3880 GN=ZIP7 PE=2 SV=1	3.77027	0	1.82689	25.6514	27.4783	1.2344	0.0529486	1.12514	0.201679	0.723446	0.119739	nd	nd	nd	nd	nd	nd	nd	nd	nd
G7ZYX3	tr|G7ZYX3|G7ZYX3_MEDTR Cytochrome P450 family Ent-kaurenoic acid oxidase OS=Medicago truncatula OX=3880 GN=25487999 PE=3 SV=1	6.04385	0	1.8255	26.5384	28.3639	1.13362	0.150064	-0.361736	1.47974	0.104943	-0.374292	0.718009	0.392549	-0.0792495	2.39409	0.00779779	-0.211719	5.74718	0	-0.851517
A0A072V4H3;G7IFN4;A0A072V5U3;A0A072V4X3	tr|A0A072V4H3|A0A072V4H3_MEDTR Endonuclease/exonuclease/phosphatase family protein OS=Medicago truncatula OX=3880 GN=11445645 PE=4 SV=1;tr|G7IFN4|G7IFN4_MEDTR Endonuclease/exonuclease/phosphatase family protein OS=Medicago truncatula OX=3880 GN=11445645 PE	3.01278	4.30725e-05	1.82482	22.3363	24.1611	2.14924	0.0148166	0.937835	0.411355	0.545165	0.156735	nd	nd	nd	nd	nd	nd	nd	nd	nd
A0A072UZK3;G7JA55	tr|A0A072UZK3|A0A072UZK3_MEDTR Lipid transfer protein OS=Medicago truncatula OX=3880 GN=MTR_3g083760 PE=4 SV=1;tr|G7JA55|G7JA55_MEDTR Lipid transfer protein OS=Medicago truncatula OX=3880 GN=MTR_3g083760 PE=4 SV=2	2.04371	0.000594473	1.81713	26.8515	28.6687	0.0707303	0.883396	-0.0958366	0.291061	0.505929	-0.748924	0.848828	0.109908	0.245641	1.37343	0.00982042	0.293052	2.19848	0.000221972	0.47882
A0A072UX64	tr|A0A072UX64|A0A072UX64_MEDTR Serine acetyltransferase OS=Medicago truncatula OX=3880 GN=25489102 PE=4 SV=1	2.831	7.67263e-05	1.81698	26.4136	28.2306	0.801738	0.215076	-0.401442	1.20728	0.0966091	-0.566122	nd	nd	nd	nd	nd	nd	nd	nd	nd
A0A072TFH9	tr|A0A072TFH9|A0A072TFH9_MEDTR Cornichon family protein (Fragment) OS=Medicago truncatula OX=3880 GN=25480860 PE=4 SV=1	4.7499	0	1.81602	24.801	26.617	nd	nd	nd	0.431427	0.477202	-0.229793	nd	nd	nd	nd	nd	nd	nd	nd	nd
B7FGF1;G7JJE2	tr|B7FGF1|B7FGF1_MEDTR Ribosomal protein L37 OS=Medicago truncatula OX=3880 GN=11435273 PE=2 SV=1;tr|G7JJE2|G7JJE2_MEDTR Ribosomal protein L37 OS=Medicago truncatula OX=3880 GN=25480464 PE=2 SV=1	1.45608	0.00427928	1.81491	28.2753	30.0902	0.183514	0.730493	0.169166	0.198989	0.662557	-0.307697	1.29217	0.227103	0.106367	1.43026	0.118711	0.0821579	2.78798	0.00692232	0.146163
A0A072UVR4;A0A072UKM0	tr|A0A072UVR4|A0A072UVR4_MEDTR Eukaryotic translation initiation factor 2c OS=Medicago truncatula OX=3880 GN=25492353 PE=4 SV=1	7.43437	0	1.81361	27.1571	28.9707	0.250951	0.709832	0.111694	2.16359	0.110827	-0.252937	1.15269	0.545394	0.0445483	1.58095	0.214406	0.0560751	3.35538	0.00194014	-0.191789
A0A072USU0;G7JR19	tr|A0A072USU0|A0A072USU0_MEDTR Hydroxyproline-rich glycoprotein family protein OS=Medicago truncatula OX=3880 GN=11421894 PE=4 SV=1;tr|G7JR19|G7JR19_MEDTR Hydroxyproline-rich glycoprotein family protein OS=Medicago truncatula OX=3880 GN=11421894 PE=4 SV=1	3.98851	0	1.81213	23.2678	25.08	0.735277	0.246329	-0.386758	1.98428	0.0132727	-1.17521	nd	nd	nd	nd	nd	nd	nd	nd	nd
G7J6K5;G7J6K4	tr|G7J6K5|G7J6K5_MEDTR Glucan endo-1.3-beta-glucosidase-like protein OS=Medicago truncatula OX=3880 GN=11421546 PE=3 SV=1;tr|G7J6K4|G7J6K4_MEDTR Glucan endo-1.3-beta-glucosidase-like protein OS=Medicago truncatula OX=3880 GN=11421546 PE=3 SV=2	3.4184	5.78592e-05	1.80568	24.5745	26.3801	0.782019	0.188821	0.54772	0.497238	0.48724	0.171264	2.31636	0.0100682	0.313576	0.356731	0.288841	0.0747955	3.28739	1.30216e-05	0.486701
G7J7D9	tr|G7J7D9|G7J7D9_MEDTR Endoglucanase OS=Medicago truncatula OX=3880 GN=11438939 PE=3 SV=1	2.32958	0.000204393	1.80273	23.5418	25.3445	0.683186	0.266823	0.394529	2.23656	0.00889655	1.21998	3.31921	0.0127607	0.229897	0.213813	0.515594	0.041187	0.208005	0.595791	-0.015624
A0A072TXK4;A0A072TVR9;A0A072U6W5	tr|A0A072TXK4|A0A072TXK4_MEDTR Inositol hexakisphosphate and diphosphoinositol-pentakisphosphate kinase OS=Medicago truncatula OX=3880 GN=11405383 PE=3 SV=1;tr|A0A072TVR9|A0A072TVR9_MEDTR Inositol hexakisphosphate and diphosphoinositol-pentakisphosphate ki	3.95836	0	1.80261	26.3388	28.1414	0.0826707	0.919275	-0.0223331	1.40853	0.267484	-0.174863	nd	nd	nd	nd	nd	nd	nd	nd	nd
A0A072TGE2	tr|A0A072TGE2|A0A072TGE2_MEDTR Metal-dependent phosphohydrolase OS=Medicago truncatula OX=3880 GN=25480606 PE=4 SV=1	4.44812	0	1.80237	24.4641	26.2665	0.453863	0.36057	-0.625294	1.46775	0.0773598	-0.48669	nd	nd	nd	nd	nd	nd	nd	nd	nd
G7IHY5;A0A072VCM1	tr|G7IHY5|G7IHY5_MEDTR ATP-dependent 6-phosphofructokinase OS=Medicago truncatula OX=3880 GN=11430664 PE=3 SV=1;tr|A0A072VCM1|A0A072VCM1_MEDTR 6-phosphofructokinase OS=Medicago truncatula OX=3880 GN=11430664 PE=4 SV=1	6.92797	0	1.7982	27.8694	29.6676	1.92911	0.0223523	-0.841	5.02714	0.00223377	-0.815309	2.92975	0.000964539	-0.526617	2.86358	0.00320403	-0.251967	3.85171	0	-0.574501
G7L560;A0A072U4N5	tr|G7L560|G7L560_MEDTR Endoribonuclease dicer-like protein OS=Medicago truncatula OX=3880 GN=11431448 PE=3 SV=2;tr|A0A072U4N5|A0A072U4N5_MEDTR Endoribonuclease dicer-like protein OS=Medicago truncatula OX=3880 GN=11431448 PE=3 SV=1	1.78221	0.00145512	1.79816	23.1985	24.9967	0.473593	0.433528	0.283179	0.13729	0.77786	0.14579	nd	nd	nd	nd	nd	nd	nd	nd	nd
B7FMC3;A0A072UNC4;A0A072UPA3	tr|B7FMC3|B7FMC3_MEDTR Uncharacterized protein OS=Medicago truncatula OX=3880 GN=11415414 PE=2 SV=1;tr|A0A072UNC4|A0A072UNC4_MEDTR Uncharacterized protein OS=Medicago truncatula OX=3880 GN=11415414 PE=4 SV=1;tr|A0A072UPA3|A0A072UPA3_MEDTR Uncharacterized p	4.34319	0	1.79113	24.0744	25.8655	2.94474	0.004	2.39812	2.31989	0.0137937	0.761815	2.23322	0.000966443	0.787292	1.83916	0.00268639	0.384869	3.05534	0	0.687771
G7LJJ7	tr|G7LJJ7|G7LJJ7_MEDTR Putative tetraspanin/Peripherin OS=Medicago truncatula OX=3880 GN=11430158 PE=3 SV=1	3.12415	4.58365e-05	1.78536	23.0609	24.8463	3.8522	0.00609811	0.568895	0.566258	0.381164	-0.268291	0.0629711	0.93933	0.00744279	0.491025	0.294398	0.0605724	1.05974	0.0542448	-0.0909021
A0A072U329	tr|A0A072U329|A0A072U329_MEDTR HhH-GPD base excision DNA repair family protein OS=Medicago truncatula OX=3880 GN=MTR_7g103680 PE=4 SV=1	2.6056	0.000115756	1.78357	22.8801	24.6637	0.116094	0.825165	0.115405	1.48155	0.0460753	-0.827658	nd	nd	nd	nd	nd	nd	nd	nd	nd
A0A072U0A1;A0A072TYK0	tr|A0A072U0A1|A0A072U0A1_MEDTR Cytochrome P450 family protein OS=Medicago truncatula OX=3880 GN=25498214 PE=3 SV=1;tr|A0A072TYK0|A0A072TYK0_MEDTR Cytochrome P450 family protein OS=Medicago truncatula OX=3880 GN=25498214 PE=3 SV=1	4.43873	0	1.77692	24.5202	26.2971	0.274893	0.733495	0.0808462	1.49109	0.181939	-0.236293	0.22394	0.788804	-0.0250601	3.70536	0.00145383	-0.284572	6.58571	0	-0.93545
A0A072V2S7	tr|A0A072V2S7|A0A072V2S7_MEDTR Cation-transporting ATPase OS=Medicago truncatula OX=3880 GN=25489896 PE=3 SV=1	6.62455	0	1.7524	27.736	29.4884	0.534346	0.563091	0.119386	1.70133	0.155102	-0.240443	0.615197	0.315084	-0.113817	2.28238	0.00439688	-0.26526	6.33309	0	-0.961494
A0A072VED3;G7IP17;A0A072V3X3;A0A072V4E9	tr|A0A072VED3|A0A072VED3_MEDTR U2 snRNP auxiliary factor large subunit OS=Medicago truncatula OX=3880 GN=11434844 PE=3 SV=1;tr|G7IP17|G7IP17_MEDTR U2 snRNP auxiliary factor large subunit OS=Medicago truncatula OX=3880 GN=11434844 PE=3 SV=2;tr|A0A072V3X3|A0	3.2497	4.89396e-05	1.74887	22.7572	24.5061	0.220784	0.72932	-0.112422	0.596624	0.281648	-0.526402	nd	nd	nd	nd	nd	nd	nd	nd	nd
G7KKU7	tr|G7KKU7|G7KKU7_MEDTR Starch synthase. chloroplastic/amyloplastic OS=Medicago truncatula OX=3880 GN=11427675 PE=3 SV=2	5.935	0	1.73969	26.0007	27.7404	1.74399	0.044849	-0.558421	1.41953	0.131579	-0.32312	1.303	0.235276	0.103217	0.858229	0.248557	-0.0579185	5.19042	0	-0.542671
A0A072V5H0	tr|A0A072V5H0|A0A072V5H0_MEDTR Ankyrin repeat 13C-like protein OS=Medicago truncatula OX=3880 GN=25486172 PE=4 SV=1	1.73146	0.00190573	1.73647	23.7458	25.4823	0.108101	0.862409	-0.0604204	2.00173	0.033756	-0.566937	nd	nd	nd	nd	nd	nd	nd	nd	nd
G7J5V1	tr|G7J5V1|G7J5V1_MEDTR Nucleoredoxin. putative OS=Medicago truncatula OX=3880 GN=11442519 PE=4 SV=1	4.04718	0	1.73205	23.9427	25.6748	2.27815	0.00682927	1.38254	0.253496	0.725075	0.0830874	2.07896	0.00860385	0.366404	2.01813	0.00657809	0.249846	0.841818	0.0585455	0.0961215
G7JBD3	tr|G7JBD3|G7JBD3_MEDTR Putative polyribonucleotide nucleotidyltransferase OS=Medicago truncatula OX=3880 GN=11446401 PE=4 SV=1	3.38483	5.40054e-05	1.72913	25.554	27.2831	0.0547993	0.943654	0.0148786	1.34976	0.149671	-0.305342	1.16159	0.512881	0.048789	0.0234942	0.962003	-0.00237346	0.395577	0.39998	0.0257125
G7L7L2	tr|G7L7L2|G7L7L2_MEDTR Microtubule-associated protein 70-1 OS=Medicago truncatula OX=3880 GN=11434516 PE=4 SV=1	4.53123	0	1.72847	26.7432	28.4717	1.915	0.0315067	-0.618128	2.14837	0.0258538	-0.598929	2.18078	0.0233476	-0.239373	4.54099	0.000542453	-0.33789	5.74256	0	-0.774374
G7JIV4	tr|G7JIV4|G7JIV4_MEDTR GDP-fucose O-fucosyltransferase-like protein OS=Medicago truncatula OX=3880 GN=11405540 PE=4 SV=2	3.7546	0	1.72494	22.7006	24.4255	0.692436	0.268712	0.377295	0.0635291	0.899379	0.0470176	nd	nd	nd	nd	nd	nd	nd	nd	nd
A0A072URT2;G7JU39	tr|A0A072URT2|A0A072URT2_MEDTR Uncharacterized protein OS=Medicago truncatula OX=3880 GN=MTR_4g112890 PE=4 SV=1;tr|G7JU39|G7JU39_MEDTR Putative cysteine-rich transmembrane CYSTM domain-containing protein OS=Medicago truncatula OX=3880 GN=MTR_4g112890 PE=2	1.72284	0.00194553	1.72485	22.7405	24.4653	nd	nd	nd	1.2316	0.0664496	-0.881571	nd	nd	nd	nd	nd	nd	nd	nd	nd
A0A072UYZ4	tr|A0A072UYZ4|A0A072UYZ4_MEDTR Protein-L-isoaspartate O-methyltransferase OS=Medicago truncatula OX=3880 GN=25489529 PE=3 SV=1	4.68517	0	1.72264	24.2948	26.0175	1.22531	0.0887548	-0.561131	2.01517	0.0193487	-0.7922	nd	nd	nd	nd	nd	nd	nd	nd	nd
G7I6Z9	tr|G7I6Z9|G7I6Z9_MEDTR Alpha/beta hydrolase fold protein OS=Medicago truncatula OX=3880 GN=11429819 PE=4 SV=1	3.45644	5.73614e-05	1.71955	25.0633	26.7828	0.104897	0.848702	-0.0827338	0.322212	0.610979	-0.14293	1.8999	0.023608	-0.262808	2.48676	0.000841905	-0.495175	4.47181	0	-0.737282
A0A072V2V8;A0A072USY6;A0A072URN0	tr|A0A072V2V8|A0A072V2V8_MEDTR DENN (AEX-3) domain protein OS=Medicago truncatula OX=3880 GN=25494181 PE=4 SV=1;tr|A0A072USY6|A0A072USY6_MEDTR DENN (AEX-3) domain protein OS=Medicago truncatula OX=3880 GN=25494181 PE=4 SV=1;tr|A0A072URN0|A0A072URN0_MEDTR D	4.45712	0	1.71955	23.9633	25.6829	0.101151	0.901148	0.0283349	1.19525	0.237	-0.221241	0.0994629	0.815122	-0.0342423	0.767379	0.071051	-0.153749	3.18316	0	-0.752711
A0A072THL1;A0A072TT24	tr|A0A072THL1|A0A072THL1_MEDTR Glycoside hydrolase family 1 protein OS=Medicago truncatula OX=3880 GN=25480320 PE=3 SV=1;tr|A0A072TT24|A0A072TT24_MEDTR Glycoside hydrolase family 1 protein OS=Medicago truncatula OX=3880 GN=MTR_0110s0020 PE=3 SV=1	4.6231	0	1.71761	27.2947	29.0123	0.0507129	0.93374	0.0249678	2.76164	0.0119177	-0.639885	0.82727	0.25127	0.121299	0.707467	0.330121	0.0471232	2.04269	0.00530244	0.180361
G7JB53	tr|G7JB53|G7JB53_MEDTR Acyl thioesterase-like protein OS=Medicago truncatula OX=3880 GN=11432468 PE=4 SV=1	1.07479	0.0133598	1.71077	23.1801	24.8909	1.7051	0.0247778	-1.03989	0.775878	0.202582	-0.529812	nd	nd	nd	nd	nd	nd	nd	nd	nd
G7IAL9	tr|G7IAL9|G7IAL9_MEDTR Signal peptide peptidase-like protein OS=Medicago truncatula OX=3880 GN=MTR_1g100980 PE=4 SV=1	3.47641	5.81395e-05	1.70785	25.4306	27.1384	0.029163	0.958115	0.0147902	0.275771	0.593	-0.231378	nd	nd	nd	nd	nd	nd	nd	nd	nd
G7J1F3	tr|G7J1F3|G7J1F3_MEDTR Cell division FtsZ-like protein OS=Medicago truncatula OX=3880 GN=11419527 PE=3 SV=1	4.13536	0	1.7078	25.5581	27.2659	0.396067	0.548084	-0.186129	1.62559	0.0700044	-0.457654	0.916895	0.328814	0.0872956	2.39934	0.00907453	0.201521	2.25555	0.00539361	0.170818
G7J1A0	tr|G7J1A0|G7J1A0_MEDTR Glucose-6-phosphate/phosphate translocator-like protein OS=Medicago truncatula OX=3880 GN=11421702 PE=2 SV=1	5.16047	0	1.70223	29.2824	30.9847	0.208835	0.774853	0.077336	1.20463	0.187433	-0.279832	0.78919	0.578113	0.0437489	0.696968	0.324486	-0.0481627	3.60846	0.000542557	-0.24374
G7K4H3	tr|G7K4H3|G7K4H3_MEDTR Multidrug resistance protein ABC transporter family protein OS=Medicago truncatula OX=3880 GN=11436663 PE=4 SV=2	6.23663	0	1.70002	26.0851	27.7851	0.00955673	0.98026	-0.00331052	0.203036	0.813607	-0.0470238	1.54989	0.153424	-0.126871	2.10574	0.0203694	-0.161195	1.9557	0.000535833	-0.383305
G7JZK0;G7JZK1;G7KE05	tr|G7JZK0|G7JZK0_MEDTR Asparagine synthetase [glutamine-hydrolyzing] OS=Medicago truncatula OX=3880 GN=11426313 PE=4 SV=1;tr|G7JZK1|G7JZK1_MEDTR Asparagine synthetase [glutamine-hydrolyzing] OS=Medicago truncatula OX=3880 GN=11426313 PE=4 SV=1	5.67494	0	1.6958	30.204	31.8998	3.96722	0	-1.8835	4.74682	0.00312727	-0.92947	3.04672	0.000817204	-0.868693	4.61013	0	-0.699486	1.58802	0.000701015	0.451633
I3T1H7	tr|I3T1H7|I3T1H7_MEDTR Fiber protein Fb34 OS=Medicago truncatula OX=3880 GN=25487379 PE=2 SV=1	4.26739	0	1.69409	27.5924	29.2865	0.115948	0.833478	-0.0943247	1.90591	0.0291372	-0.689602	1.65546	0.0477279	-0.219693	1.77689	0.0104055	-0.227771	3.03754	1.23008e-05	-0.484035
G7IC32;A0A072VL11;A0A072VWK5	tr|G7IC32|G7IC32_MEDTR PfkB family carbohydrate kinase OS=Medicago truncatula OX=3880 GN=11415100 PE=3 SV=1	2.77461	0.000104204	1.69209	27.5648	29.2569	0.309183	0.677441	-0.10996	0.21604	0.789687	0.0555978	0.430692	0.444186	-0.0888296	2.85139	0.00608082	-0.210667	5.87252	0	-0.844293
G7JIA6	tr|G7JIA6|G7JIA6_MEDTR Protein transport protein Sec61 subunit beta OS=Medicago truncatula OX=3880 GN=11419972 PE=2 SV=1	2.37587	0.000207273	1.69135	22.5669	24.2583	0.76044	0.211757	0.468975	0.120671	0.821953	-0.0880489	0.182229	0.675957	0.0590883	0.213462	0.409219	-0.0677497	1.1068	0.00592761	-0.271575
G7IN96;A0A072VE48	tr|G7IN96|G7IN96_MEDTR Ion channel POLLUX OS=Medicago truncatula OX=3880 GN=MTR_2g005870 PE=4 SV=1;tr|A0A072VE48|A0A072VE48_MEDTR Ion channel pollux-like protein OS=Medicago truncatula OX=3880 GN=11433851 PE=4 SV=1	3.15832	4.43459e-05	1.68918	23.0794	24.7685	0.0245898	0.964016	0.0111319	1.75963	0.0597279	-0.466442	nd	nd	nd	nd	nd	nd	nd	nd	nd
A0A072UYW9;G7JZI3	tr|A0A072UYW9|A0A072UYW9_MEDTR Microsomal omega-3 fatty acid desaturase OS=Medicago truncatula OX=3880 GN=25490906 PE=4 SV=1	3.37523	5.29568e-05	1.68764	23.9767	25.6643	0.0127558	0.973113	-0.0111523	1.64263	0.112584	-0.31388	nd	nd	nd	nd	nd	nd	nd	nd	nd
A0A072V5R8	tr|A0A072V5R8|A0A072V5R8_MEDTR Cytochrome P450 family 81 protein OS=Medicago truncatula OX=3880 GN=25488209 PE=3 SV=1	1.10801	0.0122126	1.68727	27.2527	28.94	0.46728	0.389045	0.409627	0.711613	0.309708	0.284316	nd	nd	nd	nd	nd	nd	nd	nd	nd
G7JIM7;A0A072UN53	tr|G7JIM7|G7JIM7_MEDTR Kinesin motor catalytic domain protein OS=Medicago truncatula OX=3880 GN=11438071 PE=3 SV=2;tr|A0A072UN53|A0A072UN53_MEDTR Kinesin motor catalytic domain protein OS=Medicago truncatula OX=3880 GN=11438071 PE=3 SV=1	3.78802	0	1.6867	23.9699	25.6566	0.159784	0.8424	0.0472075	0.706335	0.340708	-0.239996	0.524339	0.418394	-0.0858721	1.44675	0.0350326	-0.153053	1.04254	0.0156195	-0.174336
G7LIZ2;G7LIZ1	tr|G7LIZ2|G7LIZ2_MEDTR Lipoxygenase OS=Medicago truncatula OX=3880 GN=11428618 PE=3 SV=1;tr|G7LIZ1|G7LIZ1_MEDTR Lipoxygenase OS=Medicago truncatula OX=3880 GN=11428618 PE=3 SV=1	4.08825	0	1.68434	27.458	29.1424	1.09549	0.0852172	-0.811445	2.35071	0.008128	-1.11773	1.76526	0.0094649	-0.422546	0.363971	0.22806	-0.0989263	2.86144	0	0.872739
G7JYK1	tr|G7JYK1|G7JYK1_MEDTR Putative major sperm protein (MSP) OS=Medicago truncatula OX=3880 GN=11428421 PE=4 SV=1	3.57733	6.22407e-05	1.67862	24.6543	26.3329	0.384417	0.629265	-0.116578	1.31705	0.0942878	-0.489149	2.02407	0.0692117	-0.167709	2.1669	0.00505041	-0.261196	3.28535	0.000302863	-0.297719
G7IAG4	tr|G7IAG4|G7IAG4_MEDTR Alkaline/neutral invertase OS=Medicago truncatula OX=3880 GN=11408526 PE=3 SV=1	5.25084	0	1.67697	29.4816	31.1586	2.32981	0.0179523	-0.727429	2.61495	0.0219253	-0.492262	1.88821	0.0283789	-0.246758	2.90901	0.00314115	-0.250782	4.17897	1.35677e-05	-0.419387
G7IQT0;G7IQT1;G7IQT2	tr|G7IQT0|G7IQT0_MEDTR Glyceraldehyde-3-phosphate dehydrogenase OS=Medicago truncatula OX=3880 GN=11425454 PE=2 SV=2;tr|G7IQT1|G7IQT1_MEDTR Glyceraldehyde-3-phosphate dehydrogenase OS=Medicago truncatula OX=3880 GN=11425454 PE=3 SV=1;tr|G7IQT2|G7IQT2_MEDTR	4.96326	0	1.67639	29.7467	31.4231	1.10558	0.130967	-0.443041	2.06275	0.0471972	-0.441201	1.47549	0.116055	-0.152194	4.16212	0.00359081	-0.209077	6.51934	0	-0.363883
G7IEB7	tr|G7IEB7|G7IEB7_MEDTR PHD finger protein. putative OS=Medicago truncatula OX=3880 GN=11420802 PE=4 SV=2	3.55716	6.10376e-05	1.67461	24.0919	25.7665	0.834982	0.234058	0.329199	1.38023	0.073025	-0.584076	1.76221	0.130756	-0.131253	1.32405	0.0463414	-0.139442	3.3339	5.60602e-05	-0.399459
A0A072TU60;G7L9L9	tr|A0A072TU60|A0A072TU60_MEDTR Cationic amino acid transporter-like protein OS=Medicago truncatula OX=3880 GN=11439928 PE=4 SV=1;tr|G7L9L9|G7L9L9_MEDTR Cationic amino acid transporter-like protein OS=Medicago truncatula OX=3880 GN=11439928 PE=4 SV=1	1.49652	0.00406547	1.67312	26.5043	28.1775	2.2338	0.00589063	-1.73858	1.75804	0.0217815	-1.05549	2.31893	0.000663102	-1.06711	3.60434	0	-1.33058	4.88731	0	-2.26194
G7L0P2	tr|G7L0P2|G7L0P2_MEDTR Uncharacterized protein OS=Medicago truncatula OX=3880 GN=11435245 PE=4 SV=1	2.49853	0.00014966	1.67236	26.265	27.9374	1.51988	0.106589	0.337847	0.459538	0.426589	-0.298347	1.54134	0.0503715	0.226272	0.220718	0.617623	0.0263453	0.837033	0.107976	0.0662158
G7J7L6	tr|G7J7L6|G7J7L6_MEDTR Ferrochelatase OS=Medicago truncatula OX=3880 GN=11429865 PE=3 SV=1	1.65319	0.0025173	1.66881	25.4146	27.0834	1.42117	0.0591649	0.626142	0.347167	0.496602	0.337896	nd	nd	nd	nd	nd	nd	nd	nd	nd
A0A072UGB8	tr|A0A072UGB8|A0A072UGB8_MEDTR ADP.ATP carrier protein OS=Medicago truncatula OX=3880 GN=25491350 PE=3 SV=1	5.03844	0	1.66825	28.6989	30.3671	1.48599	0.342661	0.131366	1.76017	0.175396	-0.215346	1.82891	0.327923	0.0712131	0.878584	0.288875	-0.0507131	7.5129	0	-0.701006
G7IYA2	tr|G7IYA2|G7IYA2_MEDTR Putative translocation protein Sec62 OS=Medicago truncatula OX=3880 GN=11443180 PE=4 SV=1	2.58166	0.000132924	1.66762	27.4697	29.1373	0.0953233	0.912469	0.023042	0.193464	0.784949	-0.0659695	0.987893	0.303915	-0.091396	3.15475	0.00140417	-0.317366	5.62425	0	-0.615402
G7IFH4	tr|G7IFH4|G7IFH4_MEDTR Uncharacterized protein OS=Medicago truncatula OX=3880 GN=11443315 PE=4 SV=1	1.47704	0.00420898	1.66432	22.9786	24.6429	nd	nd	nd	0.354616	0.500439	-0.300791	nd	nd	nd	nd	nd	nd	nd	nd	nd
Q2HUB7	tr|Q2HUB7|Q2HUB7_MEDTR Putative thiol-disulphide oxidoreductase DCC OS=Medicago truncatula OX=3880 GN=11434785 PE=4 SV=1	4.94305	0	1.66192	24.2567	25.9187	0.406909	0.520588	0.213497	0.903473	0.248124	-0.283233	nd	nd	nd	nd	nd	nd	nd	nd	nd
G7KH34;A0A072UGP0	tr|G7KH34|G7KH34_MEDTR Indole-3-glycerol phosphate synthase OS=Medicago truncatula OX=3880 GN=11429687 PE=3 SV=1;tr|A0A072UGP0|A0A072UGP0_MEDTR Indole-3-glycerol phosphate synthase OS=Medicago truncatula OX=3880 GN=11429687 PE=3 SV=1	5.41113	0	1.65835	28.7881	30.4465	0.469207	0.502597	-0.186107	0.933151	0.391031	-0.147776	1.45888	0.0545045	-0.22804	2.13761	0.0072666	-0.233305	5.27875	0	-0.707259
A0A072V8F1	tr|A0A072V8F1|A0A072V8F1_MEDTR Flavin-containing monooxygenase OS=Medicago truncatula OX=3880 GN=MTR_2g450310 PE=3 SV=1	2.76836	0.000102564	1.65776	25.7717	27.4295	0.655008	0.265009	0.445834	1.66626	0.0299043	0.925687	nd	nd	nd	nd	nd	nd	nd	nd	nd
A0A072UTE9;G7JSL4	tr|A0A072UTE9|A0A072UTE9_MEDTR LRR receptor-like kinase family protein OS=Medicago truncatula OX=3880 GN=25488505 PE=3 SV=1	1.57912	0.00324351	1.65281	22.2247	23.8775	0.241144	0.849394	-0.0329412	0.376169	0.483901	-0.298765	nd	nd	nd	nd	nd	nd	nd	nd	nd
A0A072ULF3	tr|A0A072ULF3|A0A072ULF3_MEDTR Fatty acyl-CoA reductase OS=Medicago truncatula OX=3880 GN=25492296 PE=3 SV=1	3.31291	4.93827e-05	1.64402	23.8294	25.4734	2.4127	0.028666	0.466556	0.0245262	0.956837	0.0119147	nd	nd	nd	nd	nd	nd	nd	nd	nd
A0A072ULE3	tr|A0A072ULE3|A0A072ULE3_MEDTR Protein DETOXIFICATION OS=Medicago truncatula OX=3880 GN=25496619 PE=3 SV=1	1.88993	0.00109355	1.64136	25.1943	26.8357	0.991324	0.178998	0.359769	0.128978	0.798677	0.112036	nd	nd	nd	nd	nd	nd	nd	nd	nd
I3RZT7	tr|I3RZT7|I3RZT7_MEDTR Thioredoxin OS=Medicago truncatula OX=3880 GN=25487349 PE=2 SV=1	4.75504	0	1.63842	27.5218	29.1602	1.66906	0.0226425	1.31423	2.72416	0.00595092	1.1549	1.95106	0.0125541	0.330753	2.8742	0.00707927	0.200251	4.03639	0	0.483472
A0A072U4C4	tr|A0A072U4C4|A0A072U4C4_MEDTR Glutathione S-transferase OS=Medicago truncatula OX=3880 GN=25501802 PE=2 SV=1	2.71348	0.0001202	1.63827	28.008	29.6463	1.89029	0.0252195	0.746785	2.23955	0.0261836	0.556216	1.19894	0.209142	-0.116616	0.194646	0.689501	0.020159	1.41345	0.011716	0.164441
A0A072V6Q4;A0A072V7G1	tr|A0A072V6Q4|A0A072V6Q4_MEDTR Glycosyltransferase OS=Medicago truncatula OX=3880 GN=25486435 PE=3 SV=1	1.20618	0.00929563	1.6319	23.0186	24.6505	0.448861	0.473472	0.239829	0.103335	0.823199	-0.13642	nd	nd	nd	nd	nd	nd	nd	nd	nd
A0A072VN06	tr|A0A072VN06|A0A072VN06_MEDTR Putative immunoglobulin E-set. protein-tyrosine phosphatase. phosphoglucan phosphatase DSP4 OS=Medicago truncatula OX=3880 GN=25484855 PE=4 SV=1	6.22546	0	1.62918	27.373	29.0022	2.93292	0.0056	-0.92344	4.29157	0.00195041	-0.85583	2.16616	0.00614035	-0.401287	4.34788	0.000221498	-0.508049	6.73712	0	-1.22622
G7KX01;A0A072TYL6	tr|G7KX01|G7KX01_MEDTR Carboxypeptidase OS=Medicago truncatula OX=3880 GN=11442975 PE=3 SV=2;tr|A0A072TYL6|A0A072TYL6_MEDTR Carboxypeptidase OS=Medicago truncatula OX=3880 GN=11442975 PE=3 SV=1	2.30688	0.000329774	1.62843	23.0888	24.7173	0.281534	0.679854	-0.12753	1.45545	0.0467259	0.85755	0.204071	0.640426	0.0664784	0.339899	0.284467	0.0792091	2.24094	0.00123877	0.272814
G7L6Z3	tr|G7L6Z3|G7L6Z3_MEDTR Serrate RNA effector molecule-like protein OS=Medicago truncatula OX=3880 GN=MTR_8g043980 PE=4 SV=2	4.8328	0	1.62224	24.7922	26.4144	0.400165	0.650295	-0.0990804	1.01696	0.215524	-0.291382	0.984573	0.332271	0.0840706	0.372593	0.481143	-0.0359905	3.05035	0.000384708	-0.283952
G7J9X2	tr|G7J9X2|G7J9X2_MEDTR 60S ribosomal protein L39-3 OS=Medicago truncatula OX=3880 GN=11435427 PE=2 SV=1	1.69481	0.00231106	1.618	28.0579	29.6759	0.34253	0.536161	-0.281549	1.13071	0.0695696	-1.15963	nd	nd	nd	nd	nd	nd	nd	nd	nd
G7IK84;A0A072V3G7	tr|G7IK84|G7IK84_MEDTR Nudix hydrolase-like protein OS=Medicago truncatula OX=3880 GN=11439307 PE=4 SV=2;tr|A0A072V3G7|A0A072V3G7_MEDTR Nudix hydrolase-like protein OS=Medicago truncatula OX=3880 GN=11439307 PE=4 SV=1	2.87728	7.40741e-05	1.61669	23.4476	25.0643	nd	nd	nd	2.14005	0.0210564	-0.665551	nd	nd	nd	nd	nd	nd	nd	nd	nd
A0A072UJX7	tr|A0A072UJX7|A0A072UJX7_MEDTR Heavy metal transport/detoxification superfamily protein OS=Medicago truncatula OX=3880 GN=25492402 PE=4 SV=1	2.01611	0.000683553	1.61584	22.9728	24.5887	0.0149861	0.97456	0.00589689	0.286934	0.653645	-0.123701	0.502212	0.443152	-0.0803805	0.217964	0.614509	-0.0268586	0.367678	0.23218	-0.0486832
G7IEZ3	tr|G7IEZ3|G7IEZ3_MEDTR Putative polar-amino-acid-transporting ATPase OS=Medicago truncatula OX=3880 GN=11421924 PE=4 SV=1	4.5828	0	1.60716	24.1887	25.7958	0.40442	0.682993	-0.0819149	0.672044	0.337375	-0.26245	nd	nd	nd	nd	nd	nd	nd	nd	nd
G7J7H7;G7J7H8	tr|G7J7H7|G7J7H7_MEDTR Putative nucleotide-binding alpha-beta plait domain-containing protein OS=Medicago truncatula OX=3880 GN=11444223 PE=4 SV=2;tr|G7J7H8|G7J7H8_MEDTR RNA-binding protein with multiple splicing protein OS=Medicago truncatula OX=3880 GN=1	4.95163	0	1.6035	26.1611	27.7645	1.5979	0.0672123	-0.450225	1.61461	0.0704807	-0.460687	0.458777	0.495929	-0.0700147	0.961466	0.0732875	0.128652	1.11991	0.007958	0.231235
A0A072UR57	tr|A0A072UR57|A0A072UR57_MEDTR Uncharacterized protein OS=Medicago truncatula OX=3880 GN=25493755 PE=4 SV=1	2.84	0.000105706	1.59783	21.6293	23.2271	0.011174	0.978407	0.00446574	1.4776	0.0416397	0.894569	nd	nd	nd	nd	nd	nd	nd	nd	nd
Q9M7I2	tr|Q9M7I2|Q9M7I2_MEDTR Cell cycle switch protein CCS52a OS=Medicago truncatula OX=3880 GN=CCS52 PE=4 SV=1	1.57349	0.00335173	1.59121	22.317	23.9082	0.759363	0.200074	-0.524588	0.582172	0.316109	-0.415367	nd	nd	nd	nd	nd	nd	nd	nd	nd
G7K592;A0A072UCK7	tr|G7K592|G7K592_MEDTR Protein RER1 OS=Medicago truncatula OX=3880 GN=11405778 PE=2 SV=1;tr|A0A072UCK7|A0A072UCK7_MEDTR Protein RER1 OS=Medicago truncatula OX=3880 GN=11405778 PE=3 SV=1	2.86976	7.33048e-05	1.58957	25.6576	27.2471	0.802109	0.26451	0.295922	1.14817	0.121059	-0.478543	0.129536	0.850316	0.019235	1.26082	0.0404412	-0.153537	4.22039	0	-0.605021
G7K7F5	tr|G7K7F5|G7K7F5_MEDTR LBP/BPI/CETP family. carboxy-terminal domain protein OS=Medicago truncatula OX=3880 GN=11430477 PE=4 SV=2	3.91833	0	1.58853	23.8423	25.4308	0.375038	0.586833	0.1582	1.44508	0.0834726	-0.464122	0.00554675	0.992893	-0.00103819	0.531659	0.338106	0.0502665	0.86364	0.0802493	0.0791023
G7J263	tr|G7J263|G7J263_MEDTR Heterogeneous nuclear ribonucleoprotein OS=Medicago truncatula OX=3880 GN=11439103 PE=4 SV=1	4.29824	0	1.58676	26.6056	28.1924	0.0122063	0.976131	-0.0058136	1.88441	0.0456252	-0.511699	0.680816	0.356982	0.091572	0.863725	0.106835	0.10613	0.420158	0.182746	0.0579996
A0A072UMH7;A0A072UPD7;A0A072UM81;A0A072UYF9	tr|A0A072UMH7|A0A072UMH7_MEDTR Putative uridine kinase OS=Medicago truncatula OX=3880 GN=25492999 PE=4 SV=1;tr|A0A072UPD7|A0A072UPD7_MEDTR p-loop nucleoside triphosphate hydrolase superfamily protein OS=Medicago truncatula OX=3880 GN=25492999 PE=4 SV=1;tr|	5.22415	0	1.58652	23.4377	25.0243	0.104816	0.893153	-0.032711	2.51163	0.0174896	-0.573737	nd	nd	nd	nd	nd	nd	nd	nd	nd
A0A072TTY6;G7JRW9	tr|A0A072TTY6|A0A072TTY6_MEDTR Acyl-coenzyme A oxidase OS=Medicago truncatula OX=3880 GN=25501936 PE=3 SV=1	7.33534	0	1.58469	28.9988	30.5835	1.2425	0.151606	-0.316216	3.98954	0.0161458	-0.372844	1.50425	0.285228	-0.0840281	1.15343	0.101696	-0.0962756	0.271724	0.420304	-0.0268176
G7I8F2	tr|G7I8F2|G7I8F2_MEDTR Long-chain fatty acyl CoA ligase. putative OS=Medicago truncatula OX=3880 GN=11409239 PE=4 SV=1	4.2925	0	1.58378	24.0226	25.6064	0.218827	0.72113	0.127573	2.36768	0.0596484	-0.335454	0.275483	0.783178	0.0241065	1.11522	0.287306	0.0483398	3.53941	0.000267077	0.300002
A0A072UNS8;A0A072UYU4	tr|A0A072UNS8|A0A072UNS8_MEDTR DUF1764 domain protein OS=Medicago truncatula OX=3880 GN=MTR_4g088585 PE=4 SV=1;tr|A0A072UYU4|A0A072UYU4_MEDTR DUF1764 domain protein OS=Medicago truncatula OX=3880 GN=MTR_4g088585 PE=4 SV=1	1.48043	0.00432837	1.58301	23.6551	25.2381	0.132381	0.790201	-0.174786	0.712833	0.242274	-0.452103	nd	nd	nd	nd	nd	nd	nd	nd	nd
A0A072U2M8;A0A072UDQ7;A0A072TET6	tr|A0A072U2M8|A0A072U2M8_MEDTR Casein kinase I-like protein OS=Medicago truncatula OX=3880 GN=25499280 PE=3 SV=1;tr|A0A072UDQ7|A0A072UDQ7_MEDTR Casein kinase I-like protein OS=Medicago truncatula OX=3880 GN=25499280 PE=4 SV=1	4.52444	0	1.56537	22.7973	24.3627	0.394753	0.411211	0.6671	1.00267	0.138217	-0.533131	nd	nd	nd	nd	nd	nd	nd	nd	nd
G7I912	tr|G7I912|G7I912_MEDTR Cytokinin oxidase/dehydrogenase-like protein OS=Medicago truncatula OX=3880 GN=11431926 PE=4 SV=1	1.64249	0.00281642	1.56478	22.4376	24.0023	0.210995	0.721837	0.136502	0.519248	0.371466	0.34682	0.149085	0.743635	0.0443165	0.714239	0.122664	-0.107194	3.65348	0	-1.07147
G7I2P5;A0A072VLZ4	tr|G7I2P5|G7I2P5_MEDTR 4-coumarate:CoA ligase-like protein OS=Medicago truncatula OX=3880 GN=11431202 PE=4 SV=1;tr|A0A072VLZ4|A0A072VLZ4_MEDTR 4-coumarate:CoA ligase-like protein OS=Medicago truncatula OX=3880 GN=11431202 PE=4 SV=1	3.08191	8.33333e-05	1.56386	23.1758	24.7396	0.600962	0.282577	0.479736	0.12033	0.826126	0.0788083	nd	nd	nd	nd	nd	nd	nd	nd	nd
A0A072UZG6;A0A072V055;A0A072V1E1	tr|A0A072UZG6|A0A072UZG6_MEDTR Uncharacterized protein OS=Medicago truncatula OX=3880 GN=MTR_3g081560 PE=4 SV=1;tr|A0A072V055|A0A072V055_MEDTR Uncharacterized protein OS=Medicago truncatula OX=3880 GN=MTR_3g081560 PE=4 SV=1;tr|A0A072V1E1|A0A072V1E1_MEDTR U	2.83465	0.000104265	1.55465	22.862	24.4167	0.0611884	0.915134	0.0370452	0.718224	0.271176	-0.35925	nd	nd	nd	nd	nd	nd	nd	nd	nd
G7JZP3	tr|G7JZP3|G7JZP3_MEDTR Laccase OS=Medicago truncatula OX=3880 GN=11410085 PE=3 SV=1	5.21358	0	1.55245	27.566	29.1185	0.210731	0.746272	0.0995572	0.0909846	0.893848	-0.0310364	2.396	0.0161971	0.255265	2.29158	0.00326743	0.290504	2.65347	0.00326852	0.183957
G7JHQ0	tr|G7JHQ0|G7JHQ0_MEDTR DUF1639 family protein OS=Medicago truncatula OX=3880 GN=11406897 PE=4 SV=1	2.93706	7.49532e-05	1.55109	22.0041	23.5552	nd	nd	nd	0.95032	0.149701	-0.531277	nd	nd	nd	nd	nd	nd	nd	nd	nd
G7JLC0	tr|G7JLC0|G7JLC0_MEDTR Myelodysplasia-myeloid leukemia factor 1-interacting protein OS=Medicago truncatula OX=3880 GN=MTR_4g102250 PE=4 SV=2	1.91514	0.0011012	1.54976	24.4238	25.9735	0.887318	0.296778	-0.219715	0.460181	0.388002	-0.42758	nd	nd	nd	nd	nd	nd	nd	nd	nd
A0A072TL50	tr|A0A072TL50|A0A072TL50_MEDTR Defensin-like protein OS=Medicago truncatula OX=3880 GN=MTR_8g012795 PE=3 SV=1	2.26067	0.000404057	1.54382	25.0674	26.6112	1.29893	0.0513834	1.00107	1.86899	0.0148571	1.28405	0.0461595	0.902422	-0.0222043	1.81704	0.00275086	0.387359	4.28738	0	1.08635
I3S7F1	tr|I3S7F1|I3S7F1_MEDTR Uncharacterized protein OS=Medicago truncatula OX=3880 GN=25481871 PE=2 SV=1	1.43713	0.00496949	1.54096	26.5293	28.0703	1.62847	0.0200847	1.99461	2.66849	0.00324074	-1.89782	0.312314	0.495052	0.0949153	1.42692	0.0216037	0.194824	4.5256	0	0.968056
G7K092;A0A072UDQ3	tr|G7K092|G7K092_MEDTR Polygalacturonase OS=Medicago truncatula OX=3880 GN=11407103 PE=3 SV=2;tr|A0A072UDQ3|A0A072UDQ3_MEDTR Polygalacturonase OS=Medicago truncatula OX=3880 GN=11407103 PE=3 SV=1	2.64143	0.000134021	1.5397	23.3708	24.9105	0.0335738	0.954575	-0.0151234	0.103487	0.852297	-0.0646071	1.52843	0.127316	0.141977	2.02484	0.0113141	0.202845	0.800478	0.0311053	0.14469
A0A072UZI8	tr|A0A072UZI8|A0A072UZI8_MEDTR ATP-dependent DNA helicase OS=Medicago truncatula OX=3880 GN=25489175 PE=3 SV=1	3.70256	6.29591e-05	1.53953	23.7147	25.2542	0.0183796	0.9696	0.0090154	0.558426	0.48328	-0.153125	0.93358	0.293191	0.0972579	0.100554	0.804999	0.013243	0.24424	0.369108	-0.0338066
G7J587	tr|G7J587|G7J587_MEDTR Uncharacterized protein OS=Medicago truncatula OX=3880 GN=11442507 PE=4 SV=1	2.20907	0.000427397	1.53465	22.9045	24.4391	0.166792	0.753669	0.154818	0.0135311	0.971719	0.00718403	1.39375	0.162069	0.128506	1.14992	0.171463	-0.0697424	4.4348	0	-0.466217
G7L9K1	tr|G7L9K1|G7L9K1_MEDTR Putative UDP-arabinose 4-epimerase OS=Medicago truncatula OX=3880 GN=MTR_8g089180 PE=4 SV=2	3.744	6.34921e-05	1.53205	22.9096	24.4417	0.837423	0.19454	0.42919	0.930395	0.221875	-0.31684	nd	nd	nd	nd	nd	nd	nd	nd	nd
A0A072V2E8;A0A072V1Y1	tr|A0A072V2E8|A0A072V2E8_MEDTR Embryonic flower-like protein. putative OS=Medicago truncatula OX=3880 GN=MTR_3g110082 PE=4 SV=1;tr|A0A072V1Y1|A0A072V1Y1_MEDTR Embryonic flower-like protein. putative OS=Medicago truncatula OX=3880 GN=25490113 PE=4 SV=1	2.75066	0.000119205	1.53042	23.2855	24.8159	0.89819	0.169687	0.467725	1.03042	0.179568	-0.35974	0.139311	0.775657	0.0361867	2.04369	0.0103668	0.209022	0.214375	0.308641	-0.0474365
Q93YX6	tr|Q93YX6|Q93YX6_MEDTR Calcium-transporting ATPase OS=Medicago truncatula OX=3880 GN=MCA2 PE=3 SV=1	4.20115	0	1.51549	24.2648	25.7803	1.74203	0.0508918	0.498956	0.956933	0.200315	-0.347859	1.14927	0.138766	0.157524	2.40517	0.000238976	0.686707	0.0742436	0.750668	-0.0108411
A0A072V151	tr|A0A072V151|A0A072V151_MEDTR L-ascorbate oxidase OS=Medicago truncatula OX=3880 GN=MTR_3g078700 PE=3 SV=1	4.1111	0	1.51532	29.8628	31.3781	0.101857	0.869067	0.0555255	0.973111	0.275158	-0.226547	1.30934	0.0516252	0.256849	1.584	0.0133319	0.224199	2.37977	0.000536986	0.320323
A0A072UQU2;G7KFX1	tr|A0A072UQU2|A0A072UQU2_MEDTR Transmembrane protein. putative OS=Medicago truncatula OX=3880 GN=11432091 PE=4 SV=1;tr|G7KFX1|G7KFX1_MEDTR Transmembrane protein. putative OS=Medicago truncatula OX=3880 GN=11432091 PE=4 SV=1	0.853642	0.0299036	1.51512	26.7025	28.2176	0.121901	0.824934	-0.0996272	0.00637549	0.978652	0.0118688	1.42109	0.089464	0.179024	2.60001	0.00613188	0.219534	2.90463	0.000885451	0.249349
G7IP52	tr|G7IP52|G7IP52_MEDTR Putative S-phase kinase-associated protein OS=Medicago truncatula OX=3880 GN=11443849 PE=3 SV=2	1.60544	0.00324438	1.51484	23.1217	24.6366	0.34791	0.571938	0.19906	0.0135489	0.96984	0.0101771	nd	nd	nd	nd	nd	nd	nd	nd	nd
I3T2Q3;A0A072VRD0	tr|I3T2Q3|I3T2Q3_MEDTR 60S ribosomal L35-like protein OS=Medicago truncatula OX=3880 GN=25485738 PE=2 SV=1	1.81506	0.00169954	1.51386	27.5965	29.1103	1.11776	0.0744863	0.944052	0.617581	0.457623	-0.157036	0.846807	0.371624	0.0790363	0.352881	0.394562	-0.0495226	2.26846	0.005782	0.167226
G7L4V0	tr|G7L4V0|G7L4V0_MEDTR Peptide/nitrate transporter OS=Medicago truncatula OX=3880 GN=11420145 PE=4 SV=1	1.55937	0.00382136	1.51178	23.951	25.4628	3.56428	0.00248	1.35396	2.71731	0.00439063	1.4809	nd	nd	nd	nd	nd	nd	nd	nd	nd
G7LBG9;G7LBH0	tr|G7LBG9|G7LBG9_MEDTR Putative Ccc1 family protein OS=Medicago truncatula OX=3880 GN=11410138 PE=4 SV=1	2.71542	0.000115508	1.51164	23.8473	25.359	nd	nd	nd	1.37512	0.074554	-0.574487	0.995811	0.149092	0.165549	0.835098	0.046225	-0.192437	2.64823	1.33132e-05	-0.664419
G7J0G1	tr|G7J0G1|G7J0G1_MEDTR Putative STAR protein. homodimerization region OS=Medicago truncatula OX=3880 GN=11422411 PE=4 SV=1	2.40187	0.000245583	1.50642	25.005	26.5114	1.73971	0.0244502	-0.998936	1.95449	0.0239024	-0.762393	1.95055	0.00304094	-0.649409	2.37647	0.00108	-0.476271	2.44962	0	-1.19787
G7KSB1;A0A072U1A0	tr|G7KSB1|G7KSB1_MEDTR DnaJ heat shock amino-terminal domain protein OS=Medicago truncatula OX=3880 GN=11413621 PE=4 SV=1;tr|A0A072U1A0|A0A072U1A0_MEDTR DnaJ heat shock amino-terminal domain protein OS=Medicago truncatula OX=3880 GN=11413621 PE=4 SV=1	4.16462	0	1.50622	26.5267	28.033	1.52091	0.0860354	-0.398327	1.32876	0.134761	-0.343206	1.14263	0.350004	-0.0757128	0.23527	0.87373	0.00646377	5.75221	0	-0.385435
G7K4W2;A0A072URI5	tr|G7K4W2|G7K4W2_MEDTR Putative DAZ-associated protein 1. RNA recognition motif 2 OS=Medicago truncatula OX=3880 GN=11424064 PE=4 SV=1;tr|A0A072URI5|A0A072URI5_MEDTR RNA-binding (RRM/RBD/RNP motif) family protein OS=Medicago truncatula OX=3880 GN=11424064	2.92564	7.40284e-05	1.50397	24.8419	26.3458	0.0883677	0.912886	-0.0244204	1.47059	0.0665385	-0.562201	1.36021	0.272658	0.0900474	1.08865	0.16271	-0.0734825	3.60716	0.00160562	-0.198626
A0A072UDJ6;A0A072U2E4	tr|A0A072UDJ6|A0A072UDJ6_MEDTR E3 ubiquitin protein ligase DRIP2. putative OS=Medicago truncatula OX=3880 GN=25499205 PE=4 SV=1;tr|A0A072U2E4|A0A072U2E4_MEDTR E3 ubiquitin protein ligase DRIP2. putative OS=Medicago truncatula OX=3880 GN=25499205 PE=4 SV=1	1.30664	0.00728029	1.50203	22.8484	24.3504	nd	nd	nd	1.21548	0.0625109	-0.994698	nd	nd	nd	nd	nd	nd	nd	nd	nd
G7JXY4	tr|G7JXY4|G7JXY4_MEDTR Putative transcription factor WRKY family OS=Medicago truncatula OX=3880 GN=11433776 PE=4 SV=2	4.17425	0	1.50176	23.4455	24.9473	0.244139	0.660043	0.195295	0.1039	0.864803	-0.0479164	nd	nd	nd	nd	nd	nd	nd	nd	nd
G7JPK6	tr|G7JPK6|G7JPK6_MEDTR Putative translocon-associated protein (TRAP). alpha subunit OS=Medicago truncatula OX=3880 GN=11443646 PE=4 SV=1	3.24022	4.43131e-05	1.50047	28.496	29.9965	0.00716974	0.981995	0.00322088	1.6804	0.05805	-0.514583	0.135267	0.898887	0.0113262	1.19224	0.129094	-0.0827124	5.00851	0	-0.405855
O24101	tr|O24101|O24101_MEDTR Lipid transfer protein OS=Medicago truncatula OX=3880 GN=MtN5 PE=2 SV=2	2.76813	0.000119337	1.50034	29.129	30.6293	0.438009	0.519248	-0.18972	1.69056	0.0330667	0.813098	0.398911	0.346621	-0.151119	0.525669	0.126383	-0.131997	1.18875	0.0056511	-0.260414
G7I715;G7I714	tr|G7I715|G7I715_MEDTR UDP-sugar transporter-like protein OS=Medicago truncatula OX=3880 GN=MTR_1g012590 PE=4 SV=1;tr|G7I714|G7I714_MEDTR UDP-sugar transporter-like protein OS=Medicago truncatula OX=3880 GN=MTR_1g012590 PE=4 SV=1	3.31011	4.65839e-05	1.50023	24.216	25.7162	nd	nd	nd	0.376991	0.514169	0.225175	nd	nd	nd	nd	nd	nd	nd	nd	nd
A0A072UNV2;G7K5A3;A0A072UDJ8	tr|A0A072UNV2|A0A072UNV2_MEDTR RNA recognition motif OS=Medicago truncatula OX=3880 GN=11410894 PE=4 SV=1;tr|G7K5A3|G7K5A3_MEDTR Putative nucleotide-binding alpha-beta plait domain-containing protein OS=Medicago truncatula OX=3880 GN=11410894 PE=4 SV=1;tr|	4.1634	0	1.49985	23.9628	25.4626	0.384461	0.684408	-0.084315	1.49096	0.0609647	-0.601101	nd	nd	nd	nd	nd	nd	nd	nd	nd
A0A072VME3;A0A072VMY6	tr|A0A072VME3|A0A072VME3_MEDTR ASCH domain protein OS=Medicago truncatula OX=3880 GN=MTR_1g079925 PE=4 SV=1;tr|A0A072VMY6|A0A072VMY6_MEDTR ASCH domain protein OS=Medicago truncatula OX=3880 GN=MTR_1g079925 PE=4 SV=1	2.5995	0.0001524	1.49728	24.0107	25.508	0.284197	0.716808	0.0901782	0.263407	0.751533	-0.0651155	0.224727	0.612672	0.0714726	0.644868	0.134838	-0.106321	0.517302	0.0863518	-0.0983601
G7L2W9;A0A072U4I1;A0A072U634	tr|G7L2W9|G7L2W9_MEDTR AT-hook motif nuclear-localized protein OS=Medicago truncatula OX=3880 GN=11437013 PE=4 SV=1;tr|A0A072U4I1|A0A072U4I1_MEDTR AT-hook motif nuclear-localized protein OS=Medicago truncatula OX=3880 GN=11437013 PE=4 SV=1;tr|A0A072U634|A0	3.33283	4.71698e-05	1.49557	23.8283	25.3238	0.791978	0.44325	-0.141285	1.31123	0.126581	-0.368925	0.172897	0.680863	-0.060527	0.54797	0.179607	-0.0917294	0.0491217	0.730567	0.0171421
G7JHL2	tr|G7JHL2|G7JHL2_MEDTR DNA-damage-repair/toleration protein DRT111 OS=Medicago truncatula OX=3880 GN=11441386 PE=4 SV=1	1.53056	0.00405735	1.49555	25.4684	26.964	1.89239	0.0486997	0.458197	1.47275	0.0759959	-0.494171	1.64067	0.0544976	0.209306	3.18771	0.00154953	0.302575	4.05551	1.44784e-05	0.461725
B7FKL3;A0A072UNL2	tr|B7FKL3|B7FKL3_MEDTR U3 small nucleolar RNA-associated protein 11 OS=Medicago truncatula OX=3880 GN=25493324 PE=2 SV=1;tr|A0A072UNL2|A0A072UNL2_MEDTR U3 small nucleolar RNA-associated protein. putative OS=Medicago truncatula OX=3880 GN=25493324 PE=4 SV=1	1.54466	0.00389754	1.49345	22.8864	24.3799	0.649748	0.28036	0.396062	0.385927	0.476847	-0.301296	1.43548	0.148182	-0.13416	3.62295	0.000974729	-0.340761	3.58896	1.26801e-05	-0.433142
A0A072UWF8	tr|A0A072UWF8|A0A072UWF8_MEDTR 2-oxoglutarate/malate translocator OS=Medicago truncatula OX=3880 GN=25492562 PE=4 SV=1	3.61411	5.6391e-05	1.49079	27.5182	29.009	0.0568128	0.898124	0.143482	3.46743	0.00351515	-0.880947	nd	nd	nd	nd	nd	nd	nd	nd	nd
A0A072VYL9	tr|A0A072VYL9|A0A072VYL9_MEDTR Cytochrome P450 family 709 protein OS=Medicago truncatula OX=3880 GN=25484736 PE=3 SV=1	3.60615	5.67108e-05	1.49023	26.7855	28.2758	1.19039	0.0964947	0.544631	0.0761303	0.9042	-0.0293317	0.406477	0.423129	-0.101973	0.554977	0.157033	0.103224	2.68243	2.98826e-05	-0.518381
A0A072VZJ3;G7LAS4	tr|A0A072VZJ3|A0A072VZJ3_MEDTR Microtubule organization protein OS=Medicago truncatula OX=3880 GN=25484923 PE=4 SV=1	5.17751	0	1.4893	26.3008	27.7901	2.07466	0.0460846	-0.426199	3.93613	0.006112	-0.576683	1.72973	0.0605551	-0.192827	3.5466	0.0010528	-0.328765	5.69442	0	-0.821949
G7JL95	tr|G7JL95|G7JL95_MEDTR Putative transcription factor WD40-like family OS=Medicago truncatula OX=3880 GN=11446954 PE=4 SV=1	6.55194	0	1.48865	28.0094	29.498	0.127472	0.853919	-0.0522264	2.54883	0.0470435	-0.355544	0.171049	0.868151	-0.0145988	0.16908	0.695683	0.0206568	2.05869	0.00826199	-0.155408
A0A072V4H9	tr|A0A072V4H9|A0A072V4H9_MEDTR Phosphatase 2C family protein OS=Medicago truncatula OX=3880 GN=MTR_2g020970 PE=3 SV=1	3.18193	4.28878e-05	1.48267	25.7929	27.2756	1.06058	0.201791	-0.280132	1.03665	0.151484	-0.440134	nd	nd	nd	nd	nd	nd	nd	nd	nd
A0A072UXA2	tr|A0A072UXA2|A0A072UXA2_MEDTR Putative tripeptidyl-peptidase II OS=Medicago truncatula OX=3880 GN=25492775 PE=3 SV=1	5.99045	0	1.47788	27.1644	28.6422	0.762513	0.320678	0.235876	1.39087	0.210699	-0.219182	1.55485	0.144935	0.130893	1.20921	0.0780808	-0.110417	3.63986	5.57132e-05	-0.369707
G7JL79	tr|G7JL79|G7JL79_MEDTR Ferredoxin-nitrite reductase OS=Medicago truncatula OX=3880 GN=11445727 PE=4 SV=1	1.09475	0.0138024	1.47696	26.1958	27.6728	2.7865	0.0044153	-1.10326	2.19242	0.030769	-0.523516	3.33176	0.000785388	-0.52274	0.585795	0.175022	-0.0903742	4.00197	0	1.28189
A0A072V0P9;A0A072UQS3	tr|A0A072V0P9|A0A072V0P9_MEDTR GPI transamidase subunit PIG-U OS=Medicago truncatula OX=3880 GN=25493659 PE=4 SV=1;tr|A0A072UQS3|A0A072UQS3_MEDTR GPI transamidase subunit PIG-U OS=Medicago truncatula OX=3880 GN=25493659 PE=4 SV=1	2.97606	7.54243e-05	1.47098	25.3963	26.8672	1.82678	0.0495824	0.473582	0.333084	0.552244	-0.21813	nd	nd	nd	nd	nd	nd	nd	nd	nd
A0A072TJ09	tr|A0A072TJ09|A0A072TJ09_MEDTR Galactose oxidase/kelch repeat protein OS=Medicago truncatula OX=3880 GN=25479653 PE=4 SV=1	1.4433	0.00498391	1.46987	23.5007	24.9706	3.57491	0.00295238	-1.52247	0.842856	0.175155	0.56908	0.558085	0.243051	-0.177521	1.47311	0.0043957	0.410274	1.75643	0.00117416	-0.344502
A0A072VAP8	tr|A0A072VAP8|A0A072VAP8_MEDTR Epoxide hydrolase-like protein OS=Medicago truncatula OX=3880 GN=25487635 PE=4 SV=1	5.51757	0	1.4684	27.0817	28.5501	1.13845	0.137166	-0.398467	1.57894	0.073172	-0.459184	3.56468	0.00512301	-0.291962	0.335201	0.526892	-0.0318353	1.67036	0.0193391	0.123143
G7K723;G7KCJ0	tr|G7K723|G7K723_MEDTR Disease resistance protein RGA4 OS=Medicago truncatula OX=3880 GN=11410637 PE=3 SV=2	3.92153	0	1.46366	23.2546	24.7183	1.93985	0.00744242	-2.60103	3.22022	0.00538078	-0.887003	nd	nd	nd	nd	nd	nd	nd	nd	nd
A0A072UT18;G7JHX4	tr|A0A072UT18|A0A072UT18_MEDTR XH/XS domain protein OS=Medicago truncatula OX=3880 GN=25494210 PE=4 SV=1	4.8427	0	1.46184	24.6439	26.1057	0.510893	0.530867	-0.145687	0.643066	0.549592	-0.101491	3.85913	0.148059	-0.099728	3.05093	0.0672772	-0.0903194	5.78115	5.58284e-05	-0.291713
G7LAX7;A0A072TSA5	tr|G7LAX7|G7LAX7_MEDTR Transmembrane protein OS=Medicago truncatula OX=3880 GN=11406253 PE=4 SV=2;tr|A0A072TSA5|A0A072TSA5_MEDTR Transmembrane protein OS=Medicago truncatula OX=3880 GN=11406253 PE=4 SV=1	2.22898	0.000446178	1.46146	25.9989	27.4604	0.662573	0.281914	0.373052	0.0487656	0.923053	0.0301476	nd	nd	nd	nd	nd	nd	nd	nd	nd
G7JQS9	tr|G7JQS9|G7JQS9_MEDTR NAD(P)H dehydrogenase B2 OS=Medicago truncatula OX=3880 GN=11444621 PE=4 SV=2	1.66447	0.00289571	1.46027	25.542	27.0022	0.171971	0.795095	-0.0806936	1.99096	0.0153773	-0.970497	nd	nd	nd	nd	nd	nd	nd	nd	nd
G7L824	tr|G7L824|G7L824_MEDTR Plant/F15D2-27 protein OS=Medicago truncatula OX=3880 GN=11422612 PE=4 SV=1	2.74545	0.000115694	1.45822	26.9746	28.4329	0.974067	0.239452	0.258413	0.291421	0.62217	-0.155308	0.488252	0.48312	0.0711817	1.29809	0.0630308	0.120165	4.22663	0	0.581395
G7L5A1	tr|G7L5A1|G7L5A1_MEDTR Alpha amylase domain protein OS=Medicago truncatula OX=3880 GN=11414836 PE=4 SV=2	5.77932	0	1.45489	27.6874	29.1423	1.37088	0.178397	-0.244797	1.95546	0.0586001	-0.414884	0.202297	0.830033	-0.0194053	0.0104411	0.988773	-0.000677347	0.331271	0.484399	0.0205266
G7IQB2	tr|G7IQB2|G7IQB2_MEDTR Zinc knuckle (CCHC-type) family protein OS=Medicago truncatula OX=3880 GN=MTR_2g040410 PE=4 SV=2	1.74619	0.00217587	1.44911	23.3542	24.8033	nd	nd	nd	0.0597178	0.890998	-0.0978155	0.200927	0.664143	-0.0578252	0.252789	0.450441	-0.0487416	0.431702	0.0726592	0.134594
G7I2E2	tr|G7I2E2|G7I2E2_MEDTR Polyadenylate-binding protein OS=Medicago truncatula OX=3880 GN=11419187 PE=3 SV=1	4.3335	0	1.4491	28.4717	29.9208	0.239737	0.736329	-0.0922095	0.701143	0.420172	-0.165512	1.18055	0.327596	0.0799775	0.261291	0.667661	0.020236	2.10837	0.0142709	-0.1268
G7KY80;G7JAA4	tr|G7KY80|G7KY80_MEDTR Putative zinc/iron permease OS=Medicago truncatula OX=3880 GN=11431614 PE=4 SV=1	1.89723	0.00137254	1.44596	25.1096	26.5555	nd	nd	nd	1.10646	0.134842	-0.452677	nd	nd	nd	nd	nd	nd	nd	nd	nd
A0A072UPM3	tr|A0A072UPM3|A0A072UPM3_MEDTR Plant intracellular ras group-related LRR protein OS=Medicago truncatula OX=3880 GN=25493720 PE=4 SV=1	1.52222	0.00425032	1.44508	22.3861	23.8312	1.04196	0.150751	-0.407577	0.654769	0.309417	-0.330564	nd	nd	nd	nd	nd	nd	nd	nd	nd
G7I5N1	tr|G7I5N1|G7I5N1_MEDTR Phloem protein 2-B11 OS=Medicago truncatula OX=3880 GN=11434610 PE=4 SV=1	4.09856	0	1.44353	23.5779	25.0214	3.24485	0.00368254	-1.53706	2.2328	0.0174734	-0.690767	nd	nd	nd	nd	nd	nd	nd	nd	nd
G7JCT6	tr|G7JCT6|G7JCT6_MEDTR Zinc-binding protein OS=Medicago truncatula OX=3880 GN=11409815 PE=2 SV=1	4.3331	0	1.44228	25.9312	27.3735	1.65895	0.0418661	0.648513	2.37993	0.0107401	-0.901233	0.0912688	0.847368	0.0253565	0.774005	0.0523447	0.188678	2.5555	0.000264578	0.375936
G7JMT4	tr|G7JMT4|G7JMT4_MEDTR Putative small GTPase superfamily. ARF/SAR type. P-loop containing nucleoside triphosphate hydrolase OS=Medicago truncatula OX=3880 GN=11427896 PE=2 SV=1	4.23062	0	1.442	27.5715	29.0135	2.88123	0.0045298	-1.16448	0.00779816	0.979386	0.00410223	2.21886	0.00370016	-0.46859	0.509086	0.163019	-0.106377	3.02421	1.32053e-05	-0.545963
G7L1S0;A0A072VW07	tr|G7L1S0|G7L1S0_MEDTR Protamine P1 family protein OS=Medicago truncatula OX=3880 GN=11429895 PE=4 SV=1	2.34147	0.000347607	1.44144	24.0657	25.5072	0.889743	0.273227	-0.245893	0.190715	0.723616	0.134409	nd	nd	nd	nd	nd	nd	nd	nd	nd
G7LB83	tr|G7LB83|G7LB83_MEDTR Alpha-mannosidase OS=Medicago truncatula OX=3880 GN=MTR_8g075330 PE=3 SV=1	3.68782	5.87659e-05	1.43999	26.7388	28.1788	0.415945	0.529426	-0.193445	1.54121	0.0704395	-0.493207	1.6465	0.033377	0.258181	1.49634	0.0240449	0.180672	4.03213	0	0.500428
G7L4W6	tr|G7L4W6|G7L4W6_MEDTR Glycosyltransferase OS=Medicago truncatula OX=3880 GN=11435265 PE=3 SV=1	2.87904	0.000102445	1.43964	25.2513	26.691	3.10067	0.0032963	1.19455	3.67491	0.00256	1.64586	0.976316	0.0394986	0.462309	1.17161	0.00711557	0.43753	0.168702	0.253313	-0.0883938
A0A072VNQ2	tr|A0A072VNQ2|A0A072VNQ2_MEDTR Flowering-promoting factor-like protein OS=Medicago truncatula OX=3880 GN=25481879 PE=4 SV=1	3.04988	7.78715e-05	1.43733	24.5516	25.9889	2.55066	0.00485106	-1.8169	2.6199	0.00677778	-1.07979	nd	nd	nd	nd	nd	nd	nd	nd	nd
A0A072VDT9;A0A072V2S3	tr|A0A072VDT9|A0A072VDT9_MEDTR Niemann-pick C1-like protein OS=Medicago truncatula OX=3880 GN=MTR_3g115450 PE=4 SV=1;tr|A0A072V2S3|A0A072V2S3_MEDTR Niemann-pick C1-like protein OS=Medicago truncatula OX=3880 GN=MTR_3g115450 PE=4 SV=1	4.18243	0	1.43572	27.0123	28.448	1.45287	0.0983472	-0.379213	2.83709	0.0062551	-0.910128	2.00578	0.0281743	-0.23687	3.26968	0.0011907	-0.339228	4.02049	0	-0.497216
G7I6B2	tr|G7I6B2|G7I6B2_MEDTR 2Fe-2S iron-sulfur cluster-binding domain protein OS=Medicago truncatula OX=3880 GN=11432837 PE=2 SV=2	0.540161	0.0932491	1.43089	26.295	27.7258	0.10086	0.841537	0.115736	nd	nd	nd	nd	nd	nd	nd	nd	nd	nd	nd	nd
G7J745;G7JI05;G7KVH4	tr|G7J745|G7J745_MEDTR Glucose-1-phosphate adenylyltransferase OS=Medicago truncatula OX=3880 GN=MTR_3g116860 PE=3 SV=2	4.13342	0	1.43024	27.6385	29.0687	0.961056	0.181798	-0.371771	1.56506	0.10439	-0.351416	2.08925	0.0161099	-0.283732	4.66633	0.0016209	-0.243986	7.47266	0	-0.841476
G7J7U7;A0A072VE26;A0A072V418;A0A072V3K2	tr|G7J7U7|G7J7U7_MEDTR Calcium-binding EF-hand protein OS=Medicago truncatula OX=3880 GN=11421543 PE=4 SV=1;tr|A0A072VE26|A0A072VE26_MEDTR Calcium-binding EF-hand protein OS=Medicago truncatula OX=3880 GN=11421543 PE=4 SV=1;tr|A0A072V418|A0A072V418_MEDTR C	1.78451	0.00205418	1.4254	23.4264	24.8518	0.039122	0.935453	-0.0419455	0.120599	0.81636	-0.0961118	nd	nd	nd	nd	nd	nd	nd	nd	nd
G7KFD2;G7KYT3	tr|G7KFD2|G7KFD2_MEDTR AAA family ATPase OS=Medicago truncatula OX=3880 GN=11425299 PE=4 SV=1	4.48167	0	1.41666	24.7766	26.1933	1.2953	0.0936412	-0.476943	0.848638	0.271134	-0.272832	0.274073	0.70302	0.0375195	0.765228	0.161155	-0.084358	1.52952	0.00812234	-0.181732
A0A072U4W5	tr|A0A072U4W5|A0A072U4W5_MEDTR Putative nucleotide-binding alpha-beta plait domain-containing protein OS=Medicago truncatula OX=3880 GN=25495139 PE=4 SV=1	4.41612	0	1.41173	28.1936	29.6054	2.6696	0.033924	-0.383644	1.33136	0.131557	-0.348536	1.8312	0.17765	0.109711	2.1443	0.021209	0.157528	3.78783	0.00156477	0.196572
A0A072UD31;A0A072UCL6;A0A072UEK5;G7K6P1	tr|A0A072UD31|A0A072UD31_MEDTR Zeaxanthin epoxidase. chloroplastic OS=Medicago truncatula OX=3880 GN=11408584 PE=4 SV=1;tr|A0A072UCL6|A0A072UCL6_MEDTR Zeaxanthin epoxidase. chloroplastic OS=Medicago truncatula OX=3880 GN=11408584 PE=4 SV=1;tr|A0A072UEK5|A0	3.84714	6.40342e-05	1.41164	24.0786	25.4903	1.48316	0.128525	-0.299386	0.0902978	0.883929	-0.0401702	0.441486	0.582049	0.0517191	1.35622	0.039717	-0.148907	1.33485	0.0431869	-0.0940769
G7K0T5	tr|G7K0T5|G7K0T5_MEDTR BZIP transcription factor OS=Medicago truncatula OX=3880 GN=11433119 PE=4 SV=1	2.77507	0.00011588	1.4108	24.4259	25.8367	0.0139017	0.978703	-0.00326602	0.308002	0.599486	0.167176	0.0439092	0.949137	0.00684913	0.217166	0.589637	-0.029829	3.4878	0.000183866	0.324022
G7KP16	tr|G7KP16|G7KP16_MEDTR Putative site-1 protease OS=Medicago truncatula OX=3880 GN=11426104 PE=4 SV=2	2.48986	0.000207367	1.41024	22.6257	24.036	1.26422	0.31513	0.15519	1.35516	0.155049	-0.294273	nd	nd	nd	nd	nd	nd	nd	nd	nd
A0A072UHI8	tr|A0A072UHI8|A0A072UHI8_MEDTR Peroxidase OS=Medicago truncatula OX=3880 GN=25491725 PE=3 SV=1	3.35513	4.60476e-05	1.41013	28.7545	30.1646	0.967263	0.163945	-0.424311	0.161402	0.777033	-0.0958133	0.524573	0.360825	0.106835	0.168783	0.630133	-0.0283206	1.011	0.0302249	-0.126436
A0A072UG00;A0A072UGP5	tr|A0A072UG00|A0A072UG00_MEDTR Calcium-transporting ATPase OS=Medicago truncatula OX=3880 GN=25491243 PE=3 SV=1;tr|A0A072UGP5|A0A072UGP5_MEDTR Calcium-transporting ATPase OS=Medicago truncatula OX=3880 GN=25491243 PE=3 SV=1	3.97475	0	1.40907	25.6854	27.0944	0.217916	0.756646	-0.0870285	1.32081	0.111026	-0.415287	0.00306462	0.996854	0.000362078	1.31389	0.0773503	-0.107395	2.00188	0.00103701	-0.315301
G7J6F8	tr|G7J6F8|G7J6F8_MEDTR Multiple division site protein. putative OS=Medicago truncatula OX=3880 GN=11422513 PE=4 SV=1	2.69182	0.000132047	1.4086	24.9791	26.3877	0.945827	0.305829	0.198836	1.17629	0.136491	-0.402049	nd	nd	nd	nd	nd	nd	nd	nd	nd
G7KCB7	tr|G7KCB7|G7KCB7_MEDTR Dolichyl-diphosphooligosaccharide--protein glycosyltransferase subunit DAD1 OS=Medicago truncatula OX=3880 GN=11430971 PE=2 SV=1	0.7497	0.0443126	1.40688	27.0448	28.4517	nd	nd	nd	0.179449	0.792334	0.0672995	1.59034	0.0855224	0.171331	2.24645	0.010373	0.19848	0.244071	0.307286	-0.043679
A0A072U2G1	tr|A0A072U2G1|A0A072U2G1_MEDTR Putative spermidine synthase OS=Medicago truncatula OX=3880 GN=25501297 PE=3 SV=1	3.03214	7.61421e-05	1.40169	25.8589	27.2606	0.720229	0.411367	-0.170852	1.19858	0.21914	-0.239478	0.574371	0.751704	0.0242461	1.91468	0.0796929	-0.0936146	3.73223	0.000729583	-0.225808
B7FGF7	tr|B7FGF7|B7FGF7_MEDTR Chaperone DnaJ domain protein OS=Medicago truncatula OX=3880 GN=11430211 PE=2 SV=1	1.08556	0.0144246	1.40127	22.9353	24.3366	1.08732	0.122525	-0.48982	0.238584	0.617552	0.280705	nd	nd	nd	nd	nd	nd	nd	nd	nd
G7I6S0;A0A072VNK3;A0A072VME7	tr|G7I6S0|G7I6S0_MEDTR Putative nucleotide-binding alpha-beta plait domain-containing protein OS=Medicago truncatula OX=3880 GN=11416641 PE=4 SV=1;tr|A0A072VNK3|A0A072VNK3_MEDTR RNA recognition motif OS=Medicago truncatula OX=3880 GN=11416641 PE=4 SV=1;tr|	2.42689	0.000267717	1.40075	23.6162	25.0169	0.0578059	0.935276	-0.0193532	0.804361	0.16149	-0.790597	0.0872243	0.819243	0.0385356	0.699405	0.0468654	0.232415	1.53974	0.00124008	0.393266
G7JP91	tr|G7JP91|G7JP91_MEDTR Phosphate-responsive 1 family protein OS=Medicago truncatula OX=3880 GN=11434261 PE=4 SV=2	3.11283	7.89993e-05	1.39894	26.5566	27.9555	0.0555143	0.908271	-0.0686213	0.0126201	0.971586	-0.00800514	1.4899	0.133005	0.140016	0.0425262	0.930065	-0.00429249	3.53063	0.000208561	-0.316817
G7KBY4	tr|G7KBY4|G7KBY4_MEDTR Eukaryotic translation initiation factor 3 subunit F OS=Medicago truncatula OX=3880 GN=11408253 PE=3 SV=1	2.45479	0.000246236	1.39875	25.589	26.9878	0.20447	0.765359	0.0884158	0.370754	0.577858	-0.1463	0.0613522	0.918037	0.0118074	0.893174	0.0699821	-0.138573	2.1755	0.00072972	-0.313321
A0A072UB17	tr|A0A072UB17|A0A072UB17_MEDTR Plant/K8E10-2 protein OS=Medicago truncatula OX=3880 GN=25498625 PE=4 SV=1	3.60117	5.32387e-05	1.39716	25.281	26.6782	0.169134	0.796313	-0.0809027	2.02707	0.0485671	-0.439407	4.21128	0.00327857	-0.29486	4.09442	0.00142623	-0.275547	1.26781	0.0332864	-0.108169
A0A072UVF3	tr|A0A072UVF3|A0A072UVF3_MEDTR Uncharacterized protein OS=Medicago truncatula OX=3880 GN=25490532 PE=4 SV=1	1.79638	0.0020493	1.39713	24.2678	25.6649	0.0243139	0.953278	-0.0396662	0.557434	0.304337	-0.530797	nd	nd	nd	nd	nd	nd	nd	nd	nd
A0A072U0A2;A0A072TPR2	tr|A0A072U0A2|A0A072U0A2_MEDTR Zinc induced facilitator-like protein OS=Medicago truncatula OX=3880 GN=25501126 PE=4 SV=1;tr|A0A072TPR2|A0A072TPR2_MEDTR Zinc induced facilitator-like protein OS=Medicago truncatula OX=3880 GN=25501126 PE=4 SV=1	2.2808	0.000436451	1.39498	23.2877	24.6826	0.246179	0.759721	-0.0734336	0.164941	0.736407	-0.16895	nd	nd	nd	nd	nd	nd	nd	nd	nd
G7K106;A0A072TM46;G7L535	tr|G7K106|G7K106_MEDTR D-arabinono-1.4-lactone oxidase-like protein OS=Medicago truncatula OX=3880 GN=11440416 PE=4 SV=2	3.27218	4.32588e-05	1.39408	26.3579	27.752	0.448638	0.473389	0.240309	0.899148	0.222776	0.332201	1.35387	0.0457893	0.265557	2.86898	0.00174579	0.307581	4.07557	0.000167107	0.31442
Q2HVX3	tr|Q2HVX3|Q2HVX3_MEDTR Asp/Glu racemase OS=Medicago truncatula OX=3880 GN=11427200 PE=4 SV=1	2.74369	0.000112735	1.38915	23.3761	24.7653	0.691226	0.186174	-0.932571	1.21733	0.0956752	-0.560938	nd	nd	nd	nd	nd	nd	nd	nd	nd
G7JS74	tr|G7JS74|G7JS74_MEDTR Nucleolysin TIAR-like protein OS=Medicago truncatula OX=3880 GN=11440736 PE=4 SV=1	3.61055	5.28169e-05	1.38715	23.8423	25.2295	0.634861	0.310333	0.337599	1.83544	0.113143	-0.28222	nd	nd	nd	nd	nd	nd	nd	nd	nd
G7K485	tr|G7K485|G7K485_MEDTR Putative sterile alpha motif/pointed domain-containing protein OS=Medicago truncatula OX=3880 GN=11408091 PE=4 SV=1	2.69403	0.000155086	1.38631	24.4274	25.8137	0.560966	0.609806	0.09401	0.670587	0.275084	-0.401492	1.82112	0.0324812	0.241677	2.72517	0.00269404	0.277827	4.6015	0	0.496808
A0A072UUG0	tr|A0A072UUG0|A0A072UUG0_MEDTR DCD (Development and cell death) domain protein OS=Medicago truncatula OX=3880 GN=25488603 PE=4 SV=1	2.68219	0.000153616	1.3782	24.819	26.1972	0.213694	0.755487	0.0903269	1.53572	0.0765251	-0.458158	0.973265	0.352927	0.0792271	0.32079	0.532283	0.0316999	1.43991	0.0347441	-0.101189
A0A072U493	tr|A0A072U493|A0A072U493_MEDTR FAD/NAD(P)-binding oxidoreductase family protein OS=Medicago truncatula OX=3880 GN=MTR_7g115310 PE=4 SV=1	2.44859	0.000267834	1.37737	24.2155	25.5929	1.22706	0.110378	0.44418	0.635939	0.344007	-0.277099	0.835647	0.348241	0.0853336	0.766634	0.180813	0.0768212	0.273126	0.309392	-0.0405602
B7FIM0;G7JBI7	tr|B7FIM0|B7FIM0_MEDTR Caffeic acid O-methyltransferase OS=Medicago truncatula OX=3880 GN=11429472 PE=2 SV=1;tr|G7JBI7|G7JBI7_MEDTR Caffeic acid O-methyltransferase OS=Medicago truncatula OX=3880 GN=11429472 PE=4 SV=1	5.00384	0	1.37677	29.7302	31.107	1.23946	0.127015	-0.377697	2.66835	0.017225	-0.532384	5.44628	0.00208786	-0.304001	1.78362	0.0126529	-0.212193	3.71222	6.80412e-05	0.364002
G7JS70	tr|G7JS70|G7JS70_MEDTR GroES chaperonin OS=Medicago truncatula OX=3880 GN=11445528 PE=3 SV=1	1.78206	0.00216476	1.37554	26.7957	28.1712	0.869222	0.25069	0.282935	0.658613	0.261276	0.475238	0.254252	0.599558	-0.0677803	2.8311	0.00246926	-0.277703	6.42058	0	-0.79923
G7IZG5	tr|G7IZG5|G7IZG5_MEDTR ARM repeat CCCH-type zinc finger protein OS=Medicago truncatula OX=3880 GN=11419603 PE=4 SV=2	3.84912	6.27615e-05	1.37518	25.5179	26.8931	0.400604	0.633079	-0.108954	1.19699	0.174524	-0.304972	0.605568	0.260659	-0.148074	0.587413	0.0915729	-0.159752	2.64886	1.29832e-05	-0.631891
A0A072U5S4;A0A072U456	tr|A0A072U5S4|A0A072U5S4_MEDTR Zinc finger matrin type 2 OS=Medicago truncatula OX=3880 GN=25499650 PE=4 SV=1;tr|A0A072U456|A0A072U456_MEDTR Putative transcription factor C2H2 family OS=Medicago truncatula OX=3880 GN=25499650 PE=4 SV=1	2.49823	0.000205036	1.37505	23.8611	25.2361	0.10104	0.861778	0.0694033	0.024479	0.956039	-0.0131774	1.00739	0.17331	0.147163	2.1781	0.0106694	0.199239	5.28731	0	0.576919
A0A072TNX1	tr|A0A072TNX1|A0A072TNX1_MEDTR Pre-mRNA-splicing factor of RES complex protein OS=Medicago truncatula OX=3880 GN=25500876 PE=4 SV=1	3.76299	5.90551e-05	1.37028	23.2073	24.5776	1.41756	0.0520996	0.741161	0.506549	0.391506	0.313956	nd	nd	nd	nd	nd	nd	nd	nd	nd
G7KDQ4	tr|G7KDQ4|G7KDQ4_MEDTR Putative SNARE associated golgi family protein OS=Medicago truncatula OX=3880 GN=11434957 PE=4 SV=1	2.20471	0.000598496	1.36914	24.997	26.3661	0.453143	0.449887	-0.279433	0.666346	0.306016	-0.326521	nd	nd	nd	nd	nd	nd	nd	nd	nd
B7FID7	tr|B7FID7|B7FID7_MEDTR Polyadenylate-binding protein II OS=Medicago truncatula OX=3880 GN=25501878 PE=2 SV=1	3.41326	4.66563e-05	1.36894	24.0364	25.4054	1.04103	0.147889	-0.426961	0.786668	0.179459	-0.666436	1.34832	0.0269497	-0.348611	4.75008	0	-0.61519	4.62972	0	-1.75261
A0A072VPQ7;A0A072VDL2	tr|A0A072VPQ7|A0A072VPQ7_MEDTR GYF domain protein OS=Medicago truncatula OX=3880 GN=25482125 PE=4 SV=1;tr|A0A072VDL2|A0A072VDL2_MEDTR GYF domain protein OS=Medicago truncatula OX=3880 GN=25482125 PE=4 SV=1	4.11423	0	1.36873	26.1634	27.5321	0.296921	0.707694	0.0925624	0.280065	0.679835	-0.105525	0.49317	0.580717	0.0497035	0.38936	0.466334	0.0372517	3.44549	0.000385795	-0.266095
G7JE55	tr|G7JE55|G7JE55_MEDTR Plastocyanin-like domain protein OS=Medicago truncatula OX=3880 GN=11442875 PE=4 SV=1	2.37816	0.000370309	1.36725	27.5327	28.8999	0.0294619	0.950344	-0.0271702	1.44552	0.0619798	0.632552	0.667431	0.19554	0.188408	2.77181	0.000190476	0.861428	3.8542	0	0.569668
G7JXM0;G7JXM1;A0A072UER5	tr|G7JXM0|G7JXM0_MEDTR ATP synthase. A subunit OS=Medicago truncatula OX=3880 GN=MTR_5g022790 PE=4 SV=1;tr|G7JXM1|G7JXM1_MEDTR ATP synthase. A subunit OS=Medicago truncatula OX=3880 GN=MTR_5g022790 PE=4 SV=1;tr|A0A072UER5|A0A072UER5_MEDTR ATP synthase. A s	3.31695	4.37637e-05	1.3669	24.879	26.2459	2.52372	0.0110657	-0.789841	0.460906	0.492794	-0.184552	0.509156	0.403784	0.0921669	0.0360161	0.898077	-0.00845146	0.748948	0.0584912	0.102128
G7LHG9	tr|G7LHG9|G7LHG9_MEDTR C2H2-like zinc finger protein. putative OS=Medicago truncatula OX=3880 GN=11429447 PE=4 SV=1	2.32718	0.00040275	1.36653	23.5587	24.9253	0.72966	0.40993	0.169637	0.352891	0.509311	-0.277697	nd	nd	nd	nd	nd	nd	nd	nd	nd
G7KRJ6;A0A072U1Y1	tr|G7KRJ6|G7KRJ6_MEDTR Carboxypeptidase OS=Medicago truncatula OX=3880 GN=11437161 PE=3 SV=1;tr|A0A072U1Y1|A0A072U1Y1_MEDTR Carboxypeptidase OS=Medicago truncatula OX=3880 GN=11437161 PE=3 SV=1	3.79437	6e-05	1.36629	24.8441	26.2104	0.524426	0.48065	-0.178995	2.41713	0.0124604	0.766847	0.828282	0.208938	0.144708	0.842518	0.124272	0.0972288	1.78781	0.00295751	0.23847
G7I2L6	tr|G7I2L6|G7I2L6_MEDTR Pre-mRNA splicing factor OS=Medicago truncatula OX=3880 GN=MTR_1g072740 PE=4 SV=2	3.69572	5.48446e-05	1.35929	25.6217	26.981	1.09287	0.131333	0.449469	1.31842	0.0969253	-0.462853	1.95437	0.0196579	0.278459	4.67057	0.000189944	0.458868	6.33913	0	0.81534
A0A072TJX6;A0A072TVA2	tr|A0A072TJX6|A0A072TJX6_MEDTR Glycosyltransferase family 90 protein OS=Medicago truncatula OX=3880 GN=25479619 PE=4 SV=1;tr|A0A072TVA2|A0A072TVA2_MEDTR Glycosyltransferase family 90 protein OS=Medicago truncatula OX=3880 GN=25479619 PE=4 SV=1	4.28223	0	1.35268	24.4222	25.7749	0.211895	0.769015	-0.0801818	0.148808	0.854968	0.0378308	0.119693	0.922911	-0.00837215	1.31595	0.160012	-0.0704575	5.77625	0	-0.527271
A0A072VPL5;A0A072TET3	tr|A0A072VPL5|A0A072VPL5_MEDTR Putative Gnk2-like domain-containing protein OS=Medicago truncatula OX=3880 GN=MTR_1g021638 PE=4 SV=1	2.79882	0.000114528	1.35009	24.5842	25.9343	0.58961	0.32023	-0.371697	0.502475	0.411316	-0.276335	0.489364	0.265078	0.184547	1.55394	0.00557654	0.339495	1.5061	0.00162355	0.361185
G7L3N3	tr|G7L3N3|G7L3N3_MEDTR Putative aminoacyltransferase. E1 ubiquitin-activating enzyme OS=Medicago truncatula OX=3880 GN=11432679 PE=3 SV=1	2.7708	0.000112266	1.34941	22.6833	24.0327	nd	nd	nd	2.2116	0.0119936	-0.98246	nd	nd	nd	nd	nd	nd	nd	nd	nd
G7J6A3;A0A072V147	tr|G7J6A3|G7J6A3_MEDTR Polyadenylate-binding protein RBP47C OS=Medicago truncatula OX=3880 GN=11432878 PE=4 SV=1;tr|A0A072V147|A0A072V147_MEDTR Polyadenylate-binding protein RBP47C OS=Medicago truncatula OX=3880 GN=11432878 PE=4 SV=1	2.83598	0.000117583	1.34925	26.2561	27.6053	0.860322	0.216075	-0.346721	0.101322	0.867057	0.0482011	0.232767	0.581134	-0.0827409	1.30113	0.0212108	-0.209932	4.56473	0	-0.687422
B7FMW5;G7KGQ1	tr|B7FMW5|B7FMW5_MEDTR Putative endosulphine OS=Medicago truncatula OX=3880 GN=11417585 PE=2 SV=1;tr|G7KGQ1|G7KGQ1_MEDTR cAMP-regulated phosphoprotein-like protein OS=Medicago truncatula OX=3880 GN=11417585 PE=3 SV=2	1.44736	0.00544548	1.34759	26.6181	27.9657	0.446269	0.574702	0.134968	0.0833243	0.852539	0.12877	2.17454	0.0122553	0.303676	0.223151	0.46518	0.0499902	0.130151	0.510306	-0.0270116
A0A072VMK3;A0A072VYU5;A0A072VP95	tr|A0A072VMK3|A0A072VMK3_MEDTR Zinc finger C-x8-C-x5-C-x3-H type protein OS=Medicago truncatula OX=3880 GN=25484766 PE=4 SV=1;tr|A0A072VYU5|A0A072VYU5_MEDTR Putative transcription factor C3H family OS=Medicago truncatula OX=3880 GN=25484766 PE=4 SV=1;tr|A0	2.5818	0.000143724	1.34678	25.5057	26.8524	1.09968	0.120058	-0.490849	0.745211	0.252111	-0.381701	0.660555	0.379594	-0.0861567	0.731522	0.154056	0.089082	2.17646	0.00235019	0.224235
A0A072TNJ4	tr|A0A072TNJ4|A0A072TNJ4_MEDTR 1-aminocyclopropane-1-carboxylate oxidase-like protein OS=Medicago truncatula OX=3880 GN=25500804 PE=3 SV=1	3.56914	5.02513e-05	1.34568	26.6104	27.9561	1.6088	0.034633	0.826786	3.57131	0.00340271	0.854502	1.06388	0.174971	0.141128	3.59336	0.00144598	0.296844	2.85368	0.000166987	0.406292
G7JH36	tr|G7JH36|G7JH36_MEDTR Transmembrane protein. putative OS=Medicago truncatula OX=3880 GN=11420743 PE=4 SV=1	0.814793	0.0360202	1.34518	24.3665	25.7117	0.527282	0.273151	-1.0393	0.00637037	0.97882	-0.0106322	nd	nd	nd	nd	nd	nd	nd	nd	nd
G7JV55;G7JV56	tr|G7JV55|G7JV55_MEDTR Putative cysteine alpha-hairpin motif superfamily OS=Medicago truncatula OX=3880 GN=11406830 PE=4 SV=2;tr|G7JV56|G7JV56_MEDTR p8MTCP1 OS=Medicago truncatula OX=3880 GN=11406830 PE=4 SV=1	1.90681	0.00146246	1.34471	27.0814	28.4261	0.683694	0.396469	-0.191808	0.884629	0.155974	-0.608078	0.186346	0.641318	-0.0737991	0.148105	0.515005	0.0583732	0.820955	0.0228899	0.170398
G7I8P3;A0A072TZH6;A0A072U175	tr|G7I8P3|G7I8P3_MEDTR Putative NAD(P)H oxidase (H(2)O(2)-forming) OS=Medicago truncatula OX=3880 GN=11409538 PE=4 SV=1	2.86868	0.000119668	1.3436	27.5383	28.8819	3.40174	0.0042963	-1.45641	2.88013	0.00660909	-0.802655	2.63298	0.00142297	-0.536132	1.07752	0.0443073	-0.160574	3.21977	1.28957e-05	-0.488693
G7KLL5	tr|G7KLL5|G7KLL5_MEDTR Pentatricopeptide (PPR) repeat protein OS=Medicago truncatula OX=3880 GN=MTR_6g079920 PE=4 SV=1	3.73073	5.24934e-05	1.33749	23.7212	25.0587	nd	nd	nd	1.71725	0.0740443	-0.389366	nd	nd	nd	nd	nd	nd	nd	nd	nd
A0A072VNT9;G7I306	tr|A0A072VNT9|A0A072VNT9_MEDTR RING-type E3 ubiquitin transferase OS=Medicago truncatula OX=3880 GN=MTR_1g090320 PE=4 SV=1;tr|G7I306|G7I306_MEDTR RING-type E3 ubiquitin transferase OS=Medicago truncatula OX=3880 GN=11418360 PE=4 SV=1	5.53508	0	1.33731	24.9243	26.2616	1.74406	0.101909	-0.301595	2.07425	0.0790628	-0.316298	0.449116	0.556562	-0.0563933	1.22084	0.0574322	0.129687	0.329499	0.301638	0.0384285
A0A072UBT9	tr|A0A072UBT9|A0A072UBT9_MEDTR 1-aminocyclopropane-1-carboxylate synthase OS=Medicago truncatula OX=3880 GN=25497153 PE=4 SV=1	2.27524	0.000488751	1.33462	24.2162	25.5508	0.555128	0.379117	-0.286963	0.662659	0.369778	-0.224962	nd	nd	nd	nd	nd	nd	nd	nd	nd
A0A072U036;A0A072TYB4	tr|A0A072U036|A0A072U036_MEDTR Eukaryotic translation initiation factor 4G-like protein OS=Medicago truncatula OX=3880 GN=25499926 PE=4 SV=1;tr|A0A072TYB4|A0A072TYB4_MEDTR Eukaryotic translation initiation factor 4G-like protein OS=Medicago truncatula OX=3	4.95564	0	1.33353	27.129	28.4626	0.282171	0.768859	0.060564	0.778668	0.348457	-0.206004	0.514788	0.75061	0.0248252	0.0700348	0.933192	-0.00360394	5.64547	0	-0.408281
A0A072U8L1	tr|A0A072U8L1|A0A072U8L1_MEDTR Putative HAUS augmin-like complex subunit 6 OS=Medicago truncatula OX=3880 GN=25495705 PE=4 SV=1	4.06325	0	1.33305	24.9881	26.3212	0.943312	0.208913	-0.316409	1.93906	0.058738	-0.417618	nd	nd	nd	nd	nd	nd	nd	nd	nd
G7I6S8;G7I6S6;G7I6S7	tr|G7I6S8|G7I6S8_MEDTR L-allo-threonine aldolase-like protein OS=Medicago truncatula OX=3880 GN=11405591 PE=4 SV=1;tr|G7I6S6|G7I6S6_MEDTR L-allo-threonine aldolase-like protein OS=Medicago truncatula OX=3880 GN=11405591 PE=4 SV=2;tr|G7I6S7|G7I6S7_MEDTR L-a	3.14223	7.82779e-05	1.33232	26.7577	28.09	3.29469	0.00317808	1.33776	3.1803	0.0059942	0.809206	3.41067	0.0021959	0.370558	3.58579	0.00180931	0.263488	1.70575	0.0068275	0.182278
G8A141;A0A072VBL6;A0A072VMN9	tr|G8A141|G8A141_MEDTR Phosphatidylinositol N-acetylglucosaminyltransferase OS=Medicago truncatula OX=3880 GN=MTR_2g095220 PE=4 SV=1;tr|A0A072VBL6|A0A072VBL6_MEDTR Phosphatidylinositol N-acetylglucosaminyltransferase OS=Medicago truncatula OX=3880 GN=MTR_2	2.39228	0.000372327	1.33199	23.1593	24.4913	nd	nd	nd	0.284202	0.579639	-0.257632	nd	nd	nd	nd	nd	nd	nd	nd	nd
G7KHJ1	tr|G7KHJ1|G7KHJ1_MEDTR DEAD-box ATP-dependent RNA helicase-like protein OS=Medicago truncatula OX=3880 GN=11430941 PE=3 SV=1	5.70039	0	1.3291	27.2863	28.6154	0.403346	0.73755	-0.0591259	1.50816	0.126613	-0.31257	0.543484	0.597996	0.0451547	0.85974	0.226985	0.0621932	4.03563	4.28758e-05	-0.351168
G7J3A3	tr|G7J3A3|G7J3A3_MEDTR Alpha-mannosidase OS=Medicago truncatula OX=3880 GN=11421286 PE=3 SV=1	3.74109	5.58659e-05	1.3282	26.2929	27.6211	0.578556	0.431424	-0.202479	0.372362	0.640363	0.0989184	0.444377	0.530946	0.0626302	1.6841	0.0248306	0.166736	4.39809	0	0.530496
I3S8I0	tr|I3S8I0|I3S8I0_MEDTR Eukaryotic translation initiation factor 3 subunit G OS=Medicago truncatula OX=3880 GN=25500933 PE=2 SV=1	5.02726	0	1.32645	25.3346	26.6611	0.824578	0.27982	0.259436	0.465225	0.601592	-0.0995092	1.25753	0.326574	0.0787139	0.325003	0.56495	0.0281265	0.622581	0.207018	0.044718
G7JWE6	tr|G7JWE6|G7JWE6_MEDTR GDP-fucose protein O-fucosyltransferase OS=Medicago truncatula OX=3880 GN=11415534 PE=4 SV=1	2.87164	0.000119074	1.32636	24.8743	26.2007	0.645837	0.270256	-0.445229	2.53253	0.0271515	-0.468901	0.963642	0.480691	0.055759	1.49175	0.20863	0.0576527	2.98877	0.00351607	0.17281
G7K9F9;G7K9G0	tr|G7K9F9|G7K9F9_MEDTR Extra-large GTP-binding protein OS=Medicago truncatula OX=3880 GN=11407063 PE=4 SV=1;tr|G7K9G0|G7K9G0_MEDTR Extra-large GTP-binding protein OS=Medicago truncatula OX=3880 GN=11407063 PE=4 SV=1	2.96496	0.000103165	1.32562	23.4645	24.7901	0.962072	0.260768	0.237903	0.00474528	0.982972	-0.00198889	nd	nd	nd	nd	nd	nd	nd	nd	nd
G7LD01	tr|G7LD01|G7LD01_MEDTR Transmembrane protein. putative OS=Medicago truncatula OX=3880 GN=MTR_8g076240 PE=4 SV=1	4.14769	0	1.32529	24.1812	25.5065	0.102711	0.872905	0.0509567	1.78845	0.0967151	-0.321082	nd	nd	nd	nd	nd	nd	nd	nd	nd
A0A072UEM0;G7K5Y3	tr|A0A072UEM0|A0A072UEM0_MEDTR NBS1-like protein OS=Medicago truncatula OX=3880 GN=11436414 PE=4 SV=1;tr|G7K5Y3|G7K5Y3_MEDTR NBS1-like protein OS=Medicago truncatula OX=3880 GN=11436414 PE=4 SV=1	2.20725	0.000592262	1.325	24.3115	25.6365	0.340957	0.694307	-0.0883153	0.405835	0.578444	-0.129857	0.525058	0.261847	0.171622	0.373095	0.152554	-0.162152	0.462712	0.0416386	0.213636
A0A072URC9	tr|A0A072URC9|A0A072URC9_MEDTR Putative WW domain binding protein OS=Medicago truncatula OX=3880 GN=25493796 PE=4 SV=1	2.8905	0.000120401	1.32397	25.413	26.737	0.810043	0.466831	0.127165	1.00308	0.194023	-0.336866	0.393893	0.560944	0.0593023	2.50109	0.0187296	0.155167	2.29044	0.00244916	0.213935
A0A072U3L1;G7LD02	tr|A0A072U3L1|A0A072U3L1_MEDTR Transmembrane and coiled-coil protein OS=Medicago truncatula OX=3880 GN=11413752 PE=4 SV=1;tr|G7LD02|G7LD02_MEDTR Transmembrane and coiled-coil protein OS=Medicago truncatula OX=3880 GN=11413752 PE=4 SV=2	2.72411	0.000154696	1.3233	23.5648	24.8881	0.384546	0.461331	-0.403941	0.565623	0.396096	-0.244948	nd	nd	nd	nd	nd	nd	nd	nd	nd
G7JHM7	tr|G7JHM7|G7JHM7_MEDTR Putative ribose-phosphate diphosphokinase OS=Medicago truncatula OX=3880 GN=11415474 PE=3 SV=2	4.54373	0	1.32232	27.239	28.5613	1.19744	0.172563	0.290214	0.723991	0.409554	-0.168272	2.37774	0.0860745	0.142276	0.724306	0.261241	-0.0584011	0.314907	0.359072	0.0315921
A0A072TN20	tr|A0A072TN20|A0A072TN20_MEDTR Receptor-like kinase OS=Medicago truncatula OX=3880 GN=MTR_8g015170 PE=4 SV=1	2.1882	0.00062196	1.32092	29.1644	30.4853	1.14005	0.117738	0.470249	0.0121052	0.973591	0.00692511	1.65358	0.0504648	0.214779	0.794864	0.0779626	0.139691	2.94679	0.00107298	0.239051
G7ZYK6	tr|G7ZYK6|G7ZYK6_MEDTR Plant/F16B3-5 protein OS=Medicago truncatula OX=3880 GN=25495542 PE=4 SV=1	3.74873	5.57621e-05	1.31896	26.9309	28.2499	0.116373	0.846036	0.0685539	1.52274	0.100866	-0.370812	0.987433	0.216029	-0.12537	0.919427	0.0805833	-0.124436	3.29964	0.00013152	-0.37479
A0A072VBM0;G7IR61	tr|A0A072VBM0|A0A072VBM0_MEDTR Double-strand break repair protein OS=Medicago truncatula OX=3880 GN=11436847 PE=3 SV=1;tr|G7IR61|G7IR61_MEDTR Double-strand break repair protein OS=Medicago truncatula OX=3880 GN=11436847 PE=3 SV=1	4.62262	0	1.31852	25.8447	27.1632	0.793284	0.321012	-0.224379	2.19073	0.0337421	-0.495742	0.221209	0.758206	0.0306216	2.22091	0.027692	0.140085	3.79095	0.00026867	0.292252
G7J2X7	tr|G7J2X7|G7J2X7_MEDTR BZIP protein OS=Medicago truncatula OX=3880 GN=11432502 PE=4 SV=1	1.23845	0.00946175	1.31844	22.1166	23.435	0.0793931	0.899003	-0.0421139	0.0322661	0.93701	0.0407643	nd	nd	nd	nd	nd	nd	nd	nd	nd
G7KGP1	tr|G7KGP1|G7KGP1_MEDTR Expansin OS=Medicago truncatula OX=3880 GN=11414762 PE=2 SV=1	4.97134	0	1.31753	27.6912	29.0087	0.767432	0.212313	-0.456034	1.3052	0.065187	-0.761543	1.20899	0.0658266	0.243042	2.37195	0.00407941	0.269985	1.39588	0.0178796	0.137563
A0A072TSF3	tr|A0A072TSF3|A0A072TSF3_MEDTR DNA topoisomerase I OS=Medicago truncatula OX=3880 GN=25480542 PE=3 SV=1	3.91934	6.26959e-05	1.31409	25.6546	26.9687	0.0559414	0.921622	-0.0347188	1.05257	0.186518	-0.332855	1.07039	0.228151	0.115222	0.393888	0.421904	0.0428317	0.636941	0.17825	-0.0503151
G7KFE7	tr|G7KFE7|G7KFE7_MEDTR Phosphoglycerate mutase OS=Medicago truncatula OX=3880 GN=11418710 PE=4 SV=1	2.02701	0.000911478	1.31295	22.6189	23.9318	0.0403051	0.936862	-0.034084	1.74365	0.032469	-0.763805	nd	nd	nd	nd	nd	nd	nd	nd	nd
G7IE70;A0A072VR11;G7KL30	tr|G7IE70|G7IE70_MEDTR Transcription factor jumonji (JmjC) domain protein OS=Medicago truncatula OX=3880 GN=11444490 PE=4 SV=2;tr|A0A072VR11|A0A072VR11_MEDTR Transcription factor jumonji (JmjC) domain protein OS=Medicago truncatula OX=3880 GN=11444490 PE=4	4.40823	0	1.3125	25.7667	27.0792	0.517393	0.49291	0.170839	1.84109	0.079365	-0.352732	0.976662	0.422914	-0.0649053	0.869693	0.472939	0.0304027	4.08597	0.0107076	-0.116256
G7J770;G7JHG2	tr|G7J770|G7J770_MEDTR Sec14p-like phosphatidylinositol transfer family protein OS=Medicago truncatula OX=3880 GN=11421532 PE=4 SV=1;tr|G7JHG2|G7JHG2_MEDTR Putative cellular retinaldehyde binding/alpha-tocopherol transport. CRAL/TRIO OS=Medicago truncatula	2.50303	0.000226079	1.31218	23.7995	25.1117	0.298237	0.55026	-0.399047	1.30179	0.0837546	-0.558958	nd	nd	nd	nd	nd	nd	nd	nd	nd
G7I4B9	tr|G7I4B9|G7I4B9_MEDTR Putative rhomboid protease OS=Medicago truncatula OX=3880 GN=11423171 PE=4 SV=2	2.54145	0.000206055	1.30861	23.3684	24.677	nd	nd	nd	0.284778	0.593039	-0.211709	nd	nd	nd	nd	nd	nd	nd	nd	nd
A0A072TQH5;A0A072TF15	tr|A0A072TQH5|A0A072TQH5_MEDTR Glycosyltransferase OS=Medicago truncatula OX=3880 GN=25481187 PE=3 SV=1	1.59693	0.00385485	1.30727	25.1257	26.4329	0.154892	0.765343	0.165057	0.564904	0.402097	-0.238249	0.386641	0.64425	0.0425214	0.878728	0.133086	-0.0910174	0.421106	0.156908	0.0670298
G7ILG2;A0A072UP28	tr|G7ILG2|G7ILG2_MEDTR 3(2).5-bisphosphate nucleotidase OS=Medicago truncatula OX=3880 GN=11424246 PE=4 SV=1	2.42239	0.000348485	1.30645	23.7216	25.0281	1.62505	0.0256298	-1.13264	0.404939	0.502712	-0.212597	nd	nd	nd	nd	nd	nd	nd	nd	nd
A0A072UR73	tr|A0A072UR73|A0A072UR73_MEDTR Inositol-tetrakisphosphate 1-kinase OS=Medicago truncatula OX=3880 GN=25493763 PE=3 SV=1	2.29478	0.000472146	1.30603	25.4687	26.7747	0.970384	0.192965	0.334634	0.593824	0.487428	-0.141016	1.02501	0.154019	-0.158237	0.531073	0.22784	0.0753069	3.44665	0.00243193	0.17813
G7JFF2;G7IXI3	tr|G7JFF2|G7JFF2_MEDTR Putative sucrose-phosphate synthase OS=Medicago truncatula OX=3880 GN=11446673 PE=3 SV=1	5.18283	0	1.30564	29.3769	30.6825	2.80561	0.0253921	-0.419576	2.41681	0.046518	-0.375802	2.1009	0.127214	-0.124722	2.97587	0.0335279	-0.118787	6.50274	0	-0.447768
G7J834	tr|G7J834|G7J834_MEDTR Glucose-1-phosphate adenylyltransferase OS=Medicago truncatula OX=3880 GN=11436552 PE=3 SV=1	4.34034	0	1.30473	29.7314	31.0361	0.730805	0.335204	0.23226	0.324689	0.710168	0.0732756	1.19221	0.32785	-0.0796779	3.36843	0.00535797	-0.202545	4.9378	0	-0.501821
G7KF10;G7KEY5;G7KF13	tr|G7KF10|G7KF10_MEDTR Putative ATPase. AAA-type. core. AAA-type ATPase domain-containing protein OS=Medicago truncatula OX=3880 GN=11412855 PE=3 SV=1	5.2684	0	1.30437	26.6906	27.995	1.51714	0.0594382	0.551672	0.750669	0.435376	0.14637	1.8712	0.0586868	0.186798	0.327486	0.509987	0.0341249	4.77774	0	-0.567259
G7KE47	tr|G7KE47|G7KE47_MEDTR Damaged DNA-binding protein OS=Medicago truncatula OX=3880 GN=11405495 PE=4 SV=2	0.683262	0.0567934	1.30387	25.3921	26.696	0.145994	0.821493	0.072457	0.271917	0.533656	0.690815	nd	nd	nd	nd	nd	nd	nd	nd	nd
A0A072VK67;G7L801	tr|A0A072VK67|A0A072VK67_MEDTR Trehalose-6-phosphate synthase OS=Medicago truncatula OX=3880 GN=25487194 PE=4 SV=1	4.59666	0	1.30169	24.9109	26.2126	0.0345977	0.958217	0.0117791	2.06312	0.148798	-0.217305	0.434212	0.515911	-0.066931	2.1043	0.00906591	-0.216595	5.31255	0	-0.989027
A0A072VG83;A0A072V6C6	tr|A0A072VG83|A0A072VG83_MEDTR Phospholipase OS=Medicago truncatula OX=3880 GN=25488058 PE=3 SV=1;tr|A0A072V6C6|A0A072V6C6_MEDTR Phospholipase OS=Medicago truncatula OX=3880 GN=25488058 PE=3 SV=1	5.09821	0	1.29864	24.7459	26.0445	1.01761	0.212508	-0.278879	2.74645	0.0155083	-0.54699	1.64509	0.0386348	-0.24306	2.26504	0.0112751	-0.1913	2.65586	0.000721754	-0.27201
Q84UC1;A0A072V4J3	tr|Q84UC1|Q84UC1_MEDTR Glutamine synthetase OS=Medicago truncatula OX=3880 GN=GS2 PE=2 SV=1;tr|A0A072V4J3|A0A072V4J3_MEDTR Glutamine synthetase OS=Medicago truncatula OX=3880 GN=25486062 PE=3 SV=1	3.02865	0.000106216	1.29716	30.1483	31.4455	2.23721	0.0401822	-0.422233	4.00534	0.00572698	-0.612635	1.69482	0.0103602	-0.428616	2.03273	0.00715608	-0.242251	3.46009	9.49288e-05	-0.366808
G7I5I7;A0A072VGF5	tr|G7I5I7|G7I5I7_MEDTR DUF640 family protein OS=Medicago truncatula OX=3880 GN=11434608 PE=2 SV=2;tr|A0A072VGF5|A0A072VGF5_MEDTR G1-like protein OS=Medicago truncatula OX=3880 GN=25485780 PE=4 SV=1	2.17028	0.000654784	1.29665	27.9543	29.2509	0.539419	0.31867	-0.487312	1.73591	0.0520875	-0.526036	0.211301	0.714179	0.040683	0.333407	0.315881	0.0694089	2.38246	0.000543614	0.316451
A0A072UPV1	tr|A0A072UPV1|A0A072UPV1_MEDTR Putative S-adenosyl-L-methionine-dependent methyltransferase OS=Medicago truncatula OX=3880 GN=25493383 PE=4 SV=1	3.17472	7.8125e-05	1.28749	25.326	26.6135	0.698084	0.381569	-0.199949	0.590794	0.423733	-0.196096	1.10537	0.440717	-0.0596941	2.51237	0.0100417	-0.191018	4.90534	0	-0.827239
A0A072UM30;REV__A0A072W2M8	tr|A0A072UM30|A0A072UM30_MEDTR Eukaryotic peptide chain release factor subunit 1-3 OS=Medicago truncatula OX=3880 GN=25497360 PE=4 SV=1	4.09678	0	1.28599	26.8323	28.1183	1.6481	0.0922934	-0.342551	2.09967	0.0302355	-0.562105	1.95186	0.0572244	-0.184571	2.45155	0.00403129	-0.265242	4.94803	0	-0.488453
G7IM87	tr|G7IM87|G7IM87_MEDTR Serine/Threonine kinase family protein OS=Medicago truncatula OX=3880 GN=11410710 PE=3 SV=2	2.38941	0.000407695	1.28459	23.3228	24.6074	nd	nd	nd	1.44781	0.0699025	-0.550682	nd	nd	nd	nd	nd	nd	nd	nd	nd
A0A072V9E9;A0A072V7H0;A0A072VIL4	tr|A0A072V9E9|A0A072V9E9_MEDTR Cytochrome P450 family 72 protein OS=Medicago truncatula OX=3880 GN=25486774 PE=3 SV=1;tr|A0A072V7H0|A0A072V7H0_MEDTR Cytochrome P450 family 72 protein OS=Medicago truncatula OX=3880 GN=25486774 PE=4 SV=1	1.26507	0.00918598	1.28234	26.7112	27.9936	1.69537	0.0242158	1.10261	0.601329	0.459099	-0.159949	nd	nd	nd	nd	nd	nd	nd	nd	nd
G7IPY9	tr|G7IPY9|G7IPY9_MEDTR Putative transcription factor C3H family OS=Medicago truncatula OX=3880 GN=11435312 PE=4 SV=1	2.57705	0.000160438	1.27691	24.2989	25.5758	0.10121	0.871745	-0.053709	0.106924	0.854177	0.0577741	nd	nd	nd	nd	nd	nd	nd	nd	nd
A0A072U5I5	tr|A0A072U5I5|A0A072U5I5_MEDTR Eukaryotic aspartyl protease family protein OS=Medicago truncatula OX=3880 GN=25499738 PE=3 SV=1	4.54593	0	1.27669	28.8694	30.1461	0.143755	0.825794	0.0695445	0.368929	0.638733	-0.101102	1.94259	0.0359413	0.221773	0.321317	0.539419	0.0309384	1.03536	0.0493308	0.096617
A0A072UYQ0	tr|A0A072UYQ0|A0A072UYQ0_MEDTR Phosphoglycerate/bisphosphoglycerate mutase family protein OS=Medicago truncatula OX=3880 GN=25489422 PE=3 SV=1	2.45584	0.000351294	1.27484	25.4786	26.7534	1.54029	0.0432771	-0.753193	2.168	0.0715732	-0.324769	1.54232	0.0419118	-0.246419	0.703023	0.106851	-0.119974	0.520025	0.140416	-0.0660212
A0A072U8U5;G7L175	tr|A0A072U8U5|A0A072U8U5_MEDTR GRAS family transcription factor OS=Medicago truncatula OX=3880 GN=25496406 PE=3 SV=1	3.94537	6.19195e-05	1.2748	23.3926	24.6674	0.680747	0.529657	-0.114488	1.36759	0.234032	-0.201923	nd	nd	nd	nd	nd	nd	nd	nd	nd
G7L9D8;A0A072U3I7	tr|G7L9D8|G7L9D8_MEDTR Heterogeneous nuclear ribonucleoprotein OS=Medicago truncatula OX=3880 GN=11443549 PE=4 SV=1;tr|A0A072U3I7|A0A072U3I7_MEDTR Heterogeneous nuclear ribonucleoprotein OS=Medicago truncatula OX=3880 GN=11443549 PE=4 SV=1	4.44756	0	1.27019	24.859	26.1292	0.202731	0.797968	-0.062746	0.623854	0.448502	-0.163268	0.168133	0.867183	-0.0147913	0.0394388	0.88381	-0.0102339	0.288888	0.573002	0.0157712
I3SQK3	tr|I3SQK3|I3SQK3_MEDTR Plant/MHJ24-14 protein OS=Medicago truncatula OX=3880 GN=25493278 PE=2 SV=1	3.09243	7.39827e-05	1.26884	25.4136	26.6825	1.63029	0.0656429	0.449835	0.242696	0.680164	0.131694	1.2135	0.536875	0.0451695	2.54726	0.0780104	0.0881155	4.13972	0.000538039	0.232767
G7ISF9	tr|G7ISF9|G7ISF9_MEDTR Alpha-1.4 glucan phosphorylase OS=Medicago truncatula OX=3880 GN=11443309 PE=3 SV=2	4.51563	0	1.26785	27.7575	29.0254	1.38639	0.19589	-0.221722	4.12497	0.0265679	-0.317553	1.01005	0.57151	-0.0423603	1.76251	0.163208	-0.0651135	1.78193	0.0478635	-0.0823672
G7IHF5	tr|G7IHF5|G7IHF5_MEDTR Capsanthin/capsorubin synthase. chromoplast protein OS=Medicago truncatula OX=3880 GN=11417046 PE=4 SV=1	2.88238	0.00011682	1.26655	24.7636	26.0301	2.80406	0.00687719	-0.8189	2.29569	0.0238583	-0.569182	nd	nd	nd	nd	nd	nd	nd	nd	nd
Q6RET7	sp|Q6RET7|CCAMK_MEDTR Calcium and calcium/calmodulin-dependent serine/threonine-protein kinase DMI-3 OS=Medicago truncatula OX=3880 GN=CCAMK PE=1 SV=1	3.88732	5.91133e-05	1.26567	28.4911	29.7568	2.52469	0.0196329	-0.581261	1.57072	0.0929296	-0.380844	2.05343	0.039806	-0.206205	2.9621	0.00449003	-0.226012	3.66621	0.00031455	-0.275829
G7LCC3;A0A072VA74	tr|G7LCC3|G7LCC3_MEDTR Cytokinin receptor histidine kinase OS=Medicago truncatula OX=3880 GN=11411168 PE=4 SV=2	4.70688	0	1.26557	25.2673	26.5328	0.639523	0.559475	0.10604	0.552135	0.447076	-0.190314	0.535351	0.304401	0.133447	0.896715	0.0493913	-0.172618	1.20414	0.00697586	-0.231391
G7LFP2;A0A072TVQ0;G7J2M6	tr|G7LFP2|G7LFP2_MEDTR Fatty acid amide hydrolase-like protein OS=Medicago truncatula OX=3880 GN=11427064 PE=4 SV=1;tr|A0A072TVQ0|A0A072TVQ0_MEDTR Fatty acid amide hydrolase-like protein OS=Medicago truncatula OX=3880 GN=11427064 PE=4 SV=1	1.23095	0.0102535	1.26489	22.848	24.1129	1.8104	0.0732755	0.361917	2.26581	0.0273779	0.53835	nd	nd	nd	nd	nd	nd	nd	nd	nd
G7IQ90;G7KJR8;A0A072TIV3	tr|G7IQ90|G7IQ90_MEDTR Animal HSPA9 nucleotide-binding domain protein OS=Medicago truncatula OX=3880 GN=MTR_2g040160 PE=4 SV=1	0.486214	0.117923	1.26447	29.1674	30.4319	0.0119687	0.970806	0.0257441	0.20848	0.628546	-0.497356	nd	nd	nd	nd	nd	nd	nd	nd	nd
A0A072UVJ5	tr|A0A072UVJ5|A0A072UVJ5_MEDTR C2H2 type zf-met: zinc-finger protein OS=Medicago truncatula OX=3880 GN=25488665 PE=4 SV=1	2.5716	0.000206148	1.26326	24.4891	25.7523	0.724505	0.233557	0.440738	0.587343	0.289624	-0.51002	0.255053	0.63638	0.0554067	0.241363	0.485826	0.0433769	2.4955	0.000537934	0.309803
G7KWA3	tr|G7KWA3|G7KWA3_MEDTR Putative aminoacyltransferase. E1 ubiquitin-activating enzyme OS=Medicago truncatula OX=3880 GN=11418493 PE=4 SV=1	3.8064	5.53506e-05	1.2629	23.2263	24.4892	0.758156	0.258227	-0.33758	1.31271	0.0976818	-0.474626	nd	nd	nd	nd	nd	nd	nd	nd	nd
O04998	tr|O04998|O04998_MEDTR Glutamine synthetase OS=Medicago truncatula OX=3880 GN=11427840 PE=1 SV=1	5.00209	0	1.26197	32.0097	33.2716	3.04273	0.00987565	-0.611098	3.38072	0.0107203	-0.52837	2.66211	0.000720307	-0.632846	3.19761	0.000129524	-0.557914	4.93004	0	-0.921754
A0A072U2V3	tr|A0A072U2V3|A0A072U2V3_MEDTR Enoyl-(Acyl carrier) reductase OS=Medicago truncatula OX=3880 GN=25499093 PE=4 SV=1	3.88577	5.87084e-05	1.26118	23.76	25.0212	0.236628	0.765425	0.0735556	1.00153	0.171997	-0.400945	0.304441	0.589821	0.0615588	1.49097	0.00601045	-0.347065	0.372892	0.092342	-0.12608
G7I6F2	tr|G7I6F2|G7I6F2_MEDTR Putative mitochondrial carrier protein OS=Medicago truncatula OX=3880 GN=11421404 PE=3 SV=1	3.85648	5.70342e-05	1.25646	24.9567	26.2132	1.56337	0.0555637	0.555021	0.00253313	0.985924	0.00139475	1.732	0.0560528	0.199515	0.103416	0.800495	-0.013482	4.91957	0	-0.670441
A0A072UIF9	tr|A0A072UIF9|A0A072UIF9_MEDTR Transmembrane amino acid transporter family protein OS=Medicago truncatula OX=3880 GN=25495871 PE=4 SV=1	3.03056	0.000103774	1.25543	25.5513	26.8067	1.08037	0.116001	0.534948	1.22444	0.119918	0.433202	nd	nd	nd	nd	nd	nd	nd	nd	nd
A0A072TSX5;A0A072TUK7	tr|A0A072TSX5|A0A072TSX5_MEDTR Carboxy-terminal region remorin OS=Medicago truncatula OX=3880 GN=25501688 PE=4 SV=1;tr|A0A072TUK7|A0A072TUK7_MEDTR Carboxy-terminal region remorin OS=Medicago truncatula OX=3880 GN=25501688 PE=4 SV=1	5.04799	0	1.25505	22.6679	23.9229	0.429824	0.504558	-0.211782	1.02982	0.264696	0.225346	0.924306	0.08504	0.271573	1.02541	0.0224488	0.254675	2.25726	1.26147e-05	-0.791904
A0A072W0T1	tr|A0A072W0T1|A0A072W0T1_MEDTR XS domain protein OS=Medicago truncatula OX=3880 GN=25485210 PE=4 SV=1	3.28444	8.15217e-05	1.25452	25.2449	26.4994	0.0562494	0.940297	0.0164064	0.706176	0.310851	-0.285936	0.282029	0.444699	0.144802	0.375181	0.165537	0.1438	1.43962	0.00179241	0.356902
G7JHX7	tr|G7JHX7|G7JHX7_MEDTR XH/XS domain protein OS=Medicago truncatula OX=3880 GN=MTR_4g131350 PE=4 SV=1	5.28447	0	1.25415	25.904	27.1582	2.23421	0.067658	-0.309159	1.42328	0.363025	-0.128709	0.325498	0.581142	0.0611089	0.304773	0.414546	-0.0498027	1.05606	0.0195035	-0.154294
G7KZ72;A0A072U280	tr|G7KZ72|G7KZ72_MEDTR Mediator of RNA polymerase II transcription subunit 33A OS=Medicago truncatula OX=3880 GN=11427262 PE=4 SV=1;tr|A0A072U280|A0A072U280_MEDTR Mediator of RNA polymerase II transcription subunit 33A OS=Medicago truncatula OX=3880 GN=114	2.96571	9.93789e-05	1.25188	23.5406	24.7925	nd	nd	nd	0.52369	0.434257	-0.219709	nd	nd	nd	nd	nd	nd	nd	nd	nd
A0A072UFJ5	tr|A0A072UFJ5|A0A072UFJ5_MEDTR 7-dehydrocholesterol reductase-like protein OS=Medicago truncatula OX=3880 GN=MTR_4g005450 PE=4 SV=1	2.93939	0.000119933	1.25139	27.1564	28.4077	nd	nd	nd	nd	nd	nd	nd	nd	nd	nd	nd	nd	nd	nd	nd
A0A072UYD0	tr|A0A072UYD0|A0A072UYD0_MEDTR Translocon at the inner envelope membrane ofs 110 protein OS=Medicago truncatula OX=3880 GN=25491015 PE=4 SV=1	3.07275	0.000106473	1.2505	22.1483	23.3988	nd	nd	nd	0.115009	0.840978	-0.0643616	0.201801	0.621693	0.076156	0.987154	0.0539437	-0.151964	2.61472	6.79887e-05	-0.501883
A0A072TZ58	tr|A0A072TZ58|A0A072TZ58_MEDTR Polygalacturonase/glycoside hydrolase family protein OS=Medicago truncatula OX=3880 GN=25500842 PE=3 SV=1	3.5728	4.74684e-05	1.25003	27.4715	28.7215	2.03974	0.0191051	0.906423	4.59509	0.00181818	1.17974	1.63518	0.0103761	0.450068	0.572571	0.103973	0.144861	0.260225	0.239857	-0.0579796
A0A072UFW5;A0A072U4P9;A0A072U5M9	tr|A0A072UFW5|A0A072UFW5_MEDTR LA-related protein 6 LA RNA-binding domain protein. putative OS=Medicago truncatula OX=3880 GN=25499761 PE=4 SV=1;tr|A0A072U4P9|A0A072U4P9_MEDTR LA-related protein 6 LA RNA-binding domain protein. putative OS=Medicago truncat	3.04399	0.000104327	1.25001	24.4582	25.7082	0.434255	0.531201	0.178928	0.736926	0.30134	-0.282491	0.0862408	0.824352	0.0368504	0.270657	0.409837	-0.0547732	1.75863	0.00148961	-0.315905
G7KAL0;G7KAL1	tr|G7KAL0|G7KAL0_MEDTR Long-chain fatty acyl CoA ligase OS=Medicago truncatula OX=3880 GN=11437197 PE=4 SV=1;tr|G7KAL1|G7KAL1_MEDTR Long-chain fatty acyl CoA ligase OS=Medicago truncatula OX=3880 GN=11437197 PE=4 SV=2	0.999969	0.0203869	1.24996	23.9316	25.1815	0.848537	0.223422	0.339695	0.0306602	0.938646	0.0426989	nd	nd	nd	nd	nd	nd	nd	nd	nd
B7FJQ2;B7FI60	tr|B7FJQ2|B7FJQ2_MEDTR Isoflavone reductase OS=Medicago truncatula OX=3880 GN=11411102 PE=2 SV=1;tr|B7FI60|B7FI60_MEDTR Pinoresinol-lariciresinol reductase-like protein OS=Medicago truncatula OX=3880 GN=11406505 PE=2 SV=1	1.93811	0.0014574	1.24881	25.3557	26.6045	0.93387	0.184372	0.383868	1.51491	0.0648593	0.550854	nd	nd	nd	nd	nd	nd	nd	nd	nd
G7JWE2	tr|G7JWE2|G7JWE2_MEDTR Kinase interacting (KIP1-like) family protein OS=Medicago truncatula OX=3880 GN=11408596 PE=4 SV=1	2.70212	0.000149225	1.24879	23.2873	24.5361	1.41929	0.0410254	-1.01378	2.37756	0.0088626	-1.0208	nd	nd	nd	nd	nd	nd	nd	nd	nd
G7II25;G7J2G9	tr|G7II25|G7II25_MEDTR Putative amino acid transporter. transmembrane domain-containing protein OS=Medicago truncatula OX=3880 GN=11421498 PE=4 SV=2	1.60542	0.00389789	1.24777	25.2386	26.4864	4.13835	0	2.0161	1.51527	0.0364136	0.959818	0.492068	0.302638	0.146974	1.59197	0.00824975	0.275095	0.850315	0.0140921	-0.221809
G7IWL5;A0A072UTN3	tr|G7IWL5|G7IWL5_MEDTR Putative PWI domain. nucleotide-binding alpha-beta plait domain-containing protein OS=Medicago truncatula OX=3880 GN=11425456 PE=4 SV=1;tr|A0A072UTN3|A0A072UTN3_MEDTR RNA-binding (RRM/RBD/RNP motif) family protein OS=Medicago truncat	3.64686	4.92611e-05	1.24765	25.3467	26.5944	0.783647	0.319779	-0.229121	1.35987	0.0989729	-0.440473	0.696924	0.450023	0.0671034	0.523744	0.408752	0.0406764	1.57881	0.0240301	-0.114682
I3SJT1	tr|I3SJT1|I3SJT1_MEDTR Embryo-specific protein OS=Medicago truncatula OX=3880 GN=25479999 PE=2 SV=1	0.530554	0.0998406	1.24668	28.9059	30.1526	0.190604	0.685255	-0.360794	1.30702	0.0528094	-0.992211	2.09202	0.00568774	0.425011	1.91152	0.00484076	0.293828	2.02974	0.000943238	0.315595
G7K6N6;A0A072UDK2	tr|G7K6N6|G7K6N6_MEDTR Putative nucleotide-binding alpha-beta plait domain-containing protein OS=Medicago truncatula OX=3880 GN=11410929 PE=4 SV=2;tr|A0A072UDK2|A0A072UDK2_MEDTR RNA-binding (RRM/RBD/RNP motif) family protein OS=Medicago truncatula OX=3880	6.16046	0	1.2466	26.4004	27.647	0.243281	0.805832	-0.0498244	0.891637	0.229459	-0.322361	2.8757	0.0313092	0.189069	2.09224	0.051891	0.110246	4.60458	6.72098e-05	0.315986
G7L8A8	tr|G7L8A8|G7L8A8_MEDTR Fluorescent IN BLUE LIGHT protein OS=Medicago truncatula OX=3880 GN=11424348 PE=4 SV=1	2.0055	0.00118993	1.24529	23.5279	24.7731	2.61511	0.0184939	-0.57895	0.199092	0.706706	-0.152927	nd	nd	nd	nd	nd	nd	nd	nd	nd
G7LGQ3;A0A072TQJ7;A0A072U407	tr|G7LGQ3|G7LGQ3_MEDTR Putative Acid phosphatase OS=Medicago truncatula OX=3880 GN=11431123 PE=4 SV=1	3.74848	5.26316e-05	1.24369	28.8334	30.0771	0.134068	0.825757	0.0784047	0.0732625	0.89992	0.0342369	1.81603	0.0202069	0.293685	1.75325	0.00824704	0.253806	3.63438	1.28768e-05	0.436221
G7JHA6	tr|G7JHA6|G7JHA6_MEDTR Ferredoxin OS=Medicago truncatula OX=3880 GN=11445243 PE=2 SV=2	1.03385	0.0185716	1.241	23.7753	25.0163	1.28366	0.0607057	-0.802991	1.04181	0.073179	-1.52778	0.0028614	0.995659	0.000770251	0.821203	0.0823188	0.131721	0.445232	0.152684	-0.0665443
G7JVK2	tr|G7JVK2|G7JVK2_MEDTR RNA recognition motif OS=Medicago truncatula OX=3880 GN=MTR_4g005900 PE=4 SV=2	5.22956	0	1.24071	26.9933	28.234	0.0946304	0.858607	-0.0886567	1.476	0.130676	-0.312407	nd	nd	nd	nd	nd	nd	nd	nd	nd
B7FGS1	tr|B7FGS1|B7FGS1_MEDTR Hydroxyproline-rich glycoprotein family protein OS=Medicago truncatula OX=3880 GN=11441757 PE=2 SV=1	1.80487	0.0022989	1.24044	24.1829	25.4234	0.0725417	0.897531	-0.0523599	0.552676	0.349209	0.357689	nd	nd	nd	nd	nd	nd	nd	nd	nd
A0A072VH94;G7J5C3	tr|A0A072VH94|A0A072VH94_MEDTR DNA topoisomerase I OS=Medicago truncatula OX=3880 GN=25482881 PE=3 SV=1	5.18085	0	1.23979	25.1245	26.3643	0.468312	0.5659	-0.133429	0.432151	0.551837	-0.141644	0.305836	0.691384	-0.0376585	2.66253	0.00467906	-0.237756	4.27935	0	-0.471996
G7KEK0	tr|G7KEK0|G7KEK0_MEDTR DUF1296 family protein OS=Medicago truncatula OX=3880 GN=11433701 PE=4 SV=1	2.52721	0.000291958	1.23748	24.9965	26.2339	0.325706	0.722459	0.0762126	1.34229	0.105701	-0.424658	0.676373	0.428028	0.0728747	0.27996	0.499216	0.0379376	2.46914	0.000887412	0.27656
A0A072VNN2;A0A072VMH5;A0A072VN18	tr|A0A072VNN2|A0A072VNN2_MEDTR MtN26 OS=Medicago truncatula OX=3880 GN=25484647 PE=4 SV=1;tr|A0A072VMH5|A0A072VMH5_MEDTR MtN26 OS=Medicago truncatula OX=3880 GN=25484647 PE=4 SV=1;tr|A0A072VN18|A0A072VN18_MEDTR MtN26 OS=Medicago truncatula OX=3880 GN=25484	0.713797	0.0519546	1.23739	24.6569	25.8943	nd	nd	nd	0.225068	0.624498	0.335612	0.384856	0.298735	-0.219177	1.03805	0.0123905	0.367076	1.90266	0.000165675	0.692077
B7FJV9	tr|B7FJV9|B7FJV9_MEDTR Heme oxygenase 1 protein OS=Medicago truncatula OX=3880 GN=25500514 PE=2 SV=1	2.98733	9.97732e-05	1.23245	28.212	29.4445	0.18776	0.796416	0.0696341	0.680994	0.413571	-0.174996	0.0552943	0.957689	0.00474437	1.08052	0.147941	-0.078547	5.36155	0	-0.748319
G7K1F4;G7K1G2	tr|G7K1F4|G7K1F4_MEDTR Potassium transporter OS=Medicago truncatula OX=3880 GN=11408657 PE=3 SV=1	3.15319	7.48596e-05	1.22918	24.4942	25.7234	0.858929	0.168538	-0.529396	2.17028	0.0200392	-0.671948	nd	nd	nd	nd	nd	nd	nd	nd	nd
G7J4Q8;A0A072VDJ8	tr|G7J4Q8|G7J4Q8_MEDTR Abscisic acid-responsive (TB2/DP1. HVA22) family protein OS=Medicago truncatula OX=3880 GN=MTR_3g113790 PE=4 SV=1;tr|A0A072VDJ8|A0A072VDJ8_MEDTR HVA22-like protein OS=Medicago truncatula OX=3880 GN=MTR_3g113790 PE=3 SV=1	3.9513	5.95238e-05	1.22889	24.0571	25.286	0.247637	0.722306	0.102239	0.755173	0.283275	-0.300364	1.14703	0.329205	0.0803376	3.86741	0.00981762	0.162982	3.84022	0.00185631	0.183713
G7J619	tr|G7J619|G7J619_MEDTR Putative nucleotide-binding alpha-beta plait domain-containing protein OS=Medicago truncatula OX=3880 GN=11427549 PE=4 SV=2	4.22633	0	1.22606	24.9315	26.1576	0.160711	0.811067	-0.072099	0.808628	0.33606	-0.208579	1.38685	0.30704	0.0805773	2.70281	0.0262705	0.134218	2.77642	0.00184595	0.209967
A0A072UJM2	tr|A0A072UJM2|A0A072UJM2_MEDTR Calcium-dependent lipid-binding (CaLB domain) family protein OS=Medicago truncatula OX=3880 GN=25491786 PE=4 SV=1	4.11125	6.50759e-05	1.22579	25.3826	26.6084	1.61064	0.11937	0.290406	2.10011	0.0637643	-0.3592	0.336759	0.613356	0.0519737	0.134518	0.712081	-0.0210948	0.0274902	0.920466	-0.00312686
A0A072UZK2	tr|A0A072UZK2|A0A072UZK2_MEDTR Uncharacterized protein OS=Medicago truncatula OX=3880 GN=25489497 PE=4 SV=1	1.72059	0.00289411	1.22499	22.3675	23.5925	0.237204	0.645006	-0.266152	0.0437109	0.940475	-0.0159726	nd	nd	nd	nd	nd	nd	nd	nd	nd
A0A072US90	tr|A0A072US90|A0A072US90_MEDTR Receptor-like Serine/Threonine-kinase ALE2-like protein. putative OS=Medicago truncatula OX=3880 GN=MTR_4g126270 PE=4 SV=1	3.01721	0.00010086	1.22437	23.25	24.4743	1.0219	0.124721	0.553842	0.716836	0.271953	0.357726	nd	nd	nd	nd	nd	nd	nd	nd	nd
A0A072UG01;G7KHH0;G7ZYM7	tr|A0A072UG01|A0A072UG01_MEDTR KRR1 small subunit processome component OS=Medicago truncatula OX=3880 GN=MTR_5g087520 PE=4 SV=1;tr|G7KHH0|G7KHH0_MEDTR KRR1 small subunit processome component OS=Medicago truncatula OX=3880 GN=MTR_5g087520 PE=4 SV=1	1.4913	0.00525398	1.22432	24.173	25.3973	nd	nd	nd	1.20579	0.0825252	-0.675735	0.446352	0.432419	0.0906181	0.700621	0.119941	0.11032	0.177838	0.329961	0.0500382
B7FHS3	tr|B7FHS3|B7FHS3_MEDTR DnaJ heat shock family protein OS=Medicago truncatula OX=3880 GN=11440290 PE=2 SV=1	2.89032	0.000114346	1.2242	24.8505	26.0747	1.34855	0.115791	-0.363537	2.70027	0.0148579	-0.57186	0.268338	0.677431	-0.0431887	2.77154	0.00599926	0.21569	0.187961	0.392373	0.0354983
G7KUL8	tr|G7KUL8|G7KUL8_MEDTR NEFA-interacting nuclear protein NIP30. putative OS=Medicago truncatula OX=3880 GN=11435294 PE=4 SV=1	1.22639	0.010577	1.22049	24.0949	25.3154	0.483757	0.425265	0.284918	0.46787	0.384517	0.416552	1.17786	0.0563083	0.273436	0.721038	0.065416	-0.172097	0.381861	0.0664714	-0.174209
A0A072UQM8	tr|A0A072UQM8|A0A072UQM8_MEDTR HNH endonuclease domain protein OS=Medicago truncatula OX=3880 GN=25493851 PE=4 SV=1	1.90568	0.00169084	1.21993	23.1583	24.3782	nd	nd	nd	0.204953	0.732764	-0.104244	0.626307	0.313657	-0.113091	0.400956	0.353148	-0.0538051	0.0720904	0.693515	-0.0157998
G7KAR2	tr|G7KAR2|G7KAR2_MEDTR CAP. cysteine-rich secretory protein. antigen 5 OS=Medicago truncatula OX=3880 GN=11426310 PE=4 SV=1	3.12854	7.33496e-05	1.21948	27.6413	28.8608	1.83682	0.0232329	0.897165	2.00828	0.0301869	0.606043	0.306495	0.620591	0.053044	1.27047	0.0510794	0.135216	3.64311	9.59354e-05	0.358568
G7JLQ8;G7JLQ9;G7JJH3	tr|G7JLQ8|G7JLQ8_MEDTR Calcium-binding protein OS=Medicago truncatula OX=3880 GN=MTR_4g133600 PE=4 SV=2;tr|G7JLQ9|G7JLQ9_MEDTR Calcium-binding protein OS=Medicago truncatula OX=3880 GN=MTR_4g133600 PE=4 SV=2	4.00444	6.07903e-05	1.21641	28.4854	29.7019	2.6271	0.0218161	-0.526496	1.90974	0.054859	-0.440573	1.66385	0.0611725	-0.196716	2.77616	0.00215536	-0.2999	4.82118	0	-0.618434
A0A072V720	tr|A0A072V720|A0A072V720_MEDTR Ankyrin repeat plant-like protein OS=Medicago truncatula OX=3880 GN=25488257 PE=4 SV=1	3.46503	4.36681e-05	1.21365	26.7032	27.9169	0.347688	0.700819	-0.0834293	0.628454	0.538424	-0.108411	2.92494	0.0136	-0.240868	0.701088	0.10517	-0.121551	6.45583	0	-0.675685
G7KCS1	tr|G7KCS1|G7KCS1_MEDTR Ubiquitin-associated/TS-N domain protein. putative OS=Medicago truncatula OX=3880 GN=11432905 PE=4 SV=2	3.09086	0.000105263	1.21122	24.576	25.7872	1.08726	0.212368	-0.258621	0.276024	0.706753	-0.0878425	0.0969412	0.906596	0.0113827	1.1063	0.0589274	0.134788	2.39694	0.00903641	0.141437
G7ISN7;A2Q5E6	tr|G7ISN7|G7ISN7_MEDTR Myb-like transcription factor family protein OS=Medicago truncatula OX=3880 GN=11407502 PE=4 SV=1;tr|A2Q5E6|A2Q5E6_MEDTR Homeodomain-related OS=Medicago truncatula OX=3880 GN=11407502 PE=4 SV=1	2.07211	0.000940464	1.21007	23.3571	24.5672	1.18445	0.48595	0.0981461	0.560125	0.447123	-0.186921	0.528576	0.700849	0.0305512	1.11596	0.066815	0.12502	1.4656	0.00725962	0.194448
A0A072UBT7;G7KY83;A0A072U1J9	tr|A0A072UBT7|A0A072UBT7_MEDTR Transmembrane protein. putative OS=Medicago truncatula OX=3880 GN=MTR_7g074090 PE=4 SV=1;tr|G7KY83|G7KY83_MEDTR Transmembrane protein. putative OS=Medicago truncatula OX=3880 GN=MTR_7g074090 PE=4 SV=2;tr|A0A072U1J9|A0A072U1J9	3.26969	7.87402e-05	1.20956	25.3184	26.5279	0.913982	0.190451	-0.378075	0.79547	0.211686	-0.45776	0.277549	0.658804	-0.0464876	0.486423	0.302161	0.0590445	0.80103	0.0668457	-0.0909249
G7K8E9	tr|G7K8E9|G7K8E9_MEDTR Potyviral capsid protein interacting protein OS=Medicago truncatula OX=3880 GN=11416034 PE=4 SV=1	1.79896	0.00249016	1.20874	24.2578	25.4665	0.436345	0.55454	-0.154263	0.274495	0.588012	-0.2498	nd	nd	nd	nd	nd	nd	nd	nd	nd
A0A072V662;A0A072V5K8	tr|A0A072V662|A0A072V662_MEDTR Cytochrome P450 family ent-kaurenoic acid oxidase OS=Medicago truncatula OX=3880 GN=25486344 PE=3 SV=1;tr|A0A072V5K8|A0A072V5K8_MEDTR Cytochrome P450 family ent-kaurenoic acid oxidase OS=Medicago truncatula OX=3880 GN=2548634	4.29362	0	1.20806	26.1543	27.3624	0.828575	0.291969	0.242636	0.855231	0.233353	-0.336657	0.331295	0.706865	-0.0339527	3.20835	0.00143279	-0.322649	5.2675	0	-0.675725
G7K252	tr|G7K252|G7K252_MEDTR ARM repeat CCCH-type zinc finger protein OS=Medicago truncatula OX=3880 GN=11429482 PE=4 SV=2	3.09144	0.000104887	1.20799	23.6119	24.8199	0.786626	0.194726	0.503658	0.692776	0.304498	-0.306666	nd	nd	nd	nd	nd	nd	nd	nd	nd
A0A072V249;G7J4M2	tr|A0A072V249|A0A072V249_MEDTR TRAF-type zinc finger protein OS=Medicago truncatula OX=3880 GN=11435490 PE=4 SV=1;tr|G7J4M2|G7J4M2_MEDTR TRAF-type zinc finger protein OS=Medicago truncatula OX=3880 GN=11435490 PE=4 SV=1	2.36973	0.000429752	1.20728	23.9769	25.1842	0.133869	0.804299	0.118722	2.21163	0.0272642	-0.55808	nd	nd	nd	nd	nd	nd	nd	nd	nd
A0A072TWQ4	tr|A0A072TWQ4|A0A072TWQ4_MEDTR Eukaryotic translation initiation factor 4G-like protein OS=Medicago truncatula OX=3880 GN=11419878 PE=4 SV=1	4.15733	6.57174e-05	1.2071	26.2762	27.4833	0.678877	0.513333	0.12189	0.714714	0.388364	-0.187229	0.972684	0.31667	0.0884593	1.79294	0.0186509	0.181061	1.74378	0.037441	0.0924406
G7I4V2	tr|G7I4V2|G7I4V2_MEDTR COP1-interacting-like protein OS=Medicago truncatula OX=3880 GN=11430531 PE=4 SV=2	4.45597	0	1.20606	25.5713	26.7774	0.0425741	0.958488	-0.00932312	1.20495	0.186763	-0.281022	1.21341	0.275499	0.0928276	1.89447	0.0263069	0.15327	0.0188431	0.955263	-0.00163102
A0A072U4V5;A0A072UF20;A0A072U3U8	tr|A0A072U4V5|A0A072U4V5_MEDTR RNA-binding (RRM/RBD/RNP motif) family protein OS=Medicago truncatula OX=3880 GN=25499577 PE=4 SV=1;tr|A0A072UF20|A0A072UF20_MEDTR Putative paraneoplastic encephalomyelitis antigen. nucleotide-binding alpha-beta plait OS=Medi	3.23273	7.75194e-05	1.20552	28.1559	29.3615	0.691786	0.330512	-0.257498	0.56817	0.371575	-0.284202	1.399	0.108169	-0.163462	0.370197	0.51417	-0.0322185	1.59214	0.0331292	-0.0998824
G7JHD0;A0A072UL31	tr|G7JHD0|G7JHD0_MEDTR Glucose-1-phosphate adenylyltransferase OS=Medicago truncatula OX=3880 GN=11417144 PE=3 SV=1;tr|A0A072UL31|A0A072UL31_MEDTR Glucose-1-phosphate adenylyltransferase OS=Medicago truncatula OX=3880 GN=11417144 PE=3 SV=1	1.96641	0.00144651	1.20351	27.3002	28.5037	1.0718	0.143818	0.420315	0.00821172	0.979186	0.00401783	1.56225	0.0731107	0.188767	0.0538311	0.871391	0.00969863	4.256	0	-0.636209
A0A072TGP1	tr|A0A072TGP1|A0A072TGP1_MEDTR C2 calcium/lipid-binding and GRAM domain protein OS=Medicago truncatula OX=3880 GN=25480849 PE=4 SV=1	3.21176	7.64331e-05	1.20137	25.2069	26.4083	0.133546	0.834661	0.0674082	0.951648	0.234678	-0.285302	nd	nd	nd	nd	nd	nd	nd	nd	nd
A0A072U3A1;A0A072U4W8	tr|A0A072U3A1|A0A072U3A1_MEDTR Alpha/beta hydrolase family protein OS=Medicago truncatula OX=3880 GN=25499453 PE=4 SV=1;tr|A0A072U4W8|A0A072U4W8_MEDTR Alpha/beta hydrolase family protein OS=Medicago truncatula OX=3880 GN=25499453 PE=4 SV=1	2.67174	0.000142923	1.19948	25.0592	26.2586	1.08687	0.115218	-0.534178	0.649781	0.286073	-0.396184	nd	nd	nd	nd	nd	nd	nd	nd	nd
A0A072TXQ8;A0A072TW25	tr|A0A072TXQ8|A0A072TXQ8_MEDTR Ras GTPase-activating binding-like protein OS=Medicago truncatula OX=3880 GN=25497521 PE=4 SV=1;tr|A0A072TW25|A0A072TW25_MEDTR Ras GTPase-activating binding-like protein OS=Medicago truncatula OX=3880 GN=25497521 PE=4 SV=1	2.59546	0.000226887	1.19867	25.8013	27	0.0181265	0.966928	-0.012434	1.21018	0.0952739	-0.570306	0.570815	0.434475	-0.0770245	0.261709	0.519238	-0.0361228	1.47314	0.0137349	-0.14938
A0A072VQQ2;A0A072VEL6	tr|A0A072VQQ2|A0A072VQQ2_MEDTR Transmembrane protein. putative OS=Medicago truncatula OX=3880 GN=25482398 PE=4 SV=1;tr|A0A072VEL6|A0A072VEL6_MEDTR Transmembrane protein. putative OS=Medicago truncatula OX=3880 GN=25482398 PE=4 SV=1	4.03738	6.09756e-05	1.19791	25.9018	27.0997	0.0744844	0.910442	0.0320594	1.76183	0.0730944	-0.396012	1.3647	0.108305	-0.16574	1.75099	0.0432701	-0.127232	1.70149	0.00562832	-0.196503
Q2HRH3	tr|Q2HRH3|Q2HRH3_MEDTR GASA/GAST/Snakin OS=Medicago truncatula OX=3880 GN=11422708 PE=4 SV=1	0.787964	0.0412235	1.1976	22.3083	23.5059	0.974305	0.114019	0.728299	3.76075	0.00171429	1.92841	nd	nd	nd	nd	nd	nd	nd	nd	nd
A0A072UUE3	tr|A0A072UUE3|A0A072UUE3_MEDTR DEAD-box ATP-dependent RNA helicase OS=Medicago truncatula OX=3880 GN=25494333 PE=3 SV=1	3.46043	4.32277e-05	1.19728	26.6959	27.8932	0.671095	0.560079	-0.102455	1.49646	0.120645	-0.327541	0.999997	0.358728	0.0771863	2.51476	0.0562673	0.101396	4.05243	0.00126442	0.200052
A0A072V7D3	tr|A0A072V7D3|A0A072V7D3_MEDTR Choline/ethanolamine kinase OS=Medicago truncatula OX=3880 GN=25486732 PE=4 SV=1	4.25996	0	1.19509	27.463	28.6581	3.48897	0.0104796	-0.52131	2.91038	0.0247953	-0.420365	0.220233	0.737675	0.0346588	0.385722	0.284126	0.0721538	0.210093	0.467241	-0.0249578
A0A072US37	tr|A0A072US37|A0A072US37_MEDTR Endoribonuclease dicer-like protein OS=Medicago truncatula OX=3880 GN=25493973 PE=3 SV=1	5.08067	0	1.19472	24.0461	25.2408	0.602463	0.496219	0.143162	0.413351	0.680139	0.0734921	2.07956	0.00492719	-0.471486	1.90736	0.00190179	-0.433628	3.71975	0	-0.998526
G7KUS5	tr|G7KUS5|G7KUS5_MEDTR Glucose-6-phosphate 1-dehydrogenase OS=Medicago truncatula OX=3880 GN=11440318 PE=3 SV=2	2.14807	0.000698501	1.19455	28.0231	29.2177	0.904597	0.215187	-0.322677	3.3203	0.0146931	-0.454635	2.15553	0.098516	-0.139241	0.555464	0.58189	-0.0235016	1.70969	0.0014439	0.33092
G7KX94	tr|G7KX94|G7KX94_MEDTR Putative transcription factor C2H2 family OS=Medicago truncatula OX=3880 GN=11436794 PE=4 SV=1	5.28013	0	1.19451	24.1645	25.359	0.190105	0.866824	0.0308984	2.61614	0.0356976	-0.390719	1.92319	0.0513232	0.193856	1.62037	0.0513286	0.120978	3.17287	2.99065e-05	0.433763
B7FGY1	tr|B7FGY1|B7FGY1_MEDTR Putative ribosomal protein L40e OS=Medicago truncatula OX=3880 GN=25483801 PE=2 SV=1	0.66234	0.0622519	1.19439	23.5616	24.756	nd	nd	nd	0.14472	0.729602	0.442162	0.999603	0.155955	0.159285	0.0170147	0.967284	-0.0022316	1.63775	0.00894207	0.167798
G7JJD0	tr|G7JJD0|G7JJD0_MEDTR Putative translation machinery associated TMA7 OS=Medicago truncatula OX=3880 GN=MTR_4g012800 PE=4 SV=1	1.80609	0.00242845	1.19176	24.7339	25.9257	1.0999	0.0904868	-0.724013	0.652637	0.271098	-0.446612	0.369721	0.656396	0.0409503	0.427479	0.574087	0.0253291	0.899622	0.076461	0.0801022
A0A072TIC0	tr|A0A072TIC0|A0A072TIC0_MEDTR Octicosapeptide/phox/Be.1 domain kinase. putative (Fragment) OS=Medicago truncatula OX=3880 GN=MTR_0036s0010 PE=4 SV=1	0.958879	0.023558	1.19097	22.8239	24.0149	nd	nd	nd	0.250184	0.586791	0.379	nd	nd	nd	nd	nd	nd	nd	nd	nd
G7LC15;A0A072TSC6	tr|G7LC15|G7LC15_MEDTR Putative thiosulfate sulfurtransferase OS=Medicago truncatula OX=3880 GN=11440156 PE=4 SV=1;tr|A0A072TSC6|A0A072TSC6_MEDTR Rhodanese-related sulfurtransferase OS=Medicago truncatula OX=3880 GN=11440156 PE=4 SV=1	1.72068	0.00307119	1.19067	24.7212	25.9119	0.870693	0.217737	0.33589	1.4221	0.0685042	-0.589612	0.70383	0.139728	0.249128	0.779521	0.0412952	0.225414	1.92625	0.000256422	0.567706
A0A072UKW9	tr|A0A072UKW9|A0A072UKW9_MEDTR RNA ligase. putative OS=Medicago truncatula OX=3880 GN=25492457 PE=4 SV=1	4.8868	0	1.18908	26.1747	27.3638	1.47957	0.221374	-0.19053	1.87085	0.114355	-0.275801	0.85789	0.644436	0.0344891	0.20464	0.749306	-0.0146806	5.04206	0.000184758	-0.270442
G7JB89;A0A072UZC7;A0A072V9D3;A0A072UZ10	tr|G7JB89|G7JB89_MEDTR Peptidyl-prolyl cis-trans isomerase OS=Medicago truncatula OX=3880 GN=11411266 PE=3 SV=1;tr|A0A072UZC7|A0A072UZC7_MEDTR Peptidyl-prolyl cis-trans isomerase OS=Medicago truncatula OX=3880 GN=11411266 PE=3 SV=1;tr|A0A072V9D3|A0A072V9D3	3.08811	0.000103408	1.18869	23.0042	24.1929	0.0351609	0.950376	0.0178407	0.635071	0.335913	-0.291833	nd	nd	nd	nd	nd	nd	nd	nd	nd
A0A072VZ02;Q1RSJ8	tr|A0A072VZ02|A0A072VZ02_MEDTR E3 ubiquitin ligase-like protein OS=Medicago truncatula OX=3880 GN=11412285 PE=4 SV=1;tr|Q1RSJ8|Q1RSJ8_MEDTR E3 ubiquitin ligase-like protein OS=Medicago truncatula OX=3880 GN=11412285 PE=4 SV=2	2.89761	0.00011215	1.18686	22.1747	23.3616	nd	nd	nd	2.1252	0.0338121	-0.510936	nd	nd	nd	nd	nd	nd	nd	nd	nd
A0A072VNK8;O82022;A0A072TR00;A0A072VFK1	tr|A0A072VNK8|A0A072VNK8_MEDTR Transcription factor jumonji (JmjC) domain protein. putative OS=Medicago truncatula OX=3880 GN=11429788 PE=4 SV=1;tr|O82022|O82022_MEDTR ENBP1 protein OS=Medicago truncatula OX=3880 GN=ENBP1 PE=4 SV=1	3.50952	4.39239e-05	1.18489	23.8019	24.9868	0.16453	0.808633	-0.0717716	1.04857	0.200082	-0.305818	1.32026	0.23761	0.101878	0.794398	0.127836	-0.0980699	1.56953	0.0035	-0.248105
G7KE04	tr|G7KE04|G7KE04_MEDTR MLP3.11 protein OS=Medicago truncatula OX=3880 GN=11416513 PE=4 SV=2	3.37608	8.21918e-05	1.18455	27.0512	28.2358	0.263817	0.711445	0.102732	0.627813	0.405408	-0.199734	0.315027	0.528353	0.080172	0.0339138	0.919915	-0.0058465	0.309973	0.175492	0.0740025
G7K8I2;A0A072URC8;A0A072UMZ3;A0A072UL42	tr|G7K8I2|G7K8I2_MEDTR RNA helicase OS=Medicago truncatula OX=3880 GN=11425860 PE=3 SV=1;tr|A0A072URC8|A0A072URC8_MEDTR RNA helicase OS=Medicago truncatula OX=3880 GN=11425860 PE=3 SV=1	1.96468	0.00145284	1.18157	23.3828	24.5643	1.02326	0.143023	0.462488	0.0250494	0.953195	0.0158691	0.507886	0.654161	0.037239	1.51109	0.126947	0.0779768	1.23831	0.0262235	0.122159
A0A072U8B8	tr|A0A072U8B8|A0A072U8B8_MEDTR Sesquiterpene synthase OS=Medicago truncatula OX=3880 GN=25496253 PE=3 SV=1	0.893179	0.0294984	1.17967	23.6699	24.8496	nd	nd	nd	2.7871	0.00248175	2.65416	nd	nd	nd	nd	nd	nd	nd	nd	nd
G7KZW8	tr|G7KZW8|G7KZW8_MEDTR Aldose 1-epimerase OS=Medicago truncatula OX=3880 GN=11427981 PE=3 SV=1	3.20124	7.46733e-05	1.1777	27.6071	28.7848	0.306665	0.603748	-0.201021	2.17502	0.0604068	-0.360016	1.90286	0.0161326	0.30731	1.66113	0.0193923	0.185901	4.17358	0	0.481784
G7LAH3	tr|G7LAH3|G7LAH3_MEDTR Endoglucanase OS=Medicago truncatula OX=3880 GN=11410130 PE=3 SV=1	3.45671	4.27655e-05	1.17671	25.5371	26.7138	1.28192	0.0915092	0.496338	0.370339	0.542736	0.189358	2.65822	0.00620219	0.326794	0.357963	0.46602	0.0384626	0.749865	0.0954285	-0.0750468
A0A072VK74	tr|A0A072VK74|A0A072VK74_MEDTR Cell division FtsZ-like protein OS=Medicago truncatula OX=3880 GN=25483823 PE=3 SV=1	1.88955	0.0019432	1.17633	23.8217	24.998	0.528873	0.39429	-0.28636	0.445018	0.405625	-0.394271	nd	nd	nd	nd	nd	nd	nd	nd	nd
A0A072USW7	tr|A0A072USW7|A0A072USW7_MEDTR Transmembrane protein. putative OS=Medicago truncatula OX=3880 GN=25488516 PE=4 SV=1	2.77071	0.000149297	1.17222	25.2643	26.4365	0.048323	0.934571	-0.0263297	0.403097	0.515669	-0.195587	1.71027	0.0398381	0.232433	2.79068	0.003303	0.253936	2.23632	0.00236811	0.220315
G7L8Y9	tr|G7L8Y9|G7L8Y9_MEDTR LRR extensin-like protein OS=Medicago truncatula OX=3880 GN=11408110 PE=4 SV=1	2.947	0.00011465	1.16718	24.1898	25.3569	0.349576	0.62515	-0.134216	1.36652	0.107443	-0.40743	0.360315	0.739362	-0.0283093	2.97471	0.0203938	-0.141386	2.13707	0.0293496	-0.0963547
A0A072TRZ8	tr|A0A072TRZ8|A0A072TRZ8_MEDTR Plant/T23E23-13 protein. putative OS=Medicago truncatula OX=3880 GN=25501282 PE=4 SV=1	1.82307	0.00232384	1.16638	23.1331	24.2995	0.926016	0.204694	-0.333298	0.570598	0.371872	-0.281328	nd	nd	nd	nd	nd	nd	nd	nd	nd
A0A072TJP6;A0A072THS9	tr|A0A072TJP6|A0A072TJP6_MEDTR Benzyl alcohol O-benzoyltransferase OS=Medicago truncatula OX=3880 GN=MTR_0042s0190 PE=4 SV=1;tr|A0A072THS9|A0A072THS9_MEDTR Benzyl alcohol O-benzoyltransferase OS=Medicago truncatula OX=3880 GN=MTR_0042s0190 PE=4 SV=1	2.06469	0.00109645	1.16569	24.4623	25.628	1.12592	0.104365	0.565703	0.0249564	0.949417	0.0253882	nd	nd	nd	nd	nd	nd	nd	nd	nd
A0A072V5N2	tr|A0A072V5N2|A0A072V5N2_MEDTR Methyltransferase OS=Medicago truncatula OX=3880 GN=25488847 PE=3 SV=1	4.98491	0	1.16279	23.7424	24.9051	0.351799	0.618939	0.139102	0.762769	0.383016	0.179582	nd	nd	nd	nd	nd	nd	nd	nd	nd
Q2HWC2;G7KLE8	tr|Q2HWC2|Q2HWC2_MEDTR 40S ribosomal protein S28-1 OS=Medicago truncatula OX=3880 GN=11412510 PE=2 SV=2	2.8577	0.000154852	1.1627	30.4853	31.648	0.378861	0.503529	-0.281052	1.39124	0.0878125	-0.475089	0.537692	0.586492	0.0471196	0.52611	0.298468	-0.0578303	1.3405	0.039736	0.0977468
A0A072VKJ8;A0A072VAP7	tr|A0A072VKJ8|A0A072VKJ8_MEDTR Uncharacterized protein OS=Medicago truncatula OX=3880 GN=25487300 PE=4 SV=1;tr|A0A072VAP7|A0A072VAP7_MEDTR Uncharacterized protein OS=Medicago truncatula OX=3880 GN=25487300 PE=4 SV=1	3.73794	4.87013e-05	1.16243	23.8385	25.0009	0.381731	0.631024	0.116168	1.25038	0.144305	-0.344948	1.03871	0.113749	0.19483	0.116768	0.667616	0.0300803	2.89904	1.26765e-05	0.537974
A0A072VM07	tr|A0A072VM07|A0A072VM07_MEDTR DnaJ heat shock family protein OS=Medicago truncatula OX=3880 GN=25487704 PE=4 SV=1	3.37046	8.08081e-05	1.1588	25.7777	26.9365	0.516775	0.536439	0.139602	0.736289	0.369023	-0.198669	1.29845	0.146264	0.142067	0.985756	0.122544	0.0914669	0.381941	0.264778	0.0418465
G7JE64	tr|G7JE64|G7JE64_MEDTR Clathrin assembly plant-like protein. putative OS=Medicago truncatula OX=3880 GN=11441232 PE=4 SV=2	2.86809	0.000155556	1.15769	22.918	24.0757	0.0699497	0.910507	0.0348466	0.0637065	0.898821	-0.0484891	nd	nd	nd	nd	nd	nd	nd	nd	nd
G7L3K1	tr|G7L3K1|G7L3K1_MEDTR DEAD-box ATP-dependent RNA helicase-like protein OS=Medicago truncatula OX=3880 GN=11436932 PE=3 SV=1	0.949366	0.0248179	1.15601	24.4784	25.6344	nd	nd	nd	0.806357	0.169017	-0.690651	1.15665	0.431634	0.0605352	1.16425	0.291871	0.0473092	2.96455	0.00407253	0.166708
G7IJA2;REV__G7IJA2	tr|G7IJA2|G7IJA2_MEDTR Putative nucleotide-binding alpha-beta plait domain. RNPS1. RNA recognition OS=Medicago truncatula OX=3880 GN=11406805 PE=4 SV=1	2.82996	0.000152702	1.15399	26.7775	27.9315	2.74286	0.00986737	0.717126	1.60904	0.0548238	-0.572969	0.785885	0.398118	0.0750779	3.18856	0.0146226	0.153872	1.42892	0.0121462	0.160592
G7JSI6	tr|G7JSI6|G7JSI6_MEDTR Purple acid phosphatase OS=Medicago truncatula OX=3880 GN=11445033 PE=3 SV=2	2.89129	0.000132856	1.15379	24.3251	25.4788	2.9226	0.00275556	3.46326	3.62033	0.00207229	1.43931	2.91	0.000622951	0.840135	2.04796	0.00143604	0.487569	3.10156	0	0.667608
G7L6L7	tr|G7L6L7|G7L6L7_MEDTR CAAX prenyl protease OS=Medicago truncatula OX=3880 GN=11408152 PE=3 SV=1	4.73546	0	1.15365	29.0391	30.1928	0.583954	0.474468	0.162351	0.880709	0.417704	-0.139312	0.102628	0.864654	-0.0188066	0.609884	0.207691	-0.0761433	1.5401	0.00956187	-0.169575
A0A072U8K5	tr|A0A072U8K5|A0A072U8K5_MEDTR Glycosyltransferase OS=Medicago truncatula OX=3880 GN=MTR_6g033660 PE=3 SV=1	3.05204	9.88764e-05	1.15356	27.0876	28.2412	0.544402	0.462086	0.187625	0.235892	0.840175	0.0328674	0.752444	0.281414	0.113818	0.409602	0.359151	0.0522027	4.84683	0	-0.910627
G7KS97	tr|G7KS97|G7KS97_MEDTR ADP/ATP carrier protein OS=Medicago truncatula OX=3880 GN=11416679 PE=3 SV=2	3.88139	5.27241e-05	1.15127	25.1589	26.3102	1.11251	0.242234	-0.221596	0.999568	0.239297	-0.261469	1.39689	0.629266	0.0337711	3.16959	0.00750597	-0.188742	8.70145	0	-0.527101
G7I6W8	tr|G7I6W8|G7I6W8_MEDTR EF-hand protein OS=Medicago truncatula OX=3880 GN=11407972 PE=4 SV=1	2.30961	0.000596478	1.15066	23.7833	24.934	1.08565	0.0935619	-0.723481	0.649061	0.356509	0.249347	nd	nd	nd	nd	nd	nd	nd	nd	nd
A0A072VFF9	tr|A0A072VFF9|A0A072VFF9_MEDTR Peptide N-acetyl-beta-D-glucosaminyl asparaginase amidase A OS=Medicago truncatula OX=3880 GN=25482180 PE=4 SV=1	1.45194	0.00603461	1.14872	24.4261	25.5748	0.536367	0.368862	0.329564	0.770384	0.209367	-0.507741	nd	nd	nd	nd	nd	nd	nd	nd	nd
A0A072V4A1	tr|A0A072V4A1|A0A072V4A1_MEDTR DCD (Development and cell death) domain protein OS=Medicago truncatula OX=3880 GN=25488602 PE=4 SV=1	2.95398	0.000113984	1.14824	26.2242	27.3724	0.0182034	0.970094	-0.00823339	1.54022	0.0680134	-0.510035	0.0843507	0.923222	0.00923324	0.36965	0.477682	0.0365529	0.839629	0.125116	-0.0601718
A0A072TVD1	tr|A0A072TVD1|A0A072TVD1_MEDTR Cellulose synthase-like protein OS=Medicago truncatula OX=3880 GN=25479564 PE=3 SV=1	3.08479	0.000100571	1.14661	24.951	26.0976	0.222636	0.697551	0.16295	0.0510331	0.941447	-0.0129509	nd	nd	nd	nd	nd	nd	nd	nd	nd
G7I4V5	tr|G7I4V5|G7I4V5_MEDTR Putative EEIG1/EHBP1 domain-containing protein OS=Medicago truncatula OX=3880 GN=11425070 PE=4 SV=1	2.58433	0.000335506	1.14604	23.4192	24.5652	0.431929	0.462006	-0.282359	0.457304	0.533246	-0.147694	nd	nd	nd	nd	nd	nd	nd	nd	nd
G7INP0	tr|G7INP0|G7INP0_MEDTR Plastid developmental protein DAG. putative OS=Medicago truncatula OX=3880 GN=11429212 PE=4 SV=1	2.74541	0.000145283	1.14502	27.6396	28.7846	0.272624	0.708902	0.100505	0.901732	0.181202	-0.452672	0.644761	0.512444	0.0569786	2.72123	0.00965479	0.186047	3.85747	1.35094e-05	0.442498
A0A072TT23	tr|A0A072TT23|A0A072TT23_MEDTR Methyltransferase OS=Medicago truncatula OX=3880 GN=25501570 PE=3 SV=1	4.90719	0	1.14441	27.4517	28.5961	0.116056	0.860323	0.0551414	0.287663	0.78368	-0.047904	nd	nd	nd	nd	nd	nd	nd	nd	nd
A0A072VC01	tr|A0A072VC01|A0A072VC01_MEDTR Myb/SANT-like DNA-binding domain protein OS=Medicago truncatula OX=3880 GN=25487927 PE=4 SV=1	3.59233	4.45434e-05	1.14433	24.2297	25.374	0.376508	0.458665	-0.448992	1.73251	0.0617493	-0.461803	0.407428	0.358399	0.138071	1.24737	0.0222912	0.212643	0.844864	0.0103831	0.27335
G7J506;G7J507	tr|G7J506|G7J506_MEDTR Delta-aminolevulinic acid dehydratase OS=Medicago truncatula OX=3880 GN=11422203 PE=3 SV=1;tr|G7J507|G7J507_MEDTR Delta-aminolevulinic acid dehydratase OS=Medicago truncatula OX=3880 GN=11422203 PE=3 SV=2	2.1886	0.000701926	1.14375	27.9912	29.135	0.142042	0.80243	-0.104982	1.4702	0.132644	0.308611	0.577371	0.386157	-0.0906312	1.02925	0.0774322	-0.119754	3.23963	0.000131196	-0.379205
A0A072TTW9	tr|A0A072TTW9|A0A072TTW9_MEDTR Putative transcription factor C2H2 family OS=Medicago truncatula OX=3880 GN=25501782 PE=4 SV=1	1.39834	0.00720018	1.14029	23.8112	24.9515	0.0204099	0.967883	-0.00885518	0.714349	0.256709	-0.4023	0.0371338	0.966586	-0.00407513	0.770484	0.27482	0.0548341	2.61926	0.00854832	-0.139652
G7J354;A0A072V0G3	tr|G7J354|G7J354_MEDTR Putative coilin OS=Medicago truncatula OX=3880 GN=11427783 PE=4 SV=1;tr|A0A072V0G3|A0A072V0G3_MEDTR Coilin_N domain-containing protein OS=Medicago truncatula OX=3880 GN=11427783 PE=4 SV=1	3.34268	7.84314e-05	1.14011	25.6607	26.8009	0.0824467	0.903994	0.0328763	2.11014	0.0337143	-0.521597	1.79102	0.276826	0.0821065	0.368309	0.545362	0.0290644	0.301445	0.456606	-0.0229893
Q2HTM7	tr|Q2HTM7|Q2HTM7_MEDTR Signal peptidase complex subunit 3 OS=Medicago truncatula OX=3880 GN=11430552 PE=3 SV=1	2.72486	0.000143123	1.13848	27.7119	28.8504	0.808413	0.294119	0.248038	0.102332	0.863081	-0.0512295	0.178339	0.677977	-0.0596101	0.0203228	0.94045	0.00492561	0.934433	0.013034	-0.210901
A0A072UKL1;A0A072ULI3;A0A072UWL1	tr|A0A072UKL1|A0A072UKL1_MEDTR Putative transcription factor bHLH family OS=Medicago truncatula OX=3880 GN=25492600 PE=4 SV=1;tr|A0A072ULI3|A0A072ULI3_MEDTR Transcription factor bHLH122-like protein OS=Medicago truncatula OX=3880 GN=25492600 PE=4 SV=1;tr|A	3.0047	0.00011701	1.13787	26.2277	27.3656	0.0504394	0.923237	-0.039451	1.10517	0.207001	-0.276579	0.443201	0.406607	0.101256	0.428919	0.267538	0.0722584	3.89168	0	0.564115
G7K5M5;A0A072TJA9	tr|G7K5M5|G7K5M5_MEDTR TPX2 (Targeting protein for Xklp2) family protein. putative OS=Medicago truncatula OX=3880 GN=11411187 PE=4 SV=2	1.26914	0.00995317	1.13667	23.0662	24.2029	0.621859	0.387508	-0.225601	0.119515	0.818378	-0.0935688	0.0935202	0.898378	-0.0130617	0.1654	0.57241	0.0380052	2.81702	0.00165322	-0.218479
G7JIR3	tr|G7JIR3|G7JIR3_MEDTR Eukaryotic translation initiation factor 2c. putative OS=Medicago truncatula OX=3880 GN=11446921 PE=3 SV=1	4.05994	5.77478e-05	1.13517	26.7379	27.8731	0.268986	0.743658	-0.0754992	0.462154	0.57372	-0.116418	1.66411	0.205323	0.104198	2.7382	0.0281562	0.129457	1.61988	0.0235474	0.114666
A0A072U311;A2Q1L2	tr|A0A072U311|A0A072U311_MEDTR M50 family peptidase OS=Medicago truncatula OX=3880 GN=11435620 PE=4 SV=1;tr|A2Q1L2|A2Q1L2_MEDTR M50 family peptidase OS=Medicago truncatula OX=3880 GN=11435620 PE=4 SV=1	2.35823	0.000604863	1.13479	22.4632	23.598	0.00857864	0.981337	0.00292079	0.124542	0.840759	-0.0566545	nd	nd	nd	nd	nd	nd	nd	nd	nd
A0A072V0L9;A0A072V1V8;A0A072UZY0	tr|A0A072V0L9|A0A072V0L9_MEDTR DnaJ domain protein OS=Medicago truncatula OX=3880 GN=25489696 PE=4 SV=1;tr|A0A072V1V8|A0A072V1V8_MEDTR DnaJ domain protein OS=Medicago truncatula OX=3880 GN=25489696 PE=4 SV=1;tr|A0A072UZY0|A0A072UZY0_MEDTR DnaJ domain prote	2.90394	0.000132248	1.13331	24.3955	25.5288	0.181262	0.803612	0.0673841	0.338241	0.618591	-0.125787	nd	nd	nd	nd	nd	nd	nd	nd	nd
G7JAH8;A0A072V3J3;A0A072V273;G7JAH9	tr|G7JAH8|G7JAH8_MEDTR Adenine phosphoribosyltransferase-like protein OS=Medicago truncatula OX=3880 GN=11436051 PE=3 SV=2;tr|A0A072V3J3|A0A072V3J3_MEDTR Adenine phosphoribosyltransferase-like protein OS=Medicago truncatula OX=3880 GN=11436051 PE=3 SV=1;tr	3.89853	5.21286e-05	1.13062	25.777	26.9076	0.0840742	0.904612	-0.0315081	0.283841	0.720217	-0.076952	0.0292006	0.954655	0.00742531	0.342573	0.397716	-0.04971	1.56685	0.0327275	-0.100955
G7KK16	tr|G7KK16|G7KK16_MEDTR Putative ATPase. AAA-type. core. AAA-type ATPase domain-containing protein OS=Medicago truncatula OX=3880 GN=11421813 PE=3 SV=1	3.45872	8.29876e-05	1.12977	26.5715	27.7013	2.8612	0.00567111	0.930997	2.79541	0.0107469	0.684479	2.07945	0.00404848	0.49074	2.05737	0.00180311	0.409166	0.846075	0.0140838	-0.223539
A0A072TMN9	tr|A0A072TMN9|A0A072TMN9_MEDTR Plant/MDC16-11 protein OS=Medicago truncatula OX=3880 GN=25500537 PE=4 SV=1	1.8302	0.00249929	1.12875	25.3573	26.4861	0.358427	0.639165	0.118679	0.0640298	0.890806	-0.0701857	0.142698	0.85562	0.0175322	1.13223	0.039939	0.165289	2.43323	0.00170385	0.233314
G7K6N4	tr|G7K6N4|G7K6N4_MEDTR Putative triacylglycerol lipase OS=Medicago truncatula OX=3880 GN=11410928 PE=4 SV=1	3.45892	8.28729e-05	1.12866	28.316	29.4446	1.2549	0.139068	0.340761	2.35158	0.0517927	-0.364006	1.22655	0.128545	0.1592	0.544171	0.233619	0.0726571	1.90363	0.00791255	-0.162889
A0A072U2M3	tr|A0A072U2M3|A0A072U2M3_MEDTR Nucleolar RNA-binding Nop10p-like protein OS=Medicago truncatula OX=3880 GN=25499275 PE=4 SV=1	1.90823	0.00205725	1.12767	27.2319	28.3596	0.669464	0.277649	-0.379517	1.32174	0.102184	-0.449639	nd	nd	nd	nd	nd	nd	nd	nd	nd
G7KXV1	tr|G7KXV1|G7KXV1_MEDTR CASP-like protein OS=Medicago truncatula OX=3880 GN=11438317 PE=2 SV=1	2.17666	0.000714385	1.12709	25.8376	26.9647	0.262946	0.634088	0.216423	0.293336	0.581982	-0.222381	nd	nd	nd	nd	nd	nd	nd	nd	nd
A0A072VDE7;A0A072VCU5	tr|A0A072VDE7|A0A072VDE7_MEDTR Golgi SNAP receptor complex member 1 OS=Medicago truncatula OX=3880 GN=25487969 PE=3 SV=1;tr|A0A072VCU5|A0A072VCU5_MEDTR SNAP receptor complex protein OS=Medicago truncatula OX=3880 GN=25487969 PE=4 SV=1	4.0988	5.85937e-05	1.1243	25.097	26.2213	1.14958	0.0963342	0.591743	2.24395	0.0291413	-0.524069	nd	nd	nd	nd	nd	nd	nd	nd	nd
G7L8S3	tr|G7L8S3|G7L8S3_MEDTR Calpain family cysteine protease OS=Medicago truncatula OX=3880 GN=11405221 PE=3 SV=2	1.42163	0.00659452	1.12392	21.9876	23.1115	nd	nd	nd	nd	nd	nd	nd	nd	nd	nd	nd	nd	nd	nd	nd
A0A072VQH5	tr|A0A072VQH5|A0A072VQH5_MEDTR Putative RNA methyltransferase. nucleic acid-binding. alpha/beta knot methyltransferase OS=Medicago truncatula OX=3880 GN=25485227 PE=4 SV=1	2.5312	0.00037	1.12379	23.4978	24.6216	1.16815	0.163158	0.316612	0.381302	0.511007	-0.224877	nd	nd	nd	nd	nd	nd	nd	nd	nd
I3SYD0	tr|I3SYD0|I3SYD0_MEDTR 28 kDa heat-and acid-stable phosphoprotein-like protein OS=Medicago truncatula OX=3880 GN=25493059 PE=2 SV=1	1.93749	0.00189397	1.12255	25.595	26.7176	1.69636	0.0528629	-0.499699	0.988003	0.120655	-0.693793	0.303849	0.751995	0.0280588	0.583155	0.302844	0.0547035	2.09038	0.00468842	0.185858
B7FGQ9	tr|B7FGQ9|B7FGQ9_MEDTR DUF538 family protein OS=Medicago truncatula OX=3880 GN=25486617 PE=2 SV=1	1.80018	0.00270316	1.1225	26.2239	27.3464	2.74688	0.00547639	1.00214	0.363551	0.499733	0.282515	0.804939	0.134008	0.218666	0.564651	0.112013	0.137882	1.43958	0.00210509	-0.328934
G7KDX8	tr|G7KDX8|G7KDX8_MEDTR Methyltransferase OS=Medicago truncatula OX=3880 GN=11414978 PE=3 SV=1	5.05213	0	1.12241	25.2399	26.3623	0.495473	0.522387	-0.15672	1.69405	0.174575	-0.222461	1.39992	0.602481	-0.036742	2.72239	0.0346511	-0.120418	4.98118	1.27721e-05	-0.350788
G7L6J3	tr|G7L6J3|G7L6J3_MEDTR Group 1 family glycosyltransferase OS=Medicago truncatula OX=3880 GN=11409443 PE=4 SV=2	2.67309	0.000204852	1.12095	23.9852	25.1062	0.521231	0.556033	0.12698	0.639378	0.472977	-0.141691	1.40613	0.0592804	0.225006	0.194036	0.568261	0.0347718	2.67162	0.000693223	0.275061
A0A072TSZ4	tr|A0A072TSZ4|A0A072TSZ4_MEDTR Signal recognition particle subunit SRP72 OS=Medicago truncatula OX=3880 GN=25501703 PE=3 SV=1	4.58946	0	1.12081	28.0554	29.1762	0.0276494	0.962851	0.0106099	2.86753	0.0157291	-0.502145	0.315574	0.859016	-0.0138537	0.604803	0.59514	0.02231	3.76612	0.0122378	0.113832
G7KBR1;A0A072UEQ8;A0A072UGI3	tr|G7KBR1|G7KBR1_MEDTR RNA recognition motif OS=Medicago truncatula OX=3880 GN=11433183 PE=4 SV=1;tr|A0A072UEQ8|A0A072UEQ8_MEDTR RNA recognition motif OS=Medicago truncatula OX=3880 GN=11433183 PE=4 SV=1;tr|A0A072UGI3|A0A072UGI3_MEDTR Putative nucleotide-b	2.45284	0.0004368	1.11965	25.253	26.3726	0.638262	0.423446	-0.185328	0.88641	0.195018	-0.412477	1.63908	0.122699	0.139971	2.703	0.0663975	0.0931754	2.68576	0.00701508	0.147506
G7IB17;A0A072W2S5	tr|G7IB17|G7IB17_MEDTR DEAD-box helicase family protein OS=Medicago truncatula OX=3880 GN=11419595 PE=4 SV=1;tr|A0A072W2S5|A0A072W2S5_MEDTR DEAD-box helicase family protein OS=Medicago truncatula OX=3880 GN=11419595 PE=4 SV=1	4.69311	0	1.11921	25.0661	26.1853	1.3066	0.185293	0.247032	1.53433	0.0609677	-0.567829	0.442875	0.627985	0.0432038	0.795107	0.483878	0.0299009	0.5476	0.145205	-0.0626633
I3SQV1	tr|I3SQV1|I3SQV1_MEDTR Acytochrome-C oxidase/electron carrier protein OS=Medicago truncatula OX=3880 GN=MTR_2g085045 PE=2 SV=1	3.46667	8.25877e-05	1.11894	29.8708	30.9898	1.02693	0.180241	-0.337714	1.57014	0.108168	-0.340372	0.533982	0.349524	0.110075	1.13101	0.0280256	0.201048	2.33674	0.000542979	0.320809
A0A072U4Q6;G7L500	tr|A0A072U4Q6|A0A072U4Q6_MEDTR ENTH/VHS-like protein OS=Medicago truncatula OX=3880 GN=11435271 PE=4 SV=1;tr|G7L500|G7L500_MEDTR ENTH/VHS-like protein OS=Medicago truncatula OX=3880 GN=11435271 PE=4 SV=2	3.15926	0.000102984	1.1187	24.3399	25.4586	1.51174	0.162543	0.243568	0.0338077	0.943764	-0.0201139	0.142737	0.723841	0.0543138	0.0114556	0.946369	-0.00862747	1.0691	0.00608842	0.276983
G7K7Q7	tr|G7K7Q7|G7K7Q7_MEDTR ABC-type transport system protein OS=Medicago truncatula OX=3880 GN=11429359 PE=4 SV=2	5.70521	0	1.11794	26.2498	27.3677	0.246731	0.807885	0.0484721	1.05728	0.350801	-0.157108	0.79497	0.42001	0.0699937	1.50842	0.0569431	-0.118618	2.36342	0.000730129	-0.293612
G7JMU6	tr|G7JMU6|G7JMU6_MEDTR Putative aminoacyltransferase. E1 ubiquitin-activating enzyme OS=Medicago truncatula OX=3880 GN=11414701 PE=4 SV=1	2.15178	0.000847492	1.11669	24.5144	25.6311	0.135703	0.83557	-0.06471	0.129527	0.837436	0.0560741	nd	nd	nd	nd	nd	nd	nd	nd	nd
G7JWB3;G7ZVN0;G7ZVN1;G7KGK5;G7JWA3	tr|G7JWB3|G7JWB3_MEDTR Putative K domain-containing protein OS=Medicago truncatula OX=3880 GN=11410597 PE=4 SV=1	5.18032	0	1.11655	25.958	27.0746	1.91923	0.160727	-0.206885	1.0497	0.475655	-0.103496	1.81476	0.250735	0.152797	0.66933	0.200162	0.081228	2.31656	0.00287282	0.0403463
A0A072V775;A0A072VID3	tr|A0A072V775|A0A072V775_MEDTR Fip1 [V]-like protein OS=Medicago truncatula OX=3880 GN=25488312 PE=4 SV=1;tr|A0A072VID3|A0A072VID3_MEDTR Fip1 [V]-like protein OS=Medicago truncatula OX=3880 GN=25488312 PE=4 SV=1	2.57339	0.000328231	1.11622	24.7831	25.8993	0.346924	0.707219	0.0804119	0.59919	0.356904	-0.284362	2.06864	0.0952359	0.143735	2.00019	0.0441078	0.119902	3.82255	0.000373917	0.261482
Q6J738;G7L545	tr|Q6J738|Q6J738_MEDTR AML5 OS=Medicago truncatula OX=3880 GN=11409020 PE=2 SV=1	4.79268	0	1.11317	26.3198	27.4329	0.631075	0.381313	-0.228113	0.595117	0.476817	-0.148645	0.492656	0.592623	0.0475792	0.282075	0.5728	-0.0285888	4.29557	1.44737e-05	0.440905
A0A072UIA6	tr|A0A072UIA6|A0A072UIA6_MEDTR Uncharacterized protein OS=Medicago truncatula OX=3880 GN=25491951 PE=4 SV=1	5.0222	0	1.10968	23.6267	24.7364	0.0053703	0.983233	0.003781	0.0284456	0.951658	0.0143929	2.40215	0.0293271	0.209836	2.23523	0.0100465	0.202428	4.68007	3.09563e-05	0.343656
A0A072VE12;A0A072VEL4;A0A072VPI2	tr|A0A072VE12|A0A072VE12_MEDTR Calcineurin-like metallo-phosphoesterase superfamily protein OS=Medicago truncatula OX=3880 GN=25482073 PE=4 SV=1;tr|A0A072VEL4|A0A072VEL4_MEDTR Calcineurin-like metallo-phosphoesterase superfamily protein OS=Medicago truncat	4.33086	6.53595e-05	1.10819	25.4056	26.5138	2.29634	0.0563959	-0.33643	1.4597	0.154561	-0.274122	0.800607	0.36512	-0.0823244	2.6524	0.0291411	-0.128871	4.64845	0	-0.638535
G7JCV9	tr|G7JCV9|G7JCV9_MEDTR DEAD-box ATP-dependent RNA helicase-like protein OS=Medicago truncatula OX=3880 GN=11443667 PE=4 SV=1	2.98965	0.000113267	1.10611	22.8393	23.9454	0.884525	0.150133	0.609011	0.482656	0.407785	-0.309661	nd	nd	nd	nd	nd	nd	nd	nd	nd
A0A072U4L1	tr|A0A072U4L1|A0A072U4L1_MEDTR Plant-specific eukaryotic initiation factor 4B OS=Medicago truncatula OX=3880 GN=25501848 PE=4 SV=1	1.83448	0.00251018	1.1055	26.4517	27.5571	0.63285	0.452563	0.165215	0.426179	0.432117	-0.349582	1.30699	0.153131	0.137518	1.56607	0.0493034	0.125258	2.8242	0.000934237	0.250811
A0A072UPW1	tr|A0A072UPW1|A0A072UPW1_MEDTR Putative RNA polymerase-associated protein Rtf1 OS=Medicago truncatula OX=3880 GN=25493202 PE=4 SV=1	3.6706	4.50113e-05	1.10351	26.6513	27.7548	0.251818	0.79188	0.0551497	2.10779	0.0878752	-0.293941	1.52327	0.301563	0.079789	0.397519	0.376508	0.0498471	0.54347	0.240639	0.0407534
A0A072VP26	tr|A0A072VP26|A0A072VP26_MEDTR Aspartate aminotransferase OS=Medicago truncatula OX=3880 GN=25481947 PE=4 SV=1	2.64761	0.000244718	1.10312	29.844	30.9471	3.28303	0.00423037	-0.786778	2.2742	0.0358969	-0.451006	2.25425	0.00304398	-0.508645	3.8223	0.000178478	-0.528325	5.36137	0	-0.739612
A0A072VF94	tr|A0A072VF94|A0A072VF94_MEDTR Nucleotide/sugar transporter family protein OS=Medicago truncatula OX=3880 GN=25482233 PE=4 SV=1	2.36517	0.000602574	1.10245	26.4711	27.5736	1.69134	0.0353665	0.706705	0.81818	0.201137	-0.465436	0.97746	0.0899011	-0.243868	1.72452	0.0076139	-0.264948	3.79827	0	-0.996566
G7IFU6	tr|G7IFU6|G7IFU6_MEDTR Coatomer subunit zeta OS=Medicago truncatula OX=3880 GN=11426596 PE=3 SV=1	4.68265	0	1.10192	27.7813	28.8832	0.848751	0.231223	-0.326147	1.75801	0.074079	-0.393867	0.221173	0.772967	-0.027909	1.16176	0.115131	-0.0892539	1.48845	0.0550546	-0.080827
G7J864	tr|G7J864|G7J864_MEDTR Putative ATPase. AAA-type. core. AAA-type ATPase domain-containing protein OS=Medicago truncatula OX=3880 GN=11430808 PE=4 SV=2	4.34643	6.54308e-05	1.10123	24.4264	25.5276	0.244334	0.737317	-0.0890573	0.95311	0.284727	-0.221181	nd	nd	nd	nd	nd	nd	nd	nd	nd
A0A072UBT1	tr|A0A072UBT1|A0A072UBT1_MEDTR Uncharacterized protein OS=Medicago truncatula OX=3880 GN=25498861 PE=4 SV=1	1.15773	0.0135366	1.10122	21.3134	22.4146	1.9705	0.0191401	0.9782	0.213699	0.67913	-0.182887	nd	nd	nd	nd	nd	nd	nd	nd	nd
G7K5H7	tr|G7K5H7|G7K5H7_MEDTR LRR receptor-like kinase OS=Medicago truncatula OX=3880 GN=11410978 PE=3 SV=2	1.77996	0.00298406	1.10028	24.5164	25.6167	0.0872732	0.867775	-0.0822315	0.403687	0.499237	-0.221683	nd	nd	nd	nd	nd	nd	nd	nd	nd
A0A072VBA8	tr|A0A072VBA8|A0A072VBA8_MEDTR Defective in meristem silencing protein OS=Medicago truncatula OX=3880 GN=25491126 PE=4 SV=1	3.77889	4.7356e-05	1.09956	24.2499	25.3495	0.270556	0.708581	0.102066	0.0044016	0.98351	-0.00189114	0.0683622	0.871918	-0.0238949	1.1509	0.0286766	0.195307	0.0135457	0.934398	0.0034467
A2Q3Z1	tr|A2Q3Z1|A2Q3Z1_MEDTR NLI interacting factor-like phosphatase OS=Medicago truncatula OX=3880 GN=11445481 PE=4 SV=1	4.22621	6.16016e-05	1.09937	23.9988	25.0982	0.136072	0.796563	0.13051	0.00375577	0.984592	-0.00158978	nd	nd	nd	nd	nd	nd	nd	nd	nd
A0A072U5E1;A0A072UGQ2	tr|A0A072U5E1|A0A072U5E1_MEDTR Plasma membrane ATPase OS=Medicago truncatula OX=3880 GN=25495267 PE=3 SV=1;tr|A0A072UGQ2|A0A072UGQ2_MEDTR Plasma membrane ATPase OS=Medicago truncatula OX=3880 GN=25495267 PE=3 SV=1	3.36431	7.76699e-05	1.09925	27.4248	28.524	0.390431	0.707136	-0.0735283	2.00175	0.053724	-0.422944	1.46788	0.259961	-0.0915762	1.17174	0.14232	-0.0783627	3.61175	0.000415449	-0.256207
G7K658;G7J9P3	tr|G7K658|G7K658_MEDTR Uncharacterized protein OS=Medicago truncatula OX=3880 GN=11409853 PE=2 SV=1	1.53592	0.00523961	1.09849	21.9097	23.0082	0.246439	0.6761	0.168454	0.356701	0.480423	0.371889	nd	nd	nd	nd	nd	nd	nd	nd	nd
G7K7P3;G7K9I2;A0A072UG21;G7K9I3	tr|G7K7P3|G7K7P3_MEDTR LA-related protein 2 LA RNA-binding domain protein OS=Medicago truncatula OX=3880 GN=MTR_5g088200 PE=4 SV=1	4.55743	0	1.09815	25.4241	26.5222	0.086833	0.930886	-0.0157496	1.09397	0.192222	-0.301661	0.383171	0.664596	-0.0390357	0.54535	0.404405	-0.0407209	1.20418	0.0730774	-0.0745742
A0A072USJ1	tr|A0A072USJ1|A0A072USJ1_MEDTR Putative acetyltransferase A. auxiliary subunit OS=Medicago truncatula OX=3880 GN=25494087 PE=4 SV=1	4.58188	0	1.0957	27.0116	28.1073	0.0446998	0.947628	0.0157324	1.22419	0.255124	-0.202011	2.23067	0.0229354	0.237855	2.32388	0.0159274	0.168704	2.38492	0.00376909	0.18678
G7J0A0	tr|G7J0A0|G7J0A0_MEDTR Cytoplasmic membrane protein OS=Medicago truncatula OX=3880 GN=11418373 PE=4 SV=2	2.93229	0.000155634	1.09463	25.2938	26.3884	1.278	0.138772	-0.333396	0.544953	0.396711	-0.26044	nd	nd	nd	nd	nd	nd	nd	nd	nd
G7JKD3	tr|G7JKD3|G7JKD3_MEDTR Putative transcription factor WD40-like family OS=Medicago truncatula OX=3880 GN=11409011 PE=4 SV=1	2.04035	0.00144193	1.09348	23.826	24.9195	0.780192	0.318691	0.231201	0.0339831	0.94059	-0.0236783	0.932484	0.326869	0.0872852	1.18627	0.0816265	0.108857	0.157065	0.602281	-0.0166028
A0A072VWG6	tr|A0A072VWG6|A0A072VWG6_MEDTR HSP20-like chaperone superfamily protein OS=Medicago truncatula OX=3880 GN=MTR_1g069065 PE=4 SV=1	2.20627	0.000697286	1.09234	23.3864	24.4788	nd	nd	nd	1.43085	0.0799642	0.490058	nd	nd	nd	nd	nd	nd	nd	nd	nd
A0A072W0J9;A0A072VQ90;A0A072VPU3	tr|A0A072W0J9|A0A072W0J9_MEDTR Kinase interacting (KIP1-like) family protein OS=Medicago truncatula OX=3880 GN=25485160 PE=4 SV=1;tr|A0A072VQ90|A0A072VQ90_MEDTR Kinase interacting (KIP1-like) family protein OS=Medicago truncatula OX=3880 GN=25485160 PE=4 S	2.53767	0.000368312	1.09166	23.8726	24.9642	0.668427	0.351197	0.243162	0.203681	0.731283	0.107733	nd	nd	nd	nd	nd	nd	nd	nd	nd
G7KH07	tr|G7KH07|G7KH07_MEDTR FACT complex subunit SSRP1 OS=Medicago truncatula OX=3880 GN=11421264 PE=3 SV=1	2.20132	0.000736367	1.08847	25.3988	26.4872	0.041603	0.939644	-0.0260804	0.24414	0.666873	0.148096	0.0511413	0.946674	-0.00678674	0.895723	0.268781	-0.053607	2.62642	0.00564944	-0.159066
A0A072UV62	tr|A0A072UV62|A0A072UV62_MEDTR Cyclin-dependent kinase C-2 OS=Medicago truncatula OX=3880 GN=25488867 PE=4 SV=1	1.36854	0.00815016	1.08786	23.3491	24.4369	1.43256	0.0386582	-1.05249	1.13284	0.11166	-0.541048	0.790502	0.267597	0.116846	1.83636	0.047284	0.12018	2.42866	0.00575655	0.162942
G7JKA0;G7JKA1	tr|G7JKA0|G7JKA0_MEDTR Zinc finger C-x8-C-x5-C-x3-H type protein OS=Medicago truncatula OX=3880 GN=11409008 PE=4 SV=2;tr|G7JKA1|G7JKA1_MEDTR Zinc finger C-x8-C-x5-C-x3-H type protein OS=Medicago truncatula OX=3880 GN=11409008 PE=4 SV=1	1.90333	0.0021673	1.08603	25.3181	26.4042	1.39368	0.120107	-0.337299	0.210589	0.714177	0.12244	nd	nd	nd	nd	nd	nd	nd	nd	nd
G7JK09	tr|G7JK09|G7JK09_MEDTR Polyadenylate-binding protein OS=Medicago truncatula OX=3880 GN=11445084 PE=3 SV=1	4.27326	6.21762e-05	1.08422	29.5369	30.6211	0.311676	0.665954	-0.117434	1.63668	0.0879679	-0.376595	0.349361	0.584764	-0.0574958	0.0551513	0.91989	0.00478292	0.643764	0.280247	0.0340259
Q2HTW1	tr|Q2HTW1|Q2HTW1_MEDTR Putative UAA transporter OS=Medicago truncatula OX=3880 GN=11417542 PE=4 SV=1	1.95494	0.00188996	1.08399	26.226	27.31	0.832228	0.149427	0.746722	0.894342	0.331879	0.192761	nd	nd	nd	nd	nd	nd	nd	nd	nd
G7JXK8;G7LB65	tr|G7JXK8|G7JXK8_MEDTR MID1-complementing activity-like protein OS=Medicago truncatula OX=3880 GN=11421841 PE=4 SV=1	2.83869	0.000147793	1.08391	23.9052	24.9891	0.649331	0.29179	-0.363632	1.43558	0.120639	-0.343632	nd	nd	nd	nd	nd	nd	nd	nd	nd
A0A072VN73;A0A072VNS0;A0A072VP77;A0A072VPX0	tr|A0A072VN73|A0A072VN73_MEDTR Putative XS domain-containing protein OS=Medicago truncatula OX=3880 GN=MTR_1g492940 PE=4 SV=1;tr|A0A072VNS0|A0A072VNS0_MEDTR XS domain protein OS=Medicago truncatula OX=3880 GN=MTR_1g492940 PE=4 SV=1;tr|A0A072VP77|A0A072VP77	2.09683	0.00119188	1.08197	25.183	26.265	2.35187	0.0273398	0.497298	1.49647	0.0702458	-0.522006	1.24214	0.0756206	0.21829	0.217147	0.458755	0.0526466	0.47438	0.122873	0.0779858
A0A072V374	tr|A0A072V374|A0A072V374_MEDTR Transmembrane protein. putative OS=Medicago truncatula OX=3880 GN=25490165 PE=4 SV=1	0.977243	0.0239986	1.08183	25.07	26.1518	nd	nd	nd	0.313709	0.512109	-0.407311	nd	nd	nd	nd	nd	nd	nd	nd	nd
A0A072UB63	tr|A0A072UB63|A0A072UB63_MEDTR DnaJ-class molecular chaperone OS=Medicago truncatula OX=3880 GN=25497286 PE=3 SV=1	3.2359	0.000104949	1.08171	23.5869	24.6686	0.0503418	0.927553	-0.0321871	0.294813	0.565048	-0.265537	nd	nd	nd	nd	nd	nd	nd	nd	nd
A0A072TYG5	tr|A0A072TYG5|A0A072TYG5_MEDTR Dynamin-like protein 1E OS=Medicago truncatula OX=3880 GN=25499913 PE=3 SV=1	3.50624	8.16882e-05	1.07888	26.582	27.6609	2.01527	0.0502269	-0.412448	4.4071	0.00576471	-0.562749	1.00688	0.214493	-0.124817	2.50947	0.00570975	-0.230124	4.47997	0	-0.459701
A0A072VSP2	tr|A0A072VSP2|A0A072VSP2_MEDTR Ethylene receptor OS=Medicago truncatula OX=3880 GN=MTR_1g044210 PE=3 SV=1	0.592121	0.0821246	1.07822	22.4093	23.4876	nd	nd	nd	nd	nd	nd	nd	nd	nd	nd	nd	nd	nd	nd	nd
A0A072VDI5;A0A072V2P1;G7LFJ2;G7KAV0	tr|A0A072VDI5|A0A072VDI5_MEDTR Hexosyltransferase OS=Medicago truncatula OX=3880 GN=25482093 PE=3 SV=1	1.68679	0.00376304	1.07734	24.018	25.0953	nd	nd	nd	0.254324	0.636424	-0.186548	nd	nd	nd	nd	nd	nd	nd	nd	nd
G7J6T0	tr|G7J6T0|G7J6T0_MEDTR DnaJ heat shock amino-terminal domain protein OS=Medicago truncatula OX=3880 GN=MTR_3g091040 PE=4 SV=1	5.79892	0	1.07698	26.2446	27.3216	0.39352	0.642965	0.104605	0.421784	0.69074	-0.0684929	0.472772	0.624007	0.042807	0.899792	0.155161	0.0809863	1.01026	0.0666311	0.0828094
G7JHJ0	tr|G7JHJ0|G7JHJ0_MEDTR Putative nucleotide-binding alpha-beta plait domain. nuclear transport factor 2. NTF2-like protein OS=Medicago truncatula OX=3880 GN=MTR_4g083150 PE=4 SV=2	3.18413	0.000101208	1.07666	28.5834	29.6601	0.00761183	0.983427	-0.0022761	0.427767	0.509081	-0.185835	0.225789	0.817062	0.0205026	1.28617	0.174125	-0.0670054	3.29572	0.000910426	-0.232466
G7JBR3	tr|G7JBR3|G7JBR3_MEDTR Copper ion-binding protein. putative OS=Medicago truncatula OX=3880 GN=11436629 PE=4 SV=1	1.47778	0.00608119	1.07517	25.5898	26.665	0.468679	0.458055	0.243008	0.130518	0.793054	-0.121915	1.44544	0.0635726	-0.213648	2.38591	0.00144949	-0.429911	5.41276	0	-0.783133
A0A072TIG0	tr|A0A072TIG0|A0A072TIG0_MEDTR Uncharacterized protein OS=Medicago truncatula OX=3880 GN=25479708 PE=4 SV=1	2.3967	0.000571429	1.07474	22.7347	23.8095	0.45696	0.406932	0.374716	1.11408	0.10831	-0.586437	nd	nd	nd	nd	nd	nd	nd	nd	nd
A0A072UKK0	tr|A0A072UKK0|A0A072UKK0_MEDTR Secretory carrier-associated membrane protein OS=Medicago truncatula OX=3880 GN=25492086 PE=3 SV=1	3.35479	7.59975e-05	1.07467	28.5684	29.6431	0.7915	0.312383	-0.234674	3.21893	0.0062623	-0.757363	0.55088	0.56146	0.0510438	0.0019746	0.996676	-0.000212193	2.605	0.00211383	-0.209808
G7JEW1	tr|G7JEW1|G7JEW1_MEDTR Flowering time control FPA-like protein OS=Medicago truncatula OX=3880 GN=11412967 PE=4 SV=1	5.4233	0	1.07184	26.0168	27.0887	0.0619441	0.911529	-0.0424118	1.70949	0.136004	-0.264345	0.20017	0.889371	-0.01144	0.133731	0.830448	0.009938	1.42603	0.125066	0.0531356
A0A072VEZ8;A0A072VG72	tr|A0A072VEZ8|A0A072VEZ8_MEDTR 1-aminocyclopropane-1-carboxylate oxidase-like protein OS=Medicago truncatula OX=3880 GN=25482530 PE=3 SV=1	4.40592	6.51466e-05	1.07098	27.451	28.522	0.0183175	0.971198	-0.00717481	0.646364	0.496701	-0.126203	1.3466	0.406588	-0.0623023	1.80412	0.0804419	-0.0947289	0.0991233	0.656773	-0.0158849
G7K4Z3;A0A072UFL9	tr|G7K4Z3|G7K4Z3_MEDTR C2H2 type zinc-finger protein OS=Medicago truncatula OX=3880 GN=11428409 PE=4 SV=1;tr|A0A072UFL9|A0A072UFL9_MEDTR C2H2 type zinc-finger protein OS=Medicago truncatula OX=3880 GN=11428409 PE=4 SV=1	3.82978	4.73934e-05	1.07085	24.0988	25.1697	0.465604	0.563075	-0.13648	1.32378	0.137259	-0.338323	0.766004	0.403684	-0.074494	0.242917	0.54622	0.0338287	0.0812393	0.732677	0.0115876
A0A072UQP6	tr|A0A072UQP6|A0A072UQP6_MEDTR UDP-glucose 6-dehydrogenase OS=Medicago truncatula OX=3880 GN=25493872 PE=3 SV=1	4.2515	6.0241e-05	1.07058	29.6026	30.6732	1.03028	0.150664	0.422484	0.207163	0.791421	-0.0570192	0.650264	0.23717	-0.155676	0.787041	0.065205	0.159505	0.505141	0.0754089	0.111757
G7IEN6	tr|G7IEN6|G7IEN6_MEDTR Methyltransferase-like protein OS=Medicago truncatula OX=3880 GN=11420479 PE=3 SV=1	2.79843	0.00014359	1.06994	24.7559	25.8258	0.178381	0.81088	-0.0629044	0.740628	0.296585	-0.288186	1.24614	0.270884	0.0933424	1.45814	0.0583153	0.118815	1.72562	0.012006	0.146762
G7I500;A0A072VQ23;A0A072VNY0;G7L928	tr|G7I500|G7I500_MEDTR Pumilio-family RNA-binding repeatprotein OS=Medicago truncatula OX=3880 GN=11416297 PE=4 SV=2;tr|A0A072VQ23|A0A072VQ23_MEDTR Pumilio-family RNA-binding repeatprotein OS=Medicago truncatula OX=3880 GN=11416297 PE=4 SV=1;tr|A0A072VNY0|	3.12815	0.0001198	1.06938	23.9857	25.0551	0.383183	0.758687	0.0537224	2.12857	0.0759193	-0.317858	0.426225	0.342601	-0.141536	1.56848	0.0072616	-0.297236	3.56886	0	-0.649833
G7IAG6;A0A072VNF1	tr|G7IAG6|G7IAG6_MEDTR Putative nucleotide-binding alpha-beta plait domain-containing protein OS=Medicago truncatula OX=3880 GN=11408527 PE=4 SV=1;tr|A0A072VNF1|A0A072VNF1_MEDTR RNA recognition motif OS=Medicago truncatula OX=3880 GN=11408527 PE=4 SV=1	3.20794	0.000101911	1.06824	24.4417	25.5099	0.100639	0.892953	0.0344073	0.590684	0.329912	-0.354569	1.13114	0.140525	0.157791	0.208674	0.502663	0.0444521	0.608648	0.0605494	-0.113871
G7JST1	tr|G7JST1|G7JST1_MEDTR Putative soyasaponin III rhamnosyltransferase OS=Medicago truncatula OX=3880 GN=MTR_4g077960 PE=4 SV=1	0.57871	0.086635	1.06817	27.2279	28.2961	0.407254	0.449765	-0.374526	0.219342	0.628867	-0.351187	0.759794	0.249131	-0.129462	1.52853	0.013068	-0.23261	1.53581	0.00170443	-0.339023
Q2MJ11;G7LFB8	tr|Q2MJ11|Q2MJ11_MEDTR Cytochrome P450 family monooxygenase OS=Medicago truncatula OX=3880 GN=CYP93E2 PE=2 SV=1	3.31409	7.37554e-05	1.06789	27.792	28.8599	0.657462	0.370265	-0.227289	1.4976	0.0967081	-0.392558	0.619002	0.300816	-0.120201	2.63863	0.0118754	-0.176679	7.11185	0	-1.2221
A0A072TMN5;A0A072TY37	tr|A0A072TMN5|A0A072TMN5_MEDTR CTC-interacting domain protein OS=Medicago truncatula OX=3880 GN=25500533 PE=4 SV=1;tr|A0A072TY37|A0A072TY37_MEDTR CTC-interacting domain protein OS=Medicago truncatula OX=3880 GN=25500533 PE=4 SV=1	3.48771	8.04829e-05	1.06596	26.9381	28.004	0.882127	0.20615	0.358711	0.0325023	0.947451	0.0166974	2.18054	0.176813	0.104249	0.892023	0.406273	0.0362959	1.26528	0.074326	-0.0729001
G7JJ12	tr|G7JJ12|G7JJ12_MEDTR RNA recognition motif OS=Medicago truncatula OX=3880 GN=11411739 PE=4 SV=1	1.69253	0.00383247	1.06461	25.7694	26.834	0.200489	0.740634	0.116715	0.417525	0.455441	-0.293728	0.939378	0.381761	0.0737892	1.98723	0.0626608	0.10343	1.6857	0.0453073	0.0857155
A0A072UWK5;G7J1I9	tr|A0A072UWK5|A0A072UWK5_MEDTR Heterogeneous nuclear ribonucleoprotein 27C. putative OS=Medicago truncatula OX=3880 GN=11438007 PE=4 SV=1;tr|G7J1I9|G7J1I9_MEDTR Heterogeneous nuclear ribonucleoprotein 27C. putative OS=Medicago truncatula OX=3880 GN=1143800	3.08961	0.000117073	1.06442	26.4945	27.559	1.20557	0.127902	-0.391665	1.24271	0.124349	-0.405417	0.278091	0.743769	-0.0300988	1.22561	0.090819	-0.100887	2.4886	0.00269056	-0.201744
G7JJX7;A0A072UX84;G7KWV1	tr|G7JJX7|G7JJX7_MEDTR BZIP transcription factor OS=Medicago truncatula OX=3880 GN=11444362 PE=4 SV=1;tr|A0A072UX84|A0A072UX84_MEDTR BZIP transcription factor OS=Medicago truncatula OX=3880 GN=11444362 PE=4 SV=1	2.33911	0.000620588	1.06341	24.7496	25.813	0.476715	0.434006	0.277449	0.27485	0.610899	0.195653	0.459948	0.532799	0.0610723	0.25712	0.513184	0.0374174	0.617083	0.110197	-0.0736966
G7KI90;A0A072U569	tr|G7KI90|G7KI90_MEDTR CDK-activating kinase assembly factor MAT1. putative OS=Medicago truncatula OX=3880 GN=11434892 PE=4 SV=1;tr|A0A072U569|A0A072U569_MEDTR CDK-activating kinase assembly factor MAT1. putative OS=Medicago truncatula OX=3880 GN=11434892	1.00562	0.0215445	1.06236	23.7731	24.8355	0.97246	0.163484	0.422064	0.385293	0.453404	-0.391045	nd	nd	nd	nd	nd	nd	nd	nd	nd
G7JNZ3	tr|G7JNZ3|G7JNZ3_MEDTR Flowering time control FCA-like protein OS=Medicago truncatula OX=3880 GN=11418334 PE=4 SV=2	3.03517	0.000112794	1.06201	25.0778	26.1398	1.55967	0.128722	-0.284169	0.798134	0.218013	-0.429242	1.3243	0.291479	0.0856203	2.02433	0.00439508	0.290233	2.33806	0.00760485	0.150877
G7I8N0	tr|G7I8N0|G7I8N0_MEDTR DEAD-box ATP-dependent RNA helicase OS=Medicago truncatula OX=3880 GN=11405934 PE=4 SV=1	3.68749	4.38596e-05	1.06144	26.5732	27.6347	0.317724	0.65086	-0.127798	1.85662	0.0357863	-0.607981	1.91692	0.0861794	0.155198	1.25509	0.137516	0.0784376	2.97132	0.00115502	0.234476
G7KQ66	tr|G7KQ66|G7KQ66_MEDTR Evolutionarily carboxy-terminal region protein OS=Medicago truncatula OX=3880 GN=MTR_6g032970 PE=4 SV=1	4.70141	0	1.061	26.837	27.898	0.934192	0.202813	0.331612	1.16702	0.236806	-0.226072	1.25208	0.105706	0.17765	3.12843	0.00449959	0.219503	5.02282	0	0.449736
A0A072UWJ2	tr|A0A072UWJ2|A0A072UWJ2_MEDTR Cytochrome P450 family-dependent fatty acid hydroxylase OS=Medicago truncatula OX=3880 GN=MTR_3g463060 PE=3 SV=1	2.1176	0.00115938	1.06031	24.4204	25.4807	0.356911	0.628617	0.127778	0.333789	0.555427	0.209867	nd	nd	nd	nd	nd	nd	nd	nd	nd
A0A072VEX4	tr|A0A072VEX4|A0A072VEX4_MEDTR Uncharacterized protein OS=Medicago truncatula OX=3880 GN=MTR_1g031840 PE=4 SV=1	1.98975	0.00173786	1.05987	25.145	26.2049	0.266864	0.690344	0.121213	0.420538	0.470768	-0.256142	nd	nd	nd	nd	nd	nd	nd	nd	nd
B7FH99;A0A072VMG7	tr|B7FH99|B7FH99_MEDTR Putative transcription factor Hap3/NF-YB family OS=Medicago truncatula OX=3880 GN=11427653 PE=2 SV=1;tr|A0A072VMG7|A0A072VMG7_MEDTR Transcription initiation factor TFIID subunit OS=Medicago truncatula OX=3880 GN=11427653 PE=4 SV=1	1.48568	0.0060014	1.05984	24.4546	25.5144	nd	nd	nd	1.39645	0.181704	0.241855	nd	nd	nd	nd	nd	nd	nd	nd	nd
G7KZP9	tr|G7KZP9|G7KZP9_MEDTR Glutathione synthetase OS=Medicago truncatula OX=3880 GN=11425656 PE=3 SV=1	2.64285	0.000332329	1.05982	26.8809	27.9407	1.21835	0.186555	-0.262323	0.565749	0.420522	-0.212148	0.635299	0.42261	-0.0762738	0.0150363	0.972985	0.00180697	1.52539	0.0107767	-0.162531
G7L842;A0A072TV13	tr|G7L842|G7L842_MEDTR Evolutionarily carboxy-terminal region protein OS=Medicago truncatula OX=3880 GN=11413827 PE=4 SV=2;tr|A0A072TV13|A0A072TV13_MEDTR Evolutionarily carboxy-terminal region protein OS=Medicago truncatula OX=3880 GN=11413827 PE=4 SV=1	5.35345	0	1.05974	28.5101	29.5698	0.228943	0.765257	-0.0764955	0.839812	0.373784	-0.170985	0.0743986	0.918075	-0.010628	0.41767	0.495146	0.0331602	1.46904	0.0434692	0.0909357
G7J5E0	tr|G7J5E0|G7J5E0_MEDTR Anthranilate phosphoribosyltransferase OS=Medicago truncatula OX=3880 GN=11430186 PE=2 SV=1	1.77262	0.0032052	1.05946	28.0294	29.0888	0.337446	0.574421	-0.208521	0.472198	0.471273	-0.204807	2.95556	0.0682221	-0.14521	0.52676	0.21704	-0.079248	7.79684	0	0.889604
G7J9L5	tr|G7J9L5|G7J9L5_MEDTR EF-hand pair protein OS=Medicago truncatula OX=3880 GN=11439466 PE=4 SV=1	2.08707	0.00137209	1.05936	24.2817	25.3411	0.0391863	0.936253	0.0381972	0.0550794	0.925861	-0.0224276	nd	nd	nd	nd	nd	nd	nd	nd	nd
G7IWV9;G7J2H1;G7I3Z5	tr|G7IWV9|G7IWV9_MEDTR DNA topoisomerase 2 OS=Medicago truncatula OX=3880 GN=11405225 PE=3 SV=2	2.06548	0.00144792	1.05914	23.5712	24.6304	0.492303	0.399329	0.32592	1.03552	0.16082	-0.410851	nd	nd	nd	nd	nd	nd	nd	nd	nd
G7L0U7;A0A072TQ24	tr|G7L0U7|G7L0U7_MEDTR Plant/F20D21-34 protein OS=Medicago truncatula OX=3880 GN=11431324 PE=4 SV=1	2.97058	0.00015532	1.0587	24.7571	25.8158	1.2802	0.142011	-0.326225	0.375345	0.679384	-0.0790973	0.0214681	0.978492	-0.00271495	2.09676	0.059945	0.103644	1.7768	0.0320588	0.0981021
A0A072VQR2	tr|A0A072VQR2|A0A072VQR2_MEDTR Protein transporter Sec24-like CEF protein. putative OS=Medicago truncatula OX=3880 GN=25485594 PE=4 SV=1	3.83519	4.70588e-05	1.05766	29.4505	30.5082	0.355118	0.63872	-0.120735	1.05826	0.273022	-0.211417	0.199971	0.723068	-0.0399176	0.318175	0.360557	-0.0597506	1.99378	0.00478386	-0.189186
A0A072VA09	tr|A0A072VA09|A0A072VA09_MEDTR E3 ubiquitin-protein ligase RGLG2-like protein OS=Medicago truncatula OX=3880 GN=25489533 PE=4 SV=1	3.58564	8.38574e-05	1.05677	26.2483	27.3051	0.35992	0.630162	-0.125268	3.43151	0.00570886	-0.747483	2.55663	0.0696485	-0.151523	0.0549404	0.83371	-0.0148005	4.96896	0	-0.64448
G7JNW7	tr|G7JNW7|G7JNW7_MEDTR Dirigent protein OS=Medicago truncatula OX=3880 GN=11409048 PE=3 SV=1	1.90314	0.00217411	1.05643	26.6799	27.7363	1.40958	0.0724793	-0.525405	0.153988	0.773282	-0.112219	0.789626	0.252742	0.12416	0.984156	0.0339254	0.2029	1.79087	0.00393688	0.216385
A0A072VQP2	tr|A0A072VQP2|A0A072VQP2_MEDTR LRR receptor-like kinase OS=Medicago truncatula OX=3880 GN=25482391 PE=4 SV=1	1.17651	0.0135187	1.05606	23.6276	24.6836	2.7667	0.00692359	0.854846	1.47263	0.0347367	1.163	nd	nd	nd	nd	nd	nd	nd	nd	nd
G7IC91	tr|G7IC91|G7IC91_MEDTR LRR receptor-like kinase OS=Medicago truncatula OX=3880 GN=11425388 PE=4 SV=1	2.57334	0.000369077	1.05536	22.946	24.0014	nd	nd	nd	2.5731	0.0118429	-0.725945	nd	nd	nd	nd	nd	nd	nd	nd	nd
A0A072UF04;G7K8W6;A0A072UQ88	tr|A0A072UF04|A0A072UF04_MEDTR K-like selenoprotein OS=Medicago truncatula OX=3880 GN=11425814 PE=4 SV=1;tr|G7K8W6|G7K8W6_MEDTR K-like selenoprotein OS=Medicago truncatula OX=3880 GN=11425814 PE=4 SV=1;tr|A0A072UQ88|A0A072UQ88_MEDTR K-like selenoprotein OS	2.66357	0.000334924	1.0549	24.7619	25.8168	0.0240297	0.963942	0.0116603	0.757869	0.215478	-0.497818	nd	nd	nd	nd	nd	nd	nd	nd	nd
A0A072VZX3	tr|A0A072VZX3|A0A072VZX3_MEDTR Putative sphingolipid C4-monooxygenase OS=Medicago truncatula OX=3880 GN=25485019 PE=3 SV=1	0.969057	0.0244863	1.05472	23.0453	24.1	1.31271	0.188835	-0.240728	0.702272	0.241235	0.477496	nd	nd	nd	nd	nd	nd	nd	nd	nd
G7JGN9	tr|G7JGN9|G7JGN9_MEDTR Putative signal recognition particle. SRP54 subunit. Longin-like domain-containing protein OS=Medicago truncatula OX=3880 GN=11442690 PE=4 SV=1	4.22104	5.79151e-05	1.05454	27.415	28.4695	0.339799	0.79068	0.0463982	0.592274	0.569146	-0.0980411	0.0590488	0.948429	-0.00614484	0.965059	0.207683	-0.0641034	6.43929	1.30486e-05	-0.321804
G7KSL5	tr|G7KSL5|G7KSL5_MEDTR Putative TMEM14 family protein OS=Medicago truncatula OX=3880 GN=11418124 PE=2 SV=1	2.83417	0.000145146	1.05332	28.2647	29.318	0.0444795	0.93705	0.0260468	0.0970125	0.862161	-0.0574198	0.754183	0.230093	-0.141665	2.06289	0.0227826	-0.156224	4.48481	0	-0.596373
G7KHJ5	tr|G7KHJ5|G7KHJ5_MEDTR DNA (Cytosine-5)-methyltransferase DRM1/2 OS=Medicago truncatula OX=3880 GN=11421073 PE=4 SV=1	2.42947	0.00057121	1.05298	23.4044	24.4574	0.627949	0.348178	-0.272615	0.152204	0.808983	0.0666342	0.392805	0.616122	0.0475496	0.850459	0.125668	-0.0960763	3.76158	1.29336e-05	-0.426304
G7JEY3	tr|G7JEY3|G7JEY3_MEDTR T1.3 protein OS=Medicago truncatula OX=3880 GN=11407665 PE=4 SV=1	1.32425	0.0090822	1.05119	23.5192	24.5704	nd	nd	nd	0.335352	0.542289	-0.23504	nd	nd	nd	nd	nd	nd	nd	nd	nd
G7LGD2	tr|G7LGD2|G7LGD2_MEDTR Peptidyl-prolyl cis-trans isomerase D OS=Medicago truncatula OX=3880 GN=11411252 PE=4 SV=1	1.99083	0.00180213	1.04911	26.2166	27.2657	0.281944	0.642788	0.167624	0.0814658	0.873336	-0.0654469	0.0180541	0.975491	-0.00368985	0.00749607	0.984114	-0.00120068	1.67891	0.0117763	0.149844
Q8GSM9;A0A072VPC6	tr|Q8GSM9|Q8GSM9_MEDTR Putative squalene monooxygenase OS=Medicago truncatula OX=3880 GN=sqp2 PE=2 SV=1;tr|A0A072VPC6|A0A072VPC6_MEDTR Squalene monooxygenase OS=Medicago truncatula OX=3880 GN=25482032 PE=4 SV=1	2.87336	0.00014751	1.04902	26.1817	27.2307	0.532576	0.400027	0.272304	1.82781	0.10541	-0.297185	0.611823	0.519805	0.0565974	0.573655	0.555148	0.0254934	5.43049	0.000163919	-0.269281
G7KC53	tr|G7KC53|G7KC53_MEDTR MFS transporter OS=Medicago truncatula OX=3880 GN=11409946 PE=4 SV=2	0.498274	0.117269	1.0482	21.4343	22.4825	nd	nd	nd	0.670924	0.194991	1.04706	nd	nd	nd	nd	nd	nd	nd	nd	nd
A0A072UQM9;A0A072USQ8;A0A072UR28;G7JFF9	tr|A0A072UQM9|A0A072UQM9_MEDTR Import component Toc86/159. G and M domain protein OS=Medicago truncatula OX=3880 GN=11438802 PE=4 SV=1;tr|A0A072USQ8|A0A072USQ8_MEDTR Import component Toc86/159. G and M domain protein OS=Medicago truncatula OX=3880 GN=11438	1.92486	0.00216667	1.04815	23.7888	24.837	0.0440038	0.922635	-0.0705957	0.299697	0.582	-0.211374	nd	nd	nd	nd	nd	nd	nd	nd	nd
G7L592	tr|G7L592|G7L592_MEDTR Glycosyltransferase OS=Medicago truncatula OX=3880 GN=11430304 PE=3 SV=1	3.52791	8.06452e-05	1.04241	23.9987	25.0412	0.184357	0.789509	0.0779616	3.13307	0.0048839	0.974519	nd	nd	nd	nd	nd	nd	nd	nd	nd
A0A072VDF9;G7IUE7;A0A072VBS6;G7IUE6;A0A072VCG8	tr|A0A072VDF9|A0A072VDF9_MEDTR Transcription factor bHLH122-like protein OS=Medicago truncatula OX=3880 GN=11421472 PE=4 SV=1;tr|G7IUE7|G7IUE7_MEDTR Transcription factor bHLH122-like protein OS=Medicago truncatula OX=3880 GN=11421472 PE=4 SV=1;tr|A0A072VBS	2.24867	0.000698988	1.04234	24.7727	25.815	1.03214	0.174687	0.34931	0.618054	0.429922	0.180169	1.64711	0.0377687	0.245011	1.459	0.0314609	0.159677	4.5098	8.2912e-05	0.316465
G7KRV5	tr|G7KRV5|G7KRV5_MEDTR Alpha-1.3-mannosyltransferase. putative OS=Medicago truncatula OX=3880 GN=11434786 PE=4 SV=2	1.44538	0.00688843	1.0421	22.6903	23.7324	nd	nd	nd	0.0420535	0.919919	-0.0600108	nd	nd	nd	nd	nd	nd	nd	nd	nd
A0A072U8B1	tr|A0A072U8B1|A0A072U8B1_MEDTR GDSL-like lipase/acylhydrolase OS=Medicago truncatula OX=3880 GN=25497892 PE=3 SV=1	4.64038	0	1.04084	24.5603	25.6012	0.726292	0.291847	-0.293615	3.57325	0.00261905	0.99863	1.5275	0.0589102	0.211929	1.20769	0.0236529	0.211628	1.02464	0.0571862	0.0895784
A0A072VRS8;A0A072VQS4;A0A072VR37;A0A072W1I6	tr|A0A072VRS8|A0A072VRS8_MEDTR Phosphatidylserine synthase OS=Medicago truncatula OX=3880 GN=25485448 PE=4 SV=1;tr|A0A072VQS4|A0A072VQS4_MEDTR Phosphatidylserine synthase OS=Medicago truncatula OX=3880 GN=25485448 PE=4 SV=1;tr|A0A072VR37|A0A072VR37_MEDTR P	1.92712	0.00217714	1.03971	25.5784	26.6181	0.126581	0.823132	0.094265	0.797337	0.203362	-0.489712	0.0142726	0.983468	-0.00228643	0.398538	0.252827	0.0811042	0.619962	0.0396326	-0.15322
G7JP47	tr|G7JP47|G7JP47_MEDTR ADP/ATP carrier protein OS=Medicago truncatula OX=3880 GN=MTR_4g016730 PE=3 SV=2	1.75705	0.00328548	1.03937	23.753	24.7923	nd	nd	nd	1.09872	0.140374	-0.425121	nd	nd	nd	nd	nd	nd	nd	nd	nd
G7J3S2	tr|G7J3S2|G7J3S2_MEDTR HN1-like protein OS=Medicago truncatula OX=3880 GN=11428124 PE=4 SV=1	2.22493	0.000731539	1.03869	25.8693	26.908	0.40781	0.513686	0.222016	0.00526436	0.981528	-0.00361204	1.13179	0.215955	0.116852	1.24311	0.0659509	0.119653	3.67406	0.000130938	0.344968
G7JZG8	tr|G7JZG8|G7JZG8_MEDTR Putative mitochondrial carrier protein OS=Medicago truncatula OX=3880 GN=11405157 PE=3 SV=1	2.95447	0.000152854	1.03867	24.6513	25.69	0.54403	0.533323	0.134884	0.613094	0.412516	-0.199089	0.702938	0.475311	-0.0621673	1.92673	0.0300325	-0.142864	2.40347	0.0016521	-0.238183
G7K7U7	tr|G7K7U7|G7K7U7_MEDTR Transmembrane protein. putative OS=Medicago truncatula OX=3880 GN=11439958 PE=4 SV=1	2.76605	0.000206335	1.03798	25.1228	26.1608	0.193051	0.776539	0.0840289	0.10192	0.866777	-0.0479789	0.196967	0.687908	-0.0504116	0.607954	0.173372	0.0891545	2.23577	0.00208032	0.229562
G7JKW4	tr|G7JKW4|G7JKW4_MEDTR DNA polymerase epsilon catalytic subunit OS=Medicago truncatula OX=3880 GN=11445193 PE=3 SV=2	2.89557	0.000148148	1.03688	22.8487	23.8856	0.22384	0.637825	-0.398195	0.00898306	0.977703	0.00547504	nd	nd	nd	nd	nd	nd	nd	nd	nd
G7I8E1;G7J298;G7KT80;A0A072U8Z5	tr|G7I8E1|G7I8E1_MEDTR Alpha-amylase OS=Medicago truncatula OX=3880 GN=11412615 PE=3 SV=2	3.10622	0.00011557	1.0362	24.8313	25.8675	1.91222	0.0376913	-0.53596	2.70705	0.0110698	-0.688271	nd	nd	nd	nd	nd	nd	nd	nd	nd
A0A072V2Q9;A0A072V4N9;A0A072VDS7	tr|A0A072V2Q9|A0A072V2Q9_MEDTR Starch branching enzyme I OS=Medicago truncatula OX=3880 GN=25490305 PE=4 SV=1;tr|A0A072V4N9|A0A072V4N9_MEDTR 1.4-alpha-glucan-branching enzyme 1. chloroplastic/amyloplastic OS=Medicago truncatula OX=3880 GN=25490305 PE=4 SV=	3.52086	7.95756e-05	1.0359	26.402	27.4379	0.445881	0.486737	0.221393	0.55369	0.629712	0.0785356	2.132	0.0505922	0.1846	0.673489	0.373506	0.0421419	4.96511	0	-0.455708
A0A072UUN0	tr|A0A072UUN0|A0A072UUN0_MEDTR DUF3223 family protein OS=Medicago truncatula OX=3880 GN=25490413 PE=4 SV=1	3.91113	4.76569e-05	1.03572	26.6478	27.6835	0.362348	0.557441	-0.203842	1.19052	0.135976	-0.39615	1.50031	0.136655	0.137289	1.60121	0.0855517	0.0952048	3.20128	0.000653729	0.249796
G7KGB6	tr|G7KGB6|G7KGB6_MEDTR Putative aminoacyltransferase. E1 ubiquitin-activating enzyme OS=Medicago truncatula OX=3880 GN=11412171 PE=2 SV=1	2.46136	0.000511753	1.0356	25.3159	26.3515	1.89523	0.0736257	-0.343096	1.16869	0.078852	-0.796415	0.0279702	0.953836	0.00811195	1.22068	0.0534661	0.134553	0.0601585	0.798905	-0.00857806
A0A072VLT7	tr|A0A072VLT7|A0A072VLT7_MEDTR Poly(RC)-binding-like protein OS=Medicago truncatula OX=3880 GN=25484325 PE=4 SV=1	2.56182	0.000406365	1.03551	24.185	25.2205	0.146629	0.778133	0.151345	0.206533	0.730808	-0.107602	nd	nd	nd	nd	nd	nd	nd	nd	nd
G7KZD5;G7KZD7;G7KZD6	tr|G7KZD5|G7KZD5_MEDTR Ricin-type beta-trefoil lectin domain protein OS=Medicago truncatula OX=3880 GN=MTR_7g085240 PE=4 SV=2;tr|G7KZD7|G7KZD7_MEDTR Ricin-type beta-trefoil lectin domain protein OS=Medicago truncatula OX=3880 GN=MTR_7g085240 PE=4 SV=1;tr|G	3.0799	0.000113565	1.03488	28.6794	29.7143	0.0848531	0.903739	0.0320047	1.2398	0.137378	-0.368551	0.506556	0.613302	0.0437135	1.03886	0.151884	0.0781116	2.77728	0.00240361	-0.195084
G7JSQ8;A0A072UNL4;A0A072ULJ8	tr|G7JSQ8|G7JSQ8_MEDTR E3 ubiquitin-protein ligase synoviolin-like protein OS=Medicago truncatula OX=3880 GN=11441665 PE=4 SV=2;tr|A0A072UNL4|A0A072UNL4_MEDTR E3 ubiquitin-protein ligase synoviolin-like protein OS=Medicago truncatula OX=3880 GN=11441665 PE	3.49977	7.8637e-05	1.03357	24.7811	25.8147	0.0344107	0.95142	-0.0171617	0.184271	0.767653	0.0848823	0.955334	0.203799	0.134749	0.581215	0.170592	-0.0930345	0.516708	0.0935945	-0.0925269
G7I7U5;A0A072VF55	tr|G7I7U5|G7I7U5_MEDTR LA-related protein 6 LA RNA-binding domain protein OS=Medicago truncatula OX=3880 GN=11409237 PE=4 SV=2;tr|A0A072VF55|A0A072VF55_MEDTR LA-related protein 6 LA RNA-binding domain protein OS=Medicago truncatula OX=3880 GN=11409237 PE=4	2.09316	0.00141849	1.0305	23.6525	24.683	0.0296571	0.959008	-0.012914	0.0420308	0.926924	0.0358812	0.254234	0.723433	0.034763	0.478117	0.229668	-0.0794494	3.08807	0.000186176	-0.359887
G7JUF0	tr|G7JUF0|G7JUF0_MEDTR Evolutionarily carboxy-terminal region protein OS=Medicago truncatula OX=3880 GN=11425089 PE=4 SV=1	4.76719	0	1.0299	26.2941	27.324	0.890473	0.466069	0.120285	0.579251	0.531799	-0.118073	0.821006	0.565066	0.0450208	0.51191	0.382875	0.0442936	2.84261	0.000465486	0.291384
Q1SL18	tr|Q1SL18|Q1SL18_MEDTR KH OS=Medicago truncatula OX=3880 GN=11430327 PE=4 SV=1	2.59912	0.000369231	1.02905	23.679	24.708	0.0488069	0.93417	-0.0263144	nd	nd	nd	nd	nd	nd	nd	nd	nd	nd	nd	nd
A0A072UQT1;A0A072UNL1;A0A072UP04	tr|A0A072UQT1|A0A072UQT1_MEDTR Serine/Threonine-kinase rio2 OS=Medicago truncatula OX=3880 GN=25493398 PE=4 SV=1;tr|A0A072UNL1|A0A072UNL1_MEDTR Serine/Threonine-kinase rio2 OS=Medicago truncatula OX=3880 GN=25493398 PE=4 SV=1;tr|A0A072UP04|A0A072UP04_MEDTR	1.56512	0.00524088	1.02859	23.8208	24.8493	0.342728	0.55322	-0.238393	1.3332	0.11963	-0.381667	nd	nd	nd	nd	nd	nd	nd	nd	nd
G7I8R3	tr|G7I8R3|G7I8R3_MEDTR Putative folate receptor OS=Medicago truncatula OX=3880 GN=11412102 PE=4 SV=2	3.61214	8.27016e-05	1.02784	25.6081	26.6359	1.2062	0.12549	-0.396606	0.132055	0.833074	-0.0587482	0.602046	0.752183	-0.0239966	2.48713	0.0929549	-0.081674	1.58818	0.0395717	0.0926888
I3SF71	tr|I3SF71|I3SF71_MEDTR GDT1 family protein OS=Medicago truncatula OX=3880 GN=25485534 PE=2 SV=1	4.18146	5.45455e-05	1.02682	28.862	29.8888	0.385313	0.548165	-0.195068	2.42271	0.02422	-0.52155	0.069469	0.887859	0.0183943	1.68782	0.0126012	-0.220278	2.7966	1.25142e-05	-0.550069
A0A072UR36;A0A072US18;G7JGK2	tr|A0A072UR36|A0A072UR36_MEDTR Prephenate dehydrogenase OS=Medicago truncatula OX=3880 GN=11445490 PE=4 SV=1;tr|A0A072US18|A0A072US18_MEDTR Prephenate dehydrogenase OS=Medicago truncatula OX=3880 GN=11445490 PE=4 SV=1;tr|G7JGK2|G7JGK2_MEDTR Prephenate dehy	4.26637	5.6872e-05	1.02421	25.2234	26.2476	0.512605	0.552868	0.129855	0.112505	0.894203	0.025342	0.647964	0.355855	0.0945235	0.195889	0.545084	-0.0384419	4.06671	0	-0.582909
A0A072VAF7;G7IKJ9	tr|A0A072VAF7|A0A072VAF7_MEDTR 7.8-dihydroneopterin aldolase OS=Medicago truncatula OX=3880 GN=11418039 PE=3 SV=1;tr|G7IKJ9|G7IKJ9_MEDTR 7.8-dihydroneopterin aldolase OS=Medicago truncatula OX=3880 GN=11418039 PE=3 SV=1	2.7638	0.000227497	1.02355	24.772	25.7955	0.657566	0.379308	0.217975	0.757556	0.239378	-0.403949	0.11181	0.81176	-0.0314249	0.0331391	0.903892	0.0081048	0.0800108	0.672163	0.01668
G7K4N0	tr|G7K4N0|G7K4N0_MEDTR Serine acetyltransferase OS=Medicago truncatula OX=3880 GN=11436677 PE=4 SV=2	3.70006	4.29185e-05	1.0228	27.8079	28.8307	1.9158	0.0436021	-0.489137	1.44526	0.100446	-0.398181	1.7722	0.0862064	-0.161114	0.305919	0.559473	-0.0292301	4.30735	1.26911e-05	-0.379088
A0A072U8X4	tr|A0A072U8X4|A0A072U8X4_MEDTR DNA replication factor C complex subunit 3 OS=Medicago truncatula OX=3880 GN=25495823 PE=4 SV=1	2.86304	0.000145215	1.02279	24.1023	25.125	nd	nd	nd	1.15467	0.153484	-0.360659	1.02412	0.411078	0.0661147	0.773738	0.292929	0.051743	1.52023	0.0208986	0.123873
A2Q664	tr|A2Q664|A2Q664_MEDTR 30S ribosomal protein S6 OS=Medicago truncatula OX=3880 GN=11416822 PE=3 SV=1	2.72658	0.000269129	1.0227	25.5051	26.5278	1.01785	0.152228	-0.427443	2.48106	0.0111438	-0.812506	0.726908	0.0867003	-0.398167	0.486586	0.0778933	-0.247277	0.601094	0.0132409	-0.422068
G7IPL2	tr|G7IPL2|G7IPL2_MEDTR 2-oxoglutarate/malate translocator OS=Medicago truncatula OX=3880 GN=11421607 PE=4 SV=1	4.50421	6.43087e-05	1.02247	27.6611	28.6836	0.924214	0.215216	0.312035	2.24483	0.0508583	-0.383428	0.458801	0.377922	-0.111261	0.478259	0.254465	-0.0716263	2.38893	0.000365079	-0.369843
A0A072TT39;A0A072TUR3;G7JC05	tr|A0A072TT39|A0A072TT39_MEDTR Exostosin-like protein OS=Medicago truncatula OX=3880 GN=25501743 PE=3 SV=1;tr|A0A072TUR3|A0A072TUR3_MEDTR Exostosin-like protein OS=Medicago truncatula OX=3880 GN=25501743 PE=3 SV=1	1.39192	0.00815197	1.02129	24.4468	25.4681	nd	nd	nd	0.0247563	0.949458	-0.0278077	nd	nd	nd	nd	nd	nd	nd	nd	nd
G7KF09;G7IJF4;G7IJG9;G7IJF2	tr|G7KF09|G7KF09_MEDTR Putative ATPase. AAA-type. core. AAA-type ATPase domain-containing protein OS=Medicago truncatula OX=3880 GN=11412166 PE=3 SV=2	4.19609	5.45951e-05	1.02068	27.254	28.2747	1.44105	0.132008	0.30158	0.186976	0.745909	-0.107066	0.0884185	0.810283	0.0425108	0.123623	0.572921	-0.0513674	0.0758406	0.554629	-0.0375917
Q2HSV2;A0A072VCJ0	tr|Q2HSV2|Q2HSV2_MEDTR Putative thioredoxin-like protein OS=Medicago truncatula OX=3880 GN=11418061 PE=2 SV=2;tr|A0A072VCJ0|A0A072VCJ0_MEDTR Thioredoxin/protein disulfide isomerase OS=Medicago truncatula OX=3880 GN=11418061 PE=4 SV=1	2.99853	0.000153923	1.02061	27.4064	28.427	1.26888	0.114974	-0.402023	0.498677	0.46496	-0.195982	0.897499	0.279174	-0.104055	3.3157	0.00280654	-0.240994	4.8396	0	-0.450336
Q4ZGM9	tr|Q4ZGM9|Q4ZGM9_MEDTR 13-hydroperoxide lyase OS=Medicago truncatula OX=3880 GN=HPL3 PE=2 SV=1	2.80338	0.000160584	1.01991	27.5092	28.5292	0.327274	0.623012	-0.149824	2.36979	0.0201822	-0.579625	0.741712	0.225227	-0.146808	1.45507	0.0331118	-0.156211	0.911995	0.0590492	-0.0922756
G7KA64	tr|G7KA64|G7KA64_MEDTR Glycoside hydrolase family 3 protein OS=Medicago truncatula OX=3880 GN=11436086 PE=4 SV=2	2.48371	0.000486299	1.01791	28.1411	29.159	0.0356903	0.948398	0.0210412	0.163103	0.811564	-0.0592728	1.10172	0.152383	0.152172	0.0769194	0.820512	0.0132909	0.432173	0.210974	0.0498505
B7FGM2	tr|B7FGM2|B7FGM2_MEDTR Lipid transfer protein OS=Medicago truncatula OX=3880 GN=25485186 PE=2 SV=1	1.20455	0.0129142	1.0179	24.5821	25.6	1.27252	0.0668851	-0.721397	0.465366	0.446596	-0.252753	1.36173	0.0215692	0.390735	1.27476	0.0152188	0.252894	1.97326	0.000542874	0.376024
A0A072UHY2;A0A072UIY4;A0A072UHA5	tr|A0A072UHY2|A0A072UHY2_MEDTR Haloacid dehalogenase-like hydrolase OS=Medicago truncatula OX=3880 GN=25491589 PE=4 SV=1;tr|A0A072UIY4|A0A072UIY4_MEDTR Haloacid dehalogenase-like hydrolase OS=Medicago truncatula OX=3880 GN=25491589 PE=4 SV=1;tr|A0A072UHA5|	3.87717	4.64037e-05	1.01775	23.9773	24.995	1.56261	0.033283	0.940201	1.44289	0.133902	0.313407	nd	nd	nd	nd	nd	nd	nd	nd	nd
A0A072TKZ7	tr|A0A072TKZ7|A0A072TKZ7_MEDTR Putative major facilitator. sugar transporter. major facilitator superfamily OS=Medicago truncatula OX=3880 GN=25479540 PE=3 SV=1	1.99412	0.00189765	1.01513	24.3517	25.3668	1.62418	0.082467	0.377614	1.01906	0.157969	0.430163	nd	nd	nd	nd	nd	nd	nd	nd	nd
A0A072VCI7;A0A072TS13	tr|A0A072VCI7|A0A072VCI7_MEDTR Putative transcription factor WRKY family OS=Medicago truncatula OX=3880 GN=25481863 PE=4 SV=1;tr|A0A072TS13|A0A072TS13_MEDTR WRKY transcription factor 11 (Fragment) OS=Medicago truncatula OX=3880 GN=25480687 PE=4 SV=1	2.61438	0.00038843	1.01436	24.7384	25.7528	0.419912	0.519387	0.203461	0.642638	0.36806	-0.237557	nd	nd	nd	nd	nd	nd	nd	nd	nd
A0A072V8T5	tr|A0A072V8T5|A0A072V8T5_MEDTR Interactor of constitutive active ROPs protein. putative OS=Medicago truncatula OX=3880 GN=25487078 PE=4 SV=1	1.87456	0.00258744	1.01414	23.2865	24.3006	0.091914	0.899116	0.0334098	0.742721	0.279928	0.31485	nd	nd	nd	nd	nd	nd	nd	nd	nd
G7JHA8	tr|G7JHA8|G7JHA8_MEDTR RNA-binding (RRM/RBD/RNP motif) family protein OS=Medicago truncatula OX=3880 GN=11413936 PE=4 SV=1	2.65032	0.000348778	1.01412	28.9351	29.9493	1.35886	0.0494653	0.912368	0.500923	0.457954	0.202614	2.07393	0.0476759	0.191375	0.924747	0.171172	-0.0747743	5.83954	0	-0.48368
B7FM72	tr|B7FM72|B7FM72_MEDTR Heat shock transcription factor B2A OS=Medicago truncatula OX=3880 GN=11437512 PE=2 SV=1	3.1441	0.000116192	1.01248	27.0053	28.0178	1.89657	0.022208	0.889638	1.46835	0.0335025	-1.27856	1.587	0.0146478	0.390636	1.01299	0.0361482	0.190261	0.799676	0.0109375	0.284533
G7J1A2;A0A072UXC2;A0A072UV51;G7KBU7;A0A072UFR9	tr|G7J1A2|G7J1A2_MEDTR Putative transcription factor interactor and regulator FHA-SMAD family OS=Medicago truncatula OX=3880 GN=11441498 PE=4 SV=1;tr|A0A072UXC2|A0A072UXC2_MEDTR Smad/FHA domain protein OS=Medicago truncatula OX=3880 GN=11441498 PE=4 SV=1;t	3.71389	4.28266e-05	1.01169	24.6928	25.7045	0.491441	0.479019	-0.198097	2.69748	0.0118989	-0.663131	4.10624	0.0377679	0.158677	1.53033	0.11185	0.0833342	3.24629	0.0017906	0.198798
G7K0K8;G7K0K7	tr|G7K0K8|G7K0K8_MEDTR Emp24/gp25L/p24 family protein OS=Medicago truncatula OX=3880 GN=11421057 PE=3 SV=1;tr|G7K0K7|G7K0K7_MEDTR Emp24/gp25L/p24 family protein OS=Medicago truncatula OX=3880 GN=11421057 PE=2 SV=1	4.52787	6.38298e-05	1.00723	29.219	30.2262	1.14031	0.130348	0.420935	0.271882	0.687207	-0.102882	2.04347	0.041827	0.203173	0.412289	0.467971	0.0363479	5.47298	0	-0.44078
A0A072UWT7	tr|A0A072UWT7|A0A072UWT7_MEDTR Uncharacterized protein OS=Medicago truncatula OX=3880 GN=25492653 PE=4 SV=1	3.71232	8.51064e-05	1.00494	24.2833	25.2882	0.836608	0.337361	0.197033	0.24776	0.719833	-0.0896878	nd	nd	nd	nd	nd	nd	nd	nd	nd
A0A072UXW0	tr|A0A072UXW0|A0A072UXW0_MEDTR Glutaredoxin (GRX) family protein OS=Medicago truncatula OX=3880 GN=MTR_3g465550 PE=4 SV=1	2.27883	0.000698745	1.00458	22.6027	23.6073	nd	nd	nd	nd	nd	nd	nd	nd	nd	nd	nd	nd	nd	nd	nd
G7JWF9	tr|G7JWF9|G7JWF9_MEDTR ATP/GTP-binding family protein. putative OS=Medicago truncatula OX=3880 GN=11427762 PE=4 SV=2	3.19831	0.000118421	1.00411	27.2095	28.2136	0.794624	0.31121	0.234704	1.23132	0.226114	-0.226651	1.34573	0.152728	0.135827	2.29844	0.0166495	0.167265	3.16546	0.00166887	0.205904
A0A072V5M6;A0A072VGN1	tr|A0A072V5M6|A0A072V5M6_MEDTR 2OG-Fe(II) oxygenase family oxidoreductase OS=Medicago truncatula OX=3880 GN=25488175 PE=3 SV=1;tr|A0A072VGN1|A0A072VGN1_MEDTR 2OG-Fe(II) oxygenase family oxidoreductase OS=Medicago truncatula OX=3880 GN=25488175 PE=3 SV=1	1.88809	0.00250451	1.00337	24.1636	25.167	0.00347373	0.984823	-0.00696723	0.829796	0.184693	-0.534092	nd	nd	nd	nd	nd	nd	nd	nd	nd
A0A072V8K4	tr|A0A072V8K4|A0A072V8K4_MEDTR Topoisomerase II-associated protein PAT1. putative OS=Medicago truncatula OX=3880 GN=25487017 PE=4 SV=1	5.8997	0	1.00313	26.1268	27.1299	1.46326	0.135571	-0.291166	0.393802	0.56745	-0.144182	0.58413	0.552619	0.0516392	0.430598	0.462786	0.0364857	3.29488	0.000223079	0.330502
A0A072VRA4	tr|A0A072VRA4|A0A072VRA4_MEDTR 50S ribosomal protein L15 OS=Medicago truncatula OX=3880 GN=25485490 PE=3 SV=1	1.9967	0.00190631	1.00307	26.7564	27.7594	2.71191	0.00619157	0.932002	2.50746	0.00618697	-1.38983	1.41316	0.522166	0.04593	1.97175	0.220147	0.0531781	5.65298	0.000164035	0.265982
A0A072VN21	tr|A0A072VN21|A0A072VN21_MEDTR Glycosyltransferase family protein OS=Medicago truncatula OX=3880 GN=25484866 PE=4 SV=1	3.08972	0.000134367	1.0029	24.1001	25.103	0.719182	0.290386	0.302104	0.439872	0.490256	0.201385	1.8094	0.0409276	0.220927	2.20382	0.0239307	0.149535	2.18701	0.00118247	0.282104
G7LB30	tr|G7LB30|G7LB30_MEDTR RNA recognition motif OS=Medicago truncatula OX=3880 GN=11440544 PE=4 SV=1	1.97371	0.00205802	1.00207	25.3407	26.3428	0.145172	0.827042	-0.0667852	0.115003	0.830394	0.0814948	1.72506	0.0804558	0.16935	1.4044	0.0398291	0.145915	1.5286	0.0107933	0.162318
G7IW56	tr|G7IW56|G7IW56_MEDTR Putative anticodon-binding. Brix domain-containing protein OS=Medicago truncatula OX=3880 GN=11422276 PE=2 SV=1	4.0819	4.98339e-05	1.0009	24.703	25.7039	0.0256886	0.954974	0.026055	1.56773	0.0691214	-0.490081	nd	nd	nd	nd	nd	nd	nd	nd	nd
A0A072VJB4;A0A072VIU0;A0A072VI93;A0A072VCW5	tr|A0A072VJB4|A0A072VJB4_MEDTR Calcium-binding EF-hand protein OS=Medicago truncatula OX=3880 GN=25483354 PE=4 SV=1;tr|A0A072VIU0|A0A072VIU0_MEDTR Calcium-binding EF-hand protein OS=Medicago truncatula OX=3880 GN=25483354 PE=4 SV=1	2.9746	0.000150611	1.00087	29.8606	30.8614	1.65127	0.0496118	0.561152	0.668594	0.415814	-0.177024	0.714498	0.188746	-0.181048	0.376575	0.211203	-0.105006	0.131528	0.487027	0.0299785
I3S543	tr|I3S543|I3S543_MEDTR Peptidyl-prolyl cis-trans isomerase OS=Medicago truncatula OX=3880 GN=25492782 PE=2 SV=1	2.87007	0.00014299	0.999694	25.8571	26.8568	0.698645	0.304956	-0.291203	0.914535	0.392911	-0.148731	2.29188	0.0096732	-0.318734	3.28442	0.000560706	-0.407967	4.28289	0	-0.798207
G7J0G9;A0A072UNA1;A0A072UP80	tr|G7J0G9|G7J0G9_MEDTR DUF3128 family protein OS=Medicago truncatula OX=3880 GN=11421027 PE=4 SV=2;tr|A0A072UNA1|A0A072UNA1_MEDTR DUF3128 family protein OS=Medicago truncatula OX=3880 GN=25493252 PE=4 SV=1;tr|A0A072UP80|A0A072UP80_MEDTR DUF3128 family prot	1.35955	0.00897966	0.998121	25.1486	26.1467	0.154296	0.799586	-0.0927544	1.24477	0.0793786	-0.651014	0.406432	0.430435	-0.0987472	0.863695	0.0402648	0.205049	0.764846	0.0272588	0.16196
G7LBC1	tr|G7LBC1|G7LBC1_MEDTR Putative mitochondrial carrier protein OS=Medicago truncatula OX=3880 GN=11439953 PE=3 SV=1	3.33217	0.000103469	0.997939	26.2866	27.2845	0.0040161	0.985297	-0.00288518	2.05753	0.0350628	-0.525663	0.0667348	0.873599	0.0238466	0.555442	0.134902	-0.118438	0.275987	0.161894	0.091647
G7LAI6	tr|G7LAI6|G7LAI6_MEDTR Salt stress response/antifungal domain protein OS=Medicago truncatula OX=3880 GN=11415754 PE=4 SV=1	2.92791	0.000146806	0.997068	23.5283	24.5253	nd	nd	nd	0.061053	0.908482	-0.0360184	0.221767	0.719179	-0.0382302	0.217065	0.328341	0.104717	0.324954	0.207095	-0.0590198
A0A072UFL3;A0A072URP8	tr|A0A072UFL3|A0A072UFL3_MEDTR Sister chromatid cohesion PDS5-like protein OS=Medicago truncatula OX=3880 GN=25491183 PE=4 SV=1;tr|A0A072URP8|A0A072URP8_MEDTR Sister chromatid cohesion PDS5-like protein OS=Medicago truncatula OX=3880 GN=25491183 PE=4 SV=1	2.25145	0.000762887	0.996968	25.3472	26.3441	0.977461	0.184081	0.356399	1.62849	0.0349952	-0.829225	0.327154	0.546554	0.0711619	0.952472	0.0909387	0.11281	3.40545	5.59585e-05	0.391551
G7I4R1	tr|G7I4R1|G7I4R1_MEDTR Cryptochrome 2B apoprotein OS=Medicago truncatula OX=3880 GN=11418875 PE=4 SV=1	1.84223	0.00291582	0.996259	26.1614	27.1577	0.363398	0.447414	-0.650661	0.416012	0.48397	0.233819	0.670344	0.348529	0.094993	1.50039	0.0523646	0.123455	3.04471	0.000543402	0.266971
G7J946	tr|G7J946|G7J946_MEDTR Endoribonuclease dicer-like protein OS=Medicago truncatula OX=3880 GN=11436582 PE=3 SV=2	5.11676	0	0.996152	24.2119	25.208	0.66403	0.463129	0.150448	0.229755	0.772793	0.0617418	nd	nd	nd	nd	nd	nd	nd	nd	nd
G7I6D2;A0A072VDG6	tr|G7I6D2|G7I6D2_MEDTR Carbon catabolite repressor-like protein OS=Medicago truncatula OX=3880 GN=11433351 PE=4 SV=2;tr|A0A072VDG6|A0A072VDG6_MEDTR Carbon catabolite repressor-like protein OS=Medicago truncatula OX=3880 GN=11433351 PE=4 SV=1	2.53748	0.000428235	0.996007	24.9114	25.9074	2.94388	0.00576132	-0.840289	1.51939	0.0909208	-0.403557	0.513716	0.361646	-0.108038	0.240132	0.463134	0.0478414	0.696807	0.0649181	-0.0994108
G7I367	tr|G7I367|G7I367_MEDTR Putative R3H domain. SUZ domain-containing protein OS=Medicago truncatula OX=3880 GN=11422947 PE=4 SV=1	3.36622	0.000105326	0.995481	25.455	26.4504	0.370707	0.801681	0.041282	0.955998	0.320527	-0.190964	0.715266	0.341952	0.0937946	1.3542	0.0972542	0.0935769	3.02067	0.00218615	0.193268
A0A072US26;G7JGN6;G7JGN7;G7JHS0;G7JGN8	tr|A0A072US26|A0A072US26_MEDTR Putative ubiquitin OS=Medicago truncatula OX=3880 GN=MTR_4g116370 PE=4 SV=1;tr|G7JGN6|G7JGN6_MEDTR Scythe protein ubiquitin-like domain protein OS=Medicago truncatula OX=3880 GN=MTR_4g116370 PE=4 SV=2;tr|G7JGN7|G7JGN7_MEDTR S	2.97125	0.000149805	0.995344	25.1895	26.1848	0.226755	0.717266	0.123844	0.466464	0.531467	-0.145396	2.17724	0.0304799	0.219413	1.81173	0.0257383	0.158099	0.1417	0.574329	-0.0194614
Q2HV40;G7L2S6	tr|Q2HV40|Q2HV40_MEDTR E3 ubiquitin-protein ligase. putative OS=Medicago truncatula OX=3880 GN=11423275 PE=4 SV=1;tr|G7L2S6|G7L2S6_MEDTR E3 ubiquitin-protein ligase. putative OS=Medicago truncatula OX=3880 GN=11423275 PE=4 SV=1	1.15735	0.0146927	0.995274	23.3091	24.3043	nd	nd	nd	0.636845	0.250851	-0.592926	nd	nd	nd	nd	nd	nd	nd	nd	nd
G7J7F4;G7J7F5	tr|G7J7F4|G7J7F4_MEDTR Ribonuclease P protein subunit P38. related protein. putative OS=Medicago truncatula OX=3880 GN=11440435 PE=4 SV=1;tr|G7J7F5|G7J7F5_MEDTR Ribonuclease P protein subunit P38. related protein. putative OS=Medicago truncatula OX=3880 GN	0.752873	0.0498481	0.994386	24.5927	25.5871	nd	nd	nd	0.250583	0.624424	-0.218929	nd	nd	nd	nd	nd	nd	nd	nd	nd
G7L0R8	tr|G7L0R8|G7L0R8_MEDTR Esterase/lipase/thioesterase-like protein OS=Medicago truncatula OX=3880 GN=11429794 PE=4 SV=2	3.98122	4.73186e-05	0.994229	24.1733	25.1675	0.888981	0.301505	-0.214909	2.23504	0.0637221	-0.33911	nd	nd	nd	nd	nd	nd	nd	nd	nd
A0A072VI59;A0A072VIQ1	tr|A0A072VI59|A0A072VI59_MEDTR DNA-(apurinic or apyrimidinic site) lyase OS=Medicago truncatula OX=3880 GN=25483315 PE=3 SV=1;tr|A0A072VIQ1|A0A072VIQ1_MEDTR DNA-(apurinic or apyrimidinic site) lyase OS=Medicago truncatula OX=3880 GN=25483315 PE=3 SV=1	4.54652	6.31579e-05	0.993331	24.8949	25.8882	0.329399	0.703392	-0.0861492	0.714994	0.455135	-0.139622	0.0111947	0.988809	0.00138132	2.35259	0.0359192	0.12409	1.02427	0.143211	0.0520458
G7I8Q9	tr|G7I8Q9|G7I8Q9_MEDTR Ribosomal L22e family protein OS=Medicago truncatula OX=3880 GN=11426422 PE=2 SV=1	3.44325	7.43034e-05	0.993239	27.2106	28.2038	0.842823	0.281601	-0.249843	1.03458	0.157565	-0.419849	0.977971	0.344249	0.0811094	0.24134	0.550444	0.0333478	2.19489	0.00998642	0.141739
A0A072TM28	tr|A0A072TM28|A0A072TM28_MEDTR Core-2/I-branching enzyme OS=Medicago truncatula OX=3880 GN=25500385 PE=4 SV=1	2.17662	0.0011023	0.993058	23.616	24.609	nd	nd	nd	1.4344	0.0467614	-0.866817	nd	nd	nd	nd	nd	nd	nd	nd	nd
G7I7R0	tr|G7I7R0|G7I7R0_MEDTR Putative transcription regulator IWS1 family OS=Medicago truncatula OX=3880 GN=11422765 PE=4 SV=1	1.72909	0.00384096	0.992733	24.9711	25.9639	1.21153	0.106676	0.470338	0.183409	0.756446	-0.0965466	0.62289	0.332947	0.105452	1.90119	0.015479	0.187541	3.39661	0.000303636	0.292995
A0A072VTM8	tr|A0A072VTM8|A0A072VTM8_MEDTR Polyglutamine-binding protein OS=Medicago truncatula OX=3880 GN=25483290 PE=4 SV=1	3.51121	7.68738e-05	0.992489	28.0515	29.044	1.31247	0.322859	0.148284	0.475738	0.554958	-0.125047	nd	nd	nd	nd	nd	nd	nd	nd	nd
G7JBG4;A0A072V1K4	tr|G7JBG4|G7JBG4_MEDTR Zn-finger. RanBP-type. containing protein OS=Medicago truncatula OX=3880 GN=11429080 PE=4 SV=1;tr|A0A072V1K4|A0A072V1K4_MEDTR Zn-finger. RanBP-type. containing protein OS=Medicago truncatula OX=3880 GN=11429080 PE=4 SV=1	2.10789	0.00143964	0.99211	25.0891	26.0813	1.44758	0.0513545	-0.716275	0.00983694	0.975106	0.00795603	0.355927	0.586445	-0.0564218	0.397848	0.347593	0.0551298	1.21499	0.0194606	0.142136
I3STA8	tr|I3STA8|I3STA8_MEDTR Putative ribosomal protein S8e/ribosomal biogenesis NSA2 OS=Medicago truncatula OX=3880 GN=25489742 PE=2 SV=1	2.66757	0.000372171	0.991674	23.8279	24.8196	0.69891	0.227321	0.510352	0.469414	0.539906	-0.138381	nd	nd	nd	nd	nd	nd	nd	nd	nd
G7L0Q1	tr|G7L0Q1|G7L0Q1_MEDTR Lung seven transmembrane receptor family protein OS=Medicago truncatula OX=3880 GN=11431873 PE=4 SV=1	1.16832	0.014602	0.991404	24.3407	25.3321	0.396047	0.538163	-0.198387	0.127886	0.787677	-0.148866	nd	nd	nd	nd	nd	nd	nd	nd	nd
A0A072TI12	tr|A0A072TI12|A0A072TI12_MEDTR Putative alpha.alpha-trehalose-phosphate synthase (UDP-forming) OS=Medicago truncatula OX=3880 GN=25479856 PE=4 SV=1	2.55526	0.000432818	0.9914	24.4555	25.4469	0.579882	0.427428	0.206034	0.0860388	0.883863	0.0435181	nd	nd	nd	nd	nd	nd	nd	nd	nd
G7KAX4	tr|G7KAX4|G7KAX4_MEDTR LRR and NB-ARC domain disease resistance protein. putative OS=Medicago truncatula OX=3880 GN=11407549 PE=3 SV=1	0.99456	0.0237993	0.991211	28.4578	29.449	nd	nd	nd	0.348636	0.45501	-0.611764	nd	nd	nd	nd	nd	nd	nd	nd	nd
A0A072VMQ2;A0A072VCB5;A0A072VCU2	tr|A0A072VMQ2|A0A072VMQ2_MEDTR ABC transporter family protein OS=Medicago truncatula OX=3880 GN=25487858 PE=4 SV=1;tr|A0A072VCB5|A0A072VCB5_MEDTR ABC transporter family protein OS=Medicago truncatula OX=3880 GN=25487858 PE=4 SV=1;tr|A0A072VCU2|A0A072VCU2_M	3.87682	4.49775e-05	0.990838	23.8882	24.879	0.00512519	0.983443	0.00389544	2.23552	0.0548293	-0.369542	nd	nd	nd	nd	nd	nd	nd	nd	nd
A0A072UC70;A0A072UIN2;A0A072U860	tr|A0A072UC70|A0A072UC70_MEDTR DNA (Cytosine-5)-methyltransferase CMT3-like protein OS=Medicago truncatula OX=3880 GN=25496870 PE=3 SV=1	3.2449	0.000120133	0.990756	24.6836	25.6744	1.64357	0.0682478	0.428676	0.0250499	0.955958	0.0128064	nd	nd	nd	nd	nd	nd	nd	nd	nd
A0A072U797;A0A072U5F2;G7JNE9	tr|A0A072U797|A0A072U797_MEDTR PCF11P-related protein OS=Medicago truncatula OX=3880 GN=25495279 PE=4 SV=1;tr|A0A072U5F2|A0A072U5F2_MEDTR PCF11P-related protein OS=Medicago truncatula OX=3880 GN=25495279 PE=4 SV=1	3.32833	0.000102326	0.990635	24.4251	25.4157	0.208466	0.822335	0.0480213	0.0938055	0.891824	-0.0316601	0.370715	0.471237	-0.0900771	3.32585	0.00775587	-0.18278	0.695853	0.0321325	-0.159198
A0A072VQL8;I3SQM0	tr|A0A072VQL8|A0A072VQL8_MEDTR Ferredoxin OS=Medicago truncatula OX=3880 GN=25485574 PE=3 SV=1;tr|I3SQM0|I3SQM0_MEDTR Ferredoxin OS=Medicago truncatula OX=3880 GN=25485574 PE=2 SV=1	0.25869	0.30042	0.990112	23.2668	24.2569	0.579842	0.239684	-0.997413	nd	nd	nd	2.15752	0.123185	0.125345	2.05296	0.0377087	0.127021	5.19783	0	0.467773
G7K7J7	tr|G7K7J7|G7K7J7_MEDTR Calcineurin-metallo-phosphoesterase-like protein OS=Medicago truncatula OX=3880 GN=11429826 PE=4 SV=1	2.70955	0.000330763	0.989985	25.9136	26.9036	0.0833512	0.889107	-0.0493558	0.115575	0.852078	-0.0533333	1.34379	0.271956	-0.0905897	0.827845	0.271994	-0.0541987	3.80756	1.3597e-05	-0.453269
A0A072URQ7;A0A072UPI2	tr|A0A072URQ7|A0A072URQ7_MEDTR Transmembrane amino acid transporter family protein OS=Medicago truncatula OX=3880 GN=25493687 PE=4 SV=1;tr|A0A072UPI2|A0A072UPI2_MEDTR Putative amino acid transporter. transmembrane domain-containing protein OS=Medicago trun	2.27423	0.000734072	0.989731	25.4327	26.4224	1.73359	0.0330209	0.720722	0.316167	0.576564	-0.195656	0.344353	0.437229	0.113073	0.139937	0.559422	0.0478717	4.32935	0	-1.5703
G7I4K0	tr|G7I4K0|G7I4K0_MEDTR B3 DNA-binding domain protein OS=Medicago truncatula OX=3880 GN=11413060 PE=4 SV=1	1.64759	0.00460494	0.989285	23.9812	24.9705	1.10735	0.288615	0.185534	0.084325	0.854893	-0.108298	nd	nd	nd	nd	nd	nd	nd	nd	nd
G7KVF6;G7KT85;G7KT86;G7JKP4;G7KT84;G7IF29	tr|G7KVF6|G7KVF6_MEDTR Pmr5/Cas1p GDSL/SGNH-like acyl-esterase family protein OS=Medicago truncatula OX=3880 GN=11421666 PE=4 SV=1	1.51343	0.00607552	0.987754	25.6525	26.6402	nd	nd	nd	0.217614	0.706914	-0.124074	nd	nd	nd	nd	nd	nd	nd	nd	nd
A0A072U5P0	tr|A0A072U5P0|A0A072U5P0_MEDTR Transmembrane protein. putative OS=Medicago truncatula OX=3880 GN=25495282 PE=4 SV=1	3.90082	4.53858e-05	0.987681	26.7269	27.7146	0.063056	0.920264	-0.0298583	0.143111	0.847621	-0.0433588	0.0779993	0.957696	0.0043718	0.360563	0.710453	-0.0158794	3.63186	0.00309422	-0.165151
A0A072UFQ9;A0A072UHC5	tr|A0A072UFQ9|A0A072UFQ9_MEDTR Putative mitochondrial carrier protein OS=Medicago truncatula OX=3880 GN=25491163 PE=3 SV=1;tr|A0A072UHC5|A0A072UHC5_MEDTR Substrate carrier family protein OS=Medicago truncatula OX=3880 GN=25491163 PE=3 SV=1	4.1577	5.10204e-05	0.986057	24.6386	25.6246	0.0416977	0.939793	0.0251331	0.0716693	0.902083	-0.0339551	1.53171	0.0985449	0.162834	0.663324	0.0654745	0.187475	0.0118863	0.942113	-0.00301766
A0A072VJA0	tr|A0A072VJA0|A0A072VJA0_MEDTR Ent-kaurene synthase OS=Medicago truncatula OX=3880 GN=25486907 PE=3 SV=1	4.09281	4.92207e-05	0.985394	25.7895	26.7749	0.180573	0.842118	0.0428677	0.825919	0.30998	-0.231684	0.893526	0.464542	0.0592866	1.77769	0.0339275	0.140752	2.69548	0.00223005	-0.202966
A0A072VN69;G7I2V7	tr|A0A072VN69|A0A072VN69_MEDTR E3 ubiquitin-protein ligase RF298-like protein. putative OS=Medicago truncatula OX=3880 GN=11427665 PE=4 SV=1;tr|G7I2V7|G7I2V7_MEDTR E3 ubiquitin-protein ligase RF298-like protein. putative OS=Medicago truncatula OX=3880 GN=1	2.89539	0.000143256	0.984728	22.7402	23.7249	0.325259	0.599854	0.184212	1.45009	0.0653623	-0.574733	nd	nd	nd	nd	nd	nd	nd	nd	nd
A0A072V2Z2	tr|A0A072V2Z2|A0A072V2Z2_MEDTR Myb-like DNA-binding domain protein OS=Medicago truncatula OX=3880 GN=MTR_3g100180 PE=4 SV=1	1.71051	0.00399075	0.984675	23.7086	24.6933	0.539646	0.347693	0.377454	1.06387	0.103564	-0.708621	nd	nd	nd	nd	nd	nd	nd	nd	nd
A2Q5W7;G7KSH7	tr|A2Q5W7|A2Q5W7_MEDTR Acyl-CoA thioesterase. putative OS=Medicago truncatula OX=3880 GN=11442552 PE=4 SV=1;tr|G7KSH7|G7KSH7_MEDTR Acyl-CoA thioesterase. putative OS=Medicago truncatula OX=3880 GN=11442552 PE=2 SV=1	3.53459	7.71208e-05	0.984203	26.3218	27.306	0.297787	0.729058	0.077577	0.460141	0.598548	-0.101982	0.5204	0.531228	0.0580879	1.48277	0.0732643	-0.105726	2.66876	0.000388539	-0.318469
A0A072TYA8	tr|A0A072TYA8|A0A072TYA8_MEDTR Putative anticodon-binding. Brix domain-containing protein OS=Medicago truncatula OX=3880 GN=25500582 PE=4 SV=1	3.37639	0.0001047	0.984042	23.5345	24.5185	0.0628196	0.91687	-0.0341568	1.24664	0.114569	-0.434387	0.742542	0.259667	0.126098	3.89397	0.00190497	0.250971	4.84442	0	0.436513
A0A072U9U5	tr|A0A072U9U5|A0A072U9U5_MEDTR Putative transcription factor C3H family OS=Medicago truncatula OX=3880 GN=25497231 PE=4 SV=1	3.44668	7.36196e-05	0.982615	25.7373	26.7199	0.412303	0.573368	0.149591	0.5655	0.424261	-0.207241	nd	nd	nd	nd	nd	nd	nd	nd	nd
A0A072UH44;A0A072V802	tr|A0A072UH44|A0A072UH44_MEDTR DUF2921 family protein OS=Medicago truncatula OX=3880 GN=25491359 PE=4 SV=1	3.70062	8.27586e-05	0.980973	26.5053	27.4863	1.04483	0.168378	-0.356893	1.29053	0.352278	-0.139153	0.107406	0.908396	-0.0107284	0.352779	0.511247	-0.0330758	2.16419	0.00963707	-0.144227
G7I283	tr|G7I283|G7I283_MEDTR Putative amino acid transporter. transmembrane domain-containing protein OS=Medicago truncatula OX=3880 GN=11431306 PE=4 SV=1	2.2023	0.00110303	0.980031	24.7002	25.6802	0.601804	0.380525	0.246158	1.26346	0.0877729	0.569667	0.193046	0.636402	0.0728903	0.762773	0.0497679	0.199363	0.500562	0.0444834	-0.177391
G7JC29	tr|G7JC29|G7JC29_MEDTR DNA polymerase alpha subunit B OS=Medicago truncatula OX=3880 GN=11441066 PE=3 SV=1	2.38457	0.00065407	0.979967	25.4487	26.4287	1.68577	0.0818718	0.363206	0.293059	0.684872	-0.0959001	1.71697	0.0176128	0.324738	1.50861	0.00871438	0.282624	2.68233	0.000141119	0.440334
A0A072U098;A0A072TPQ8	tr|A0A072U098|A0A072U098_MEDTR Putative tripeptidyl-peptidase II OS=Medicago truncatula OX=3880 GN=25501122 PE=3 SV=1;tr|A0A072TPQ8|A0A072TPQ8_MEDTR Subtilisin-like serine protease OS=Medicago truncatula OX=3880 GN=25501122 PE=3 SV=1	3.43451	7.30371e-05	0.979076	26.5436	27.5227	2.19122	0.0739569	-0.299948	1.2918	0.0960802	-0.496621	0.172384	0.747677	0.0380574	0.68022	0.175869	-0.0830944	2.01935	0.00208066	0.245296
G7JR69;A0A072UH03	tr|G7JR69|G7JR69_MEDTR Putative mitochondrial brown fat uncoupling protein OS=Medicago truncatula OX=3880 GN=11428066 PE=3 SV=1;tr|A0A072UH03|A0A072UH03_MEDTR Uncoupling protein OS=Medicago truncatula OX=3880 GN=11428066 PE=3 SV=1	4.60686	6.36267e-05	0.976938	26.9747	27.9516	0.489488	0.412572	-0.299822	0.492152	0.541276	-0.130536	2.47603	0.0652193	-0.157461	0.74247	0.268181	-0.0566525	4.41938	0	0.653436
I3SV05;A0A072TUL3	tr|I3SV05|I3SV05_MEDTR Plectin/S10 domain protein OS=Medicago truncatula OX=3880 GN=25502097 PE=2 SV=1;tr|A0A072TUL3|A0A072TUL3_MEDTR Plectin/S10 domain protein OS=Medicago truncatula OX=3880 GN=25502097 PE=4 SV=1	3.03231	0.000152324	0.976931	30.5036	31.4805	0.247493	0.749395	-0.0788447	0.991783	0.183811	-0.371097	0.264753	0.62053	0.0586781	1.06967	0.0404443	0.170566	2.16315	0.00162327	0.259051
G7KEK9	tr|G7KEK9|G7KEK9_MEDTR Glucose-1-phosphate adenylyltransferase OS=Medicago truncatula OX=3880 GN=11418715 PE=3 SV=1	2.41645	0.00062036	0.976916	26.7761	27.753	1.07124	0.137333	-0.444885	0.669278	0.329833	-0.278079	3.00903	0.00693148	-0.292618	3.84422	0.00143481	-0.289307	6.50814	0	-0.825191
G7J2Q1;G7J2P9	tr|G7J2Q1|G7J2Q1_MEDTR Suppressor OF protein silencing protein OS=Medicago truncatula OX=3880 GN=11435052 PE=4 SV=1	2.89579	0.000162963	0.976637	26.0201	26.9968	1.70581	0.053395	-0.490882	1.88545	0.0492385	-0.478619	0.710464	0.531561	-0.0519512	1.93076	0.129176	-0.0729103	3.64352	1.23249e-05	-0.410286
G7JRI8	tr|G7JRI8|G7JRI8_MEDTR RNA-binding (RRM/RBD/RNP motif) family protein OS=Medicago truncatula OX=3880 GN=11406476 PE=4 SV=2	2.58225	0.00043558	0.976486	23.5015	24.4779	0.96553	0.214402	0.295696	1.04461	0.25623	-0.230974	nd	nd	nd	nd	nd	nd	nd	nd	nd
G7K523	tr|G7K523|G7K523_MEDTR Nonsense-mediated mRNA decay protein OS=Medicago truncatula OX=3880 GN=11441100 PE=4 SV=1	3.26015	0.000119601	0.976417	25.3528	26.3292	0.932457	0.2659	0.240314	0.410683	0.554882	-0.148306	0.239554	0.683572	0.0445808	0.396068	0.359584	0.052969	1.41126	0.014503	0.149604
G7LHQ5;A0A072TRD0	tr|G7LHQ5|G7LHQ5_MEDTR ADP-ribosylation factor GTPase-activating protein AGD10 OS=Medicago truncatula OX=3880 GN=25502883 PE=4 SV=1;tr|A0A072TRD0|A0A072TRD0_MEDTR ADP-ribosylation factor GTPase-activating protein AGD10 OS=Medicago truncatula OX=3880 GN=255	4.30912	5.47445e-05	0.976406	27.9884	28.9648	1.21432	0.250482	0.199422	3.02404	0.0359565	-0.343203	0.862396	0.322842	0.110996	0.942089	0.360161	0.0773535	0.901795	0.299243	-0.194033
G7IP63;A0A072V3U6	tr|G7IP63|G7IP63_MEDTR RNA-binding KH domain protein OS=Medicago truncatula OX=3880 GN=MTR_2g019090 PE=4 SV=1;tr|A0A072V3U6|A0A072V3U6_MEDTR RNA-binding KH domain protein OS=Medicago truncatula OX=3880 GN=MTR_2g019090 PE=4 SV=1	2.70252	0.000350106	0.976232	26.5628	27.539	0.0995231	0.865379	0.065148	0.365059	0.621836	-0.112782	0.287402	0.769475	-0.0258741	0.403258	0.445221	0.0394449	2.78193	0.0135853	-0.118221
G7IHU0;A0A072VBT1;G7IHT1;G7IHT2;G7IHT3	tr|G7IHU0|G7IHU0_MEDTR Aleurone layer morphogenesis protein OS=Medicago truncatula OX=3880 GN=11434747 PE=4 SV=2;tr|A0A072VBT1|A0A072VBT1_MEDTR Aleurone layer morphogenesis protein OS=Medicago truncatula OX=3880 GN=11434747 PE=4 SV=1	2.76102	0.000336237	0.975785	27.233	28.2088	0.354908	0.56782	-0.196548	0.0771186	0.899159	0.0325704	nd	nd	nd	nd	nd	nd	nd	nd	nd
A0A072V116;A0A072VB26	tr|A0A072V116|A0A072V116_MEDTR Histone-lysine N-methyltransferase ASHH2. putative OS=Medicago truncatula OX=3880 GN=MTR_3g088625 PE=4 SV=1;tr|A0A072VB26|A0A072VB26_MEDTR Histone-lysine N-methyltransferase ASHH2. putative OS=Medicago truncatula OX=3880 GN=M	2.51853	0.000486674	0.974324	22.8428	23.8171	nd	nd	nd	0.349268	0.530712	-0.236535	nd	nd	nd	nd	nd	nd	nd	nd	nd
A0A072U904;A0A072U875;A0A072U7D1;G7KJU5;G7KJU3	tr|A0A072U904|A0A072U904_MEDTR Double-stranded RNA-binding motif protein OS=Medicago truncatula OX=3880 GN=25495853 PE=4 SV=1;tr|A0A072U875|A0A072U875_MEDTR Double-stranded RNA-binding motif protein OS=Medicago truncatula OX=3880 GN=25495853 PE=4 SV=1;tr|A	4.07022	4.81155e-05	0.974321	25.929	26.9033	0.00163051	0.988085	0.000997543	1.62539	0.106252	-0.332025	0.0572417	0.932815	0.00908558	0.321419	0.525798	0.0324306	1.42496	0.0192207	-0.132173
G7KKY5	tr|G7KKY5|G7KKY5_MEDTR Emp24/gp25L/p24 family protein OS=Medicago truncatula OX=3880 GN=11415992 PE=3 SV=1	0.736113	0.0525748	0.974169	23.6331	24.6072	nd	nd	nd	0.119762	0.808521	0.116481	nd	nd	nd	nd	nd	nd	nd	nd	nd
A0A072TT32	tr|A0A072TT32|A0A072TT32_MEDTR Mannosyl-oligosaccharide glucosidase OS=Medicago truncatula OX=3880 GN=25501732 PE=4 SV=1	3.99898	4.69116e-05	0.973978	28.3263	29.3002	0.421081	0.60379	-0.122942	1.51255	0.126556	-0.31126	0.830913	0.567364	-0.0446086	2.73351	0.0359118	-0.118642	3.95576	0.000381501	-0.256146
A0A072V9B4;G7IGY3	tr|A0A072V9B4|A0A072V9B4_MEDTR Ribosomal protein L1p/L10e family protein OS=Medicago truncatula OX=3880 GN=11418643 PE=4 SV=1;tr|G7IGY3|G7IGY3_MEDTR Putative ribosomal protein L1 OS=Medicago truncatula OX=3880 GN=11418643 PE=4 SV=1	2.60378	0.00042283	0.973926	26.4604	27.4343	0.894264	0.187035	0.40542	0.549265	0.41134	-0.23459	1.4087	0.169019	0.124782	1.7338	0.026522	0.159198	3.2667	0.00140234	0.214391
A0A072VBG9	tr|A0A072VBG9|A0A072VBG9_MEDTR Putative transcription factor C3H family OS=Medicago truncatula OX=3880 GN=25487504 PE=4 SV=1	2.02863	0.00188882	0.972359	24.7826	25.7549	1.40351	0.0560024	-0.696622	0.0658214	0.888384	-0.071228	1.2268	0.214545	0.113215	4.06562	0.000727273	0.336736	3.35412	0.000721889	0.23848
G7JVK0	tr|G7JVK0|G7JVK0_MEDTR D-3-phosphoglycerate dehydrogenase OS=Medicago truncatula OX=3880 GN=11434383 PE=3 SV=1	3.4455	7.29483e-05	0.972266	29.5264	30.4986	0.358823	0.705101	0.0792631	0.139396	0.857801	-0.0377502	0.494752	0.525041	0.0607359	1.06902	0.229067	-0.0581894	6.93374	0	-0.993683
G7IIR8	tr|G7IIR8|G7IIR8_MEDTR TMEM135_C_rich domain-containing protein OS=Medicago truncatula OX=3880 GN=11443693 PE=4 SV=1	0.532939	0.105119	0.971176	24.5303	25.5015	nd	nd	nd	0.841578	0.119583	-1.46299	nd	nd	nd	nd	nd	nd	nd	nd	nd
A0A072VI65	tr|A0A072VI65|A0A072VI65_MEDTR Peroxidase OS=Medicago truncatula OX=3880 GN=25483534 PE=3 SV=1	1.03247	0.0218245	0.971103	23.8822	24.8533	0.390383	0.402659	0.832358	0.279879	0.57026	0.294625	2.6829	0.000811321	0.715572	2.53409	0.0010453	0.456771	3.52356	0	0.583684
A0A072TYS5	tr|A0A072TYS5|A0A072TYS5_MEDTR Transcriptional activator FHA1 OS=Medicago truncatula OX=3880 GN=MTR_7g055873 PE=4 SV=1	3.95413	4.58015e-05	0.971102	26.7022	27.6733	0.058407	0.919432	-0.0348555	0.569392	0.479001	-0.153613	0.189696	0.877032	-0.0130326	0.120897	0.788411	-0.0137782	0.927558	0.0602996	-0.0904727
G7ID19;A0A072VPC1;G7ID20	sp|G7ID19|RBP2_MEDTR RNA-binding protein 2 OS=Medicago truncatula OX=3880 GN=RBP2 PE=2 SV=1;tr|A0A072VPC1|A0A072VPC1_MEDTR RNA-binding (RRM/RBD/RNP motif) family protein OS=Medicago truncatula OX=3880 GN=11424149 PE=4 SV=1;tr|G7ID20|G7ID20_MEDTR RNA-bindin	2.91701	0.000143389	0.970173	25.5365	26.5067	1.07176	0.196333	-0.285467	0.39679	0.564363	-0.146317	0.976713	0.285479	0.0979156	0.730987	0.10411	0.119036	3.63742	0.000130584	0.345651
G7JNJ5;G7JNJ6;A0A072UNE0;A0A072ULJ9;A0A072TN86	tr|G7JNJ5|G7JNJ5_MEDTR RNA recognition motif OS=Medicago truncatula OX=3880 GN=11446619 PE=4 SV=1;tr|G7JNJ6|G7JNJ6_MEDTR RNA recognition motif OS=Medicago truncatula OX=3880 GN=11446619 PE=4 SV=1;tr|A0A072UNE0|A0A072UNE0_MEDTR RNA recognition motif OS=Medi	3.19038	0.000114589	0.970108	29.283	30.2531	0.323519	0.682635	0.100714	0.515772	0.477106	-0.173834	2.38377	0.0427396	0.186295	1.5822	0.0902869	0.0927608	0.335807	0.453086	0.022625
A0A072VR57	tr|A0A072VR57|A0A072VR57_MEDTR Putative transcription factor interactor and regulator CCHC(Zn) family OS=Medicago truncatula OX=3880 GN=25485710 PE=4 SV=1	4.60226	6.28931e-05	0.969311	24.4738	25.4431	0.212594	0.733687	-0.114438	1.49009	0.12222	-0.324438	1.44722	0.00677435	-0.749866	1.94823	0.000681115	-0.795931	2.10769	1.25607e-05	-0.917932
A0A072UWF6;A0A072V7M2;A0A072U1U2;G7JMY6	tr|A0A072UWF6|A0A072UWF6_MEDTR Proton-dependent oligopeptide transport family protein OS=Medicago truncatula OX=3880 GN=25490793 PE=3 SV=1;tr|A0A072V7M2|A0A072V7M2_MEDTR Proton-dependent oligopeptide transport family protein OS=Medicago truncatula OX=3880	2.55487	0.000446526	0.969262	27.6749	28.6441	2.94645	0.00356923	1.21908	0.268454	0.688545	0.103693	0.583769	0.305227	-0.123293	0.803041	0.098798	0.117047	2.13253	0.00109274	-0.294108
A0A072U4C8	tr|A0A072U4C8|A0A072U4C8_MEDTR L-allo-threonine aldolase-like protein OS=Medicago truncatula OX=3880 GN=25499717 PE=4 SV=1	4.40908	5.68182e-05	0.969102	26.8702	27.8393	2.45843	0.0252013	0.48829	1.43023	0.300891	0.155519	0.0285099	0.969426	-0.00395592	0.190103	0.62718	0.0270433	0.680622	0.151974	-0.0558138
G7IC40;G7IC41	tr|G7IC40|G7IC40_MEDTR Phosphogluco-mutase OS=Medicago truncatula OX=3880 GN=11414670 PE=4 SV=1;tr|G7IC41|G7IC41_MEDTR Phosphogluco-mutase OS=Medicago truncatula OX=3880 GN=11414670 PE=4 SV=1	4.01935	4.69851e-05	0.968884	28.871	29.8399	1.54752	0.221464	-0.184998	1.17089	0.245245	-0.217814	0.567689	0.630775	-0.0394545	1.91451	0.057437	-0.108515	5.45452	0	-0.470815
A0A072TQV0	tr|A0A072TQV0|A0A072TQV0_MEDTR Membrane lipoprotein lipid attachment site-like protein. putative OS=Medicago truncatula OX=3880 GN=25502570 PE=4 SV=1	1.31187	0.010181	0.968807	24.5528	25.5216	0.186214	0.683847	-0.44742	1.8236	0.0173817	-1.15777	nd	nd	nd	nd	nd	nd	nd	nd	nd
G7KBG1	tr|G7KBG1|G7KBG1_MEDTR Putative target SNARE coiled-coil domain-containing protein OS=Medicago truncatula OX=3880 GN=11437121 PE=2 SV=1	2.88077	0.000161394	0.968729	25.1418	26.1105	0.544786	0.474787	0.175704	0.476213	0.416195	-0.299218	nd	nd	nd	nd	nd	nd	nd	nd	nd
G7ISD7	tr|G7ISD7|G7ISD7_MEDTR Ribosomal protein L15 OS=Medicago truncatula OX=3880 GN=11441811 PE=3 SV=1	3.78001	8.49858e-05	0.968446	30.1704	31.1389	0.398585	0.58165	-0.149103	0.666112	0.330868	-0.278097	1.38083	0.335675	0.0747668	2.98581	0.0381969	0.113112	3.18102	0.00467606	0.156717
G7KMK4;A0A072U6F5	tr|G7KMK4|G7KMK4_MEDTR Octicosapeptide/phox/Bem1p family protein OS=Medicago truncatula OX=3880 GN=11423547 PE=4 SV=1	3.19125	0.000114407	0.968299	25.0795	26.0478	0.0245468	0.960216	0.0163097	0.117847	0.852698	0.0509362	0.704162	0.396514	-0.0790276	1.73268	0.0340356	0.14216	1.16539	0.020499	-0.14195
A0A072UES1;A0A072UPZ3	tr|A0A072UES1|A0A072UES1_MEDTR Flavonol synthase/flavanone 3-hydroxylase OS=Medicago truncatula OX=3880 GN=25494692 PE=3 SV=1;tr|A0A072UPZ3|A0A072UPZ3_MEDTR Flavonol synthase/flavanone 3-hydroxylase OS=Medicago truncatula OX=3880 GN=25494692 PE=3 SV=1	3.06141	0.000153234	0.968282	25.5841	26.5524	1.11993	0.119229	-0.478603	0.485232	0.506482	-0.158045	0.337286	0.812502	-0.0190678	1.63524	0.303303	-0.0433447	1.75749	0.00538464	-0.195072
G7JQ40;A0A072UTL3	tr|G7JQ40|G7JQ40_MEDTR Putative sugar phosphate transporter domain-containing protein OS=Medicago truncatula OX=3880 GN=11431015 PE=4 SV=2	2.61356	0.000402262	0.967112	25.2833	26.2504	nd	nd	nd	0.871454	0.179406	-0.481118	nd	nd	nd	nd	nd	nd	nd	nd	nd
G7IHH7	tr|G7IHH7|G7IHH7_MEDTR Protein phosphatase 1 regulatory subunit SDS22 OS=Medicago truncatula OX=3880 GN=11412416 PE=4 SV=1	4.13766	4.90597e-05	0.965409	24.3992	25.3646	0.634028	0.31631	-0.32481	3.53432	0.0122659	-0.465383	0.542537	0.442607	0.0771263	1.63921	0.0280071	0.158777	1.17785	0.0332118	0.111742
G7JA39	tr|G7JA39|G7JA39_MEDTR Ubiquitinyl hydrolase 1 OS=Medicago truncatula OX=3880 GN=11435669 PE=3 SV=1	2.37821	0.000668103	0.965051	26.9809	27.946	1.71161	0.0927471	-0.327819	1.52288	0.0606759	-0.581792	nd	nd	nd	nd	nd	nd	nd	nd	nd
G7JFL7;G7JFL8	tr|G7JFL7|G7JFL7_MEDTR Uncharacterized protein OS=Medicago truncatula OX=3880 GN=11438626 PE=4 SV=2;tr|G7JFL8|G7JFL8_MEDTR Uncharacterized protein OS=Medicago truncatula OX=3880 GN=11438626 PE=4 SV=2	3.91617	4.44774e-05	0.963479	23.8973	24.8607	1.19344	0.178757	0.280553	0.0710315	0.884559	-0.0653992	0.418645	0.345806	0.142383	2.52352	0.00114777	0.42678	3.72596	0	0.638411
A0A072V1V0;G7JU76	tr|A0A072V1V0|A0A072V1V0_MEDTR Nucleotide-sugar transporter OS=Medicago truncatula OX=3880 GN=11444410 PE=4 SV=1;tr|G7JU76|G7JU76_MEDTR Nucleotide-sugar transporter OS=Medicago truncatula OX=3880 GN=11444410 PE=2 SV=2	3.4641	7.31261e-05	0.963337	25.3023	26.2656	0.333776	0.56348	-0.232841	0.244812	0.697253	-0.11094	nd	nd	nd	nd	nd	nd	nd	nd	nd
G7IAS2;G7JU98	tr|G7IAS2|G7IAS2_MEDTR MKI67 interacting nucleolar phosphoprotein OS=Medicago truncatula OX=3880 GN=11416225 PE=2 SV=1	3.82962	4.30416e-05	0.962834	24.6659	25.6287	1.70175	0.0946936	0.326024	1.56361	0.093641	-0.380874	nd	nd	nd	nd	nd	nd	nd	nd	nd
A0A072V0B0	tr|A0A072V0B0|A0A072V0B0_MEDTR Putative transcription factor WD40-like family OS=Medicago truncatula OX=3880 GN=11436310 PE=4 SV=1	3.29396	0.000120267	0.96212	27.9912	28.9533	0.778792	0.318732	-0.23189	1.64952	0.122242	-0.29253	4.21463	0.0178126	-0.191626	2.39197	0.112177	-0.0750544	7.30757	0	0.633187
A0A072V1C4;A0A072VIR9;G7J7M5;A0A072VFX5;G7I733	tr|A0A072V1C4|A0A072V1C4_MEDTR MYB-like transcription factor family protein OS=Medicago truncatula OX=3880 GN=25493782 PE=4 SV=1	1.71692	0.00389351	0.961576	24.0614	25.023	1.72244	0.0215838	-1.37302	0.605446	0.330457	-0.333491	0.907625	0.240046	-0.120323	2.40102	0.00230335	-0.326596	2.26994	0.000266316	-0.429582
G7JW03	tr|G7JW03|G7JW03_MEDTR Adenine phosphoribosyltransferase-like protein OS=Medicago truncatula OX=3880 GN=11439020 PE=2 SV=1	3.31761	9.92668e-05	0.961314	28.1472	29.1085	0.0572459	0.921519	-0.0335687	0.0243939	0.962138	-0.00831223	0.330812	0.676117	-0.0392786	0.977836	0.183591	-0.0695889	0.928918	0.0815037	-0.0762751
G7IAE0;G7IAE1;A0A072VYI5;A0A072VM97	tr|G7IAE0|G7IAE0_MEDTR Flap endonuclease 1 OS=Medicago truncatula OX=3880 GN=11412823 PE=3 SV=1;tr|G7IAE1|G7IAE1_MEDTR Flap endonuclease 1 OS=Medicago truncatula OX=3880 GN=11412823 PE=3 SV=1;tr|A0A072VYI5|A0A072VYI5_MEDTR Flap endonuclease 1 OS=Medicago t	5.21135	0	0.961135	26.1327	27.0938	2.15141	0.0803105	-0.290146	0.667154	0.501246	-0.120522	1.48822	0.347041	0.0710149	1.8239	0.163086	0.0647402	0.788198	0.134775	0.0582314
G7JHR9;A0A072UQK7;G7KBW5	tr|G7JHR9|G7JHR9_MEDTR DWNN domain. A CCHC-type zinc finger protein OS=Medicago truncatula OX=3880 GN=11406899 PE=4 SV=2;tr|A0A072UQK7|A0A072UQK7_MEDTR DWNN domain. A CCHC-type zinc finger protein OS=Medicago truncatula OX=3880 GN=11406899 PE=4 SV=1	1.88275	0.00281	0.960482	24.7911	25.7516	0.0685397	0.924545	0.0226326	0.272794	0.64324	-0.147191	0.0251706	0.956875	0.00762828	2.10634	0.00488381	0.269812	0.108303	0.632887	0.0170908
A0A072V6I2	tr|A0A072V6I2|A0A072V6I2_MEDTR Putative transcription regulator mTERF family OS=Medicago truncatula OX=3880 GN=25488104 PE=4 SV=1	0.851593	0.0373796	0.960428	23.4704	24.4308	nd	nd	nd	0.111687	0.793397	-0.263892	nd	nd	nd	nd	nd	nd	nd	nd	nd
G8A1B1	tr|G8A1B1|G8A1B1_MEDTR Plant organelle RNA recognition domain protein OS=Medicago truncatula OX=3880 GN=MTR_7g107280 PE=4 SV=1	1.06332	0.020164	0.96004	25.1743	26.1344	0.385549	0.508378	-0.262839	0.0912509	0.860684	-0.0685999	nd	nd	nd	nd	nd	nd	nd	nd	nd
G7JGW1;G7JGW3;G7JGW2	tr|G7JGW1|G7JGW1_MEDTR Eukaryotic translation initiation factor 3 subunit OS=Medicago truncatula OX=3880 GN=11433937 PE=4 SV=2;tr|G7JGW3|G7JGW3_MEDTR Eukaryotic translation initiation factor 3 subunit OS=Medicago truncatula OX=3880 GN=11433937 PE=4 SV=1;tr	2.24716	0.000911171	0.95857	26.1518	27.1104	1.73934	0.0484659	0.522032	0.727763	0.320001	-0.259849	nd	nd	nd	nd	nd	nd	nd	nd	nd
A0A072TIL9;A0A072TV29	tr|A0A072TIL9|A0A072TIL9_MEDTR Methyltransferase OS=Medicago truncatula OX=3880 GN=25479671 PE=3 SV=1;tr|A0A072TV29|A0A072TV29_MEDTR Methyltransferase OS=Medicago truncatula OX=3880 GN=25479671 PE=3 SV=1	1.94026	0.00246453	0.957796	24.1682	25.126	0.208187	0.748765	0.099603	1.33154	0.0863565	-0.519139	nd	nd	nd	nd	nd	nd	nd	nd	nd
A0A072UIM4	tr|A0A072UIM4|A0A072UIM4_MEDTR Noc2p family protein OS=Medicago truncatula OX=3880 GN=25495925 PE=4 SV=1	3.19707	0.000113804	0.957465	24.1374	25.0949	0.211949	0.740542	-0.105974	2.25836	0.0209861	-0.617237	0.360812	0.637628	0.0450434	0.0804441	0.771662	-0.0195457	3.35855	4.26861e-05	0.398401
G7J9V5;A0A072V263;A0A072V3I2	tr|G7J9V5|G7J9V5_MEDTR Putative glycosyltransferase 39 OS=Medicago truncatula OX=3880 GN=11431487 PE=2 SV=1;tr|A0A072V263|A0A072V263_MEDTR Stromal cell-derived factor-like protein OS=Medicago truncatula OX=3880 GN=11431487 PE=4 SV=1	2.58482	0.000429921	0.95718	28.848	29.8052	0.530373	0.409487	-0.259121	0.662432	0.373874	-0.219242	0.447047	0.551318	-0.0578896	0.994474	0.286408	-0.0496197	5.55675	0	-0.39491
A0A072UPN4;A0A072UMI7;A0A072UNN5;A0A072UMT1	tr|A0A072UPN4|A0A072UPN4_MEDTR Homeobox domain protein OS=Medicago truncatula OX=3880 GN=25493092 PE=4 SV=1;tr|A0A072UMI7|A0A072UMI7_MEDTR Homeobox domain protein OS=Medicago truncatula OX=3880 GN=25493092 PE=4 SV=1;tr|A0A072UNN5|A0A072UNN5_MEDTR Homeobox	4.57816	6.13497e-05	0.957171	25.3873	26.3445	1.0407	0.227135	0.252245	1.25946	0.268256	-0.187806	0.313732	0.665016	-0.04234	0.0151739	0.965251	0.00257349	2.52055	0.00179331	0.225208
A0A072V8Y3	tr|A0A072V8Y3|A0A072V8Y3_MEDTR Octicosapeptide/phox/Bem1p domain kinase superfamily protein OS=Medicago truncatula OX=3880 GN=MTR_2g461180 PE=4 SV=1	4.17622	4.95868e-05	0.957021	27.1801	28.1371	0.0776046	0.906841	-0.0334727	0.80069	0.283624	-0.273795	0.213828	0.791241	0.024994	0.332527	0.596686	0.0249498	1.53867	0.0418955	0.0911243
G7L0M8	tr|G7L0M8|G7L0M8_MEDTR Endoplasmic reticulum [ER]-type calcium ATPase. putative OS=Medicago truncatula OX=3880 GN=MTR_7g100110 PE=3 SV=2	4.86773	0	0.956881	29.883	30.8399	1.38583	0.326865	0.142378	1.80757	0.138263	-0.249	0.252898	0.773046	-0.0264072	2.31656	0.0312108	-0.13139	6.31932	0	-0.648786
G7LC83	tr|G7LC83|G7LC83_MEDTR Ribonucleoside-diphosphate reductase OS=Medicago truncatula OX=3880 GN=11438405 PE=3 SV=2	5.01549	0	0.955961	27.1728	28.1288	1.88769	0.0510354	0.445274	0.198366	0.787504	0.0617971	1.82193	0.0852344	0.159807	0.816261	0.362975	0.0415053	5.75497	0	-0.438115
G7KRW4;G7LCT1	tr|G7KRW4|G7KRW4_MEDTR Putative small-subunit processome. Utp14 protein OS=Medicago truncatula OX=3880 GN=11423401 PE=4 SV=1	2.41438	0.000655499	0.955766	24.3018	25.2576	1.80816	0.0612457	0.409629	0.357411	0.582215	-0.149242	0.132764	0.859901	0.0172955	0.340058	0.475336	-0.0380089	0.0865679	0.706113	-0.0131216
A0A072VJ38;A0A072VIF6;A0A072VJP1;A0A072VUN7	tr|A0A072VJ38|A0A072VJ38_MEDTR Carotenoid isomerase OS=Medicago truncatula OX=3880 GN=25483622 PE=4 SV=1;tr|A0A072VIF6|A0A072VIF6_MEDTR Carotenoid isomerase OS=Medicago truncatula OX=3880 GN=25483622 PE=4 SV=1;tr|A0A072VJP1|A0A072VJP1_MEDTR Carotenoid isom	5.14295	0	0.955601	26.2055	27.1611	2.3977	0.0152783	-0.723035	3.05742	0.0265844	-0.390701	0.865434	0.656786	-0.0328699	3.13317	0.0496418	0.101238	1.94947	0.0251157	0.104937
G7LDC2	tr|G7LDC2|G7LDC2_MEDTR RAB GTPase-like protein A2D OS=Medicago truncatula OX=3880 GN=MTR_8g107070 PE=4 SV=1	2.26575	0.000834473	0.954412	23.7933	24.7477	nd	nd	nd	0.181333	0.73838	-0.12432	nd	nd	nd	nd	nd	nd	nd	nd	nd
G7I766;A0A072VFJ6	tr|G7I766|G7I766_MEDTR Phosphotransferase OS=Medicago truncatula OX=3880 GN=11421510 PE=3 SV=1;tr|A0A072VFJ6|A0A072VFJ6_MEDTR Phosphotransferase OS=Medicago truncatula OX=3880 GN=11421510 PE=3 SV=1	2.26859	0.000885268	0.954166	25.5367	26.4909	0.564714	0.409725	0.2324	1.18877	0.154583	0.346097	1.10226	0.17464	0.138473	0.137365	0.741079	-0.0174942	2.09317	0.00324155	-0.207767
G7L3A6	tr|G7L3A6|G7L3A6_MEDTR Iron-sulfur cluster biosynthesis family protein OS=Medicago truncatula OX=3880 GN=25498067 PE=4 SV=1	2.58162	0.000427063	0.95244	24.1359	25.0884	0.0651796	0.925997	-0.0232461	0.377818	0.572011	-0.148134	0.161347	0.855699	-0.0167425	0.101883	0.802281	-0.013418	0.146293	0.600447	-0.0171833
G7KSA6	tr|G7KSA6|G7KSA6_MEDTR Putative ribosome biogenesis protein BRX1 OS=Medicago truncatula OX=3880 GN=11406501 PE=4 SV=1	3.84585	4.29492e-05	0.952425	25.2325	26.1849	0.0984736	0.872897	-0.0552495	1.2812	0.0935605	-0.518777	1.37642	0.0217637	0.381949	0.369146	0.184181	-0.126526	0.766078	0.0183411	0.21138
G7KH66	tr|G7KH66|G7KH66_MEDTR Protein disulfide isomerase-like protein OS=Medicago truncatula OX=3880 GN=11434558 PE=3 SV=1	2.76208	0.000331758	0.952215	29.6779	30.6302	0.668989	0.466154	-0.147664	0.0117691	0.97987	0.00227213	0.0490009	0.948349	-0.00663948	0.379839	0.501775	0.0333714	3.68705	0.00105933	-0.215783
G7JBM5;A0A072V1P9	tr|G7JBM5|G7JBM5_MEDTR 1-deoxy-D-xylulose-5-phosphate synthase OS=Medicago truncatula OX=3880 GN=11432476 PE=3 SV=1;tr|A0A072V1P9|A0A072V1P9_MEDTR 1-deoxy-D-xylulose-5-phosphate synthase OS=Medicago truncatula OX=3880 GN=11432476 PE=4 SV=1	2.16415	0.00128088	0.951001	22.4981	23.4491	0.858783	0.290068	0.234094	0.602921	0.418249	-0.196812	nd	nd	nd	nd	nd	nd	nd	nd	nd
G7KVD0	tr|G7KVD0|G7KVD0_MEDTR Putative transcription factor C3H family OS=Medicago truncatula OX=3880 GN=11430803 PE=4 SV=1	2.14516	0.00144331	0.950466	28.0629	29.0133	0.336901	0.687616	-0.092816	0.194171	0.722572	-0.131836	nd	nd	nd	nd	nd	nd	nd	nd	nd
G7K7I0	tr|G7K7I0|G7K7I0_MEDTR O-glycosyl hydrolase family 17 protein OS=Medicago truncatula OX=3880 GN=11421306 PE=3 SV=1	2.83146	0.000246782	0.949747	25.5512	26.5009	0.043119	0.935011	0.0311941	2.60989	0.012168	0.692179	0.103125	0.889163	-0.0140216	1.1243	0.107963	-0.0938094	3.45319	0.000165833	-0.344968
A0A072TUS4;A0A072VDV0	tr|A0A072TUS4|A0A072TUS4_MEDTR Heat shock 70 kDa protein OS=Medicago truncatula OX=3880 GN=25502230 PE=3 SV=1	3.32693	9.84891e-05	0.949468	30.9082	31.8576	0.0778853	0.90043	-0.0398712	1.33184	0.201564	-0.235734	0.281558	0.788	-0.023297	0.0613728	0.919823	-0.00466061	5.83772	1.3257e-05	-0.338917
G7J4R9	tr|G7J4R9|G7J4R9_MEDTR Putative dual-specificity kinase TKL-Pl-4 family OS=Medicago truncatula OX=3880 GN=11416146 PE=3 SV=1	3.02954	0.000148792	0.945462	25.6242	26.5697	1.67018	0.0251657	-1.0527	2.65893	0.00709871	-0.895009	0.0906484	0.88277	-0.0161321	2.14189	0.00513686	-0.26198	2.17475	0.000702601	-0.320083
G7KXF3	tr|G7KXF3|G7KXF3_MEDTR Histone-lysine N-methyltransferase SUVR2-like protein OS=Medicago truncatula OX=3880 GN=11437947 PE=4 SV=2	2.27434	0.000883768	0.945233	24.935	25.8803	1.2049	0.158494	0.313735	0.474465	0.476354	-0.19679	0.788419	0.11923	-0.250049	0.853983	0.0708368	-0.14213	3.42331	0	-0.571321
G7JRG3	tr|G7JRG3|G7JRG3_MEDTR Alpha/beta fold hydrolase OS=Medicago truncatula OX=3880 GN=11426425 PE=4 SV=1	2.23682	0.00108484	0.944584	24.7138	25.6584	0.214887	0.69331	-0.188421	0.394436	0.556376	0.154783	nd	nd	nd	nd	nd	nd	nd	nd	nd
A0A072U3G1;A0A072U1V8;A0A072U2T8	tr|A0A072U3G1|A0A072U3G1_MEDTR Indole-3-acetic acid-amido synthetase OS=Medicago truncatula OX=3880 GN=25499064 PE=4 SV=1;tr|A0A072U1V8|A0A072U1V8_MEDTR Indole-3-acetic acid-amido synthetase OS=Medicago truncatula OX=3880 GN=25499064 PE=4 SV=1	4.81461	6.65927e-05	0.944023	28.0139	28.9579	3.17622	0.00585321	-0.786671	4.62246	0.0107851	-0.409996	3.73609	0.00863485	-0.247384	2.82314	0.0251923	-0.134491	3.89914	0.000381657	-0.257898
A0A072UWU4	tr|A0A072UWU4|A0A072UWU4_MEDTR Transmembrane protein. putative OS=Medicago truncatula OX=3880 GN=MTR_4g067140 PE=4 SV=1	1.55767	0.00581369	0.94388	23.0702	24.0141	0.738986	0.181803	0.736542	0.859303	0.187434	-0.473587	nd	nd	nd	nd	nd	nd	nd	nd	nd
G7IMH7	tr|G7IMH7|G7IMH7_MEDTR Cytochrome C oxidase subunit 5b OS=Medicago truncatula OX=3880 GN=11430014 PE=2 SV=1	1.39181	0.00885515	0.943456	26.1011	27.0445	1.51446	0.0350843	-0.982112	0.799686	0.197537	-0.511235	1.17665	0.240522	-0.105716	0.992557	0.243356	-0.0566621	0.249733	0.376703	0.032464
A0A072UDH6;G7I623	tr|A0A072UDH6|A0A072UDH6_MEDTR ATP-dependent zinc metalloprotease FTSH protein OS=Medicago truncatula OX=3880 GN=25499194 PE=3 SV=1	4.61801	6.11621e-05	0.943371	27.2547	28.198	1.55374	0.147822	0.257172	0.400295	0.659216	-0.083724	2.10684	0.196462	0.099464	1.96597	0.0192661	-0.170552	5.55376	0	-0.913645
A0A072VQS5	tr|A0A072VQS5|A0A072VQS5_MEDTR Emp24/gp25L/p24 family protein OS=Medicago truncatula OX=3880 GN=25485128 PE=3 SV=1	2.7393	0.00034922	0.943301	29.3055	30.2488	0.0838382	0.893106	0.0441653	1.23516	0.138069	0.367682	1.10038	0.243583	0.107632	0.821576	0.257217	-0.0570273	5.88434	0	-0.615528
G7KPP5	tr|G7KPP5|G7KPP5_MEDTR LRR receptor-like kinase OS=Medicago truncatula OX=3880 GN=11419299 PE=4 SV=1	2.20118	0.00115672	0.941703	23.6528	24.5945	2.98429	0.00345631	-1.37167	1.70436	0.0291111	-0.883909	nd	nd	nd	nd	nd	nd	nd	nd	nd
G7L650;G7L683;A0A0C3W265;G7L684;REV__A0A072U1X1	tr|G7L650|G7L650_MEDTR Anthocyanin 5-aromatic acyltransferase OS=Medicago truncatula OX=3880 GN=11425100 PE=4 SV=2	0.977536	0.0261313	0.941123	24.5252	25.4663	0.974959	0.178753	0.370594	0.566957	0.337474	-0.365335	0.724959	0.257254	-0.0151564	1.60701	0.0764643	-0.0802492	3.47675	0.00014363	0.316732
G7K6D4	tr|G7K6D4|G7K6D4_MEDTR Putative transcription factor C3H family OS=Medicago truncatula OX=3880 GN=11406304 PE=4 SV=1	3.02681	0.000148219	0.940869	24.7368	25.6777	0.0127713	0.975875	0.00578435	1.40835	0.0788675	-0.513157	1.77754	0.0527739	0.201173	0.737447	0.207148	0.0702939	1.98409	0.0101926	0.146391
G7JVK3	tr|G7JVK3|G7JVK3_MEDTR RNA recognition motif OS=Medicago truncatula OX=3880 GN=MTR_4g005900 PE=4 SV=2	1.02004	0.0232528	0.94081	25.4561	26.3969	0.264892	0.606914	0.301418	0.265247	0.554691	-0.499196	0.196748	0.75597	0.0329463	1.88343	0.0992265	-0.0840981	1.82285	0.00653308	0.178549
A0A072VCC8;A0A072VAQ9	tr|A0A072VCC8|A0A072VCC8_MEDTR Expansin-like protein B1 OS=Medicago truncatula OX=3880 GN=25487639 PE=3 SV=1;tr|A0A072VAQ9|A0A072VAQ9_MEDTR Expansin-like protein B1 OS=Medicago truncatula OX=3880 GN=25487640 PE=3 SV=1	0.564156	0.0952713	0.940455	23.6029	24.5433	nd	nd	nd	1.73704	0.0169417	1.41083	nd	nd	nd	nd	nd	nd	nd	nd	nd
A0A072UY57;A0A072UZG1;A0A072UXH8	tr|A0A072UY57|A0A072UY57_MEDTR DEAD-box ATP-dependent RNA helicase OS=Medicago truncatula OX=3880 GN=25491103 PE=3 SV=1;tr|A0A072UZG1|A0A072UZG1_MEDTR DEAD-box ATP-dependent RNA helicase OS=Medicago truncatula OX=3880 GN=25491103 PE=3 SV=1;tr|A0A072UXH8|A0	4.23218	4.96689e-05	0.939189	26.506	27.4452	1.84679	0.0613189	-0.398194	2.01704	0.0878219	-0.305213	2.90422	0.0439363	-0.169371	2.0383	0.0459769	-0.117234	2.80331	0.00946828	-0.132508
G7JRL6	tr|G7JRL6|G7JRL6_MEDTR Biotin synthase OS=Medicago truncatula OX=3880 GN=11439216 PE=3 SV=1	3.33316	0.000120067	0.938743	28.173	29.1118	0.294345	0.658394	0.134468	0.0386712	0.949968	0.0112786	0.988569	0.251352	0.109879	0.229177	0.629613	-0.0246542	6.39146	0	-0.606117
I3SQN4	tr|I3SQN4|I3SQN4_MEDTR 60S ribosomal protein L38A OS=Medicago truncatula OX=3880 GN=25501689 PE=2 SV=1	3.81858	8.40336e-05	0.938494	29.8368	30.7753	0.618721	0.231022	0.78602	0.584643	0.378904	-0.257397	1.07224	0.442634	0.0598656	1.50291	0.171465	0.0652771	2.68207	0.00300111	0.187503
G7K9I9	tr|G7K9I9|G7K9I9_MEDTR DEAD-box ATP-dependent RNA helicase OS=Medicago truncatula OX=3880 GN=11409569 PE=3 SV=1	1.88198	0.00291501	0.936999	26.8168	27.7538	0.0654736	0.914957	0.0331039	1.47231	0.0733962	-0.512762	1.48052	0.241535	0.0966977	2.84598	0.0220441	0.140418	2.86587	0.00118352	0.237406
G7LE41	tr|G7LE41|G7LE41_MEDTR Pmr5/Cas1p GDSL/SGNH-like acyl-esterase family protein OS=Medicago truncatula OX=3880 GN=11438540 PE=4 SV=1	3.333	0.000119734	0.935111	23.5436	24.4787	0.713325	0.189577	-0.745627	0.928736	0.271119	-0.24384	nd	nd	nd	nd	nd	nd	nd	nd	nd
G7IED4	tr|G7IED4|G7IED4_MEDTR Mitochondrial Rho GTPase OS=Medicago truncatula OX=3880 GN=11425064 PE=3 SV=1	3.31486	0.000118486	0.934505	24.8959	25.8304	0.071298	0.927444	-0.0197773	1.31026	0.142548	-0.328396	2.36213	0.14497	0.112699	0.68229	0.412438	0.0375614	1.38657	0.0321917	-0.106316
G7KD07;G7KD06;G7KD15	tr|G7KD07|G7KD07_MEDTR Reticulon-like protein OS=Medicago truncatula OX=3880 GN=MTR_5g090340 PE=4 SV=1;tr|G7KD06|G7KD06_MEDTR Reticulon-like protein OS=Medicago truncatula OX=3880 GN=MTR_5g090340 PE=4 SV=1	2.25918	0.0010426	0.934041	27.383	28.317	1.14281	0.161156	0.331031	0.121626	0.826112	-0.0770879	0.690885	0.39538	0.0800037	0.29722	0.57246	-0.0281055	2.74026	0.00118331	-0.24338
A0A072UIJ3;A0A072U7H8	tr|A0A072UIJ3|A0A072UIJ3_MEDTR Aspartokinase OS=Medicago truncatula OX=3880 GN=25495901 PE=3 SV=1;tr|A0A072U7H8|A0A072U7H8_MEDTR Aspartokinase OS=Medicago truncatula OX=3880 GN=25495901 PE=3 SV=1	3.72088	7.98935e-05	0.934006	26.3576	27.2916	0.667809	0.267612	-0.415129	0.237867	0.719495	-0.0952439	nd	nd	nd	nd	nd	nd	nd	nd	nd
B7FMG6	tr|B7FMG6|B7FMG6_MEDTR 60S ribosomal protein L13a-4 OS=Medicago truncatula OX=3880 GN=11414560 PE=2 SV=1	1.79769	0.00364923	0.932827	29.1667	30.0995	0.0900206	0.859945	-0.101734	0.295039	0.595459	-0.189158	0.594022	0.532797	0.0548244	0.695931	0.282657	0.0551553	2.26869	0.0188046	0.112413
G7KQF6;A0A072UA97	tr|G7KQF6|G7KQF6_MEDTR Molybdenum cofactor sulfurase OS=Medicago truncatula OX=3880 GN=11439000 PE=4 SV=1;tr|A0A072UA97|A0A072UA97_MEDTR Molybdenum cofactor sulfurase OS=Medicago truncatula OX=3880 GN=25497219 PE=4 SV=1	2.19412	0.00128381	0.931113	24.492	25.4231	0.542619	0.503688	0.153743	2.6941	0.0122474	-0.6411	nd	nd	nd	nd	nd	nd	nd	nd	nd
G7IYF2	tr|G7IYF2|G7IYF2_MEDTR Putative regulator of nonsense-mediated decay. UPF3 OS=Medicago truncatula OX=3880 GN=11419393 PE=4 SV=2	1.49907	0.00674743	0.928659	25.3356	26.2642	1.19332	0.159744	0.315439	0.912294	0.177016	-0.458157	1.91055	0.0979119	0.146828	5.31615	0.00143144	0.245386	5.57107	0	0.594629
G7IKZ2	tr|G7IKZ2|G7IKZ2_MEDTR DEAD-box ATP-dependent RNA helicase-like protein OS=Medicago truncatula OX=3880 GN=11420002 PE=4 SV=2	3.2469	0.000113744	0.928423	26.1958	27.1242	1.9844	0.0487488	-0.431594	0.45852	0.46208	-0.22828	2.24105	0.351605	0.0645444	0.0385857	0.964733	0.0019474	5.86959	0.000364546	-0.226864
G7JBY7	tr|G7JBY7|G7JBY7_MEDTR 2OG-Fe(II) oxygenase family protein OS=Medicago truncatula OX=3880 GN=11438953 PE=4 SV=1	1.48215	0.00709657	0.927752	23.0496	23.9774	0.460106	0.51156	-0.186757	0.746867	0.29982	-0.27877	nd	nd	nd	nd	nd	nd	nd	nd	nd
G7IU58;A0A072VCM3	tr|G7IU58|G7IU58_MEDTR Lysine ketoglutarate reductase trans-splicing-like protein OS=Medicago truncatula OX=3880 GN=11419112 PE=4 SV=2;tr|A0A072VCM3|A0A072VCM3_MEDTR Lysine ketoglutarate reductase trans-splicing-like protein OS=Medicago truncatula OX=3880	1.20559	0.0139227	0.927635	23.1154	24.043	0.200343	0.678954	0.315382	0.739431	0.229597	0.465611	nd	nd	nd	nd	nd	nd	nd	nd	nd
A0A072TMF7	tr|A0A072TMF7|A0A072TMF7_MEDTR Pmr5/Cas1p GDSL/SGNH-like acyl-esterase family protein OS=Medicago truncatula OX=3880 GN=MTR_8g027900 PE=4 SV=1	3.18866	0.000133129	0.927558	27.557	28.4845	0.310034	0.488977	-0.944752	1.2902	0.0363575	-2.07042	0.534765	0.295822	0.139707	0.59218	0.0789778	-0.181902	1.05738	0.00764144	-0.249928
G7KXJ9	tr|G7KXJ9|G7KXJ9_MEDTR Putative ribosomal protein L22e OS=Medicago truncatula OX=3880 GN=11429584 PE=2 SV=1	1.87066	0.00309741	0.927402	30.4818	31.4092	0.495491	0.372871	-0.394697	0.00351162	0.984519	-0.00175285	0.235638	0.719798	0.0368333	0.419064	0.501753	0.0324066	0.684126	0.193512	0.0461035
G7KD67	tr|G7KD67|G7KD67_MEDTR Uncharacterized protein OS=Medicago truncatula OX=3880 GN=11425307 PE=4 SV=2	0.863138	0.0369609	0.926861	23.592	24.5189	0.706896	0.334313	-0.244019	0.145405	0.768328	0.143494	0.60319	0.338663	-0.105288	0.702481	0.114142	-0.114432	1.2236	0.0157933	-0.15589
A0A072URM7;REV__rhlE2	tr|A0A072URM7|A0A072URM7_MEDTR Dentin sialophosphoprotein-like protein. putative OS=Medicago truncatula OX=3880 GN=25493876 PE=4 SV=1	3.43002	0.000101617	0.926771	25.1018	26.0286	1.254	0.124918	0.375476	0.147617	0.84236	-0.0445213	1.22868	0.103578	0.18241	1.10916	0.0400914	0.167273	1.22803	0.0123778	0.174675
G7IYB6	tr|G7IYB6|G7IYB6_MEDTR ABC transporter OS=Medicago truncatula OX=3880 GN=11406935 PE=3 SV=1	3.95176	4.35414e-05	0.926694	25.3933	26.32	1.95594	0.0250869	0.696138	0.560027	0.313252	-0.476244	nd	nd	nd	nd	nd	nd	nd	nd	nd
A0A072TUA6	tr|A0A072TUA6|A0A072TUA6_MEDTR BEL1-related homeotic protein OS=Medicago truncatula OX=3880 GN=25502090 PE=4 SV=1	1.97997	0.00229625	0.925813	25.0441	25.9699	0.391974	0.61754	0.122549	0.527158	0.552151	-0.115848	0.968175	0.261192	0.10731	0.711484	0.259056	0.0592296	1.20575	0.0797803	-0.0711653
G7L3J8;A0A072TD82	tr|G7L3J8|G7L3J8_MEDTR DEAD-box ATP-dependent RNA helicase-like protein OS=Medicago truncatula OX=3880 GN=11436932 PE=3 SV=1;tr|A0A072TD82|A0A072TD82_MEDTR DEAD-box ATP-dependent RNA helicase (Fragment) OS=Medicago truncatula OX=3880 GN=25481490 PE=4 SV=1	3.11236	0.000152475	0.925741	25.8429	26.7687	0.0511394	0.934535	-0.0234063	1.32583	0.112142	-0.408391	0.104882	0.766854	-0.0568241	0.458492	0.113553	-0.172528	0.726463	0.0176843	0.230556
B7FGY9	tr|B7FGY9|B7FGY9_MEDTR Uncharacterized protein OS=Medicago truncatula OX=3880 GN=11420897 PE=2 SV=1	3.30412	0.0001172	0.925348	26.3618	27.2872	1.53065	0.0722824	0.457603	0.170785	0.775555	-0.0876222	nd	nd	nd	nd	nd	nd	nd	nd	nd
G7L1F9	tr|G7L1F9|G7L1F9_MEDTR Subtilisin-like serine protease OS=Medicago truncatula OX=3880 GN=11431641 PE=3 SV=2	1.3717	0.00928847	0.924726	23.8195	24.7442	nd	nd	nd	0.148838	0.783829	-0.10248	2.04466	0.00568312	0.438954	0.927609	0.0726948	0.132389	1.07268	0.0419302	0.10379
G7L570	tr|G7L570|G7L570_MEDTR Uncharacterized protein OS=Medicago truncatula OX=3880 GN=11424145 PE=4 SV=1	3.75692	8.05369e-05	0.924039	27.0085	27.9325	0.218517	0.735875	-0.106166	1.59722	0.0650608	-0.498946	nd	nd	nd	nd	nd	nd	nd	nd	nd
A0A072UP92	tr|A0A072UP92|A0A072UP92_MEDTR Cadmium/zinc-transporting ATPase. putative OS=Medicago truncatula OX=3880 GN=25493499 PE=3 SV=1	5.77239	0	0.923162	26.2978	27.221	1.06679	0.29499	-0.186354	3.68467	0.0132717	-0.435445	0.0105895	0.989678	-0.00126545	0.648325	0.34157	-0.0467181	0.756175	0.052902	-0.108477
G7IDE5	tr|G7IDE5|G7IDE5_MEDTR 3-dehydroquinate synthase OS=Medicago truncatula OX=3880 GN=11419834 PE=4 SV=2	3.6602	7.71704e-05	0.922768	29.591	30.5138	0.59763	0.496772	0.143838	0.601773	0.4278	-0.187493	0.335095	0.765566	-0.0252763	2.23002	0.0973352	-0.0817099	0.519596	0.397909	-0.0244653
A0A072TQG6	tr|A0A072TQG6|A0A072TQG6_MEDTR Plasma-membrane choline transporter family protein OS=Medicago truncatula OX=3880 GN=25501237 PE=3 SV=1	1.77306	0.00384195	0.922489	25.3319	26.2544	0.277014	0.622799	-0.21196	0.274472	0.646141	0.141637	nd	nd	nd	nd	nd	nd	nd	nd	nd
G7JEG1;A0A072VCW0;A0A072VDW3	tr|G7JEG1|G7JEG1_MEDTR DS12 from 2D-PAGE of leaf protein. putative OS=Medicago truncatula OX=3880 GN=11424765 PE=4 SV=1	2.72248	0.000387789	0.922484	24.3405	25.263	1.30203	0.056185	-0.862113	3.08117	0.00523077	-0.986348	nd	nd	nd	nd	nd	nd	nd	nd	nd
G7L1R9	tr|G7L1R9|G7L1R9_MEDTR DEAD-box ATP-dependent RNA helicase OS=Medicago truncatula OX=3880 GN=11421484 PE=4 SV=1	4.07783	4.57666e-05	0.921359	25.6958	26.6172	0.430806	0.486484	0.237057	1.90243	0.0980701	-0.300403	0.523252	0.589548	0.0471592	1.52138	0.0822593	0.0987563	2.03581	0.00780887	0.158476
A0A072UEL8	tr|A0A072UEL8|A0A072UEL8_MEDTR BEL1-related homeotic protein OS=Medicago truncatula OX=3880 GN=25499489 PE=4 SV=1	1.71325	0.00431648	0.921262	24.0069	24.9282	1.81311	0.0189522	-1.30395	2.1225	0.0119556	-1.11862	nd	nd	nd	nd	nd	nd	nd	nd	nd
A0A072UMN5	tr|A0A072UMN5|A0A072UMN5_MEDTR Cyclin-like protein OS=Medicago truncatula OX=3880 GN=25492655 PE=4 SV=1	4.22718	4.84262e-05	0.920609	26.6667	27.5873	2.10918	0.114973	-0.239994	1.65486	0.146505	-0.255805	1.16255	0.111601	-0.180691	2.14126	0.00265257	-0.336615	5.81722	0	-1.36152
A0A072TTV2	tr|A0A072TTV2|A0A072TTV2_MEDTR Glutamine cyclotransferase OS=Medicago truncatula OX=3880 GN=25480060 PE=4 SV=1	2.25636	0.00110267	0.918949	26.7088	27.6278	1.35387	0.069521	-0.584782	0.319332	0.685927	-0.086915	nd	nd	nd	nd	nd	nd	nd	nd	nd
A0A072VS25;A0A072VQE8	tr|A0A072VS25|A0A072VS25_MEDTR Serine/Threonine kinase domain protein OS=Medicago truncatula OX=3880 GN=MTR_1g111180 PE=4 SV=1;tr|A0A072VQE8|A0A072VQE8_MEDTR Serine/Threonine kinase domain protein OS=Medicago truncatula OX=3880 GN=MTR_1g111180 PE=4 SV=1	3.8684	8.40925e-05	0.918473	24.6223	25.5408	0.996789	0.291296	0.200549	2.69071	0.0199128	-0.493074	1.59431	0.30861	0.077247	0.0792855	0.834158	-0.0115428	0.021567	0.959658	-0.00138044
G7JLS7	tr|G7JLS7|G7JLS7_MEDTR Ferritin OS=Medicago truncatula OX=3880 GN=11428040 PE=3 SV=1	1.63383	0.00510459	0.918189	30.121	31.0392	1.31899	0.133611	0.330556	2.63202	0.0107166	0.761257	1.59497	0.0424344	0.238848	3.12878	0.0010489	0.366429	2.10809	0.0017903	0.250777
A0A072U9X5;G7ID52	tr|A0A072U9X5|A0A072U9X5_MEDTR DEAD-box ATP-dependent RNA helicase OS=Medicago truncatula OX=3880 GN=25496562 PE=3 SV=1	3.19883	0.000132518	0.916114	24.7999	25.716	0.243857	0.724643	0.101948	0.705654	0.338225	-0.243326	0.289553	0.650493	0.0474718	0.286033	0.550197	-0.0310369	3.96769	0	-0.516174
A0A072V2B2;A0A072V1T3;A0A072V3P3;A0A072V2T9;G7JWB2	tr|A0A072V2B2|A0A072V2B2_MEDTR Putative presenilin/signal peptide peptidase OS=Medicago truncatula OX=3880 GN=25490057 PE=4 SV=1;tr|A0A072V1T3|A0A072V1T3_MEDTR Signal peptide peptidase-like protein OS=Medicago truncatula OX=3880 GN=25490057 PE=4 SV=1;tr|A0	3.4869	0.000103651	0.91606	26.5668	27.4828	1.17777	0.115963	0.44887	0.305312	0.592111	-0.181377	1.33466	0.0912042	0.185026	0.49778	0.190828	-0.0926858	2.24294	0.000505412	-0.342378
I3SWZ2;A0A072TRV0	tr|I3SWZ2|I3SWZ2_MEDTR Aldo/keto reductase family oxidoreductase OS=Medicago truncatula OX=3880 GN=25501528 PE=2 SV=1	3.17793	0.000155242	0.915762	27.6585	28.5743	0.493378	0.438805	-0.2506	0.72618	0.39096	-0.182089	1.00388	0.202583	-0.131625	1.94381	0.0149987	-0.188129	3.09802	0.003003	-0.176735
A0A072VJB3;A0A072VL30;A0A072VVL5	tr|A0A072VJB3|A0A072VJB3_MEDTR Glutamate-ammonia ligase-like protein OS=Medicago truncatula OX=3880 GN=25483927 PE=3 SV=1;tr|A0A072VL30|A0A072VL30_MEDTR Glutamate-ammonia ligase-like protein OS=Medicago truncatula OX=3880 GN=25483927 PE=3 SV=1;tr|A0A072VVL	3.2952	0.000115261	0.915362	27.6793	28.5947	0.665526	0.414172	0.183417	0.532683	0.503972	0.144155	1.09018	0.37925	0.070847	2.54363	0.024835	0.139942	3.61592	0.000749066	0.228632
A0A072UR48;G7JHT7	tr|A0A072UR48|A0A072UR48_MEDTR D111/G-patch domain protein OS=Medicago truncatula OX=3880 GN=11438818 PE=4 SV=1;tr|G7JHT7|G7JHT7_MEDTR D111/G-patch domain protein OS=Medicago truncatula OX=3880 GN=11438818 PE=4 SV=2	2.96053	0.000161988	0.915332	23.616	24.5313	0.161041	0.795074	0.0903956	1.05926	0.155946	-0.407362	nd	nd	nd	nd	nd	nd	nd	nd	nd
G7K3T6;A0A072UQA1	tr|G7K3T6|G7K3T6_MEDTR Formin-like protein OS=Medicago truncatula OX=3880 GN=11434954 PE=3 SV=1	3.21153	0.000133197	0.914803	24.5606	25.4754	1.39947	0.0930126	-0.421967	2.43412	0.0124418	-0.75652	nd	nd	nd	nd	nd	nd	nd	nd	nd
G7J4X6	tr|G7J4X6|G7J4X6_MEDTR NAC-like transcription factor OS=Medicago truncatula OX=3880 GN=11416125 PE=4 SV=1	2.08887	0.00187849	0.914609	22.9912	23.9058	0.202414	0.670878	0.360949	0.411541	0.495797	0.219282	nd	nd	nd	nd	nd	nd	nd	nd	nd
G7IA49	tr|G7IA49|G7IA49_MEDTR DExH-box splicing factor-binding site protein OS=Medicago truncatula OX=3880 GN=MTR_1g038340 PE=4 SV=1	2.67686	0.00042266	0.914579	26.2844	27.1989	0.226539	0.732385	-0.104399	0.182146	0.754889	0.100104	0.787487	0.3838	0.0783029	1.25915	0.0530848	0.132897	1.6042	0.0207761	0.121517
G7KRL3;A0A072U156	tr|G7KRL3|G7KRL3_MEDTR Calreticulin OS=Medicago truncatula OX=3880 GN=11437433 PE=3 SV=1;tr|A0A072U156|A0A072U156_MEDTR Calreticulin OS=Medicago truncatula OX=3880 GN=11437433 PE=3 SV=1	5.71593	0	0.913742	29.0378	29.9515	0.853332	0.269532	0.264413	0.73436	0.658658	-0.0616131	1.08118	0.178239	0.138037	2.21988	0.00896082	0.211102	2.71296	0.000653605	0.275194
A0A072TT11	tr|A0A072TT11|A0A072TT11_MEDTR Putative transcription factor C3H family OS=Medicago truncatula OX=3880 GN=MTR_8g081640 PE=4 SV=1	4.05796	4.48096e-05	0.913198	25.6447	26.5579	0.842316	0.332141	0.199828	1.11099	0.148324	-0.39949	3.65533	0.073171	-0.133508	2.45967	0.0344369	-0.124382	3.61892	0.000375078	-0.270531
A0A072TF45;A0A072TEM0;A0A072TG80	tr|A0A072TF45|A0A072TF45_MEDTR Putative CBS domain. immunoglobulin E-set OS=Medicago truncatula OX=3880 GN=MTR_0392s0010 PE=4 SV=1;tr|A0A072TEM0|A0A072TEM0_MEDTR Sucrose nonfermenting-like protein OS=Medicago truncatula OX=3880 GN=MTR_0392s0010 PE=4 SV=1;t	0.973392	0.0269095	0.912813	25.3943	26.3071	2.39423	0.023607	-0.537456	1.4412	0.180543	-0.244406	0.0261886	0.954842	0.00824416	1.13461	0.0110502	0.340884	0.138069	0.419143	-0.0401498
G7KQK8;G7KQK9;A0A072UC23	tr|G7KQK8|G7KQK8_MEDTR Cytochrome P450 family monooxygenase OS=Medicago truncatula OX=3880 GN=11409691 PE=3 SV=1;tr|G7KQK9|G7KQK9_MEDTR Cytochrome P450 family monooxygenase OS=Medicago truncatula OX=3880 GN=11409691 PE=4 SV=2;tr|A0A072UC23|A0A072UC23_MEDTR	3.20061	0.000132181	0.912562	25.9031	26.8157	1.84905	0.0441817	-0.511182	0.833335	0.245432	-0.324575	0.799632	0.216019	-0.143677	1.04509	0.11155	-0.0948081	4.05534	0	-0.532848
A0A072USF8;A0A072UUK8;A0A072USX5;A0A072V3M3	tr|A0A072USF8|A0A072USF8_MEDTR Dynamin-2B-like protein OS=Medicago truncatula OX=3880 GN=25494375 PE=3 SV=1;tr|A0A072UUK8|A0A072UUK8_MEDTR Dynamin-2B-like protein OS=Medicago truncatula OX=3880 GN=25494375 PE=3 SV=1;tr|A0A072USX5|A0A072USX5_MEDTR Dynamin-2	4.97313	6.77201e-05	0.911973	24.8037	25.7157	1.68622	0.149586	-0.238073	0.483455	0.595432	-0.099411	0.670261	0.247192	-0.143796	1.89254	0.00619718	-0.267276	4.92668	0	-0.773011
G7KNV2;G7KNW4	tr|G7KNV2|G7KNV2_MEDTR Carboxylesterase OS=Medicago truncatula OX=3880 GN=11422930 PE=4 SV=1	1.71121	0.00442656	0.911285	22.9243	23.8356	nd	nd	nd	0.0458143	0.924055	0.0337934	nd	nd	nd	nd	nd	nd	nd	nd	nd
G7IXZ5	tr|G7IXZ5|G7IXZ5_MEDTR DUF1296 family protein OS=Medicago truncatula OX=3880 GN=11413574 PE=4 SV=2	1.04961	0.0211473	0.910641	22.9526	23.8632	0.533028	0.587263	0.108121	0.15113	0.778288	0.111095	nd	nd	nd	nd	nd	nd	nd	nd	nd
G7KTF0	tr|G7KTF0|G7KTF0_MEDTR Putative tripeptidyl-peptidase II OS=Medicago truncatula OX=3880 GN=11439974 PE=3 SV=1	2.03782	0.00211862	0.910015	28.5695	29.4795	1.08796	0.163074	0.349594	0.665855	0.356036	-0.240594	2.15156	0.0087833	0.351144	3.16789	0.00142234	0.319115	5.10392	0	0.558129
I3T3U6	tr|I3T3U6|I3T3U6_MEDTR 60S ribosomal protein L36 OS=Medicago truncatula OX=3880 GN=MTR_6g053730 PE=2 SV=1	1.32778	0.01041	0.909864	30.438	31.3479	0.834667	0.191245	0.450687	0.0803755	0.871881	-0.0705199	1.00399	0.237152	0.115165	1.18287	0.072549	0.116531	3.3786	0.000353827	0.286368
G7J5J5	tr|G7J5J5|G7J5J5_MEDTR Chromatin remodeling complex subunit OS=Medicago truncatula OX=3880 GN=11414813 PE=4 SV=1	1.98725	0.00238415	0.909026	24.5908	25.4998	0.057546	0.905925	-0.0686162	0.24354	0.604461	0.312562	nd	nd	nd	nd	nd	nd	nd	nd	nd
B7FMB4	tr|B7FMB4|B7FMB4_MEDTR 40S ribosomal protein S11-1 OS=Medicago truncatula OX=3880 GN=11446689 PE=2 SV=1	3.87592	8.33912e-05	0.908913	29.8284	30.7373	1.02593	0.255024	0.227993	0.557988	0.599671	-0.0884948	0.478998	0.489262	0.0702458	0.394449	0.325439	0.060019	1.29624	0.0295996	0.11337
A0A072VEJ0;A0A072VF44;G7I750	tr|A0A072VEJ0|A0A072VEJ0_MEDTR RNase L inhibitor ABC superfamily protein. putative OS=Medicago truncatula OX=3880 GN=25482205 PE=4 SV=1;tr|A0A072VF44|A0A072VF44_MEDTR RNase L inhibitor ABC superfamily protein. putative OS=Medicago truncatula OX=3880 GN=254	3.78524	8.02139e-05	0.908657	25.8643	26.773	0.673733	0.28755	-0.347323	1.2953	0.180643	-0.269423	nd	nd	nd	nd	nd	nd	nd	nd	nd
A0A072VP11	tr|A0A072VP11|A0A072VP11_MEDTR DNA-binding protein PD2 OS=Medicago truncatula OX=3880 GN=25484852 PE=4 SV=1	2.97362	0.000161616	0.908427	26.4826	27.391	1.50765	0.0969533	0.365505	0.193883	0.806906	0.0515146	1.8494	0.0427401	0.214365	0.290684	0.499413	0.0372384	1.98879	0.00386798	-0.204164
G7JPH9	tr|G7JPH9|G7JPH9_MEDTR Peter Pan-like protein OS=Medicago truncatula OX=3880 GN=MTR_4g075050 PE=4 SV=2	2.3513	0.00073255	0.907426	25.1439	26.0513	0.755243	0.344641	0.213471	1.52107	0.0596567	-0.595913	0.873712	0.321172	-0.0912281	3.04555	0.00190604	-0.286675	4.14331	1.34721e-05	-0.417463
G7IUM0	tr|G7IUM0|G7IUM0_MEDTR Nuclear pore complex protein NUP35 OS=Medicago truncatula OX=3880 GN=11441996 PE=3 SV=1	2.30253	0.000913322	0.907021	26.0675	26.9745	0.18763	0.795218	-0.0710786	0.299884	0.631998	-0.1368	0.888583	0.325441	0.089453	2.08305	0.0197702	0.164266	3.83323	3.01968e-05	0.376986
G7I359	tr|G7I359|G7I359_MEDTR Suppressor-of-white-APricot splicing regulator. putative OS=Medicago truncatula OX=3880 GN=11415192 PE=4 SV=1	3.86741	8.26446e-05	0.906985	26.3229	27.2299	0.434377	0.552515	-0.15662	1.92804	0.0986667	-0.29559	0.16961	0.871303	0.0142012	0.662689	0.305086	0.0520375	1.79919	0.0219424	0.113978
G7KR17;A0A072TW91	tr|G7KR17|G7KR17_MEDTR Chromosome condensation regulator RCC1 repeat protein OS=Medicago truncatula OX=3880 GN=11430315 PE=4 SV=1;tr|A0A072TW91|A0A072TW91_MEDTR Chromosome condensation regulator RCC1 repeat protein OS=Medicago truncatula OX=3880 GN=1143031	1.7941	0.00374915	0.90685	22.8789	23.7858	0.116002	0.821621	-0.128827	0.0159232	0.96728	-0.00994444	nd	nd	nd	nd	nd	nd	nd	nd	nd
A0A072TJV8	tr|A0A072TJV8|A0A072TJV8_MEDTR Putative microtubule-associated protein RP/EB OS=Medicago truncatula OX=3880 GN=25479873 PE=4 SV=1	1.83968	0.00340048	0.906534	26.4321	27.3387	1.86295	0.0604919	-0.398791	0.672472	0.273078	-0.406261	4.5018	0.0860144	-0.120075	2.08676	0.0171869	-0.172132	4.98573	1.24224e-05	-0.340527
G7L6M3	tr|G7L6M3|G7L6M3_MEDTR Uncharacterized protein OS=Medicago truncatula OX=3880 GN=11411203 PE=4 SV=1	2.817	0.000329915	0.90636	26.0883	26.9947	0.102675	0.878604	-0.0456816	0.717889	0.392961	-0.182395	0.954636	0.408511	0.0679224	3.41102	0.00377679	0.225501	6.08604	0	0.545813
G7KRU1	tr|G7KRU1|G7KRU1_MEDTR Putative transcription factor MYB/SANT family OS=Medicago truncatula OX=3880 GN=11442030 PE=4 SV=1	1.74594	0.00409798	0.90627	22.8397	23.746	0.123615	0.82647	-0.0924581	0.754977	0.242349	-0.397403	nd	nd	nd	nd	nd	nd	nd	nd	nd
A0A072V0E3;G7J867	tr|A0A072V0E3|A0A072V0E3_MEDTR p-loop nucleoside triphosphate hydrolase superfamily protein OS=Medicago truncatula OX=3880 GN=11421663 PE=3 SV=1;tr|G7J867|G7J867_MEDTR p-loop nucleoside triphosphate hydrolase superfamily protein OS=Medicago truncatula OX=3	2.72937	0.000407529	0.905734	23.3157	24.2214	1.52518	0.108264	-0.333371	0.0623793	0.915292	0.0269885	nd	nd	nd	nd	nd	nd	nd	nd	nd
G7K2G3;G7JF68	tr|G7K2G3|G7K2G3_MEDTR Galactosyl transferase GMA12/MNN10 family protein OS=Medicago truncatula OX=3880 GN=11430993 PE=4 SV=1	1.90951	0.00289171	0.904445	24.2112	25.1157	0.0619097	0.904185	0.0575841	1.99019	0.0560356	-0.415041	nd	nd	nd	nd	nd	nd	nd	nd	nd
A0A072USH1	tr|A0A072USH1|A0A072USH1_MEDTR DnaJ heat shock family protein. putative OS=Medicago truncatula OX=3880 GN=25493883 PE=4 SV=1	1.80404	0.00376403	0.904442	24.2158	25.1203	0.334531	0.598908	0.175865	0.283471	0.574606	-0.267416	1.25273	0.16515	-0.133682	1.14982	0.125649	-0.0851123	4.10596	0	-0.574436
G7J5Z3;A0A072V2Z5	tr|G7J5Z3|G7J5Z3_MEDTR Outer envelope pore protein OS=Medicago truncatula OX=3880 GN=11418444 PE=2 SV=1;tr|A0A072V2Z5|A0A072V2Z5_MEDTR Outer envelope pore protein OS=Medicago truncatula OX=3880 GN=11418444 PE=4 SV=1	2.45118	0.000648882	0.904411	26.2662	27.1706	0.899887	0.258522	0.259617	0.731442	0.259286	-0.373288	0.0274012	0.967958	-0.00430838	0.97339	0.13887	-0.0847778	2.73526	0.00116357	-0.244702
I3SPQ7	tr|I3SPQ7|I3SPQ7_MEDTR Putative Brix domain-containing protein OS=Medicago truncatula OX=3880 GN=25483892 PE=2 SV=1	4.06658	4.44115e-05	0.903957	24.8349	25.7389	1.60047	0.0745812	0.41608	0.255445	0.697735	-0.103366	0.436268	0.520951	0.0656629	0.662464	0.258241	0.0609281	2.68953	0.00238902	0.198215
A0A072U815	tr|A0A072U815|A0A072U815_MEDTR Transmembrane protein. putative OS=Medicago truncatula OX=3880 GN=25495556 PE=4 SV=1	2.15755	0.00145193	0.90234	24.7385	25.6409	0.480146	0.539821	0.149249	0.589069	0.374012	-0.260981	1.18315	0.442735	-0.0584354	0.609918	0.314992	-0.051609	0.189601	0.668188	0.0120503
G7J5W0;G7J5V6	tr|G7J5W0|G7J5W0_MEDTR Prolyl 4-hydroxylase alpha-like protein OS=Medicago truncatula OX=3880 GN=11439917 PE=4 SV=1	2.42614	0.000681123	0.900911	25.5247	26.4256	0.557842	0.293955	-0.554931	0.621834	0.303934	-0.386068	nd	nd	nd	nd	nd	nd	nd	nd	nd
A0A072V3H7;G7J4N6	tr|A0A072V3H7|A0A072V3H7_MEDTR Transmembrane and coiled-coil protein OS=Medicago truncatula OX=3880 GN=11442504 PE=4 SV=1;tr|G7J4N6|G7J4N6_MEDTR Putative alpha/Beta hydrolase OS=Medicago truncatula OX=3880 GN=11442504 PE=4 SV=1	2.26397	0.00109319	0.900526	23.13	24.0305	0.408241	0.486096	-0.267434	0.848618	0.21514	0.387782	0.167816	0.71355	-0.0492734	0.364045	0.306429	-0.0681356	1.35918	0.000886431	0.546571
A0A072V8X6	tr|A0A072V8X6|A0A072V8X6_MEDTR Chalcone-flavonone isomerase family protein OS=Medicago truncatula OX=3880 GN=25487136 PE=3 SV=1	1.50991	0.00698086	0.900284	25.3193	26.2196	0.431345	0.484354	-0.240055	0.463265	0.487339	-0.188998	nd	nd	nd	nd	nd	nd	nd	nd	nd
G7K3D8	tr|G7K3D8|G7K3D8_MEDTR Putative alpha/Beta hydrolase OS=Medicago truncatula OX=3880 GN=11435444 PE=4 SV=1	2.29648	0.000913014	0.899557	22.7493	23.6489	0.0661604	0.901572	-0.0530039	0.0618172	0.915337	-0.0275933	nd	nd	nd	nd	nd	nd	nd	nd	nd
G7JFK4	tr|G7JFK4|G7JFK4_MEDTR Eukaryotic translation initiation factor iso4G OS=Medicago truncatula OX=3880 GN=11435782 PE=4 SV=1	3.94517	8.48656e-05	0.898615	29.7616	30.6602	0.349327	0.651366	-0.112957	2.27378	0.111617	-0.243572	0.94046	0.402962	-0.0694008	0.312569	0.603645	-0.0247118	0.970701	0.139152	0.0537679
G7JYX5	tr|G7JYX5|G7JYX5_MEDTR 60S ribosomal protein L27a-3 OS=Medicago truncatula OX=3880 GN=11407392 PE=2 SV=2	3.33221	0.000115446	0.897727	30.7593	31.657	0.415041	0.633224	0.105452	1.68397	0.0721684	-0.423876	1.47603	0.25255	0.0933146	1.80687	0.0651367	0.10456	2.86612	0.00488419	0.159832
A0A072ULQ2;A0A072UBC2	tr|A0A072ULQ2|A0A072ULQ2_MEDTR Annexin OS=Medicago truncatula OX=3880 GN=MTR_6g071595 PE=3 SV=1;tr|A0A072UBC2|A0A072UBC2_MEDTR Annexin OS=Medicago truncatula OX=3880 GN=MTR_6g071595 PE=3 SV=1	3.33784	0.000115818	0.89711	30.271	31.1681	1.10678	0.260754	-0.207325	1.80758	0.0579637	-0.461513	2.55416	0.227347	-0.0869914	1.86216	0.227035	-0.0525544	3.70028	0.000625647	-0.235245
G7JLU6;A0A072USL2	tr|G7JLU6|G7JLU6_MEDTR OTU-like cysteine protease OS=Medicago truncatula OX=3880 GN=11416371 PE=2 SV=1	1.36384	0.00969064	0.896904	23.7049	24.6018	0.588868	0.415721	0.211505	0.287153	0.588049	-0.218329	nd	nd	nd	nd	nd	nd	nd	nd	nd
G7INW5;G7INW4	tr|G7INW5|G7INW5_MEDTR Ribosome biogenesis regulatory protein OS=Medicago truncatula OX=3880 GN=11421167 PE=3 SV=2;tr|G7INW4|G7INW4_MEDTR Ribosome biogenesis regulatory protein OS=Medicago truncatula OX=3880 GN=11421167 PE=3 SV=2	1.59434	0.00585104	0.896386	24.2262	25.1226	0.0178803	0.965018	0.0198631	0.771559	0.248225	-0.364834	0.566541	0.578704	-0.04779	2.49944	0.0111227	-0.183573	2.17312	0.0276707	-0.097856
A0A072VP38	tr|A0A072VP38|A0A072VP38_MEDTR Alpha-(1.4)-fucosyltransferase-like protein OS=Medicago truncatula OX=3880 GN=25484992 PE=3 SV=1	3.94855	8.48057e-05	0.895766	25.4384	26.3342	0.876906	0.178192	-0.45892	0.928993	0.46499	-0.113769	nd	nd	nd	nd	nd	nd	nd	nd	nd
G7JD87;G7JD85;A0A072UGH6;G7JD86;A0A072URP4	tr|G7JD87|G7JD87_MEDTR Golgi SNAP receptor complex member 1 OS=Medicago truncatula OX=3880 GN=11444199 PE=2 SV=2;tr|G7JD85|G7JD85_MEDTR Golgi SNAP receptor complex member 1 OS=Medicago truncatula OX=3880 GN=11444199 PE=3 SV=2;tr|A0A072UGH6|A0A072UGH6_MEDTR	2.29716	0.00104121	0.895621	24.9334	25.8291	2.62442	0.0150041	0.64705	0.715022	0.25881	-0.393215	2.3927	0.0645152	0.160318	1.90182	0.0164828	-0.1839	5.58324	0	-0.952413
A0A072UNS4	tr|A0A072UNS4|A0A072UNS4_MEDTR LRR receptor-like kinase OS=Medicago truncatula OX=3880 GN=25493478 PE=4 SV=1	2.11057	0.00168823	0.895367	24.04	24.9353	1.62178	0.0694849	0.426861	0.878228	0.231457	0.326996	nd	nd	nd	nd	nd	nd	nd	nd	nd
G7JIR1	tr|G7JIR1|G7JIR1_MEDTR GDP-fucose protein O-fucosyltransferase OS=Medicago truncatula OX=3880 GN=11443406 PE=4 SV=1	2.62242	0.00048913	0.895342	22.6042	23.4995	4.00833	0.00288372	1.39744	2.50932	0.0307422	-0.442836	nd	nd	nd	nd	nd	nd	nd	nd	nd
G7I308	tr|G7I308|G7I308_MEDTR Uncharacterized protein OS=Medicago truncatula OX=3880 GN=11422934 PE=4 SV=2	2.78122	0.000369538	0.894607	27.2835	28.1781	1.12651	0.200393	0.263352	1.51668	0.150668	-0.27051	0.818245	0.49528	0.0556605	3.02348	0.0161591	0.151824	4.43788	0.000186872	0.289098
A0A072UU14;A0A072UT78	tr|A0A072UU14|A0A072UU14_MEDTR Putative transcription factor C2H2 family OS=Medicago truncatula OX=3880 GN=25488483 PE=4 SV=1;tr|A0A072UT78|A0A072UT78_MEDTR Serrate RNA effector molecule-like protein OS=Medicago truncatula OX=3880 GN=25488483 PE=4 SV=1	4.28382	4.80384e-05	0.893626	27.133	28.0266	0.398406	0.607228	-0.128107	1.54298	0.140688	-0.280178	1.83866	0.0903157	0.155002	2.62814	0.00742251	0.206404	5.0042	0.000130552	0.291074
G7KC55;G7KC54	tr|G7KC55|G7KC55_MEDTR Transmembrane protein. putative OS=Medicago truncatula OX=3880 GN=11410975 PE=4 SV=2;tr|G7KC54|G7KC54_MEDTR Transmembrane protein. putative OS=Medicago truncatula OX=3880 GN=11410975 PE=4 SV=2	4.59851	5.50964e-05	0.892015	27.5335	28.4255	0.443197	0.58484	0.129115	1.76888	0.111326	-0.295078	0.323046	0.76314	-0.0258767	0.608889	0.403827	-0.0395944	3.1924	0.000935265	-0.235244
A0A072TV28;A0A072TFI4	tr|A0A072TV28|A0A072TV28_MEDTR Transcription initiation factor TFIIE. beta subunit OS=Medicago truncatula OX=3880 GN=25502025 PE=4 SV=1	1.54595	0.006271	0.8913	22.6373	23.5286	0.137677	0.765853	0.289619	0.338223	0.569387	0.180867	nd	nd	nd	nd	nd	nd	nd	nd	nd
A0A072UZV2	tr|A0A072UZV2|A0A072UZV2_MEDTR Stress up-regulated Nod 19 protein OS=Medicago truncatula OX=3880 GN=25493379 PE=4 SV=1	0.672534	0.0669137	0.891026	27.0738	27.9649	0.777238	0.356988	-0.197245	0.337877	0.492585	-0.393084	0.533625	0.211391	-0.230314	1.56731	0.00216369	0.564455	4.254	0	1.28381
A0A072V7D7	tr|A0A072V7D7|A0A072V7D7_MEDTR NOL1/NOP2/sun family RNA methylase. putative OS=Medicago truncatula OX=3880 GN=25490721 PE=3 SV=1	3.85615	8.09717e-05	0.89068	25.9201	26.8107	0.559476	0.37091	0.297017	1.75136	0.0472302	-0.559254	0.0822656	0.867932	-0.0211693	0.434506	0.33781	-0.0546291	0.31768	0.302805	0.0388398
A0A072TTV4	tr|A0A072TTV4|A0A072TTV4_MEDTR Amidase C869.01-like protein. putative OS=Medicago truncatula OX=3880 GN=25501770 PE=4 SV=1	1.79364	0.00384943	0.889828	24.3975	25.2874	nd	nd	nd	1.04895	0.170774	-0.373901	nd	nd	nd	nd	nd	nd	nd	nd	nd
G7K3Q2;A0A072UCP9	tr|G7K3Q2|G7K3Q2_MEDTR Putative dual-specificity kinase TKL-Pl-4 family OS=Medicago truncatula OX=3880 GN=11444209 PE=4 SV=1;tr|A0A072UCP9|A0A072UCP9_MEDTR Serine/Threonine kinase family protein OS=Medicago truncatula OX=3880 GN=11444209 PE=4 SV=1	1.95183	0.00261491	0.888842	23.4399	24.3288	nd	nd	nd	2.00969	0.0191518	-0.813274	nd	nd	nd	nd	nd	nd	nd	nd	nd
G7L0P4	tr|G7L0P4|G7L0P4_MEDTR 60S ribosomal protein L36a OS=Medicago truncatula OX=3880 GN=11433415 PE=2 SV=1	1.31321	0.0112053	0.888773	28.044	28.9327	0.202911	0.684033	0.264815	0.722959	0.218609	0.553228	0.0483746	0.926507	0.0114844	0.343763	0.4597	0.0399704	1.27742	0.0258445	0.121381
G7IDC2;G7JG85	tr|G7IDC2|G7IDC2_MEDTR Mechanosensitive ion channel protein OS=Medicago truncatula OX=3880 GN=11438231 PE=3 SV=1	3.47104	0.0001	0.888668	25.6146	26.5032	0.999713	0.184041	0.343796	0.772082	0.256826	-0.343218	nd	nd	nd	nd	nd	nd	nd	nd	nd
G7LJC4	tr|G7LJC4|G7LJC4_MEDTR Nucleotide-diphospho-sugar transferase family protein OS=Medicago truncatula OX=3880 GN=MTR_8g069400 PE=4 SV=2	1.33605	0.0104576	0.888594	23.9624	24.8509	1.43384	0.0866612	0.430988	0.122547	0.8316	-0.0692277	nd	nd	nd	nd	nd	nd	nd	nd	nd
A0A072UQ12	tr|A0A072UQ12|A0A072UQ12_MEDTR Aminoacyl-tRNA synthetase OS=Medicago truncatula OX=3880 GN=25493794 PE=4 SV=1	3.53016	0.000102624	0.887859	25.4122	26.3	0.00809142	0.980294	-0.00398254	1.20902	0.190044	-0.273498	2.34031	0.0243262	0.225705	1.74077	0.00268597	0.41669	1.52133	0.0105071	0.164343
G7I756	tr|G7I756|G7I756_MEDTR HVA22-like protein OS=Medicago truncatula OX=3880 GN=11422758 PE=3 SV=1	1.44807	0.00821006	0.887518	23.2737	24.1613	0.737558	0.390127	0.181076	0.221111	0.673422	-0.176401	nd	nd	nd	nd	nd	nd	nd	nd	nd
A0A072UUV2	tr|A0A072UUV2|A0A072UUV2_MEDTR M48 family peptidase OS=Medicago truncatula OX=3880 GN=25488489 PE=4 SV=1	1.78138	0.00389889	0.887507	25.6949	26.5824	nd	nd	nd	0.29054	0.597982	-0.192712	nd	nd	nd	nd	nd	nd	nd	nd	nd
G7I584	tr|G7I584|G7I584_MEDTR Plant-specific B3-DNA-binding domain protein OS=Medicago truncatula OX=3880 GN=MTR_1g021500 PE=4 SV=1	3.90446	8.19672e-05	0.886261	28.0768	28.963	1.47286	0.073998	0.474871	2.68179	0.0194153	-0.500907	1.7715	0.0680014	0.180896	2.1542	0.0265427	0.144658	2.70357	0.0286632	0.0917892
G7L6S9;A0A072TM34;A0A072TNR6	tr|G7L6S9|G7L6S9_MEDTR Putative P-loop containing nucleoside triphosphate hydrolase OS=Medicago truncatula OX=3880 GN=11424341 PE=4 SV=2;tr|A0A072TM34|A0A072TM34_MEDTR tRNA-splicing endonuclease positive effector-like protein OS=Medicago truncatula OX=3880	5.44734	0	0.885857	26.1879	27.0738	0.956861	0.594731	0.077329	0.929815	0.43921	-0.124981	0.503923	0.565783	0.0519876	1.47495	0.0407801	0.14087	0.510571	0.190029	0.0514269
A0A072V1D8;A0A072V101	tr|A0A072V1D8|A0A072V1D8_MEDTR Alpha/beta fold hydrolase OS=Medicago truncatula OX=3880 GN=25489797 PE=4 SV=1;tr|A0A072V101|A0A072V101_MEDTR Alpha/beta fold hydrolase OS=Medicago truncatula OX=3880 GN=25489797 PE=4 SV=1	1.99301	0.00250214	0.885303	23.1067	23.992	nd	nd	nd	0.860545	0.221702	-0.359717	0.881721	0.0875484	0.282138	1.09696	0.0265208	0.21505	0.318496	0.117991	0.115434
G7JDD5;A0A072UH50;G7JDD6;A0A072UJ06;A0A072UT73;G7IJR8;A0A072UMI2;A0A072UND4	tr|G7JDD5|G7JDD5_MEDTR RNA 2-phosphotransferase. Tpt1/KptA family protein OS=Medicago truncatula OX=3880 GN=11435035 PE=4 SV=2;tr|A0A072UH50|A0A072UH50_MEDTR RNA 2-phosphotransferase. Tpt1/KptA family protein OS=Medicago truncatula OX=3880 GN=11435035 PE	1.81769	0.00379251	0.884535	24.4823	25.3668	1.04325	0.178769	0.33326	0.0479478	0.926398	-0.027473	0.059195	0.905734	0.0154073	0.103401	0.737032	-0.0209155	0.283585	0.234896	-0.0558621
B7FN45	tr|B7FN45|B7FN45_MEDTR Transmembrane protein. putative OS=Medicago truncatula OX=3880 GN=11433622 PE=2 SV=1	3.05908	0.00014406	0.883873	27.3416	28.2255	0.0826863	0.923371	0.0196552	0.801772	0.315026	-0.234567	0.0866027	0.942619	-0.00628026	1.52748	0.0724457	-0.105308	5.40999	9.5742e-05	-0.290255
G7KQB2	tr|G7KQB2|G7KQB2_MEDTR NF-X1-type zinc finger protein NFXL1 OS=Medicago truncatula OX=3880 GN=11415051 PE=4 SV=1	3.72228	7.62389e-05	0.883489	24.1551	25.0386	0.354681	0.6371	-0.12214	0.562972	0.417332	-0.217316	nd	nd	nd	nd	nd	nd	nd	nd	nd
G7INF5	tr|G7INF5|G7INF5_MEDTR Pigment defective 320 protein OS=Medicago truncatula OX=3880 GN=11439120 PE=4 SV=1	2.43979	0.00067847	0.883417	24.6068	25.4902	1.46686	0.210607	-0.200492	0.536005	0.481066	0.162093	0.0421292	0.957441	0.00525673	0.800956	0.197264	-0.070761	0.991114	0.0358146	-0.116998
A0A072VQM3	tr|A0A072VQM3|A0A072VQM3_MEDTR DUF1168 family protein OS=Medicago truncatula OX=3880 GN=MTR_1g107435 PE=4 SV=1	0.856659	0.0387875	0.883403	24.3841	25.2675	1.63625	0.039769	-0.692214	0.37221	0.470721	0.360337	0.643548	0.553405	-0.0498486	1.43209	0.057233	0.12078	3.9627	4.29995e-05	0.356106
A0A072V0J2	tr|A0A072V0J2|A0A072V0J2_MEDTR Protein disulfide-isomerase OS=Medicago truncatula OX=3880 GN=25489685 PE=3 SV=1	2.04708	0.00217905	0.883138	31.2295	32.1126	0.174246	0.804518	-0.0698287	0.995888	0.297897	0.201947	0.892139	0.225557	-0.128696	1.4163	0.030013	-0.166095	5.82979	0	-0.57593
G7L3K0	tr|G7L3K0|G7L3K0_MEDTR DEAD-box ATP-dependent RNA helicase-like protein OS=Medicago truncatula OX=3880 GN=11427502 PE=3 SV=2	3.23725	0.000155008	0.882866	28.5597	29.4426	1.34064	0.131125	-0.330341	1.30913	0.101266	-0.459496	nd	nd	nd	nd	nd	nd	nd	nd	nd
A0A072TXC4	tr|A0A072TXC4|A0A072TXC4_MEDTR Putative sterile alpha motif/pointed domain-containing protein OS=Medicago truncatula OX=3880 GN=25500333 PE=4 SV=1	1.73823	0.00433729	0.88261	25.2981	26.1807	0.132932	0.792838	-0.157452	0.508503	0.392821	-0.308163	0.62701	0.661889	-0.0343588	1.4332	0.146806	0.0727353	2.53033	0.00459727	0.171394
G7JBJ8;A0A072V0N7	tr|G7JBJ8|G7JBJ8_MEDTR Nucleolar essential protein OS=Medicago truncatula OX=3880 GN=11421258 PE=4 SV=1;tr|A0A072V0N7|A0A072V0N7_MEDTR Nucleolar essential protein OS=Medicago truncatula OX=3880 GN=11421258 PE=4 SV=1	3.36191	0.000115323	0.88237	25.0446	25.927	0.153336	0.805633	0.0841312	1.22264	0.171941	-0.301792	3.35435	0.00208247	0.395736	0.300632	0.65207	0.0207641	3.50647	0.00174288	0.194558
G7JGG2	tr|G7JGG2|G7JGG2_MEDTR AT-hook motif nuclear-localized protein OS=Medicago truncatula OX=3880 GN=11416488 PE=4 SV=2	1.44301	0.00839903	0.882245	25.8474	26.7297	0.706364	0.234974	-0.46699	0.214747	0.702352	-0.134004	0.906273	0.315068	0.0915784	2.50472	0.00835237	0.202254	2.60129	0.00202803	0.211893
G7JAD9	tr|G7JAD9|G7JAD9_MEDTR DNA-binding protein alba protein OS=Medicago truncatula OX=3880 GN=11423680 PE=4 SV=2	1.76043	0.00394754	0.881536	25.9513	26.8328	nd	nd	nd	nd	nd	nd	0.190144	0.773631	0.0297293	2.34081	0.0100471	0.197344	3.53934	0.000163688	0.331526
G7L261;A0A072TX04	tr|G7L261|G7L261_MEDTR GYF domain protein OS=Medicago truncatula OX=3880 GN=11439344 PE=4 SV=2;tr|A0A072TX04|A0A072TX04_MEDTR GYF domain protein OS=Medicago truncatula OX=3880 GN=11439344 PE=4 SV=1	3.78415	7.77706e-05	0.88008	26.8707	27.7508	0.756617	0.34268	0.214608	0.172462	0.809447	-0.05651	0.288692	0.743522	-0.029743	1.65209	0.0759421	0.100147	0.786942	0.181177	0.0468326
A0A072V2W7;A0A072V4B4	tr|A0A072V2W7|A0A072V2W7_MEDTR Group 1 family glycosyltransferase OS=Medicago truncatula OX=3880 GN=25490226 PE=4 SV=1;tr|A0A072V4B4|A0A072V4B4_MEDTR Group 1 family glycosyltransferase OS=Medicago truncatula OX=3880 GN=25490226 PE=4 SV=1	2.8194	0.00037264	0.880037	25.4817	26.3618	0.424526	0.633737	0.102897	0.674351	0.329673	-0.275317	0.284738	0.714429	-0.0346619	1.3957	0.0933126	-0.0947163	3.24617	0.000363485	-0.290449
A2Q3L5;A0A072VHZ4;A0A072TPV6	tr|A2Q3L5|A2Q3L5_MEDTR ARM repeat CCCH-type zinc finger protein OS=Medicago truncatula OX=3880 GN=11418478 PE=4 SV=1	2.10872	0.00188711	0.879815	26.0572	26.937	0.107961	0.863379	0.058101	0.152168	0.804914	-0.0705814	1.01994	0.314236	-0.0874551	3.03204	0.0111538	-0.169396	2.70178	0.00367357	-0.177787
A0A072VBW8	tr|A0A072VBW8|A0A072VBW8_MEDTR Serine/threonine-protein phosphatase 2A 55 kDa regulatory subunit B OS=Medicago truncatula OX=3880 GN=11425778 PE=3 SV=1	1.41138	0.00898422	0.879683	24.4926	25.3723	nd	nd	nd	0.649171	0.330496	-0.291352	nd	nd	nd	nd	nd	nd	nd	nd	nd
G7J4F3	tr|G7J4F3|G7J4F3_MEDTR Bacterial long-chain fatty acid CoA synthetase OS=Medicago truncatula OX=3880 GN=11414801 PE=4 SV=2	5.10489	6.73401e-05	0.879354	26.3932	27.2726	0.641457	0.411401	-0.193195	1.98986	0.101348	-0.283365	0.469115	0.609801	0.0454866	1.66426	0.0869958	-0.0933375	4.65441	1.39683e-05	-0.401296
A0A072VXY1	tr|A0A072VXY1|A0A072VXY1_MEDTR Putative chromatin regulator PHD family OS=Medicago truncatula OX=3880 GN=25484571 PE=4 SV=1	1.45973	0.00820399	0.87921	24.3806	25.2598	1.35064	0.104018	0.404233	1.1899	0.113299	-0.483819	0.723665	0.361468	0.0873307	1.45109	0.0454054	0.13437	0.489078	0.143547	0.0667784
A0A072TTK9	tr|A0A072TTK9|A0A072TTK9_MEDTR Alpha-glucan water dikinase OS=Medicago truncatula OX=3880 GN=25501479 PE=4 SV=1	3.33676	0.000113386	0.878855	28.6019	29.4808	0.240109	0.78709	-0.0600313	1.42723	0.240134	-0.191031	1.03135	0.467934	0.0565276	1.90983	0.149363	-0.0675957	6.35008	0	-0.484159
A0A072V159;REV__A0A072VRL0;REV__A0A072VSL7	tr|A0A072V159|A0A072V159_MEDTR Putative LIM-domain binding protein/SEUSS OS=Medicago truncatula OX=3880 GN=25489760 PE=4 SV=1	1.71255	0.00466351	0.877556	23.6365	24.514	0.884666	0.255351	-0.269909	0.353831	0.547677	-0.198303	nd	nd	nd	nd	nd	nd	nd	nd	nd
A0A072TYI8	tr|A0A072TYI8|A0A072TYI8_MEDTR Acetylornithine aminotransferase OS=Medicago truncatula OX=3880 GN=25499934 PE=3 SV=1	3.09615	0.000145489	0.877308	27.7385	28.6158	2.87555	0.00894309	-0.673393	0.791058	0.353291	0.197408	2.53261	0.00544297	-0.356409	2.68837	0.00438119	-0.240376	4.46515	0.000268137	-0.268267
G7KL97	tr|G7KL97|G7KL97_MEDTR Pentatricopeptide (PPR) repeat protein OS=Medicago truncatula OX=3880 GN=MTR_6g079830 PE=4 SV=1	4.61307	5.386e-05	0.876633	25.6299	26.5066	0.614696	0.367995	0.25446	0.324511	0.760739	-0.0521555	0.154665	0.77951	-0.0324181	0.0144951	0.959635	0.00330615	2.48677	0.00491713	0.168715
G7L9S6	tr|G7L9S6|G7L9S6_MEDTR Putative glycerophosphodiester phosphodiesterase. protein kinase RLK-Pelle-LRK10L-2 family OS=Medicago truncatula OX=3880 GN=11426496 PE=4 SV=1	2.66264	0.00048951	0.876506	24.958	25.8345	0.843928	0.35366	-0.18375	0.0545531	0.917887	0.0307536	0.0487931	0.944996	-0.00725651	1.35854	0.0912316	0.0968983	0.679557	0.120564	-0.0663784
G7IAX9	tr|G7IAX9|G7IAX9_MEDTR PRLI-interacting factor A OS=Medicago truncatula OX=3880 GN=11418639 PE=4 SV=1	1.58295	0.00600281	0.87643	24.4174	25.2938	0.67189	0.386047	0.205094	1.46707	0.0631197	-0.601356	2.9712	0.0622109	0.149865	0.0160176	0.969504	0.00209522	2.63377	0.00525784	0.161839
A0A072TMW6;A0A072TL04;A0A072TXD4;A0A072UKW4	tr|A0A072TMW6|A0A072TMW6_MEDTR GPI transamidase component Gpi16 subunit-like protein OS=Medicago truncatula OX=3880 GN=25500341 PE=4 SV=1;tr|A0A072TL04|A0A072TL04_MEDTR GPI transamidase component Gpi16 subunit-like protein OS=Medicago truncatula OX=3880 GN	3.29317	0.000133607	0.875838	26.2055	27.0813	0.673491	0.521725	0.118779	0.198101	0.797932	-0.055625	2.04624	0.261061	0.0833371	1.13506	0.312656	0.0446646	0.197568	0.592898	0.0160303
A0A072V1T7	tr|A0A072V1T7|A0A072V1T7_MEDTR DNA mismatch repair MSH3-like protein OS=Medicago truncatula OX=3880 GN=25493936 PE=3 SV=1	1.58388	0.0059911	0.875164	24.1585	25.0337	0.362901	0.687695	0.0865739	0.300778	0.58013	-0.213215	nd	nd	nd	nd	nd	nd	nd	nd	nd
A0A072UVS7	tr|A0A072UVS7|A0A072UVS7_MEDTR Putative transcription factor C3H family OS=Medicago truncatula OX=3880 GN=25489021 PE=4 SV=1	3.26871	0.00013198	0.874459	23.9093	24.7837	0.328384	0.603044	0.176044	0.959978	0.343817	-0.172933	1.15551	0.200479	0.122808	0.24776	0.642082	0.0227787	0.781688	0.176435	0.0478907
G7JUZ3	tr|G7JUZ3|G7JUZ3_MEDTR DEAD-box ATP-dependent RNA helicase 29 OS=Medicago truncatula OX=3880 GN=11442894 PE=3 SV=1	3.12857	0.000147368	0.874426	25.8238	26.6982	0.564228	0.367938	0.297112	1.68181	0.0688	-0.442371	1.13129	0.0390501	-0.360235	2.12984	0.00112063	-0.531926	3.2597	0	-0.754183
G7LFG0;A0A072UAB5	tr|G7LFG0|G7LFG0_MEDTR C-4 methylsterol oxidase OS=Medicago truncatula OX=3880 GN=11410003 PE=3 SV=1;tr|A0A072UAB5|A0A072UAB5_MEDTR C-4 methylsterol oxidase OS=Medicago truncatula OX=3880 GN=25496266 PE=3 SV=1	2.58956	0.000597598	0.873724	23.294	24.1677	1.20587	0.0567985	1.14117	0.151287	0.789115	-0.0915198	nd	nd	nd	nd	nd	nd	nd	nd	nd
G7I5D6	tr|G7I5D6|G7I5D6_MEDTR Uncharacterized protein OS=Medicago truncatula OX=3880 GN=MTR_1g043320 PE=4 SV=1	0.928395	0.0316881	0.87313	24.2127	25.0858	1.10465	0.0643798	1.36084	0.204592	0.667063	-0.248145	1.46667	0.101673	0.164465	1.49847	0.069248	0.108092	0.502938	0.147234	-0.0645131
I3SPL5	tr|I3SPL5|I3SPL5_MEDTR 40S ribosomal protein S17 OS=Medicago truncatula OX=3880 GN=25483767 PE=2 SV=1	3.29473	0.000133265	0.872687	30.371	31.2437	0.732798	0.584792	0.0893447	0.435571	0.499675	-0.19211	1.05346	0.295124	0.0918432	2.37398	0.0494905	0.108543	3.07137	0.00111963	0.232405
A0A072VIS8	tr|A0A072VIS8|A0A072VIS8_MEDTR Preprotein translocase subunit SecY OS=Medicago truncatula OX=3880 GN=25488366 PE=3 SV=1	2.22414	0.00138839	0.872279	23.0578	23.9301	nd	nd	nd	0.879649	0.200106	-0.401966	nd	nd	nd	nd	nd	nd	nd	nd	nd
G7KDV9;A0A072UDF6;A0A072TY22;A0A072TY15;A0A072TZN0;A0A072U913;A0A072TYT0;A0A072TXV4	tr|G7KDV9|G7KDV9_MEDTR Haloacid dehalogenase-like hydrolase domain protein OS=Medicago truncatula OX=3880 GN=11411435 PE=4 SV=2;tr|A0A072UDF6|A0A072UDF6_MEDTR Haloacid dehalogenase-like hydrolase domain protein OS=Medicago truncatula OX=3880 GN=11411435 PE	3.1107	0.000146041	0.872221	26.9336	27.8059	0.296167	0.650741	-0.1426	0.941895	0.236571	-0.285767	0.268468	0.749433	0.0296927	0.208079	0.64478	0.023937	1.19362	0.0418994	0.0993705
G7I8R4	tr|G7I8R4|G7I8R4_MEDTR 60S ribosomal protein L18-3 OS=Medicago truncatula OX=3880 GN=11408011 PE=4 SV=1	2.94412	0.000246127	0.871426	31.1253	31.9967	0.369509	0.581924	0.166442	1.38344	0.188461	-0.242458	0.288445	0.643712	0.0491445	0.712912	0.175276	-0.0814416	2.95241	0.299407	-0.0270228
A0A072U297	tr|A0A072U297|A0A072U297_MEDTR AT-hook motif nuclear-localized protein OS=Medicago truncatula OX=3880 GN=25498874 PE=4 SV=1	3.97943	8.34492e-05	0.871398	25.3013	26.1727	0.36042	0.607114	-0.146364	0.739137	0.379376	0.1881	nd	nd	nd	nd	nd	nd	nd	nd	nd
A0A072V388	tr|A0A072V388|A0A072V388_MEDTR GDP-fucose O-fucosyltransferase-like protein OS=Medicago truncatula OX=3880 GN=25490297 PE=4 SV=1	3.87403	7.96813e-05	0.871027	25.6903	26.5613	0.150593	0.815535	-0.0753752	0.355502	0.583242	-0.149544	nd	nd	nd	nd	nd	nd	nd	nd	nd
G7JLE9;A0A072URN1	tr|G7JLE9|G7JLE9_MEDTR Det1 complexing ubiquitin ligase OS=Medicago truncatula OX=3880 GN=11407454 PE=4 SV=1;tr|A0A072URN1|A0A072URN1_MEDTR Det1 complexing ubiquitin ligase OS=Medicago truncatula OX=3880 GN=11407454 PE=4 SV=1	1.22338	0.0141978	0.87041	23.4696	24.3401	0.388218	0.544567	-0.197537	0.550737	0.403574	-0.244063	nd	nd	nd	nd	nd	nd	nd	nd	nd
Q8H0P8	sp|Q8H0P8|RBP1_MEDTR RNA-binding protein 1 OS=Medicago truncatula OX=3880 GN=RBP1 PE=2 SV=1	3.43784	0.000118162	0.869505	26.6834	27.5529	0.772717	0.551277	-0.0980492	0.924106	0.224519	-0.315514	0.184122	0.80685	0.0237523	0.958717	0.11635	0.0956206	1.94975	0.00202211	0.253003
A0A072VRQ7	tr|A0A072VRQ7|A0A072VRQ7_MEDTR Chromatin remodeling protein OS=Medicago truncatula OX=3880 GN=25485683 PE=4 SV=1	3.42746	0.000117519	0.869456	24.9686	25.8381	0.0267594	0.962535	0.0112546	1.83334	0.136555	-0.249356	nd	nd	nd	nd	nd	nd	nd	nd	nd
G7L892;G7L893	tr|G7L892|G7L892_MEDTR Like-COV protein OS=Medicago truncatula OX=3880 GN=11406550 PE=4 SV=1;tr|G7L893|G7L893_MEDTR Like-COV protein OS=Medicago truncatula OX=3880 GN=11406550 PE=4 SV=2	1.62323	0.00560421	0.869387	25.2005	26.0699	0.282606	0.61609	0.218573	0.349556	0.501051	-0.311502	nd	nd	nd	nd	nd	nd	nd	nd	nd
A0A072U131	tr|A0A072U131|A0A072U131_MEDTR DNA repair and recombination protein OS=Medicago truncatula OX=3880 GN=25502471 PE=3 SV=1	2.86169	0.000351145	0.868825	24.4687	25.3375	0.200008	0.794731	0.0664317	0.298328	0.662476	-0.110353	4.08289	0.127788	0.105094	0.0771539	0.832387	0.0118777	0.0988438	0.789542	0.00766683
G7JB38	tr|G7JB38|G7JB38_MEDTR Nucleotide/sugar transporter family protein OS=Medicago truncatula OX=3880 GN=11423352 PE=4 SV=1	1.44745	0.00839298	0.867611	24.796	25.6636	0.129161	0.818569	0.0977891	0.202629	0.71286	0.134477	nd	nd	nd	nd	nd	nd	nd	nd	nd
I3T574	tr|I3T574|I3T574_MEDTR Proteophosphoglycan-like protein. putative OS=Medicago truncatula OX=3880 GN=MTR_2g090770 PE=2 SV=1	1.70298	0.00462612	0.867595	24.0118	24.8793	0.770855	0.40319	0.165128	0.229957	0.732521	0.0877395	nd	nd	nd	nd	nd	nd	nd	nd	nd
G7JBA9;A0A072V094	tr|G7JBA9|G7JBA9_MEDTR NF-X1-type zinc finger protein NFXL2 OS=Medicago truncatula OX=3880 GN=11406143 PE=4 SV=2;tr|A0A072V094|A0A072V094_MEDTR NF-X1-type zinc finger protein NFXL2 OS=Medicago truncatula OX=3880 GN=11406143 PE=4 SV=1	2.82298	0.000369384	0.86752	23.9012	24.7687	0.0785196	0.880346	0.0737432	0.665314	0.371748	-0.220763	0.582179	0.275937	-0.142096	0.332056	0.26407	-0.0893269	2.49913	1.33011e-05	-0.731883
G7JRR8	tr|G7JRR8|G7JRR8_MEDTR Putative Root UVB sensitive family OS=Medicago truncatula OX=3880 GN=11439242 PE=4 SV=1	1.34283	0.0105396	0.867247	23.2014	24.0687	nd	nd	nd	0.111143	0.809755	-0.145494	nd	nd	nd	nd	nd	nd	nd	nd	nd
A0A072V396;A0A072V2Q1;A0A072V4N1;A0A072VDS2	tr|A0A072V396|A0A072V396_MEDTR Putative carboxypeptidase A2 OS=Medicago truncatula OX=3880 GN=25490302 PE=4 SV=1;tr|A0A072V2Q1|A0A072V2Q1_MEDTR Zinc carboxypeptidase family protein OS=Medicago truncatula OX=3880 GN=25490302 PE=4 SV=1;tr|A0A072V4N1|A0A072V4	1.52525	0.00704393	0.866705	23.5624	24.4292	0.133061	0.825006	-0.0808137	0.00023614	0.988842	0.000327587	nd	nd	nd	nd	nd	nd	nd	nd	nd
A0A072VJ21;A0A072VIJ8;A0A072VHC6;A0A072VTJ3	tr|A0A072VJ21|A0A072VJ21_MEDTR Na+-bile acid cotransporter OS=Medicago truncatula OX=3880 GN=25483251 PE=4 SV=1;tr|A0A072VIJ8|A0A072VIJ8_MEDTR Na+-bile acid cotransporter OS=Medicago truncatula OX=3880 GN=25483251 PE=4 SV=1;tr|A0A072VHC6|A0A072VHC6_MEDTR N	0.949804	0.0294885	0.866397	25.21	26.0764	1.28876	0.066993	-0.697872	1.02535	0.114483	-0.649675	nd	nd	nd	nd	nd	nd	nd	nd	nd
G7JBP6	tr|G7JBP6|G7JBP6_MEDTR 50S ribosomal protein L4. bacterial/organelle protein OS=Medicago truncatula OX=3880 GN=MTR_3g107920 PE=3 SV=2	2.37402	0.000847203	0.865487	26.661	27.5265	0.0152656	0.977324	-0.00370725	1.0893	0.124418	-0.513874	1.8492	0.159556	0.115762	0.050683	0.923711	-0.00460005	3.28853	0.00436958	0.157695
G7IE09;G7IE08;A0A072VQH2;G7IE07	tr|G7IE09|G7IE09_MEDTR Amino-terminal domain cyclin OS=Medicago truncatula OX=3880 GN=11416201 PE=3 SV=2;tr|G7IE08|G7IE08_MEDTR Amino-terminal domain cyclin OS=Medicago truncatula OX=3880 GN=11416201 PE=3 SV=2;tr|A0A072VQH2|A0A072VQH2_MEDTR Amino-terminal	1.3205	0.0107439	0.865247	22.4181	23.2833	nd	nd	nd	nd	nd	nd	nd	nd	nd	nd	nd	nd	nd	nd	nd
A0A072TGQ9	tr|A0A072TGQ9|A0A072TGQ9_MEDTR Alpha-1.4 glucan phosphorylase OS=Medicago truncatula OX=3880 GN=MTR_0288s0040 PE=3 SV=1	3.31656	0.000133745	0.865157	30.678	31.5431	0.109077	0.878626	0.0415338	0.110014	0.894924	-0.0255351	0.818342	0.342546	-0.0876202	0.543828	0.4083	-0.0402987	4.69574	0	-0.452336
G7JL59	tr|G7JL59|G7JL59_MEDTR Receptor-like kinase OS=Medicago truncatula OX=3880 GN=11446941 PE=4 SV=2	1.41922	0.00893643	0.864958	23.0922	23.9571	nd	nd	nd	0.554385	0.373897	-0.293109	nd	nd	nd	nd	nd	nd	nd	nd	nd
A0A072TP90	tr|A0A072TP90|A0A072TP90_MEDTR CAZy family GT8 glycosyltransferase OS=Medicago truncatula OX=3880 GN=MTR_8g033360 PE=4 SV=1	2.64595	0.000572522	0.864846	23.3642	24.229	0.723232	0.473409	0.134453	0.325668	0.7114	-0.072258	nd	nd	nd	nd	nd	nd	nd	nd	nd
A0A072VEM5	tr|A0A072VEM5|A0A072VEM5_MEDTR Putative tRNA pseudouridine(55) synthase OS=Medicago truncatula OX=3880 GN=25482221 PE=4 SV=1	3.15578	0.000148006	0.864364	23.4284	24.2928	0.042544	0.940391	0.0235405	0.125207	0.855012	0.0444317	nd	nd	nd	nd	nd	nd	nd	nd	nd
G7J7M9	tr|G7J7M9|G7J7M9_MEDTR ZIP zinc/iron transport family protein OS=Medicago truncatula OX=3880 GN=11432334 PE=3 SV=2	2.00718	0.0025098	0.863644	23.4629	24.3266	0.698885	0.191876	0.790932	0.0455413	0.926354	-0.030529	nd	nd	nd	nd	nd	nd	nd	nd	nd
G7J9Q5	tr|G7J9Q5|G7J9Q5_MEDTR Heat shock protein 70 (HSP70)-interacting protein. putative OS=Medicago truncatula OX=3880 GN=MTR_3g093440 PE=4 SV=2	1.3576	0.0101788	0.863399	23.1614	24.0248	nd	nd	nd	0.530332	0.428818	-0.222375	nd	nd	nd	nd	nd	nd	nd	nd	nd
G7K080;B7FGN8	tr|G7K080|G7K080_MEDTR Ubiquitin-40S ribosomal S27a-like protein OS=Medicago truncatula OX=3880 GN=11416586 PE=4 SV=1;tr|B7FGN8|B7FGN8_MEDTR Putative zinc-binding ribosomal protein OS=Medicago truncatula OX=3880 GN=11413825 PE=2 SV=1	2.38937	0.000762101	0.862993	30.1646	31.0276	1.03046	0.118157	0.5873	0.318583	0.653732	0.107446	1.71699	0.144016	0.125978	3.15421	0.00628941	0.197995	3.30498	0.00488346	0.152256
A0A072TL86;A0A072TWQ7	tr|A0A072TL86|A0A072TL86_MEDTR Eukaryotic translation initiation factor 4G-like protein OS=Medicago truncatula OX=3880 GN=11419878 PE=4 SV=1	1.60648	0.00589474	0.862875	24.6018	25.4647	0.681113	0.262911	0.41014	0.048712	0.911415	-0.0572829	nd	nd	nd	nd	nd	nd	nd	nd	nd
A0A072V0M7	tr|A0A072V0M7|A0A072V0M7_MEDTR Pre-mRNA splicing factor OS=Medicago truncatula OX=3880 GN=MTR_4g102520 PE=4 SV=1	2.53323	0.000616058	0.862142	26.7694	27.6315	1.55714	0.0698759	0.451609	0.362426	0.589864	0.137901	1.318	0.211254	0.111222	2.32171	0.0933188	0.0826738	5.25529	0.00016767	0.280114
A0A072U025	tr|A0A072U025|A0A072U025_MEDTR Peptidyl-prolyl cis-trans isomerase OS=Medicago truncatula OX=3880 GN=25502342 PE=3 SV=1	1.52393	0.00711444	0.862126	25.3973	26.2594	1.6769	0.0763497	0.382828	0.0485139	0.91659	-0.0429354	0.883478	0.0960859	-0.260976	1.77913	0.00268195	-0.404315	0.888329	0.0132067	-0.220869
A0A072VTU1	tr|A0A072VTU1|A0A072VTU1_MEDTR Chaperone DnaJ domain protein OS=Medicago truncatula OX=3880 GN=25483364 PE=4 SV=1	1.04997	0.0220037	0.862126	22.6226	23.4847	nd	nd	nd	nd	nd	nd	0.360709	0.411082	-0.122392	0.0168972	0.936974	0.00670671	0.6294	0.0385409	-0.15453
G7KGA4	tr|G7KGA4|G7KGA4_MEDTR FG-GAP repeat protein OS=Medicago truncatula OX=3880 GN=11412168 PE=4 SV=2	4.57168	5.19481e-05	0.861867	27.0994	27.9613	0.835031	0.37091	0.17417	0.416017	0.751497	-0.0492115	0.451401	0.635828	0.0415812	0.830855	0.298591	-0.0498688	4.26769	0.00126375	-0.196419
A0A072VDW1;G7I6I2	tr|A0A072VDW1|A0A072VDW1_MEDTR ATP-dependent RNA helicase DHX8 OS=Medicago truncatula OX=3880 GN=25482189 PE=4 SV=1	3.76376	7.5662e-05	0.861352	27.8328	28.6942	0.066872	0.913664	0.033591	1.17413	0.258373	-0.205433	0.933613	0.232224	0.121834	3.14012	0.00511744	0.211279	0.183515	0.362444	-0.0413716
A0A072UCP1	tr|A0A072UCP1|A0A072UCP1_MEDTR Eukaryotic translation initiation factor 3 subunit M OS=Medicago truncatula OX=3880 GN=25499014 PE=3 SV=1	2.03432	0.00232317	0.86013	27.9913	28.8514	1.17759	0.157046	0.325729	0.470619	0.515641	-0.155735	nd	nd	nd	nd	nd	nd	nd	nd	nd
A0A072TU82	tr|A0A072TU82|A0A072TU82_MEDTR Benzyl alcohol O-benzoyltransferase OS=Medicago truncatula OX=3880 GN=MTR_0042s0230 PE=4 SV=1	1.5693	0.0063668	0.860109	24.6618	25.5219	0.736383	0.268153	0.33545	1.21859	0.0767223	0.732977	nd	nd	nd	nd	nd	nd	nd	nd	nd
G7L4N3	tr|G7L4N3|G7L4N3_MEDTR RNA polymerase II transcription mediators protein OS=Medicago truncatula OX=3880 GN=11442155 PE=4 SV=1	1.73168	0.00448333	0.859927	27.0426	27.9025	0.272459	0.632324	0.203372	0.62384	0.258885	-0.577934	nd	nd	nd	nd	nd	nd	nd	nd	nd
A0A072UFK1	tr|A0A072UFK1|A0A072UFK1_MEDTR YGGT family protein OS=Medicago truncatula OX=3880 GN=25491180 PE=4 SV=1	1.37028	0.0100042	0.859884	26.1805	27.0403	0.13011	0.861868	0.04588	0.545316	0.348833	-0.371022	nd	nd	nd	nd	nd	nd	nd	nd	nd
G7JEV4;A0A072UWZ5	tr|G7JEV4|G7JEV4_MEDTR 60S ribosomal protein L38A OS=Medicago truncatula OX=3880 GN=11427662 PE=3 SV=2;tr|A0A072UWZ5|A0A072UWZ5_MEDTR 60S ribosomal protein L38A OS=Medicago truncatula OX=3880 GN=11427662 PE=3 SV=1	1.32833	0.0107258	0.859842	24.543	25.4029	1.95133	0.0266913	0.729379	0.148185	0.78255	0.108309	0.256213	0.750495	0.0300935	0.440197	0.324151	-0.0570205	0.915704	0.0836348	0.075501
A0A072VBK5;A0A072VMM6	tr|A0A072VBK5|A0A072VBK5_MEDTR Helicase MOM1 OS=Medicago truncatula OX=3880 GN=25487831 PE=4 SV=1;tr|A0A072VMM6|A0A072VMM6_MEDTR Helicase MOM1 OS=Medicago truncatula OX=3880 GN=25487831 PE=4 SV=1	0.917485	0.0327566	0.859664	22.8478	23.7075	nd	nd	nd	0.425705	0.466927	-0.25701	nd	nd	nd	nd	nd	nd	nd	nd	nd
A0A072VFF0;A0A072VPX1;A0A072VEZ9	tr|A0A072VFF0|A0A072VFF0_MEDTR Putative CRAL-TRIO lipid binding domain. CRAL/TRIO domain-containing protein OS=Medicago truncatula OX=3880 GN=25482174 PE=4 SV=1;tr|A0A072VPX1|A0A072VPX1_MEDTR Sec14p-like phosphatidylinositol transfer family protein OS=Medi	2.77079	0.000402099	0.859045	24.5641	25.4232	0.473346	0.612344	-0.105238	1.83011	0.0812171	-0.350174	0.00742062	0.984689	-0.00343347	0.222891	0.4051	-0.0660217	0.0528986	0.71365	-0.0181879
G7LE61	tr|G7LE61|G7LE61_MEDTR Eukaryotic translation initiation factor 3 subunit G OS=Medicago truncatula OX=3880 GN=11407595 PE=3 SV=1	4.82538	5.78035e-05	0.858428	29.2934	30.1518	1.29159	0.231585	-0.203461	1.08428	0.357251	-0.151316	0.455437	0.620738	0.0440096	2.91041	0.0388112	0.113395	3.11414	0.00467536	0.157777
A0A072UR47	tr|A0A072UR47|A0A072UR47_MEDTR FRIGIDA-like protein OS=Medicago truncatula OX=3880 GN=25493522 PE=3 SV=1	2.9762	0.000246673	0.857751	26.5955	27.4533	0.0157992	0.972628	0.0075353	1.96574	0.11092	-0.271308	2.17674	0.0461436	0.189139	0.559374	0.197669	-0.0831985	1.7762	0.00982556	0.156119
G8A2H3;G8A2H4	tr|G8A2H3|G8A2H3_MEDTR DNA-(apurinic or apyrimidinic site) lyase OS=Medicago truncatula OX=3880 GN=25489509 PE=3 SV=1;tr|G8A2H4|G8A2H4_MEDTR DNA-(apurinic or apyrimidinic site) lyase OS=Medicago truncatula OX=3880 GN=25489509 PE=3 SV=1	3.91999	8.01068e-05	0.857706	24.5076	25.3653	0.0702133	0.889797	0.0755672	0.646608	0.430802	-0.170857	1.13411	0.134804	0.161867	0.0577533	0.858303	-0.0109198	3.91856	0	-0.643173
G7L1R5	tr|G7L1R5|G7L1R5_MEDTR Alpha/beta fold hydrolase OS=Medicago truncatula OX=3880 GN=11425772 PE=4 SV=1	2.87638	0.000350996	0.857705	24.7087	25.5664	0.478435	0.609797	-0.10564	0.574184	0.447127	-0.180899	nd	nd	nd	nd	nd	nd	nd	nd	nd
A0A072VNM4	tr|A0A072VNM4|A0A072VNM4_MEDTR Putative transcription factor bHLH family OS=Medicago truncatula OX=3880 GN=25484640 PE=4 SV=1	2.05756	0.00217601	0.856686	24.6359	25.4926	0.110822	0.836547	-0.0970434	0.828906	0.278643	0.268434	nd	nd	nd	nd	nd	nd	nd	nd	nd
G7JU05	tr|G7JU05|G7JU05_MEDTR Pmr5/Cas1p GDSL/SGNH-like acyl-esterase family protein OS=Medicago truncatula OX=3880 GN=MTR_4g092830 PE=4 SV=2	0.922303	0.0319877	0.856135	22.2322	23.0883	nd	nd	nd	nd	nd	nd	nd	nd	nd	nd	nd	nd	nd	nd	nd
A0A072UIQ7	tr|A0A072UIQ7|A0A072UIQ7_MEDTR Peroxidase OS=Medicago truncatula OX=3880 GN=25492105 PE=3 SV=1	3.0118	0.000204484	0.855227	28.7308	29.586	0.234626	0.716177	-0.117897	3.57307	0.00236111	1.06331	0.784269	0.26001	0.121385	1.60683	0.0154069	0.208235	1.67073	0.00630115	0.189636
G7JXQ3	tr|G7JXQ3|G7JXQ3_MEDTR Threonine endopeptidase OS=Medicago truncatula OX=3880 GN=11413473 PE=2 SV=1	1.09314	0.0203054	0.854995	27.5203	28.3753	0.27183	0.641168	0.184793	0.169806	0.739012	0.146487	0.778513	0.280905	-0.111719	1.45589	0.00193534	0.688016	0.249245	0.259749	0.0540574
G7IIZ7;A0A072V7W0	tr|G7IIZ7|G7IIZ7_MEDTR NLI interacting factor-like phosphatase OS=Medicago truncatula OX=3880 GN=11423844 PE=4 SV=1;tr|A0A072V7W0|A0A072V7W0_MEDTR NLI interacting factor-like phosphatase OS=Medicago truncatula OX=3880 GN=11423844 PE=4 SV=1	1.73362	0.00460609	0.854808	26.1829	27.0377	1.7164	0.111513	0.288493	0.133197	0.827806	-0.0633726	0.102943	0.890326	0.0137974	2.25697	0.0240392	-0.147893	1.8894	0.0513119	-0.0787452
A0A072UME8	tr|A0A072UME8|A0A072UME8_MEDTR ATP synthase F1 complex assembly factor OS=Medicago truncatula OX=3880 GN=25493044 PE=4 SV=1	2.04782	0.00228406	0.854566	26.1183	26.9729	0.156929	0.784222	-0.112616	0.479799	0.502272	-0.163646	nd	nd	nd	nd	nd	nd	nd	nd	nd
G7J9P9	tr|G7J9P9|G7J9P9_MEDTR Mitochondrial inner membrane translocase subunit Tim17/Tim22/Tim23/peroxisomal protein PMP24 OS=Medicago truncatula OX=3880 GN=11421679 PE=4 SV=1	4.04711	8.41515e-05	0.854347	28.2959	29.1503	0.963148	0.174232	-0.393478	0.656698	0.448721	-0.154936	0.147034	0.863756	0.0160011	1.21239	0.300736	-0.0457969	2.96405	0.0231958	-0.0971415
G7IC43;A0A072VQP4	tr|G7IC43|G7IC43_MEDTR GDP-fucose protein O-fucosyltransferase OS=Medicago truncatula OX=3880 GN=MTR_1g102030 PE=4 SV=2	1.53848	0.00689964	0.854174	25.7616	26.6158	1.15685	0.0732641	0.855351	1.58376	0.0671376	-0.492478	nd	nd	nd	nd	nd	nd	nd	nd	nd
A0A072VHX3	tr|A0A072VHX3|A0A072VHX3_MEDTR Core-2/I-branching enzyme OS=Medicago truncatula OX=3880 GN=25483077 PE=4 SV=1	5.0747	6.3358e-05	0.853555	23.9789	24.8325	2.22373	0.0158473	0.83877	0.168762	0.76922	0.0971217	nd	nd	nd	nd	nd	nd	nd	nd	nd
G7IPR8;A0A072VED5	tr|G7IPR8|G7IPR8_MEDTR Protein silencing defective protein OS=Medicago truncatula OX=3880 GN=11421978 PE=4 SV=1;tr|A0A072VED5|A0A072VED5_MEDTR Protein silencing defective protein OS=Medicago truncatula OX=3880 GN=11421978 PE=4 SV=1	2.19114	0.00157546	0.852834	23.7626	24.6154	1.29072	0.119692	-0.374954	0.515137	0.412465	-0.261123	1.04634	0.218148	-0.120597	0.654937	0.0914942	-0.144045	0.989032	0.0302908	-0.127779
G7ITP8	tr|G7ITP8|G7ITP8_MEDTR Protein HIRA OS=Medicago truncatula OX=3880 GN=11408126 PE=3 SV=1	3.11925	0.000144262	0.852808	24.4857	25.3385	0.521858	0.447224	0.21699	1.21857	0.259821	-0.198129	nd	nd	nd	nd	nd	nd	nd	nd	nd
G7LHZ6	tr|G7LHZ6|G7LHZ6_MEDTR AT-hook motif nuclear-localized protein OS=Medicago truncatula OX=3880 GN=11439049 PE=4 SV=1	1.76209	0.00432946	0.852497	24.641	25.4935	0.745158	0.224759	-0.438499	0.0352341	0.93717	-0.0304794	0.96547	0.194436	0.138736	1.36921	0.0285982	0.173325	2.44159	0.0020076	0.22005
G7I6C5;G7JD51	tr|G7I6C5|G7I6C5_MEDTR ABC-2 and plant PDR ABC-type transporter family protein OS=Medicago truncatula OX=3880 GN=11431337 PE=3 SV=2	2.3544	0.000960376	0.852119	25.0858	25.9379	0.655352	0.316795	0.303642	0.4192	0.580345	-0.123815	0.169597	0.704859	0.0519706	1.03375	0.133076	-0.0852727	1.08057	0.0170654	0.163149
G7KM51	tr|G7KM51|G7KM51_MEDTR Phosphatase 2C family protein OS=Medicago truncatula OX=3880 GN=11413148 PE=4 SV=1	3.69375	0.000106538	0.851151	23.7098	24.5609	0.213185	0.763019	-0.0862818	0.0583604	0.93374	-0.0157862	nd	nd	nd	nd	nd	nd	nd	nd	nd
G7KMG1	tr|G7KMG1|G7KMG1_MEDTR 2OG-Fe(II) oxygenase family protein OS=Medicago truncatula OX=3880 GN=11439740 PE=4 SV=1	1.70493	0.00489533	0.850533	23.5773	24.4278	0.0228508	0.963726	-0.013251	0.133505	0.808402	-0.0851679	nd	nd	nd	nd	nd	nd	nd	nd	nd
G7IT11	tr|G7IT11|G7IT11_MEDTR Putative transcription factor WD40-like family OS=Medicago truncatula OX=3880 GN=11416229 PE=4 SV=2	3.34499	0.000133402	0.850086	23.8178	24.6679	0.449817	0.38742	0.476	0.760214	0.217846	-0.483627	nd	nd	nd	nd	nd	nd	nd	nd	nd
A0A072U387;A0A072TRY2;A0A072TSW8;A0A072TRZ3;A0A072TS81;A0A072TSX6;A0A072U390;A0A072TRY8;A0A072TRZ9;A0A072U3A2;A0A072TTX4;A0A072TS93	tr|A0A072U387|A0A072U387_MEDTR Putative Zinc finger. RanBP2-type. splicing factor. SPF45 OS=Medicago truncatula OX=3880 GN=25501545 PE=4 SV=1;tr|A0A072TRY2|A0A072TRY2_MEDTR RNA-binding protein. putative OS=Medicago truncatula OX=3880 GN=25501545 PE=4 SV=1;	3.48593	0.000118227	0.850078	24.8088	25.6589	0.789043	0.343707	-0.203984	1.63254	0.137244	-0.272429	nd	nd	nd	nd	nd	nd	nd	nd	nd
A0A072U2F6	tr|A0A072U2F6|A0A072U2F6_MEDTR Putative signal recognition particle. SRP19 subunit OS=Medicago truncatula OX=3880 GN=25499231 PE=4 SV=1	2.73802	0.000432133	0.849833	26.807	27.6569	0.0453755	0.937235	0.025109	1.11793	0.126597	-0.477646	0.263132	0.780793	-0.0248609	0.953259	0.246355	0.0566988	1.72572	0.0298349	0.101782
G7J9R2	tr|G7J9R2|G7J9R2_MEDTR Cytochrome P450 family protein OS=Medicago truncatula OX=3880 GN=11428221 PE=3 SV=1	4.48741	4.88998e-05	0.849762	24.8322	25.682	1.83569	0.0602178	0.407917	2.66156	0.0167025	-0.539506	nd	nd	nd	nd	nd	nd	nd	nd	nd
A0A072V2K7;G7J8D9	tr|A0A072V2K7|A0A072V2K7_MEDTR Mechanosensitive ion channel protein OS=Medicago truncatula OX=3880 GN=11423317 PE=3 SV=1;tr|G7J8D9|G7J8D9_MEDTR Mechanosensitive ion channel protein OS=Medicago truncatula OX=3880 GN=11423317 PE=3 SV=2	0.648003	0.073183	0.849627	22.3481	23.1977	nd	nd	nd	nd	nd	nd	nd	nd	nd	nd	nd	nd	nd	nd	nd
A0A072TYB8	tr|A0A072TYB8|A0A072TYB8_MEDTR Metacaspase-like protein OS=Medicago truncatula OX=3880 GN=25499931 PE=4 SV=1	2.32261	0.00109211	0.848895	26.4511	27.3	2.44456	0.00566802	-1.29436	0.785863	0.25108	-0.346807	0.473376	0.426245	-0.089199	0.729648	0.181522	-0.0781335	0.0101437	0.948849	-0.00276148
A0A072VIM1	tr|A0A072VIM1|A0A072VIM1_MEDTR D111/G-patch domain protein OS=Medicago truncatula OX=3880 GN=25483485 PE=4 SV=1	1.21697	0.014726	0.848228	23.9335	24.7817	nd	nd	nd	0.198829	0.704966	-0.156788	nd	nd	nd	nd	nd	nd	nd	nd	nd
G7IE83	tr|G7IE83|G7IE83_MEDTR DUF810 family protein OS=Medicago truncatula OX=3880 GN=MTR_1g114270 PE=4 SV=1	3.67019	0.000104824	0.847822	25.242	26.0898	0.0479734	0.958021	-0.00896708	1.74091	0.0791163	-0.377372	nd	nd	nd	nd	nd	nd	nd	nd	nd
G7J4E0	tr|G7J4E0|G7J4E0_MEDTR ENTH/VHS family protein OS=Medicago truncatula OX=3880 GN=11422191 PE=4 SV=1	1.07811	0.021155	0.846933	24.5123	25.3592	0.0543175	0.910907	-0.0643056	0.360781	0.494189	-0.306403	nd	nd	nd	nd	nd	nd	nd	nd	nd
G7LJG8;G7IHN1	tr|G7LJG8|G7LJG8_MEDTR Histone H2A OS=Medicago truncatula OX=3880 GN=11411375 PE=2 SV=1;tr|G7IHN1|G7IHN1_MEDTR Histone H2A OS=Medicago truncatula OX=3880 GN=MTR_2g096570 PE=2 SV=1	1.17278	0.0168666	0.846837	31.0375	31.8843	0.347801	0.479575	0.498438	0.143996	0.802272	-0.0803552	0.221042	0.780483	0.0265795	0.597092	0.193424	0.0818447	0.472046	0.246612	-0.0416336
A0A072UIB0	tr|A0A072UIB0|A0A072UIB0_MEDTR Putative non-specific serine/threonine protein kinase transcription factor C2H2 family OS=Medicago truncatula OX=3880 GN=25491955 PE=4 SV=1	2.91144	0.000329071	0.846785	25.8819	26.7286	0.386003	0.647769	0.103954	0.15328	0.79642	-0.0787144	0.667406	0.493423	0.0598002	1.64981	0.0509075	0.120672	3.26237	0.000374226	0.285263
G7J2V4;G7I567	tr|G7J2V4|G7J2V4_MEDTR Gamma-glutamylcyclotransferase OS=Medicago truncatula OX=3880 GN=11427354 PE=3 SV=2	1.20897	0.0149682	0.846609	23.1214	23.968	0.485324	0.437099	0.261526	0.641176	0.277621	-0.438679	nd	nd	nd	nd	nd	nd	nd	nd	nd
A0A072UZU4	tr|A0A072UZU4|A0A072UZU4_MEDTR Phosphate-responsive 1 family protein (Fragment) OS=Medicago truncatula OX=3880 GN=25489481 PE=4 SV=1	2.28207	0.0013562	0.846152	29.3159	30.1621	3.12011	0.00702509	-0.70284	0.554227	0.436523	-0.200031	0.0094491	0.986615	0.00197275	3.54081	0.00097035	0.345564	3.55497	0.000166189	0.33921
I3S8G5	tr|I3S8G5|I3S8G5_MEDTR Putative nucleotide-binding alpha-beta plait domain-containing protein OS=Medicago truncatula OX=3880 GN=25500436 PE=2 SV=1	4.61602	5.14139e-05	0.845325	24.3565	25.2018	0.012183	0.973051	-0.0118014	2.05263	0.22389	0.165677	0.121149	0.802389	0.0318238	1.53176	0.0203933	-0.190496	1.2391	0.00906185	-0.199064
G7L862	tr|G7L862|G7L862_MEDTR Putative RNA methyltransferase bin3. bin3-type S-adenosyl-L-methionine binding protein OS=Medicago truncatula OX=3880 GN=11412377 PE=4 SV=1	1.86196	0.00365419	0.844906	23.8127	24.6576	0.897402	0.278643	0.235432	0.595432	0.372293	-0.259695	nd	nd	nd	nd	nd	nd	nd	nd	nd
G7K7C0	tr|G7K7C0|G7K7C0_MEDTR 60S ribosomal protein L13a OS=Medicago truncatula OX=3880 GN=11429504 PE=3 SV=1	2.69384	0.000511951	0.84361	28.5392	29.3828	0.807413	0.211059	0.410895	0.822137	0.223359	-0.387766	0.349892	0.655434	0.0421124	0.185076	0.681132	0.0213935	1.0625	0.086833	-0.0702655
G7L310	tr|G7L310|G7L310_MEDTR DNA-directed RNA polymerase subunit OS=Medicago truncatula OX=3880 GN=11431765 PE=3 SV=2	1.43087	0.00894924	0.843214	24.2882	25.1314	nd	nd	nd	0.96025	0.247067	-0.262713	nd	nd	nd	nd	nd	nd	nd	nd	nd
G7IYF3	tr|G7IYF3|G7IYF3_MEDTR Eukaryotic translation initiation factor 1A-like protein OS=Medicago truncatula OX=3880 GN=11417783 PE=2 SV=1	2.05558	0.00229559	0.843174	25.6585	26.5017	0.0320716	0.945082	0.0355479	0.0870874	0.858575	-0.0814161	0.102662	0.856182	0.0207108	0.729731	0.173318	0.0813019	0.655213	0.062649	-0.105718
Q7XYX7	tr|Q7XYX7|Q7XYX7_MEDTR AKIN beta2 OS=Medicago truncatula OX=3880 GN=25486263 PE=2 SV=1	2.14642	0.00188484	0.842739	25.0035	25.8462	0.356877	0.525196	-0.277237	0.352362	0.541863	-0.21084	nd	nd	nd	nd	nd	nd	nd	nd	nd
G7J680;A0A072VB95;A0A072V261;G7J681;A0A072V0A8	tr|G7J680|G7J680_MEDTR Proline-rich cell wall-like protein OS=Medicago truncatula OX=3880 GN=11422212 PE=4 SV=1;tr|A0A072VB95|A0A072VB95_MEDTR Proline-rich cell wall-like protein OS=Medicago truncatula OX=3880 GN=11422212 PE=4 SV=1;tr|A0A072V261|A0A072V261	1.89297	0.00340139	0.84253	26.0071	26.8496	0.943894	0.132794	0.62393	0.503994	0.440765	0.225555	0.788406	0.156958	0.193779	0.869206	0.106745	0.105849	0.679261	0.0638887	0.102095
A0A072UDR1;A0A072U3L8	tr|A0A072UDR1|A0A072UDR1_MEDTR Long-chain-alcohol oxidase OS=Medicago truncatula OX=3880 GN=25499285 PE=3 SV=1;tr|A0A072U3L8|A0A072U3L8_MEDTR Long-chain-alcohol oxidase OS=Medicago truncatula OX=3880 GN=25499285 PE=3 SV=1	1.31629	0.0114381	0.84235	22.9365	23.7789	nd	nd	nd	nd	nd	nd	nd	nd	nd	nd	nd	nd	nd	nd	nd
A0A072TPY8;A0A072TQI5	tr|A0A072TPY8|A0A072TPY8_MEDTR UNE1-like protein OS=Medicago truncatula OX=3880 GN=25501259 PE=4 SV=1;tr|A0A072TQI5|A0A072TQI5_MEDTR UNE1-like protein OS=Medicago truncatula OX=3880 GN=25501259 PE=4 SV=1	1.9556	0.00300768	0.841722	23.6	24.4417	0.369824	0.529651	0.244345	1.7774	0.0537225	-0.496104	1.09971	0.347379	0.0772368	1.3585	0.0975929	-0.0932479	0.0883425	0.762629	0.00936127
G7JTA4;G7JTA5	tr|G7JTA4|G7JTA4_MEDTR SRP40. carboxy-terminal domain protein OS=Medicago truncatula OX=3880 GN=11446015 PE=2 SV=2;tr|G7JTA5|G7JTA5_MEDTR SRP40. carboxy-terminal domain protein OS=Medicago truncatula OX=3880 GN=11446015 PE=4 SV=1	5.25526	6.62983e-05	0.841263	24.2662	25.1075	0.13113	0.808192	-0.115187	0.880728	0.28837	-0.236884	1.24905	0.0537436	0.263789	0.569856	0.219018	0.0753808	0.406058	0.416106	-0.0243645
G7L9F6;G7L9F0	tr|G7L9F6|G7L9F6_MEDTR Dirigent protein OS=Medicago truncatula OX=3880 GN=11430909 PE=3 SV=1;tr|G7L9F0|G7L9F0_MEDTR Dirigent protein OS=Medicago truncatula OX=3880 GN=11441535 PE=3 SV=1	1.68751	0.00505877	0.84124	27.2173	28.0586	3.25066	0.00352475	1.12038	0.140767	0.793437	-0.0984526	1.16003	0.0408715	0.337374	1.95852	0.0028	0.347825	4.14406	0	0.725442
G7J386	tr|G7J386|G7J386_MEDTR Putative tRNA (Cytosine(34)-C(5))-methyltransferase OS=Medicago truncatula OX=3880 GN=11422681 PE=3 SV=2	2.38177	0.00091363	0.840918	24.1214	24.9623	0.274708	0.728171	0.0846984	0.10488	0.86263	-0.0497127	0.0011002	0.998493	-0.000178377	1.32605e-05	0.999959	2.86102e-06	0.994159	0.0430746	-0.10595
G7IFB8;A0A072USR1	tr|G7IFB8|G7IFB8_MEDTR Nicotiana tabacum ORF protein OS=Medicago truncatula OX=3880 GN=11432047 PE=4 SV=1	2.69925	0.000512148	0.840897	24.7911	25.632	0.137281	0.790549	-0.1478	1.61133	0.0591936	-0.539552	nd	nd	nd	nd	nd	nd	nd	nd	nd
G7JA92;A0A072V0M6;A0A072V167;A0A072V2I5	tr|G7JA92|G7JA92_MEDTR CPR5. putative OS=Medicago truncatula OX=3880 GN=11428224 PE=4 SV=2;tr|A0A072V0M6|A0A072V0M6_MEDTR CPR5. putative OS=Medicago truncatula OX=3880 GN=11428224 PE=4 SV=1;tr|A0A072V167|A0A072V167_MEDTR CPR5. putative OS=Medicago truncatu	1.59921	0.00594059	0.840654	26.5522	27.3929	nd	nd	nd	1.01863	0.125421	-0.584395	nd	nd	nd	nd	nd	nd	nd	nd	nd
Q5JZT9	tr|Q5JZT9|Q5JZT9_MEDTR Cell division FtsZ-like protein OS=Medicago truncatula OX=3880 GN=ftsz1 PE=2 SV=1	2.07773	0.00217854	0.840333	27.4192	28.2595	0.48363	0.451665	-0.240753	0.62002	0.447093	-0.166296	1.46341	0.179418	0.118437	0.159724	0.653267	0.0261295	0.396798	0.163045	0.0668926
G7LC46	tr|G7LC46|G7LC46_MEDTR Naringenin 3-dioxygenase (Flavanone-3-hydroxylase) OS=Medicago truncatula OX=3880 GN=11443565 PE=3 SV=1	1.26369	0.0129029	0.839682	23.1972	24.0369	0.249868	0.639455	0.237605	0.75511	0.21223	-0.516919	nd	nd	nd	nd	nd	nd	nd	nd	nd
A0A072U532;A0A072V8B7;G7JH67;A0A072V8C5	tr|A0A072U532|A0A072U532_MEDTR Putative transcription factor C3H family OS=Medicago truncatula OX=3880 GN=25495147 PE=4 SV=1	2.17732	0.00172547	0.839554	24.1826	25.0221	0.755155	0.509763	-0.114906	0.141193	0.869487	0.0322089	0.319439	0.543689	-0.0734634	0.0550154	0.845393	-0.0130242	0.153372	0.384232	-0.0433089
G7IAU4;A0A072VRR4	tr|G7IAU4|G7IAU4_MEDTR Sulfhydryl oxidase OS=Medicago truncatula OX=3880 GN=11424638 PE=4 SV=1;tr|A0A072VRR4|A0A072VRR4_MEDTR Sulfhydryl oxidase OS=Medicago truncatula OX=3880 GN=11424638 PE=4 SV=1	4.49416	4.82315e-05	0.839256	26.7131	27.5523	0.041835	0.94286	0.0214361	0.393548	0.676219	-0.0777507	0.0782403	0.918467	-0.0103137	0.0117161	0.975976	0.00172138	3.45115	0.000465301	-0.259738
G7LEU2	tr|G7LEU2|G7LEU2_MEDTR U1 small nuclear ribonucleoprotein 70 kDa protein. putative OS=Medicago truncatula OX=3880 GN=11405190 PE=4 SV=1	1.84948	0.00382536	0.838779	27.3268	28.1655	0.478811	0.47696	0.209151	0.046408	0.927588	0.02741	1.97843	0.0527634	0.189069	2.87245	0.00613411	0.208893	4.00592	0.00126397	0.200786
G7J207	tr|G7J207|G7J207_MEDTR FRIGIDA-like protein OS=Medicago truncatula OX=3880 GN=11430895 PE=3 SV=1	2.26345	0.00144608	0.838392	24.0951	24.9334	0.631276	0.348223	0.270219	0.890108	0.254803	-0.27921	nd	nd	nd	nd	nd	nd	nd	nd	nd
G7KA56;G7KA34	tr|G7KA56|G7KA56_MEDTR Glycoside hydrolase family 5 protein OS=Medicago truncatula OX=3880 GN=11431994 PE=3 SV=1	1.92763	0.00320347	0.837709	25.9721	26.8098	0.344025	0.609491	0.154128	1.0777	0.145854	0.428292	1.24614	0.190247	0.122534	0.470185	0.34951	0.0507898	5.24695	0.000303378	0.240097
G7JTY2;A0A072UNU6;A0A072ULX6;A0A072UMV1	tr|G7JTY2|G7JTY2_MEDTR Homeodomain transcriptional regulator OS=Medicago truncatula OX=3880 GN=11439750 PE=4 SV=2;tr|A0A072UNU6|A0A072UNU6_MEDTR Homeodomain transcriptional regulator OS=Medicago truncatula OX=3880 GN=11439750 PE=4 SV=1;tr|A0A072ULX6|A0A072	2.79988	0.000423852	0.837072	23.8377	24.6748	0.993447	0.190265	0.330462	0.440194	0.486929	-0.205695	nd	nd	nd	nd	nd	nd	nd	nd	nd
A0A072UQP0;A0A072URI0	tr|A0A072UQP0|A0A072UQP0_MEDTR Cytochrome P450 family protein OS=Medicago truncatula OX=3880 GN=25493625 PE=3 SV=1	2.27081	0.00145117	0.836807	27.7237	28.5605	0.543728	0.461321	-0.188701	2.15912	0.07165	-0.326138	1.74025	0.126257	-0.134484	1.04887	0.0927062	-0.106296	3.71155	0.000615149	-0.235255
A0A072TZ72;G7L050	tr|A0A072TZ72|A0A072TZ72_MEDTR Nuclear transport factor 2 and RNA recognition motif protein OS=Medicago truncatula OX=3880 GN=MTR_7g057520 PE=4 SV=1;tr|G7L050|G7L050_MEDTR Nuclear transport factor 2 and RNA recognition motif protein OS=Medicago truncatula	2.92407	0.000328092	0.836567	25.5614	26.398	0.183411	0.792761	0.0755469	0.298316	0.679717	-0.0976973	0.729493	0.351142	0.0900294	0.62954	0.282903	0.0569868	1.77317	0.00956054	-0.157618
G7J8R7	tr|G7J8R7|G7J8R7_MEDTR Eukaryotic aspartyl protease family protein OS=Medicago truncatula OX=3880 GN=11410313 PE=3 SV=1	1.92206	0.00327018	0.834459	24.7497	25.5842	1.44627	0.0751795	-0.483491	0.0042523	0.982213	0.00307035	nd	nd	nd	nd	nd	nd	nd	nd	nd
G7JH33	tr|G7JH33|G7JH33_MEDTR NF-X1-type zinc finger protein NFXL1 OS=Medicago truncatula OX=3880 GN=11424029 PE=4 SV=1	1.5705	0.006593	0.833424	23.0722	23.9056	1.08391	0.141995	0.418007	1.50695	0.0704139	-0.512512	nd	nd	nd	nd	nd	nd	nd	nd	nd
A0A072V7B5;A0A072V5E2	tr|A0A072V7B5|A0A072V7B5_MEDTR Chaperone DnaJ-domain protein OS=Medicago truncatula OX=3880 GN=25488116 PE=4 SV=1	2.62681	0.000591822	0.833422	23.9152	24.7486	0.692331	0.357747	0.225071	0.576398	0.408018	-0.221478	0.48274	0.691862	0.0323347	1.00505	0.0458294	0.165505	0.770668	0.0910187	0.0765877
A0A072VEJ2;A0A072V3I8	tr|A0A072VEJ2|A0A072VEJ2_MEDTR Putative transcription factor Trihelix family OS=Medicago truncatula OX=3880 GN=25485964 PE=4 SV=1;tr|A0A072V3I8|A0A072V3I8_MEDTR Transcription factor OS=Medicago truncatula OX=3880 GN=25485964 PE=4 SV=1	2.12519	0.00204626	0.832738	23.7843	24.617	0.564971	0.338109	0.36048	0.101473	0.858552	0.0564437	0.728908	0.227788	0.147123	2.20994	0.00443336	0.270905	2.81375	0.000223332	0.373264
G7JXC8;G7JXC7	tr|G7JXC8|G7JXC8_MEDTR Putative ribosomal RNA-processing protein OS=Medicago truncatula OX=3880 GN=11436486 PE=4 SV=2;tr|G7JXC7|G7JXC7_MEDTR Surfeit locus protein OS=Medicago truncatula OX=3880 GN=11436486 PE=4 SV=1	3.02437	0.000246892	0.83264	25.0716	25.9042	0.615429	0.296177	0.400669	0.747489	0.27301	-0.326515	1.49295	0.0946218	0.168946	1.71895	0.037624	0.136296	3.45776	0.000374535	0.27666
G7J865;G7J866	tr|G7J865|G7J865_MEDTR Putative adenosinetriphosphatase OS=Medicago truncatula OX=3880 GN=11430809 PE=3 SV=1;tr|G7J866|G7J866_MEDTR p-loop nucleoside triphosphate hydrolase superfamily protein OS=Medicago truncatula OX=3880 GN=11430809 PE=3 SV=1	3.48673	0.000116004	0.832443	25.6789	26.5113	0.323152	0.69054	0.0947685	1.52344	0.184508	-0.229491	1.0146	0.108049	0.206622	0.32429	0.305027	0.0748066	2.0338	0.000566467	-0.358184
A0A072VB74;A0A072VMA9;A0A072VCF3	tr|A0A072VB74|A0A072VB74_MEDTR Putative riboflavin kinase OS=Medicago truncatula OX=3880 GN=25487781 PE=4 SV=1;tr|A0A072VMA9|A0A072VMA9_MEDTR Riboflavin kinase/fmn hydrolase OS=Medicago truncatula OX=3880 GN=25487781 PE=4 SV=1;tr|A0A072VCF3|A0A072VCF3_MEDT	0.800542	0.0477188	0.83124	24.6461	25.4773	1.02594	0.15513	0.408548	0.13819	0.796084	0.0984349	nd	nd	nd	nd	nd	nd	nd	nd	nd
G7LIM3	tr|G7LIM3|G7LIM3_MEDTR Putative ribosomal RNA-processing protein OS=Medicago truncatula OX=3880 GN=11426579 PE=4 SV=2	1.66419	0.00533558	0.830952	23.4155	24.2464	0.722948	0.232133	0.443114	0.959602	0.175944	-0.414845	nd	nd	nd	nd	nd	nd	nd	nd	nd
G7J3R9	tr|G7J3R9|G7J3R9_MEDTR Asparagine synthetase [glutamine-hydrolyzing] OS=Medicago truncatula OX=3880 GN=11422697 PE=4 SV=1	4.94557	5.75816e-05	0.830886	26.4692	27.3001	0.485513	0.581227	-0.120035	1.27644	0.358248	0.13755	1.36785	0.233686	-0.101791	3.34429	0.0412779	-0.107137	4.35143	0.00037609	-0.248949
A0A072UW35	tr|A0A072UW35|A0A072UW35_MEDTR Polyamine oxidase-like protein OS=Medicago truncatula OX=3880 GN=25490550 PE=4 SV=1	1.38213	0.010136	0.830104	24.9409	25.7711	0.0783321	0.869313	0.119031	0.416894	0.525545	-0.175092	nd	nd	nd	nd	nd	nd	nd	nd	nd
G7KSS4	tr|G7KSS4|G7KSS4_MEDTR Alpha-L-arabinofuranosidase/beta-D-xylosidase OS=Medicago truncatula OX=3880 GN=11430018 PE=4 SV=1	2.13978	0.00200537	0.829297	26.678	27.5073	0.588462	0.32741	0.355512	2.43488	0.0117659	0.818496	1.85217	0.015801	0.316561	0.967432	0.0421899	0.180089	0.234711	0.338138	-0.0391126
G7J3A0;A0A072V2U2;A0A072V1G3	tr|G7J3A0|G7J3A0_MEDTR Putative RNA recognition motif 2. nucleotide-binding alpha-beta plait domain-containing protein OS=Medicago truncatula OX=3880 GN=11429692 PE=4 SV=2;tr|A0A072V2U2|A0A072V2U2_MEDTR RNA recognition motif 1 in plant MEI2-like protein OS	2.05515	0.00243777	0.828812	23.5111	24.3399	0.193906	0.774464	-0.0859464	0.537918	0.420451	-0.229361	nd	nd	nd	nd	nd	nd	nd	nd	nd
G7K365	tr|G7K365|G7K365_MEDTR Homeobox leucine zipper protein OS=Medicago truncatula OX=3880 GN=11432917 PE=4 SV=1	2.4057	0.000881975	0.828563	25.6636	26.4921	1.38025	0.292655	0.157653	0.464872	0.477499	-0.200757	1.59273	0.0687308	0.191741	2.08805	0.0102435	0.207222	0.49924	0.170441	0.0571485
G7IKW7;G7KTM9;A0A072V441	tr|G7IKW7|G7IKW7_MEDTR GAMYB-binding protein OS=Medicago truncatula OX=3880 GN=11415940 PE=4 SV=1	2.55721	0.000650054	0.827507	27.4582	28.2857	1.04448	0.236758	0.242181	0.389158	0.596595	-0.120921	1.64182	0.10416	0.153004	2.87249	0.00395616	0.242729	4.30551	1.2813e-05	0.382864
A0A072VIJ0	tr|A0A072VIJ0|A0A072VIJ0_MEDTR RRP12-like protein OS=Medicago truncatula OX=3880 GN=25483457 PE=4 SV=1	2.68728	0.000603259	0.826899	24.1912	25.0181	0.302086	0.608147	0.200225	0.880126	0.232252	-0.32379	2.27833	0.024385	0.228836	1.79341	0.0100245	0.232101	1.69092	0.0015786	0.320312
G7IF63	tr|G7IF63|G7IF63_MEDTR Putative RNA helicase transcription factor C3H family OS=Medicago truncatula OX=3880 GN=11416820 PE=4 SV=2	2.77568	0.000431109	0.825668	24.025	24.8507	0.106573	0.869103	0.0514596	0.0423118	0.93868	0.01859	nd	nd	nd	nd	nd	nd	nd	nd	nd
A0A072V9X4;A0A072VB04	tr|A0A072V9X4|A0A072V9X4_MEDTR Putative tetratricopeptide-like helical domain. thioredoxin-like protein OS=Medicago truncatula OX=3880 GN=25487248 PE=4 SV=1;tr|A0A072VB04|A0A072VB04_MEDTR TPR repeat thioredoxin TTL1-like protein OS=Medicago truncatula OX=3	1.74111	0.00476672	0.824841	24.5654	25.3903	0.334155	0.672723	-0.103781	0.0786514	0.889511	-0.0433545	nd	nd	nd	nd	nd	nd	nd	nd	nd
A0A072TVF8	tr|A0A072TVF8|A0A072TVF8_MEDTR Plant/T8M16-80 protein OS=Medicago truncatula OX=3880 GN=25502286 PE=4 SV=1	1.79894	0.00421005	0.82463	24.9363	25.7609	1.1397	0.114234	0.489965	0.0700895	0.898515	-0.0400119	nd	nd	nd	nd	nd	nd	nd	nd	nd
B7FM66;A0A072UAZ2;A0A072UAV9;A0A072TQB5;A0A072UBF0;ID:35968251;A0A072ULH2	tr|B7FM66|B7FM66_MEDTR Pentatricopeptide (PPR) repeat protein OS=Medicago truncatula OX=3880 GN=11414076 PE=2 SV=1	1.9023	0.00341656	0.824319	24.0381	24.8625	0.100653	0.865254	-0.0639242	0.0680753	0.898745	-0.0416088	nd	nd	nd	nd	nd	nd	nd	nd	nd
A0A072TH37;A0A072TIH2	tr|A0A072TH37|A0A072TH37_MEDTR Glycoside hydrolase family 1 protein OS=Medicago truncatula OX=3880 GN=25480321 PE=3 SV=1;tr|A0A072TIH2|A0A072TIH2_MEDTR Glycoside hydrolase family 1 protein OS=Medicago truncatula OX=3880 GN=25480321 PE=3 SV=1	1.36721	0.0105161	0.823518	26.4691	27.2926	0.183285	0.72267	-0.202495	0.697192	0.320335	-0.276356	0.916004	0.130516	0.196011	1.06945	0.0670842	0.127476	3.24339	1.22734e-05	0.451445
A0A072VJ58	tr|A0A072VJ58|A0A072VJ58_MEDTR TPX2 (Targeting protein for Xklp2) family protein OS=Medicago truncatula OX=3880 GN=25483638 PE=4 SV=1	1.73614	0.00483654	0.822847	26.2243	27.0471	0.0571495	0.923302	-0.0310618	1.04277	0.131433	-0.527373	0.197125	0.779167	0.0281788	1.72786	0.0142599	0.205348	2.53545	0.000625407	-0.291872
G7KNM5	tr|G7KNM5|G7KNM5_MEDTR Uncharacterized protein OS=Medicago truncatula OX=3880 GN=11422088 PE=2 SV=1	1.35045	0.011071	0.822632	26.407	27.2297	1.39383	0.0707017	0.544812	0.756742	0.19735	-0.603588	2.3684	0.0832079	0.144865	0.243715	0.738089	0.0149128	0.239431	0.515721	-0.0200598
G7JA56;A0A072VAL9;A0A072V0K0	tr|G7JA56|G7JA56_MEDTR RNA-binding KH domain protein OS=Medicago truncatula OX=3880 GN=11442475 PE=4 SV=2;tr|A0A072VAL9|A0A072VAL9_MEDTR RNA-binding KH domain protein OS=Medicago truncatula OX=3880 GN=11442475 PE=4 SV=1	2.71358	0.000572303	0.821881	24.3772	25.199	0.290487	0.673011	-0.12373	0.644687	0.382937	-0.217255	nd	nd	nd	nd	nd	nd	nd	nd	nd
A0A072UB06	tr|A0A072UB06|A0A072UB06_MEDTR Cyclin-dependent kinase OS=Medicago truncatula OX=3880 GN=25496775 PE=3 SV=1	2.57423	0.00065241	0.821767	25.5924	26.4142	0.014742	0.973001	-0.00778008	0.167563	0.783782	-0.0811014	1.51702	0.360789	0.0682396	2.54042	0.0833943	0.0856667	3.64118	0.0138976	0.110029
G7LD00	tr|G7LD00|G7LD00_MEDTR Transmembrane protein. putative OS=Medicago truncatula OX=3880 GN=11413751 PE=4 SV=1	0.866751	0.0395299	0.821114	26.4383	27.2594	0.952916	0.171218	-0.409145	0.115933	0.789031	-0.236413	0.282783	0.578991	0.0688568	0.985141	0.0306267	-0.215316	1.82773	0.000949918	-0.347459
A0A072VF33;A0A072VE16	tr|A0A072VF33|A0A072VF33_MEDTR Polyadenylate-binding protein RBP47C OS=Medicago truncatula OX=3880 GN=25482078 PE=4 SV=1;tr|A0A072VE16|A0A072VE16_MEDTR Polyadenylate-binding protein RBP47C OS=Medicago truncatula OX=3880 GN=25482078 PE=4 SV=1	1.12167	0.0196329	0.820546	25.0331	25.8537	0.609003	0.339242	0.303683	0.347485	0.573145	-0.167445	1.21329	0.382931	0.0680668	0.0160123	0.949674	0.00442517	0.402879	0.141396	0.0759872
A0A072UL76;G7JEZ0	tr|A0A072UL76|A0A072UL76_MEDTR BURP domain protein OS=Medicago truncatula OX=3880 GN=25492744 PE=4 SV=1	0.427623	0.160023	0.820409	25.9025	26.7229	nd	nd	nd	nd	nd	nd	nd	nd	nd	nd	nd	nd	nd	nd	nd
G7K481;A0A072UDA2;A0A072UF74	tr|G7K481|G7K481_MEDTR Chaperone DnaJ domain protein OS=Medicago truncatula OX=3880 GN=11414366 PE=4 SV=1;tr|A0A072UDA2|A0A072UDA2_MEDTR Chaperone DnaJ domain protein OS=Medicago truncatula OX=3880 GN=11414366 PE=4 SV=1;tr|A0A072UF74|A0A072UF74_MEDTR Chape	2.23047	0.00157692	0.820316	26.5392	27.3595	3.4532	0.00380328	-0.910783	2.69847	0.0128141	-0.625626	1.29172	0.0308892	-0.344524	2.31226	0.00107285	-0.490173	3.02102	0	-0.673955
A0A072U2F3	tr|A0A072U2F3|A0A072U2F3_MEDTR Poly [ADP-ribose] polymerase OS=Medicago truncatula OX=3880 GN=25499226 PE=4 SV=1	2.5132	0.000688248	0.820168	25.9117	26.7319	0.971192	0.364176	0.158049	1.85811	0.0658264	-0.39969	1.06338	0.250743	0.106411	1.13141	0.0977423	0.0996137	0.154459	0.590187	-0.0176125
A0A072UAX9	tr|A0A072UAX9|A0A072UAX9_MEDTR Putative P-loop containing nucleoside triphosphate hydrolase OS=Medicago truncatula OX=3880 GN=25496436 PE=4 SV=1	3.37525	0.00015493	0.819761	25.1308	25.9506	0.325855	0.582553	-0.210346	0.356276	0.55388	-0.187227	nd	nd	nd	nd	nd	nd	nd	nd	nd
G7JKT4	tr|G7JKT4|G7JKT4_MEDTR Galactose-binding protein OS=Medicago truncatula OX=3880 GN=11425714 PE=4 SV=2	3.69991	0.000102266	0.819375	24.2099	25.0292	1.24908	0.106141	0.447627	1.36203	0.154596	-0.293758	1.97322	0.0286186	0.238515	1.03203	0.0563441	0.143865	1.06131	0.026105	0.132507
A0A072V787;A0A072V820;A0A072V6Q1	tr|A0A072V787|A0A072V787_MEDTR Plant/F27B13-30 protein OS=Medicago truncatula OX=3880 GN=25486430 PE=4 SV=1;tr|A0A072V820|A0A072V820_MEDTR Plant/F27B13-30 protein OS=Medicago truncatula OX=3880 GN=25486430 PE=4 SV=1;tr|A0A072V6Q1|A0A072V6Q1_MEDTR Plant/F27	2.29035	0.00144839	0.81876	23.7601	24.5788	0.599238	0.261518	-0.615052	0.535197	0.454189	-0.188996	0.0587098	0.909256	-0.0145203	1.81375	0.0194162	0.176621	0.396282	0.162372	-0.0672356
A2Q2Z4;G7KRN1	tr|A2Q2Z4|A2Q2Z4_MEDTR Mitochondrial fission 1 protein OS=Medicago truncatula OX=3880 GN=11414042 PE=3 SV=1;tr|G7KRN1|G7KRN1_MEDTR Fission 1 protein OS=Medicago truncatula OX=3880 GN=11414042 PE=4 SV=1	2.37392	0.00110083	0.818688	23.4716	24.2903	1.21071	0.0866997	-0.583007	0.523953	0.403048	-0.268335	nd	nd	nd	nd	nd	nd	nd	nd	nd
A2Q3G0	tr|A2Q3G0|A2Q3G0_MEDTR DnaJ heat shock amino-terminal domain protein OS=Medicago truncatula OX=3880 GN=11432260 PE=4 SV=1	2.53711	0.000680639	0.818209	26.6653	27.4836	2.52604	0.022511	0.517539	1.29058	0.191747	-0.252898	1.40112	0.135645	0.142522	1.36313	0.0334669	0.161412	1.16588	0.0431786	-0.098876
A0A072VCN6	tr|A0A072VCN6|A0A072VCN6_MEDTR Uncharacterized protein OS=Medicago truncatula OX=3880 GN=25481896 PE=4 SV=1	1.24011	0.0144213	0.817985	25.2432	26.0612	1.16708	0.130955	0.402686	0.0960822	0.848958	-0.0833216	2.21019	0.0443916	0.190748	2.60131	0.0370467	0.118787	2.31039	0.00947092	0.141462
G7L2C7;G7IWM3	tr|G7L2C7|G7L2C7_MEDTR 60S ribosomal protein L7 OS=Medicago truncatula OX=3880 GN=11410884 PE=2 SV=1	2.45	0.000761056	0.817519	25.2856	26.1032	0.38381	0.559553	-0.180815	1.6257	0.0654732	-0.481187	1.8469	0.152896	0.118726	0.308221	0.496455	0.0367193	2.08191	0.00712258	0.162188
A0A072VN57;A0A072UGF4	tr|A0A072VN57|A0A072VN57_MEDTR Group 1 family glycosyltransferase OS=Medicago truncatula OX=3880 GN=MTR_2g102283 PE=4 SV=1	2.32346	0.00135839	0.817015	25.9132	26.7302	1.52967	0.0513844	0.630125	0.644312	0.538538	0.106549	0.199235	0.712093	0.0429695	0.028405	0.924854	0.0058682	1.40191	0.00582073	-0.220767
A0A072VKB9;A0A072VJM7;A0A072VLE7;A0A072VVZ1	tr|A0A072VKB9|A0A072VKB9_MEDTR RING/U-box protein OS=Medicago truncatula OX=3880 GN=25484020 PE=4 SV=1;tr|A0A072VJM7|A0A072VJM7_MEDTR RING/U-box protein OS=Medicago truncatula OX=3880 GN=25484020 PE=4 SV=1;tr|A0A072VLE7|A0A072VLE7_MEDTR RING/U-box protein	1.47787	0.00831338	0.816554	25.0967	25.9133	nd	nd	nd	1.10086	0.0744706	-1.08292	nd	nd	nd	nd	nd	nd	nd	nd	nd
A0A072VVK4	tr|A0A072VVK4|A0A072VVK4_MEDTR Glutamate-ammonia ligase-like protein OS=Medicago truncatula OX=3880 GN=25483919 PE=3 SV=1	2.78935	0.000433333	0.816226	26.2528	27.069	nd	nd	nd	0.154298	0.758409	0.143406	nd	nd	nd	nd	nd	nd	nd	nd	nd
G7KMZ7	tr|G7KMZ7|G7KMZ7_MEDTR CHY zinc finger protein OS=Medicago truncatula OX=3880 GN=11437429 PE=4 SV=2	4.45277	4.62606e-05	0.816154	24.8923	25.7085	0.38885	0.53416	0.211176	1.75466	0.195177	-0.198515	nd	nd	nd	nd	nd	nd	nd	nd	nd
G7K139	tr|G7K139|G7K139_MEDTR LRR receptor-like kinase family protein OS=Medicago truncatula OX=3880 GN=11424811 PE=3 SV=2	1.58185	0.00658694	0.815928	25.7037	26.5197	1.73052	0.0683204	-0.396616	0.689539	0.332358	-0.260755	0.293274	0.834823	-0.0169456	0.198861	0.637264	-0.0252476	3.9473	0.000702204	-0.223876
A0A072TUF6;G7LHB6	tr|A0A072TUF6|A0A072TUF6_MEDTR p-loop nucleoside triphosphate hydrolase superfamily protein OS=Medicago truncatula OX=3880 GN=11441053 PE=3 SV=1;tr|G7LHB6|G7LHB6_MEDTR p-loop nucleoside triphosphate hydrolase superfamily protein OS=Medicago truncatula OX=3	2.93866	0.000348632	0.815916	24.7632	25.5791	0.656864	0.291911	0.354912	0.761477	0.335064	-0.224542	nd	nd	nd	nd	nd	nd	nd	nd	nd
G7IQH3;A0A072V7C5	tr|G7IQH3|G7IQH3_MEDTR Putative hydrolase OS=Medicago truncatula OX=3880 GN=11416205 PE=4 SV=1;tr|A0A072V7C5|A0A072V7C5_MEDTR RNA helicase SDE3-like protein OS=Medicago truncatula OX=3880 GN=11416205 PE=4 SV=1	3.14222	0.000160951	0.813694	25.0433	25.857	0.0512993	0.95257	0.0106284	0.614431	0.436111	-0.176202	nd	nd	nd	nd	nd	nd	nd	nd	nd
G7ZYQ6	tr|G7ZYQ6|G7ZYQ6_MEDTR Eukaryotic translation initiation factor 1A OS=Medicago truncatula OX=3880 GN=25500774 PE=3 SV=1	2.05031	0.00250734	0.812906	28.2718	29.0847	1.71517	0.0748073	-0.379687	1.01679	0.108366	-0.767572	0.344281	0.702973	0.0341004	1.80779	0.0290098	0.148809	0.569147	0.125118	-0.0696445
G7K795	tr|G7K795|G7K795_MEDTR Biotin/lipoyl attachment domain protein OS=Medicago truncatula OX=3880 GN=11425562 PE=4 SV=1	2.18423	0.00188825	0.812099	26.1077	26.9198	0.690295	0.328425	0.260906	0.194321	0.762298	-0.0822673	0.743407	0.30321	0.105229	0.0805123	0.799483	-0.0155226	1.7761	0.0148995	-0.133047
A0A072U218	tr|A0A072U218|A0A072U218_MEDTR Preprotein translocase subunit SecY OS=Medicago truncatula OX=3880 GN=25499111 PE=3 SV=1	2.35499	0.00110627	0.812058	23.3896	24.2017	nd	nd	nd	0.531487	0.404691	-0.257975	nd	nd	nd	nd	nd	nd	nd	nd	nd
G7IQ42	tr|G7IQ42|G7IQ42_MEDTR Nuclear inhibitor of protein phosphatase OS=Medicago truncatula OX=3880 GN=11406449 PE=4 SV=1	2.07545	0.00243916	0.811553	23.7615	24.5731	0.227027	0.721107	-0.119108	0.360941	0.526227	-0.229057	nd	nd	nd	nd	nd	nd	nd	nd	nd
G7KUJ6	tr|G7KUJ6|G7KUJ6_MEDTR Putative sugar phosphate transporter domain-containing protein OS=Medicago truncatula OX=3880 GN=11423413 PE=4 SV=2	2.03515	0.00256176	0.811004	23.7708	24.5818	nd	nd	nd	0.0593922	0.91478	-0.0300527	nd	nd	nd	nd	nd	nd	nd	nd	nd
A0A072U8A9;A0A072UA88;A0A072U8J6	tr|A0A072U8A9|A0A072U8A9_MEDTR Receptor-like protein OS=Medicago truncatula OX=3880 GN=25496243 PE=4 SV=1	1.21409	0.0154433	0.808709	25.2055	26.0142	nd	nd	nd	1.17979	0.119356	0.464654	nd	nd	nd	nd	nd	nd	nd	nd	nd
F4ZG55;A0A072UVA5;G7IRP1;A0A072VC64	tr|F4ZG55|F4ZG55_MEDTR HXXXD-type acyl-transferase family protein OS=Medicago truncatula OX=3880 GN=MaT6 PE=2 SV=1	1.91847	0.00340314	0.808575	26.6841	27.4927	0.747707	0.270132	0.322858	0.230244	0.760327	0.068028	0.223383	0.669273	0.0510513	1.85772	0.0160357	-0.188195	7.97934	0	-1.42096
A0A072UNQ2	tr|A0A072UNQ2|A0A072UNQ2_MEDTR Alpha amino-terminal protein methyltransferase OS=Medicago truncatula OX=3880 GN=25493345 PE=4 SV=1	3.50686	0.000113445	0.807789	24.7277	25.5355	0.742108	0.278097	-0.308412	0.164963	0.833001	-0.0450644	1.02517	0.375343	0.0729787	0.00118581	0.997507	0.000177145	3.44925	6.74847e-05	-0.379592
A0A072TGY3	tr|A0A072TGY3|A0A072TGY3_MEDTR Arginase family protein OS=Medicago truncatula OX=3880 GN=25480222 PE=3 SV=1	1.02616	0.025465	0.807292	28.4098	29.217	0.985269	0.116571	0.679835	3.26193	0.00235616	2.23021	1.0162	0.086591	0.239888	2.42615	0.000388298	0.64281	2.97622	1.42857e-05	0.629171
G7JZJ1	tr|G7JZJ1|G7JZJ1_MEDTR Putative selenoprotein. Rdx type OS=Medicago truncatula OX=3880 GN=11406323 PE=2 SV=1	2.09835	0.00217475	0.806075	24.5051	25.3112	nd	nd	nd	0.938366	0.142198	-0.589493	0.0446569	0.952098	-0.00626556	1.27866	0.1366	0.0782888	1.18237	0.0609185	-0.0822897
G7JVM7	tr|G7JVM7|G7JVM7_MEDTR Glutamyl-tRNA reductase-binding protein OS=Medicago truncatula OX=3880 GN=11434386 PE=4 SV=1	2.02156	0.00279489	0.805252	24.7104	25.5156	0.32136	0.614991	-0.165913	0.0284155	0.949998	-0.0171781	nd	nd	nd	nd	nd	nd	nd	nd	nd
G7ID76	tr|G7ID76|G7ID76_MEDTR TIME FOR coffee-like protein. putative OS=Medicago truncatula OX=3880 GN=11415129 PE=4 SV=1	1.26256	0.0138249	0.805111	25.3624	26.1675	2.15566	0.0433418	0.42397	0.237417	0.761602	0.0654001	1.02241	0.120205	0.189221	2.25287	0.00378523	0.288786	3.53139	1.30991e-05	0.45989
G7J415	tr|G7J415|G7J415_MEDTR Putative K domain-containing protein OS=Medicago truncatula OX=3880 GN=11436115 PE=4 SV=1	3.15422	0.000160731	0.805064	25.9287	26.7338	0.0953057	0.89388	-0.035977	0.91312	0.313998	-0.204631	0.582391	0.601164	0.0437733	1.30615	0.241989	0.0535352	2.7551	0.00498633	0.161352
A0A072VMY4;A0A072VYP4;A0A072VNH8;A0A072VMY0;A0A072VMG2;G7ICX6;A0A072VP41;A0A072VP46;A0A072VNI3;A0A072VMF7	tr|A0A072VMY4|A0A072VMY4_MEDTR Histone-lysine N-methyltransferase OS=Medicago truncatula OX=3880 GN=11427647 PE=4 SV=1;tr|A0A072VYP4|A0A072VYP4_MEDTR Histone-lysine N-methyltransferase OS=Medicago truncatula OX=3880 GN=11427647 PE=4 SV=1;tr|A0A072VNH8|A0A0	2.07629	0.00248874	0.80499	23.4573	24.2623	0.924534	0.273799	0.234505	1.48441	0.0987232	-0.389752	1.03454	0.149028	0.161057	1.49382	0.0414996	0.138974	1.73108	0.00682553	-0.180735
G7KYP9	tr|G7KYP9|G7KYP9_MEDTR Protein YIPF OS=Medicago truncatula OX=3880 GN=11434181 PE=3 SV=1	3.02628	0.000334634	0.804639	27.5533	28.3579	2.57995	0.0364502	-0.376802	1.34131	0.0969167	-0.460875	1.24824	0.190364	-0.122399	2.30468	0.0113207	-0.189458	2.78197	0.000387908	-0.307688
G7KGA8	tr|G7KGA8|G7KGA8_MEDTR Beta-galactosidase OS=Medicago truncatula OX=3880 GN=11405663 PE=3 SV=1	2.26301	0.00146271	0.804569	24.8341	25.6387	0.328886	0.576908	0.217714	0.00446813	0.982387	-0.0025506	1.16756	0.310218	0.0842957	0.00604168	0.985827	0.00116992	2.41004	0.00130328	-0.256604
A0A072UIX9;G7IRI9	tr|A0A072UIX9|A0A072UIX9_MEDTR Condensin complex subunit 2 OS=Medicago truncatula OX=3880 GN=25492165 PE=3 SV=1	1.42843	0.00935013	0.804383	23.4403	24.2447	0.632784	0.348807	0.267818	0.24121	0.671241	0.145822	nd	nd	nd	nd	nd	nd	nd	nd	nd
A0A072TXM1	tr|A0A072TXM1|A0A072TXM1_MEDTR Dentin sialophosphoprotein-like protein OS=Medicago truncatula OX=3880 GN=25500396 PE=4 SV=1	2.5387	0.00068849	0.80425	24.8337	25.638	0.655363	0.380678	0.217212	1.21522	0.160766	-0.324151	1.33413	0.0672179	0.220135	2.15299	0.00486011	0.269203	1.20185	0.00961715	0.199107
A0A072VG58;A0A072VGQ7	tr|A0A072VG58|A0A072VG58_MEDTR Putative FAD/NAD(P)-binding domain-containing protein OS=Medicago truncatula OX=3880 GN=25482690 PE=4 SV=1;tr|A0A072VGQ7|A0A072VGQ7_MEDTR Pyridine nucleotide-disulfide oxidoreductase domain protein OS=Medicago truncatula OX=3	2.1212	0.00218044	0.804101	24.0793	24.8834	0.174237	0.746325	-0.149684	0.485888	0.50437	-0.159389	nd	nd	nd	nd	nd	nd	nd	nd	nd
A0A072UD68;G7KN14	tr|A0A072UD68|A0A072UD68_MEDTR Peptidyl-prolyl cis-trans isomerase OS=Medicago truncatula OX=3880 GN=11433733 PE=3 SV=1;tr|G7KN14|G7KN14_MEDTR Peptidyl-prolyl cis-trans isomerase OS=Medicago truncatula OX=3880 GN=11433733 PE=3 SV=1	1.19519	0.0161635	0.804059	22.6982	23.5022	nd	nd	nd	0.314467	0.575407	-0.200919	0.943964	0.456559	0.0596531	1.64422	0.125462	0.0768628	5.01323	0	0.408881
G7JNK9;A0A072UMN4	tr|G7JNK9|G7JNK9_MEDTR Putative sas10 domain-containing protein OS=Medicago truncatula OX=3880 GN=11444542 PE=4 SV=1;tr|A0A072UMN4|A0A072UMN4_MEDTR Sas10/U3 ribonucleoprotein (UTP) family protein. putative OS=Medicago truncatula OX=3880 GN=11444542 PE=4 SV	2.06543	0.00251445	0.804011	26.4576	27.2616	0.139084	0.865267	0.0406431	1.48202	0.0599196	-0.623645	2.05492	0.0624215	0.173671	2.97312	0.00568006	0.211142	4.1516	6.72783e-05	0.33447
A0A072V4Z9;A0A072V6C2	tr|A0A072V4Z9|A0A072V4Z9_MEDTR Putative starch synthase OS=Medicago truncatula OX=3880 GN=25486162 PE=3 SV=1;tr|A0A072V6C2|A0A072V6C2_MEDTR Soluble starch synthase III-1 OS=Medicago truncatula OX=3880 GN=25486162 PE=3 SV=1	2.67484	0.000591602	0.803944	27.8646	28.6685	1.16069	0.622825	-0.0658887	1.81987	0.111136	-0.288026	1.87569	0.362766	-0.0648738	0.702158	0.411391	-0.0374358	2.17612	0.0183106	-0.114949
G7KUM1	tr|G7KUM1|G7KUM1_MEDTR Protein transport protein SEC23 OS=Medicago truncatula OX=3880 GN=MTR_7g110640 PE=3 SV=1	3.1635	0.000160804	0.803591	27.4099	28.2135	0.598091	0.334741	-0.324305	0.463058	0.566131	-0.120947	0.0705426	0.963553	0.00383457	0.51292	0.511057	-0.0298867	3.30705	0.00299921	-0.172222
I3T063	tr|I3T063|I3T063_MEDTR 60S ribosomal protein L7a OS=Medicago truncatula OX=3880 GN=25492826 PE=2 SV=1	3.30247	0.000148649	0.803433	29.536	30.3395	1.68212	0.0244146	1.11448	0.809993	0.288775	-0.262228	0.763585	0.378081	0.0808656	0.548829	0.439707	0.0365393	2.42147	0.00577862	0.162816
G7J7H1	tr|G7J7H1|G7J7H1_MEDTR Putative K domain-containing protein OS=Medicago truncatula OX=3880 GN=11423660 PE=4 SV=1	2.33753	0.00135532	0.803132	25.4414	26.2446	0.0650794	0.915131	0.0330315	0.770963	0.286373	-0.284946	0.31356	0.678115	0.0397923	0.694578	0.305938	0.0511644	3.10896	0.00162299	-0.210946
G7IE75	tr|G7IE75|G7IE75_MEDTR 50S ribosomal L18-like protein OS=Medicago truncatula OX=3880 GN=11445003 PE=4 SV=1	1.21197	0.0159629	0.803047	25.9074	26.7105	nd	nd	nd	0.234089	0.656967	-0.180823	0.138524	0.774062	0.0368427	0.0836542	0.726775	0.0272377	0.282438	0.219522	0.0606782
A0A072V4V9	tr|A0A072V4V9|A0A072V4V9_MEDTR SIT4 phosphatase-associated family protein OS=Medicago truncatula OX=3880 GN=MTR_2g029960 PE=4 SV=1	1.09546	0.0205386	0.80224	22.1366	22.9389	nd	nd	nd	nd	nd	nd	nd	nd	nd	nd	nd	nd	nd	nd	nd
G7J434	tr|G7J434|G7J434_MEDTR Ubiquitin-fold modifier-conjugating enzyme 1 OS=Medicago truncatula OX=3880 GN=11426822 PE=3 SV=1	2.13175	0.00217523	0.801772	26.9974	27.7992	0.9021	0.239586	-0.284744	1.81431	0.0742578	-0.379034	1.40534	0.0242415	-0.348838	2.10335	0.0124929	-0.193471	2.70433	0.000256193	-0.376798
A0A072UUB8;A0A072US89	tr|A0A072UUB8|A0A072UUB8_MEDTR Oligopeptide transporter OPT family protein OS=Medicago truncatula OX=3880 GN=25494324 PE=4 SV=1;tr|A0A072US89|A0A072US89_MEDTR Oligopeptide transporter OPT family protein OS=Medicago truncatula OX=3880 GN=25494324 PE=4 SV=1	2.41007	0.00108665	0.801531	26.4124	27.2139	0.479847	0.447239	0.251698	0.284296	0.646061	0.133288	0.457732	0.330458	0.138875	1.12682	0.0185567	-0.257215	1.49477	0.0035736	0.256274
G7LBM3	tr|G7LBM3|G7LBM3_MEDTR Putative hydroquinone glucosyltransferase OS=Medicago truncatula OX=3880 GN=11433487 PE=4 SV=1	1.45729	0.00900886	0.8	25.4832	26.2832	1.09339	0.242442	0.224964	0.457678	0.472367	-0.214352	nd	nd	nd	nd	nd	nd	nd	nd	nd
A0A072VUE3	tr|A0A072VUE3|A0A072VUE3_MEDTR Homogentisate phytyltransferase OS=Medicago truncatula OX=3880 GN=25483545 PE=4 SV=1	2.76324	0.000574721	0.799313	25.1224	25.9217	0.529109	0.42483	0.23993	0.392221	0.51831	0.201713	nd	nd	nd	nd	nd	nd	nd	nd	nd
G7L736	tr|G7L736|G7L736_MEDTR Defensin MtDef4.2 OS=Medicago truncatula OX=3880 GN=11430877 PE=1 SV=1	0.642302	0.0771418	0.799257	29.4973	30.2966	1.0667	0.110027	0.60282	0.0606684	0.887626	-0.106086	0.226187	0.554511	-0.101674	0.925828	0.0151803	0.382412	0.755954	0.0180794	0.216163
G7LGR8	tr|G7LGR8|G7LGR8_MEDTR Inositol polyphosphate multikinase OS=Medicago truncatula OX=3880 GN=MTR_8g039530 PE=3 SV=1	2.81202	0.00042723	0.7991	24.9965	25.7956	1.51775	0.0732693	-0.457507	1.5602	0.155295	-0.257186	nd	nd	nd	nd	nd	nd	nd	nd	nd
A0A072UZG5	tr|A0A072UZG5|A0A072UZG5_MEDTR Methyltransferase/nucleic acid-binding protein OS=Medicago truncatula OX=3880 GN=25493300 PE=4 SV=1	4.68673	4.86618e-05	0.798987	26.8991	27.6981	0.185824	0.794884	0.072511	0.714524	0.364725	-0.209968	0.36844	0.773233	0.0236149	0.445061	0.501154	0.0319328	3.5998	0.00179451	0.189765
G7JSU2	tr|G7JSU2|G7JSU2_MEDTR CCCH-type zinc finger protein. putative OS=Medicago truncatula OX=3880 GN=11445471 PE=4 SV=1	1.73898	0.00480415	0.798811	23.5638	24.3626	0.00987652	0.980179	-0.00318527	0.0318428	0.955849	-0.00948429	nd	nd	nd	nd	nd	nd	nd	nd	nd
G7ZZF5	tr|G7ZZF5|G7ZZF5_MEDTR Transmembrane protein. putative OS=Medicago truncatula OX=3880 GN=25488552 PE=4 SV=1	1.72842	0.00497663	0.798483	24.9829	25.7814	0.528905	0.343698	0.41249	0.649309	0.328287	-0.296415	nd	nd	nd	nd	nd	nd	nd	nd	nd
G7JSK2	tr|G7JSK2|G7JSK2_MEDTR BTB/POZ domain plant protein OS=Medicago truncatula OX=3880 GN=MTR_4g061670 PE=4 SV=2	2.29831	0.0014488	0.797779	23.6609	24.4587	nd	nd	nd	1.73579	0.0349783	-0.711743	nd	nd	nd	nd	nd	nd	nd	nd	nd
A0A072VPG7	tr|A0A072VPG7|A0A072VPG7_MEDTR XS domain protein OS=Medicago truncatula OX=3880 GN=MTR_1g103730 PE=4 SV=1	1.71564	0.0051596	0.796784	23.4542	24.251	0.171115	0.745104	0.161338	0.432892	0.452412	-0.280197	2.22746	0.0472198	0.18539	0.782774	0.0436315	0.214209	1.91235	0.00466907	0.196014
G7IS62	tr|G7IS62|G7IS62_MEDTR Putative K domain-containing protein OS=Medicago truncatula OX=3880 GN=11423591 PE=4 SV=1	4.99028	5.46448e-05	0.796679	26.2055	27.0022	0.0462983	0.948632	0.0143388	0.0636946	0.916512	-0.0250626	0.290447	0.766829	0.0261919	1.34156	0.0993773	0.092628	2.51581	0.00731866	0.14852
A0A072UKR4;A0A072UJ17	tr|A0A072UKR4|A0A072UKR4_MEDTR Hexosyltransferase OS=Medicago truncatula OX=3880 GN=25492133 PE=3 SV=1;tr|A0A072UJ17|A0A072UJ17_MEDTR Hexosyltransferase OS=Medicago truncatula OX=3880 GN=25492133 PE=3 SV=1	0.983879	0.0288853	0.795979	22.9307	23.7267	nd	nd	nd	0.146778	0.768262	0.1394	nd	nd	nd	nd	nd	nd	nd	nd	nd
G7ZZ57	tr|G7ZZ57|G7ZZ57_MEDTR Proline-rich spliceosome-associated family protein. putative OS=Medicago truncatula OX=3880 GN=25495576 PE=4 SV=1	3.79891	0.000103835	0.795818	25.0006	25.7964	0.452068	0.623878	-0.102634	0.129669	0.884964	0.0269923	0.472986	0.495909	0.0689136	0.635492	0.149345	0.0989491	0.889431	0.0558059	-0.0962875
G7KUJ1	tr|G7KUJ1|G7KUJ1_MEDTR S-adenosylmethionine synthase OS=Medicago truncatula OX=3880 GN=MTR_7g110310 PE=3 SV=1	2.88801	0.000402424	0.795726	31.6051	32.4008	0.94447	0.36034	-0.163081	0.935654	0.339953	-0.178838	1.68829	0.0196919	-0.317242	2.38649	0.00780214	-0.21175	6.04677	0	-1.14169
G7JC21;A0A072V1M4;A0A072V0E1;A0A072TRB5	tr|G7JC21|G7JC21_MEDTR FAD/NAD(P)-binding oxidoreductase family protein OS=Medicago truncatula OX=3880 GN=11427111 PE=4 SV=2;tr|A0A072V1M4|A0A072V1M4_MEDTR FAD/NAD(P)-binding oxidoreductase family protein OS=Medicago truncatula OX=3880 GN=11427111 PE=4 SV=	3.59574	0.000116757	0.795359	25.5634	26.3588	1.91622	0.0287833	-0.641686	3.42297	0.0144397	-0.446876	0.0221842	0.962137	0.00684353	0.398351	0.322727	-0.0603046	0.894146	0.0222738	-0.162093
A0A072VE77	tr|A0A072VE77|A0A072VE77_MEDTR Putative CRAL-TRIO lipid binding domain. CRAL/TRIO domain-containing protein OS=Medicago truncatula OX=3880 GN=25482129 PE=4 SV=1	2.1363	0.0021727	0.795141	23.5939	24.389	0.267286	0.638204	-0.201705	0.498348	0.424133	-0.255451	nd	nd	nd	nd	nd	nd	nd	nd	nd
G7KBK7	tr|G7KBK7|G7KBK7_MEDTR Chaperone DnaJ-domain protein OS=Medicago truncatula OX=3880 GN=11437135 PE=4 SV=1	3.97829	7.60456e-05	0.79496	28.3177	29.1127	0.0227913	0.964379	0.0119565	1.39113	0.163365	-0.27536	1.94846	0.118727	0.132596	2.78447	0.0530971	0.101138	2.25897	0.0168256	0.117112
I3SZT9;A0A072U695	tr|I3SZT9|I3SZT9_MEDTR Multiprotein bridging factor 1b-like protein OS=Medicago truncatula OX=3880 GN=25487434 PE=2 SV=1	1.55433	0.00736415	0.794566	26.3333	27.1279	0.834505	0.229352	0.339895	0.192081	0.723648	0.132295	0.259599	0.45378	-0.16024	0.215186	0.372564	0.081431	1.70266	0.000559023	0.447084
G7J5Q0	tr|G7J5Q0|G7J5Q0_MEDTR Seven transmembrane domain protein OS=Medicago truncatula OX=3880 GN=11432293 PE=2 SV=1	1.30432	0.0126586	0.793999	27.1482	27.9422	1.55077	0.0671761	0.472356	0.0198787	0.95896	0.0153327	nd	nd	nd	nd	nd	nd	nd	nd	nd
G7L8C7	tr|G7L8C7|G7L8C7_MEDTR Putative transcription factor Trihelix family OS=Medicago truncatula OX=3880 GN=11420703 PE=4 SV=1	2.897	0.000403076	0.793819	26.6293	27.4231	0.124968	0.885311	0.0314973	1.26627	0.141525	-0.345245	0.205914	0.77218	0.0290387	0.0563582	0.879457	0.00854397	3.92263	0.000197938	-0.300693
G7KWQ3	tr|G7KWQ3|G7KWQ3_MEDTR Methyltransferase OS=Medicago truncatula OX=3880 GN=11414150 PE=3 SV=2	1.47479	0.00847811	0.793627	22.9747	23.7683	0.206041	0.67314	0.319803	0.16825	0.74787	-0.133827	nd	nd	nd	nd	nd	nd	nd	nd	nd
G7K8P9	tr|G7K8P9|G7K8P9_MEDTR Microtubule associated protein. MAP65/ASE1 family protein OS=Medicago truncatula OX=3880 GN=11436648 PE=4 SV=1	3.09582	0.000245366	0.792759	29.078	29.8708	0.10896	0.898567	-0.0285301	0.105994	0.898593	-0.0242028	1.41749	0.221775	-0.1044	0.738935	0.259794	-0.0583215	4.14393	1.22392e-05	-0.371597
A0A072TWB7;A0A072TXY7	tr|A0A072TWB7|A0A072TWB7_MEDTR Substrate carrier family protein OS=Medicago truncatula OX=3880 GN=25497591 PE=3 SV=1;tr|A0A072TXY7|A0A072TXY7_MEDTR Substrate carrier family protein OS=Medicago truncatula OX=3880 GN=25497591 PE=3 SV=1	1.76069	0.00477263	0.792338	23.8818	24.6742	nd	nd	nd	0.916214	0.180148	-0.435481	nd	nd	nd	nd	nd	nd	nd	nd	nd
A0A072UR08;G7K775	tr|A0A072UR08|A0A072UR08_MEDTR Chromatin remodeling complex subunit OS=Medicago truncatula OX=3880 GN=11435042 PE=4 SV=1;tr|G7K775|G7K775_MEDTR Chromatin remodeling complex subunit OS=Medicago truncatula OX=3880 GN=11435042 PE=4 SV=2	1.55135	0.00704233	0.791437	22.3911	23.1825	nd	nd	nd	0.14764	0.808324	-0.0717201	nd	nd	nd	nd	nd	nd	nd	nd	nd
G7KEQ1	tr|G7KEQ1|G7KEQ1_MEDTR Putative transcription factor WRKY family OS=Medicago truncatula OX=3880 GN=11423747 PE=4 SV=1	1.34304	0.0116846	0.791408	23.8926	24.684	2.18968	0.022832	0.636177	0.246643	0.686899	0.119433	1.17871	0.0466426	0.304761	1.87103	0.00234339	0.404174	0.45901	0.0536871	0.166314
G7KDK7;A0A072W1Q3;G7L9K5	tr|G7KDK7|G7KDK7_MEDTR Nucleolar RNA-associated protein. putative OS=Medicago truncatula OX=3880 GN=11413629 PE=3 SV=1	2.93209	0.000386354	0.790941	25.285	26.076	0.717733	0.46425	0.140002	0.996171	0.215978	-0.298048	0.208584	0.924913	-0.00732581	0.938135	0.416163	0.0350025	0.552691	0.564778	0.0147941
A0A072UF32;G7JWF0;G7KDQ2	tr|A0A072UF32|A0A072UF32_MEDTR Translation initiation factor IF-2 OS=Medicago truncatula OX=3880 GN=MTR_5g032140 PE=3 SV=1;tr|G7JWF0|G7JWF0_MEDTR Translation initiation factor IF-2 OS=Medicago truncatula OX=3880 GN=MTR_5g032140 PE=3 SV=2	2.84257	0.00043145	0.790108	28.7514	29.5415	0.616983	0.317705	-0.34126	0.689592	0.352765	-0.232945	0.548351	0.298725	0.134502	1.29598	0.0492609	0.136593	4.21872	0	0.710511
G7KCB0	tr|G7KCB0|G7KCB0_MEDTR Cellulose synthase-like protein OS=Medicago truncatula OX=3880 GN=11424821 PE=3 SV=1	1.6267	0.00620622	0.789859	24.6724	25.4623	1.99122	0.0217536	-0.853236	0.120783	0.870733	0.0363331	nd	nd	nd	nd	nd	nd	nd	nd	nd
G7KAW7	tr|G7KAW7|G7KAW7_MEDTR Putative eukaryotic rRNA processing OS=Medicago truncatula OX=3880 GN=11416706 PE=4 SV=2	1.52859	0.00797946	0.788461	24.6175	25.406	1.75301	0.0461181	0.533847	0.736891	0.283512	-0.311912	0.266907	0.790087	0.023365	0.113648	0.820064	-0.0112405	4.36044	3.06765e-05	0.352844
A0A072VG04;A0A072V657	tr|A0A072VG04|A0A072VG04_MEDTR Myb transcription factor OS=Medicago truncatula OX=3880 GN=25486339 PE=4 SV=1;tr|A0A072V657|A0A072V657_MEDTR Myb transcription factor OS=Medicago truncatula OX=3880 GN=25486339 PE=4 SV=1	1.68318	0.00572844	0.788202	23.6413	24.4295	0.160945	0.767249	0.141079	0.451813	0.494748	-0.1882	nd	nd	nd	nd	nd	nd	nd	nd	nd
G7JB70	tr|G7JB70|G7JB70_MEDTR Anthranilate synthase alpha 1 OS=Medicago truncatula OX=3880 GN=11422605 PE=4 SV=1	1.22997	0.0147013	0.788058	22.1625	22.9506	0.0709935	0.895859	-0.0596835	0.126643	0.828673	-0.0687644	nd	nd	nd	nd	nd	nd	nd	nd	nd
G7KTR7	tr|G7KTR7|G7KTR7_MEDTR Putative transcription factor interactor and regulator LIM family OS=Medicago truncatula OX=3880 GN=11430027 PE=4 SV=2	3.82255	0.000103712	0.788012	25.2706	26.0586	0.403334	0.598289	0.133595	0.112245	0.890764	-0.0272226	2.12503	0.023361	0.243513	3.17885	0.00193426	0.278664	4.51508	0	0.547011
G7K0S5;A0A072UQR0;A0A072UEU0;A0A072UFI1	tr|G7K0S5|G7K0S5_MEDTR Nucleotidyltransferase OS=Medicago truncatula OX=3880 GN=11434409 PE=4 SV=2;tr|A0A072UQR0|A0A072UQR0_MEDTR Nucleotidyltransferase OS=Medicago truncatula OX=3880 GN=11434409 PE=4 SV=1;tr|A0A072UEU0|A0A072UEU0_MEDTR Nucleotidyltransfer	3.7996	0.000102504	0.78776	26.6159	27.4036	0.318196	0.567639	-0.255157	0.170291	0.816026	-0.0539207	1.01106	0.116476	0.195666	0.156163	0.569186	0.0405657	0.0814928	0.645861	0.0191408
G7JW46	tr|G7JW46|G7JW46_MEDTR GDP-fucose O-fucosyltransferase-like protein OS=Medicago truncatula OX=3880 GN=MTR_5g012770 PE=4 SV=1	0.516633	0.118788	0.787107	23.1416	23.9287	nd	nd	nd	0.126149	0.777528	-0.223501	nd	nd	nd	nd	nd	nd	nd	nd	nd
G7KWP5;A0A072TWC2	tr|G7KWP5|G7KWP5_MEDTR Glucan synthase-like protein OS=Medicago truncatula OX=3880 GN=11416270 PE=4 SV=2;tr|A0A072TWC2|A0A072TWC2_MEDTR Glucan synthase-like protein OS=Medicago truncatula OX=3880 GN=11416270 PE=4 SV=1	3.40237	0.000152099	0.785909	23.9673	24.7532	0.112863	0.918073	-0.0183894	0.909131	0.361858	-0.168667	nd	nd	nd	nd	nd	nd	nd	nd	nd
I3T0T7	tr|I3T0T7|I3T0T7_MEDTR Putative mitochondrial import receptor subunit Tom22 OS=Medicago truncatula OX=3880 GN=25484212 PE=2 SV=1	1.54571	0.00765845	0.785561	28.3577	29.1432	0.404241	0.515034	-0.223924	0.60313	0.382953	-0.239042	0.594734	0.451876	0.0713691	0.251375	0.575395	-0.0295613	1.34325	0.0208946	0.130847
A0A072V2I1	tr|A0A072V2I1|A0A072V2I1_MEDTR Dual specificity phosphatase domain protein OS=Medicago truncatula OX=3880 GN=25489853 PE=4 SV=1	2.86493	0.00043385	0.785077	25.893	26.678	0.0147156	0.973606	-0.00691986	0.594421	0.615628	-0.0801764	0.71565	0.313998	0.103518	0.124357	0.726922	0.0200191	1.43529	0.00840028	-0.18674
A0A072ULP3;G7JQJ4	tr|A0A072ULP3|A0A072ULP3_MEDTR S-acyltransferase OS=Medicago truncatula OX=3880 GN=11437726 PE=3 SV=1;tr|G7JQJ4|G7JQJ4_MEDTR S-acyltransferase OS=Medicago truncatula OX=3880 GN=11437726 PE=3 SV=2	2.41566	0.00109536	0.784472	24.1689	24.9534	0.842595	0.274143	0.261766	0.0187662	0.965582	-0.00905991	0.646785	0.290944	0.121412	0.431353	0.306504	-0.0615609	1.30771	0.00578539	0.234682
A0A072ULQ6;I3S3J8	tr|A0A072ULQ6|A0A072ULQ6_MEDTR Gamma-secretase subunit Aph-1. putative OS=Medicago truncatula OX=3880 GN=MTR_4g067050 PE=4 SV=1;tr|I3S3J8|I3S3J8_MEDTR Gamma-secretase subunit Aph-1. putative OS=Medicago truncatula OX=3880 GN=MTR_4g067050 PE=2 SV=1	1.21185	0.0161582	0.784317	25.3225	26.1068	0.217682	0.673096	-0.251137	0.866535	0.160219	-0.621473	nd	nd	nd	nd	nd	nd	nd	nd	nd
G7JGS6;I3SUN3	tr|G7JGS6|G7JGS6_MEDTR Cytochrome C oxidase. subunit VIb family protein OS=Medicago truncatula OX=3880 GN=11437300 PE=4 SV=1;tr|I3SUN3|I3SUN3_MEDTR Cytochrome C oxidase. subunit VIb family protein OS=Medicago truncatula OX=3880 GN=11437300 PE=2 SV=1	2.48835	0.000846914	0.783718	26.0538	26.8375	0.994675	0.155783	0.429439	0.119866	0.848779	-0.0528998	1.39144	0.11627	-0.156878	0.164049	0.657135	-0.0252199	1.94344	0.00633802	0.174217
G7I853	tr|G7I853|G7I853_MEDTR Cyclin H. putative OS=Medicago truncatula OX=3880 GN=11415666 PE=3 SV=2	2.8501	0.000429245	0.783193	25.9422	26.7254	0.0662539	0.895984	0.0721849	0.766719	0.272977	-0.313145	nd	nd	nd	nd	nd	nd	nd	nd	nd
G7K1U1;G7K1U4	tr|G7K1U1|G7K1U1_MEDTR CCAAT-binding factor OS=Medicago truncatula OX=3880 GN=11435382 PE=4 SV=1	2.14125	0.00217664	0.783134	24.219	25.0022	0.541853	0.439609	0.215276	0.128647	0.83229	-0.0617752	0.0904282	0.86164	0.0212996	0.529136	0.240942	-0.0716351	0.546456	0.0773935	0.103051
A0A072UMB1;A0A072UMB5	tr|A0A072UMB1|A0A072UMB1_MEDTR Dirigent protein OS=Medicago truncatula OX=3880 GN=25492801 PE=3 SV=1	1.12364	0.0203018	0.782081	24.8862	25.6683	0.604442	0.353546	-0.282795	0.236554	0.649708	0.190135	2.73552	0.00259529	0.434492	0.741889	0.159705	0.0861371	2.44581	0.000934408	-0.274692
A0A072V1E3;G7JPX9	tr|A0A072V1E3|A0A072V1E3_MEDTR Nuclear protein ZAP. related protein. putative OS=Medicago truncatula OX=3880 GN=11445374 PE=4 SV=1;tr|G7JPX9|G7JPX9_MEDTR Nuclear protein ZAP. related protein. putative OS=Medicago truncatula OX=3880 GN=11445374 PE=4 SV=2	1.17115	0.0178187	0.781978	22.9999	23.7818	0.517736	0.476398	-0.186632	0.724566	0.320317	-0.260736	nd	nd	nd	nd	nd	nd	nd	nd	nd
A0A072USD5;A0A072UGG2;A0A072UI36;A0A072UGB1	tr|A0A072USD5|A0A072USD5_MEDTR tRNA-specific adenosine deaminase OS=Medicago truncatula OX=3880 GN=25491390 PE=3 SV=1;tr|A0A072UGG2|A0A072UGG2_MEDTR tRNA-specific adenosine deaminase OS=Medicago truncatula OX=3880 GN=25491390 PE=3 SV=1;tr|A0A072UI36|A0A072	3.1806	0.000205869	0.781822	24.323	25.1048	2.21954	0.074025	0.296384	0.747917	0.304705	-0.270668	0.734363	0.15801	-0.208021	0.421567	0.151897	0.137771	0.375403	0.136004	0.0834144
G7LIU3;A0A072TVT2	tr|G7LIU3|G7LIU3_MEDTR RNA recognition motif 1 in plant MEI2-like protein OS=Medicago truncatula OX=3880 GN=11427537 PE=4 SV=1;tr|A0A072TVT2|A0A072TVT2_MEDTR Putative RNA recognition motif 2. nucleotide-binding alpha-beta plait domain-containing protein OS	3.18872	0.000206709	0.781821	26.4948	27.2766	0.480368	0.524397	0.161467	1.14765	0.413591	0.121366	nd	nd	nd	nd	nd	nd	nd	nd	nd
[truncated: 13,429 more rows]

## Sheet: Nod-up_sanc-down
			Dataset 1											Dataset 2
[truncated: 177 more rows]

[truncated: 13 more sheets: Nod-down_sanc-up, Lb, Lb nomenclature, NCR, Lignin, LRR, GST, PR-proteins, AM-Enzymes, Defense GOBP, Defense_others, Senescence, raw_data]
