# Supplementary material for: Inhibition of rhizobial cheaters by the host Medicago truncatula involves repression of symbiotic functions and induction of defense
Source: New Phytol. 2025 Sep 5;248(3):1458–74. doi: 10.1111/nph.70494 (PMC12489286; doi:10.1111/nph.70494)
Supplement: Supplementary file 5 — Table S4 Rhizobial proteome analysis under sanctioning in Medicago truncatula nodules. [file NPH-248-1458-s005.xlsx]

## Sheet: General Infos
New Phytologist Supporting Information
Article title: Inhibition of rhizobial cheaters by the host Medicago truncatula involves repression of symbiotic functions and induction of defense
Authors: Min Chen, Axelle Raisin, Natalie Judkins, Pierre-Marie Allard, Emmanuel Défossez, Michael Stumpe, Inmaculada Yruela, Manuel Becana, Didier Reinhardt
Article acceptance date: 29 July 2025
Table S4. Rhizobial proteome analysis under sanctioning in M. truncatula nodules

## Sheet: All Proteins
			Dataset 1											Dataset 2
Protein ID	Fasta headers	Gene name	-log10 p-val. nod. vs free	q-val. nod vs free	log2 nod-free	level free	level nod	-log10 p-val. nifH. vs wt	q-val. nifH vs wt	log2 nifH-wt	-log10 p-val. arg. vs cont.	q-val. arg. vs cont.	log2 arg-cont.	-log10 p-val. nifH. vs wt	q-val. nifH vs wt	log2 nifH-wt	-log10 p-val. arg. vs cont.	q-val. arg. vs cont.	log2 arg-cont.	-log10 p-val. HN vs cont.	q-val. HN vs cont.	log2 HN-cont.
SMa0829	SM2011_a0829|ID:35918020|nifK| NifK nitrogenase molybdenum-iron protein beta chain [Sinorhizobium meliloti 2011]	nifK	nd	nd	nd	nd	7.00476	5.08568	0	-4.31855	2.04444	0.0980899	-0.3199	2.93511	0	-1.94947	3.81922	0	-1.12644	5.91974	0	-2.54205		detected only in nodules
SMa0827	SM2011_a0827|ID:35918008|nifD| NifD nitrogenase molybdenum-iron protein alpha chain [Sinorhizobium meliloti 2011]	nifD	nd	nd	nd	nd	6.70939	4.78591	0	-4.816	1.67917	0.116297	-0.339791	3.00388	0	-1.95942	3.79655	0	-1.11474	5.70216	0	-2.33174
SMa0817	SM2011_a0817|ID:35917972|fixC| FixC oxidoreductase [Sinorhizobium meliloti 2011]	fixC	nd	nd	nd	nd	5.37863	0.100562	0.872091	0.047204	2.69984	0.0319716	-0.645696	0.0583876	0.874901	0.0281082	3.87209	0	-1.05049	5.29689	0	-1.87705		significantly downregulated
SMa0819	SM2011_a0819|ID:35917980|fixB| FixB electron transfer flavoprotein alpha chain [Sinorhizobium meliloti 2011]	fixB	nd	nd	nd	nd	5.28986	1.39982	0.0380462	0.590643	2.87946	0.03184	-0.570405	0.544446	0.231924	0.195981	3.30161	0.000346939	-0.883514	5.38534	0	-1.70998
SMa0816	SM2011_a0816|ID:35917964|fixX| FixX ferredoxin-like protein [Sinorhizobium meliloti 2011]	fixX	nd	nd	nd	nd	4.70426	0.531887	0.31944	-0.335871	2.57528	0.0253929	-0.788319	0.272372	0.488392	-0.117401	4.34002	0	-1.18344	5.24337	0	-1.86269		significantly upregulated
SMa0814	SM2011_a0814|ID:35917940|nifB| NifB FeMo cofactor biosynthesis protein [Sinorhizobium meliloti 2011]	nifB	nd	nd	nd	nd	4.59412	0.168893	0.823249	0.0563517	1.03556	0.260844	-0.236233	1.42013	0.0475317	0.24878	2.82747	0.000831609	-0.426156	5.48998	0	-1.25235
SMa0810	SM2011_a0810|ID:35917932|fixU| FixU nitrogen fixation protein [Sinorhizobium meliloti 2011]	fixU	nd	nd	nd	nd	4.53419	0.547891	0.290299	-0.383172	4.1572	0.0113684	-0.678274	1.27748	0.0752321	-0.213863	3.72317	0.000149451	-0.510454	4.61808	0	-0.764771
SMc01774	SM2011_c01774|ID:35966844| Hypothetical protein signal peptide [Sinorhizobium meliloti 2011]		nd	nd	nd	nd	4.17203	0.391998	0.457635	0.272264	1.20505	0.11088	0.599148	2.61708	0.000941176	-0.586883	3.6801	0.000294372	-0.683874	3.53585	0	-1.10771
SMa0834	SM2011_a0834|ID:35918040|fdxB| FdxB ferredoxin III [Sinorhizobium meliloti 2011]	fdxB	nd	nd	nd	nd	3.98451	4.35607	0	-3.38709	0.0715377	0.875061	-0.0525105	2.96986	0.000432432	-1.10235	3.16747	0.000295652	-0.865255	5.06528	0	-1.3409
SMa0831	SM2011_a0831|ID:35918032|nifX| NifX iron-molybdenum cluster-binding protein [Sinorhizobium meliloti 2011]	nifX	nd	nd	nd	nd	3.15678	4.38769	0	-2.80244	0.154457	0.726479	0.24091	3.39233	0	-0.958212	2.40634	0.0010791	-0.468775	5.2376	0	-1.18587
SMb21295	SM2011_b21295|ID:35936485| Putative small heat shock protein,hsp20 family [Sinorhizobium meliloti 2011]		nd	nd	nd	nd	3.06896	2.05108	0.00425556	-0.961581	5.50626	0.0181333	-0.691608	1.94648	0.010351	-0.361916	3.66907	0.000236111	-0.618163	6.18118	0	-2.17609
SMb20611	SM2011_b20611|ID:35938304|dctA| C4-dicarboxylate transport protein [Sinorhizobium meliloti 2011]	dctA	nd	nd	nd	nd	2.93716	0.608274	0.295714	0.292972	2.29487	0.0624686	-0.426943	2.38727	0.000735043	-0.842199	3.89202	0	-1.26546	6.49397	0	-3.04485
SMb20745	SM2011_b20745|ID:35938110|glnII| Glutamate-ammonia ligase [Sinorhizobium meliloti 2011]	glnII	nd	nd	nd	nd	2.76999	3.38585	0	1.30794	0.0264071	0.941123	0.0388124	3.35073	0.000617886	0.668954	0.849659	0.151551	-0.0843887	6.36095	0	-1.32194
SMc02464	SM2011_c02464|ID:35969279|sdhD| putative succinate dehydrogenase membrane anchor subunit [Sinorhizobium meliloti 2011]	sdhD	nd	nd	nd	nd	2.30171	0.209961	0.764397	0.0766675	0.721968	0.293598	-0.323269	1.35764	0.011433	-0.595719	2.67854	0.000196532	-0.942186	4.19863	0	-2.09446
SMa0830	SM2011_a0830|ID:35918028|nifE| NifE nitrogenase molybdenum-cofactor synthesis protein [Sinorhizobium meliloti 2011]	nifE	nd	nd	nd	nd	2.28981	3.4992	0	-2.44751	0.137069	0.764339	-0.150094	2.77038	0.00150663	-0.484536	2.41259	0.0014296	-0.418778	4.39898	0	-0.7255
SMc00870	SM2011_c00870|ID:35966363|atpE| putative ATP synthase subunit C transmembrane protein [Sinorhizobium meliloti 2011]	atpE	nd	nd	nd	nd	2.24539	nd	nd	nd	2.3488	0.0188182	1.52973	0.717521	0.060219	0.682134	0.491079	0.0522628	0.419038	0.536415	0.0167929	0.442593
SMb20962	SM2011_b20962|ID:35937223|thiD| putative phoshomethylpyrimidine kinase [Sinorhizobium meliloti 2011]	thiD	nd	nd	nd	nd	2.18942	1.27132	0.0552946	-0.538181	2.29919	0.0298667	-0.898334	1.1969	0.0555663	-0.27095	3.72761	0.000118056	-0.452998	5.02587	0	-1.06647
SMc00286	SM2011_c00286|ID:35967542| Calcium-binding protein [Sinorhizobium meliloti 2011]		nd	nd	nd	nd	2.08581	0.351331	0.53378	0.199706	0.0859525	0.838873	0.0933254	1.4102	0.165564	-0.126046	1.13841	0.0448882	0.153811	1.51018	0.00776718	0.186049
SMc00268	SM2011_c00268|ID:35967517| Dehydrogenase [Sinorhizobium meliloti 2011]		nd	nd	nd	nd	2.02523	0.348657	0.428398	-0.568704	1.20054	0.0843037	-0.919132	nd	nd	nd	nd	nd	nd	nd	nd	nd
SMc00346	SM2011_c00346|ID:35965610| putative transmembrane protein [Sinorhizobium meliloti 2011]		nd	nd	nd	nd	1.84333	0.535675	0.261344	-0.532376	1.43735	0.0663491	-0.817486	2.07297	0.00222434	-0.678953	3.27984	0.000267717	-0.785128	3.98404	0	-1.36758
SMc04350	SM2011_c04350|ID:35968005|macA| Putative macrolide-specific efflux protein [Sinorhizobium meliloti 2011]	macA	nd	nd	nd	nd	1.7313	0.404128	0.574305	0.129495	0.0947847	0.812739	0.147542	0.41295	0.445476	-0.0913754	3.17671	0.000197044	-0.513279	5.55134	0	-1.18716
SMc02726	SM2011_c02726|ID:35968415|shmR| Hemin-binding outer membrane receptor [Sinorhizobium meliloti 2011]	shmR	nd	nd	nd	nd	1.69504	4.29753	0	1.32225	0.315062	0.52577	-0.351742	1.17585	0.0776647	0.225043	0.0495574	0.86191	0.0116761	2.45567	0.000388145	0.339388
SMb21293	SM2011_b21293|ID:35936481|guaD1| Putative guanine deaminase [Sinorhizobium meliloti 2011]	guaD1	nd	nd	nd	nd	1.69253	nd	nd	nd	nd	nd	nd	nd	nd	nd	nd	nd	nd	nd	nd	nd
SMc01362	SM2011_c01362|ID:35966965| putative transmembrane protein [Sinorhizobium meliloti 2011]		nd	nd	nd	nd	1.41347	0.0946695	0.854555	0.0956519	0.539194	0.340242	-0.441829	nd	nd	nd	nd	nd	nd	nd	nd	nd
SMc00329	SM2011_c00329|ID:35965588|irr| Putative iron response regulator [Sinorhizobium meliloti 2011]	irr	nd	nd	nd	nd	1.40929	nd	nd	nd	0.799256	0.154427	-1.17429	0.945029	0.0887036	-0.255718	2.70852	0.000389853	-0.549647	7.46707	0	-1.5196
SMc03939	SM2011_c03939|ID:35969011|pntAb| putative NAD(P) transhydrogenase subunit alpha part 2 transmembrane protein [Sinorhizobium meliloti 2011]	pntAb	nd	nd	nd	nd	1.39251	nd	nd	nd	nd	nd	nd	1.86173	0.00502774	-0.54784	3.01232	0.000139059	-0.623557	3.9594	0	-1.13934
SMc00791	SM2011_c00791|ID:35966241| hypothetical protein [Sinorhizobium meliloti 2011]		nd	nd	nd	nd	1.36664	0.697543	0.142488	0.846618	3.21773	0.0189213	0.649246	3.271	0.000638655	0.699624	2.04849	0.00337148	0.316872	3.5426	1.38018e-05	0.491907
SMb20819	SM2011_b20819|ID:35935877|mocE| Putative ferredoxin of the Rieseke type [Sinorhizobium meliloti 2011]	mocE	nd	nd	nd	nd	1.32186	nd	nd	nd	nd	nd	nd	0.549773	0.196876	-0.243908	2.82242	0.000680412	-0.451807	4.24307	0	-0.799877
SMc03259	SM2011_c03259|ID:35973120| Putative dihydrodipicolinate synthetase [Sinorhizobium meliloti 2011]		nd	nd	nd	nd	1.31674	0.438187	0.448024	0.228264	2.0267	0.0334615	-1.0945	2.29308	0.0215048	0.240053	0.717921	0.152768	-0.0905805	0.685475	0.0606314	-0.105078
SMc00949	SM2011_c00949|ID:35967442| hypothetical protein [Sinorhizobium meliloti 2011]		nd	nd	nd	nd	1.22828	nd	nd	nd	nd	nd	nd	0.406635	0.540306	0.0632188	3.04405	0.000121212	-0.569615	5.17136	0	-1.47898
SMc02882	SM2011_c02882|ID:35965527| Putative transmembrane protein [Sinorhizobium meliloti 2011]		nd	nd	nd	nd	1.22788	0.424676	0.588931	0.113781	0.0458522	0.906831	-0.0559113	nd	nd	nd	nd	nd	nd	nd	nd	nd
SMc01657	SM2011_c01657|ID:35968260|fhuA2| Putative ferrichrome-iron receptor precursor protein [Sinorhizobium meliloti 2011]	fhuA2	nd	nd	nd	nd	1.22075	2.99703	0.000554217	0.798905	0.0271636	0.941982	-0.0314963	0.368076	0.553407	0.0636396	0.349377	0.363156	0.0558188	2.14616	0.0017027	0.252155
SMc03158	SM2011_c03158|ID:35969046|metI| putative D-methionine transport system permease protein MetI [Sinorhizobium meliloti 2011]	metI	nd	nd	nd	nd	1.18217	1.38851	0.0303205	-0.733889	1.13905	0.138714	-0.477044	nd	nd	nd	nd	nd	nd	nd	nd	nd
SMb20958	SM2011_b20958|ID:35937211|exoM| putative succinoglycan biosynthesis protein [Sinorhizobium meliloti 2011]	exoM	nd	nd	nd	nd	1.15376	nd	nd	nd	nd	nd	nd	nd	nd	nd	nd	nd	nd	nd	nd	nd
SMc04292	SM2011_c04292|ID:35967980|cyaF3| putative adenylate/guanylate cyclase [Sinorhizobium meliloti 2011]	cyaF3	nd	nd	nd	nd	1.11009	2.07784	0	6.03179	nd	nd	nd	nd	nd	nd	nd	nd	nd	nd	nd	nd
SMc00371	SM2011_c00371|ID:35965649| hypothetical protein [Sinorhizobium meliloti 2011]		nd	nd	nd	nd	1.06676	1.24185	0.0370073	0.826129	1.44555	0.0696652	0.755394	2.05915	0.00676631	0.409402	1.74471	0.00280385	0.397379	4.8455	0	0.90698
SMc03839	SM2011_c03839|ID:35973306| putative transmembrane protein [Sinorhizobium meliloti 2011]		nd	nd	nd	nd	1.05193	2.23719	0.000966184	1.37699	0.294978	0.6152	0.160742	nd	nd	nd	nd	nd	nd	nd	nd	nd
SMb20592	SM2011_b20592|ID:35938266|rpoE8| RNA polymerase sigma factor,ECF subfamily protein [Sinorhizobium meliloti 2011]	rpoE8	nd	nd	nd	nd	1.04258	2.23685	0.00449315	-0.767205	1.25617	0.0921898	-0.71415	0.794887	0.133991	-0.221729	1.91003	0.00281196	-0.359704	3.55772	0	-1.5564
SMa0796	SM2011_a0796|ID:35917892| aldehyde dehydrogenase [Sinorhizobium meliloti 2011]		nd	nd	nd	nd	1.03079	0.536407	0.502535	0.13181	0.18116	0.71803	-0.153642	0.00113036	0.998432	0.000169595	0.208301	0.683783	-0.0202355	6.8894	0	-0.861839
SMa0793	SM2011_a0793|ID:35917880| hypothetical protein [Sinorhizobium meliloti 2011]		nd	nd	nd	nd	0.99959	0.580944	0.2432	0.473946	0.147261	0.791047	-0.0714395	0.0273122	0.960425	-0.00611619	1.53767	0.0104547	-0.253286	4.03691	0	-1.07421
SMa0873	SM2011_a0873|ID:35918147|nifN| NifN Nitrogenase Fe-Mo cofactor biosynthesis protein [Sinorhizobium meliloti 2011]	nifN	nd	nd	nd	nd	0.93669	3.43166	0	1.79355	0.567959	0.492061	0.147115	3.48628	0	0.894021	4.48193	0.000276423	-0.5423	5.67766	0	-0.964877
SMb20427	SM2011_b20427|ID:35935445|ehuA| ABC-type ectoine/hydroxyectoine transport system,ATP binding protein [Sinorhizobium meliloti 2011]	ehuA	nd	nd	nd	nd	0.840066	2.38332	0.00103093	-1.18103	1.25546	0.0718653	-1.07641	0.759722	0.0928024	-0.34036	1.24838	0.00911181	-0.340008	4.77488	0	-1.1901
SMc02463	SM2011_c02463|ID:35973059|sdhC| putative succinate dehydrogenase cytochrome B-556 subunit transmembrane protein [Sinorhizobium meliloti 2011]	sdhC	nd	nd	nd	nd	0.831876	2.57062	0	-1.49036	0.647431	0.245938	-0.672564	nd	nd	nd	nd	nd	nd	nd	nd	nd
SMc00601	SM2011_c00601|ID:35966786|pgsA| putative CDP-diacylglycerol--glycerol-3-phosphate 3-phosphatidyltransferase transmembrane protein [Sinorhizobium meliloti 2011]	pgsA	nd	nd	nd	nd	0.825553	0.216781	0.593	-0.954004	2.89617	0.0143902	-0.822565	nd	nd	nd	nd	nd	nd	nd	nd	nd
SMc03900	SM2011_c03900|ID:35973383|ndvA| Beta-1-->2glucan export ATP-binding protein [Sinorhizobium meliloti 2011]	ndvA	nd	nd	nd	nd	0.666312	0.706243	0.187966	-0.445055	0.0917782	0.852224	0.0571311	2.03627	0.0204823	0.265306	1.71484	0.0122639	0.220881	3.69474	1.23561e-05	0.407527
SMc03806	SM2011_c03806|ID:35973253|glnK| putative nitrogen regulatory protein PII 2 [Sinorhizobium meliloti 2011]	glnK	nd	nd	nd	nd	0.665483	3.897	0	1.47528	1.56704	0.0647327	0.696837	0.925638	0.0701706	-0.31917	1.57676	0.00213289	0.568077	0.138291	0.359625	-0.0562243
SMc04249	SM2011_c04249|ID:35967814| Putative TRAP-type permease [Sinorhizobium meliloti 2011]		nd	nd	nd	nd	0.630495	nd	nd	nd	1.17103	0.128839	-0.502222	nd	nd	nd	nd	nd	nd	nd	nd	nd
SMa1345	SM2011_a1345|ID:35919451| ABC transporter ATP-binding protein,involved in amino acid or peptide transport [Sinorhizobium meliloti 2011]		nd	nd	nd	nd	0.589808	0.0148379	0.967628	-0.0105232	0.0773176	0.865628	-0.0560009	nd	nd	nd	nd	nd	nd	nd	nd	nd
SMc01416	SM2011_c01416|ID:35968045| hypothetical protein [Sinorhizobium meliloti 2011]		nd	nd	nd	nd	0.579021	1.91673	0.00373913	-1.38931	2.0423	0.0392632	-0.859338	2.85547	0.000717949	-0.682911	3.94432	0	-0.829836	5.41642	0	-1.5205
SMc02085	SM2011_c02085|ID:35967243|exbB| putative biopolymer transport transmembrane protein [Sinorhizobium meliloti 2011]	exbB	nd	nd	nd	nd	0.555303	0.849058	0.190323	-0.304711	0.0403366	0.920338	-0.0388734	0.143688	0.69226	0.0713041	0.609226	0.0686652	-0.19888	1.33061	0.000935094	0.558591
SMc03811	SM2011_c03811|ID:35973261| hypothetical protein [Sinorhizobium meliloti 2011]		nd	nd	nd	nd	0.534017	nd	nd	nd	0.496134	0.34015	0.60508	nd	nd	nd	nd	nd	nd	nd	nd	nd
SMb20865	SM2011_b20865|ID:35937398| hypothetical protein [Sinorhizobium meliloti 2011]		nd	nd	nd	nd	0.49345	0.205639	0.680711	-0.196208	2.36786	0.0250598	-0.92336	nd	nd	nd	nd	nd	nd	nd	nd	nd
SMc01548	SM2011_c01548|ID:35968298| hypothetical protein [Sinorhizobium meliloti 2011]		nd	nd	nd	nd	0.49041	nd	nd	nd	nd	nd	nd	0.904073	0.481795	-0.056487	0.520927	0.417762	-0.0395439	1.70308	0.00961147	-0.160528
SMb20005	SM2011_b20005|ID:35934455|gst15| Putative glutathione S-transferase [Sinorhizobium meliloti 2011]	gst15	nd	nd	nd	nd	0.367245	nd	nd	nd	nd	nd	nd	nd	nd	nd	nd	nd	nd	nd	nd	nd
SMc04319	SM2011_c04319|ID:35967990| Putative cold shock protein [Sinorhizobium meliloti 2011]		nd	nd	nd	nd	0.363157	0.22082	0.708512	0.117392	0.21095	0.683585	-0.16714	0.47631	0.336444	-0.129251	2.42174	0.000489388	-0.620577	4.232	0	-1.04322
SMa6103	SM2011_a6103|ID:35916958| hypothetical protein [Sinorhizobium meliloti 2011]		nd	nd	nd	nd	0.341702	nd	nd	nd	2.92538	0.0168696	-1.87523	nd	nd	nd	nd	nd	nd	nd	nd	nd
SMc04263	SM2011_c04263|ID:35967831| Putative sodium:alanine symporter family protein [Sinorhizobium meliloti 2011]		nd	nd	nd	nd	0.340681	0.839852	0.124651	0.531566	1.08941	0.169098	-0.384863	nd	nd	nd	nd	nd	nd	nd	nd	nd
SMc02383	SM2011_c02383|ID:35966620| putative transmembrane protein [Sinorhizobium meliloti 2011]		nd	nd	nd	nd	0.310607	0.797637	0.151585	-0.466483	0.184981	0.741855	-0.104567	nd	nd	nd	nd	nd	nd	nd	nd	nd
SMc00566	SM2011_c00566|ID:35966742| putative transmembrane protein [Sinorhizobium meliloti 2011]		nd	nd	nd	nd	0.296587	nd	nd	nd	nd	nd	nd	nd	nd	nd	nd	nd	nd	nd	nd	nd
SMb20818	SM2011_b20818|ID:35935875|mocD| Hydrocarbon oxygenase,required for rhizopine catabolism [Sinorhizobium meliloti 2011]	mocD	nd	nd	nd	nd	0.283712	1.22548	0.0259408	-1.43523	2.91589	0.012	-1.35386	3.41667	0.000929032	-0.435448	2.85814	0.00153525	-0.320169	4.21622	0	-0.675524
SMc00095	SM2011_c00095|ID:35966506|betI| Transcriptional repressor of bet operon,TetR family [Sinorhizobium meliloti 2011]	betI	nd	nd	nd	nd	0.241013	nd	nd	nd	nd	nd	nd	nd	nd	nd	nd	nd	nd	nd	nd	nd
SMb20820	SM2011_b20820|ID:35935879|mocF| Putative ferredoxin reductase [Sinorhizobium meliloti 2011]	mocF	nd	nd	nd	nd	0.179339	1.95072	0.00618886	-0.907913	0.715629	0.25684	-0.432754	nd	nd	nd	nd	nd	nd	nd	nd	nd
SMb20425	SM2011_b20425|ID:35935441| Putative transcriptional regulator [Sinorhizobium meliloti 2011]		nd	nd	nd	nd	0.173527	2.2098	0.00106383	-1.58113	1.70002	0.0667053	-0.571769	nd	nd	nd	nd	nd	nd	nd	nd	nd
SMa0518	SM2011_a0518|ID:35917083| hypothetical protein [Sinorhizobium meliloti 2011]		nd	nd	nd	nd	0.1196	0.0967811	0.881588	-0.0422997	nd	nd	nd	nd	nd	nd	nd	nd	nd	nd	nd	nd
SMc04248	SM2011_c04248|ID:35967813| putative transmembrane protein [Sinorhizobium meliloti 2011]		nd	nd	nd	nd	0.103221	0.835243	0.274476	-0.207218	1.68028	0.0724564	-0.512107	nd	nd	nd	nd	nd	nd	nd	nd	nd
SMc01024	SM2011_c01024|ID:35967151| putative transmembrane protein [Sinorhizobium meliloti 2011]		nd	nd	nd	nd	0.0711193	0.269326	0.67381	-0.118558	0.927841	0.182053	-0.454925	nd	nd	nd	nd	nd	nd	nd	nd	nd
SMc04351	SM2011_c04351|ID:35968006|macB| Putative macrolide export ATP-binding/permease protein [Sinorhizobium meliloti 2011]	macB	nd	nd	nd	nd	-0.0307249	1.00344	0.120235	0.378208	1.48016	0.0792151	-0.576367	0.994815	0.12369	-0.189478	3.06158	0.00105156	-0.373545	3.51169	0	-0.536185
SMb21415	SM2011_b21415|ID:35937614| Putative oxidoreductase,oxygen dependent,FAD-dependent protein [Sinorhizobium meliloti 2011]		nd	nd	nd	nd	-0.0380764	nd	nd	nd	nd	nd	nd	nd	nd	nd	nd	nd	nd	nd	nd	nd
SMa0855	SM2011_a0855|ID:35918100|nodP1| NodP1 ATP-sulfurylase small subunit [Sinorhizobium meliloti 2011];SM2011_b21223|ID:35936320|nodP2| Putative sulfate adenylyltransferase subunit 2 protein [Sinorhizobium meliloti 2011]	nodP1	nd	nd	nd	nd	-0.0577864	2.09183	0.00385882	-0.972498	2.36724	0.0335844	-0.758191	1.89618	0.00767946	-0.43512	2.11206	0.0028715	-0.322308	1.91577	0.000932699	-0.334836
SMb20070	SM2011_b20070|ID:35934622| Putative sulfate permease [Sinorhizobium meliloti 2011]		nd	nd	nd	nd	-0.0710049	nd	nd	nd	nd	nd	nd	nd	nd	nd	nd	nd	nd	nd	nd	nd
SMb21441	SM2011_b21441|ID:35937682| hypothetical protein [Sinorhizobium meliloti 2011]		nd	nd	nd	nd	-0.136877	3.37786	0	-1.92239	2.63254	0.0138824	-1.18395	2.38764	0.0056658	-0.372441	3.0936	0.00142877	-0.330108	0.488506	0.0931087	-0.0966766
SMb21449	SM2011_b21449|ID:35937698|gst12| putative glutathione S-transferase [Sinorhizobium meliloti 2011]	gst12	nd	nd	nd	nd	-0.149219	2.87617	0	-1.36482	2.73358	0.0126102	-1.17258	2.10656	0.056256	-0.178775	2.50056	0.0132556	-0.174049	2.75415	0.000534684	-0.284791
SMc04054	SM2011_c04054|ID:35968980| hypothetical protein [Sinorhizobium meliloti 2011]		nd	nd	nd	nd	-0.171769	0.264708	0.552286	0.419356	0.717539	0.249356	0.462849	0.784445	0.369486	-0.0820812	0.00410031	0.992556	-0.000481129	0.674254	0.0654443	-0.100799
SMa0803	SM2011_a0803|ID:35917912| ABC transporter,ATP-binding protein [Sinorhizobium meliloti 2011]		nd	nd	nd	nd	-0.172257	0.590613	0.214462	0.612375	0.903145	0.236543	0.326836	nd	nd	nd	nd	nd	nd	nd	nd	nd
SMb20903	SM2011_b20903|ID:35937502| ABC sugar transporter,permease component,likely transports mannose,L-lyxose,glucose and sorbose [Sinorhizobium meliloti 2011]		nd	nd	nd	nd	-0.208898	nd	nd	nd	nd	nd	nd	nd	nd	nd	nd	nd	nd	nd	nd	nd
SMb20522	SM2011_b20522|ID:35935693| hypothetical protein [Sinorhizobium meliloti 2011]		nd	nd	nd	nd	-0.249013	3.13195	0	-2.01001	0.528946	0.366597	-0.362664	1.4423	0.0428208	-0.258982	2.70338	0.00116416	-0.401742	1.93646	0.00115522	-0.315052
SM2011AM_1335	SM2011AM_1335|ID:35915738| conserved protein of unknown function [Sinorhizobium meliloti 2011]		nd	nd	nd	nd	-0.25031	nd	nd	nd	0.442156	0.432461	-0.336327	nd	nd	nd	nd	nd	nd	nd	nd	nd
SMc01869	SM2011_c01869|ID:35968137| putative MFS permease [Sinorhizobium meliloti 2011]		nd	nd	nd	nd	-0.268625	0.519967	0.33754	-0.311802	2.84606	0.0131429	-1.02326	nd	nd	nd	nd	nd	nd	nd	nd	nd
SMc01704	SM2011_c01704|ID:35965861| putative transmembrane protein [Sinorhizobium meliloti 2011]		nd	nd	nd	nd	-0.271481	2.22555	0.0035817	-0.924078	1.7965	0.072	-0.466192	nd	nd	nd	nd	nd	nd	nd	nd	nd
SMc02021	SM2011_c02021|ID:35968583| Putative organic acid ABC transporter,periplasmic solute-binding component [Sinorhizobium meliloti 2011]		nd	nd	nd	nd	-0.323384	2.58858	0.000541176	1.06548	1.79854	0.0655484	0.5664	0.141861	0.773224	-0.0364726	1.59733	0.00483647	0.353762	4.26899	0	1.06797
SMc02124	SM2011_c02124|ID:35967191|cysI| Putative sulfite reductase [Sinorhizobium meliloti 2011]	cysI	nd	nd	nd	nd	-0.332387	2.60741	0.00196899	-0.771138	2.20787	0.0551128	-0.54611	nd	nd	nd	nd	nd	nd	nd	nd	nd
SMa2253	SM2011_a2253|ID:35922155| hypothetical protein [Sinorhizobium meliloti 2011]		nd	nd	nd	nd	-0.382143	nd	nd	nd	1.10945	0.110359	-0.724609	nd	nd	nd	nd	nd	nd	nd	nd	nd
SMa0773	SM2011_a0773|ID:35917816|noeA| NoeA host specific nodulation protein [Sinorhizobium meliloti 2011]	noeA	nd	nd	nd	nd	-0.39354	1.26692	0.145839	0.243885	1.01529	0.153742	-0.512682	nd	nd	nd	nd	nd	nd	nd	nd	nd
SMc04147	SM2011_c04147|ID:35965398| Putative amino-acid permease [Sinorhizobium meliloti 2011]		nd	nd	nd	nd	-0.398202	1.69747	0.00820211	1.0763	0.0583264	0.894408	-0.0417798	nd	nd	nd	nd	nd	nd	nd	nd	nd
SMc01964	SM2011_c01964|ID:35968542| Putative spermidine/putrescine transport system permease ABC transporter [Sinorhizobium meliloti 2011]		nd	nd	nd	nd	-0.444995	nd	nd	nd	0.0621979	0.866087	0.138157	nd	nd	nd	nd	nd	nd	nd	nd	nd
SMc02800	SM2011_c02800|ID:35973451|parA| putative chromosome partitioning protein ParA [Sinorhizobium meliloti 2011]	parA	nd	nd	nd	nd	-0.498441	0.392182	0.501839	0.200412	1.28091	0.09684	-0.624314	nd	nd	nd	nd	nd	nd	nd	nd	nd
SMc01927	SM2011_c01927|ID:35966930|nuoN| putative NADH dehydrogenase I chain N transmembrane protein [Sinorhizobium meliloti 2011]	nuoN	nd	nd	nd	nd	-0.525971	3.48559	0	1.83094	0.215624	0.725012	0.0971515	nd	nd	nd	nd	nd	nd	nd	nd	nd
SMc00083	SM2011_c00083|ID:35966484| Hypothetical protein [Sinorhizobium meliloti 2011]		nd	nd	nd	nd	-0.545027	3.08017	0	2.0332	0.300264	0.615433	0.156488	nd	nd	nd	nd	nd	nd	nd	nd	nd
SMc02220	SM2011_c02220|ID:35965962| putative transmembrane protein [Sinorhizobium meliloti 2011]		nd	nd	nd	nd	-0.572412	0.13237	0.760524	-0.325133	0.394091	0.466497	-0.324511	nd	nd	nd	nd	nd	nd	nd	nd	nd
SMb20336	SM2011_b20336|ID:35935215| hypothetical protein [Sinorhizobium meliloti 2011]		nd	nd	nd	nd	-0.577789	2.15673	0.00151181	1.245	0.602198	0.343326	-0.323308	0.810084	0.324208	-0.0937324	1.36362	0.038819	-0.150437	6.1733	0	-0.399029
SMc00941	SM2011_c00941|ID:35967429| Hypothetical protein [Sinorhizobium meliloti 2011]		nd	nd	nd	nd	-0.590312	2.40855	0.000513966	-1.24914	2.0341	0.0429828	-0.735905	nd	nd	nd	nd	nd	nd	nd	nd	nd
SMa0678	SM2011_a0678|ID:35917513| Putative amino acid transporter [Sinorhizobium meliloti 2011]		nd	nd	nd	nd	-0.595729	1.74465	0.0394922	-0.394253	0.982015	0.174319	-0.443171	nd	nd	nd	nd	nd	nd	nd	nd	nd
SMb20431	SM2011_b20431|ID:35935453|eutA| Putative ectoine utilization protein [Sinorhizobium meliloti 2011]	eutA	nd	nd	nd	nd	-0.599866	0.597849	0.557947	0.0983362	0.543487	0.392964	0.275787	nd	nd	nd	nd	nd	nd	nd	nd	nd
SMa0250	SM2011_a0250|ID:35916537|gntB| TRAP-type large permease component,required for growth on gluconate [Sinorhizobium meliloti 2011]	gntB	nd	nd	nd	nd	-0.602338	0.270717	0.508463	0.852236	1.80071	0.0912945	-0.384164	nd	nd	nd	nd	nd	nd	nd	nd	nd
SMa2053	SM2011_a2053|ID:35921588| MocE-like protein [Sinorhizobium meliloti 2011]		nd	nd	nd	nd	-0.613732	nd	nd	nd	nd	nd	nd	1.72697	0.00765471	-0.495462	0.550202	0.105557	0.148744	0.223575	0.224455	-0.0731359
SMb20866	SM2011_b20866|ID:35937400| hypothetical protein [Sinorhizobium meliloti 2011]		nd	nd	nd	nd	-0.616069	2.04702	0.000522727	-2.8688	1.28066	0.0943446	-0.643552	0.168913	0.700199	-0.0539686	1.78899	0.00600149	-0.288352	2.74707	1.23804e-05	-0.550552
SMb20714	SM2011_b20714|ID:35938060|iatP| Putative myo-inositol ABC transporter,permease component [Sinorhizobium meliloti 2011]	iatP	nd	nd	nd	nd	-0.622137	nd	nd	nd	0.226426	0.653955	-0.203612	nd	nd	nd	nd	nd	nd	nd	nd	nd
SMc03097	SM2011_c03097|ID:35969188| hypothetical protein [Sinorhizobium meliloti 2011]		nd	nd	nd	nd	-0.630049	1.8734	0.0260394	0.460954	0.387535	0.498596	0.254293	nd	nd	nd	nd	nd	nd	nd	nd	nd
SMb20430	SM2011_b20430|ID:35935451|ehuD| ABC-type ectoine/hydroxyectoine transport system,permease component [Sinorhizobium meliloti 2011]	ehuD	nd	nd	nd	nd	-0.649206	nd	nd	nd	0.481731	0.353291	-0.566423	nd	nd	nd	nd	nd	nd	nd	nd	nd
SMb21691	SM2011_b21691|ID:35938216| Alkanesulfonate monooxygenase [Sinorhizobium meliloti 2011]		nd	nd	nd	nd	-0.683539	1.66608	0.00495718	-1.84567	0.714844	0.245577	-0.487424	2.971	0.000567164	-0.778686	0.108643	0.654031	0.0350443	3.83124	0	-0.984234
SMa1327	SM2011_a1327|ID:35919399| hypothetical protein [Sinorhizobium meliloti 2011]		nd	nd	nd	nd	-0.731074	nd	nd	nd	0.420975	0.416519	0.466478	nd	nd	nd	nd	nd	nd	nd	nd	nd
SMa0799	SM2011_a0799|ID:35917900| ABC transporter,periplasmic solute-binding protein [Sinorhizobium meliloti 2011]		nd	nd	nd	nd	-0.742752	1.69332	0.0196323	0.654878	1.52134	0.0652059	0.735848	3.69954	0.00302913	0.32668	0.112702	0.852887	-0.00875688	4.18881	1.27499e-05	-0.38808
SMa0792	SM2011_a0792|ID:35917876| Putative hydrolase [Sinorhizobium meliloti 2011]		nd	nd	nd	nd	-0.742867	2.05442	0.0180598	0.496723	0.536907	0.450241	0.199056	nd	nd	nd	nd	nd	nd	nd	nd	nd
SMc03774	SM2011_c03774|ID:35973217| Putative acetyltransferase [Sinorhizobium meliloti 2011]		nd	nd	nd	nd	-0.757168	1.39017	0.0515965	-0.481041	0.198622	0.741971	-0.0918901	nd	nd	nd	nd	nd	nd	nd	nd	nd
SMc04150	SM2011_c04150|ID:35965391| hypothetical protein [Sinorhizobium meliloti 2011]		nd	nd	nd	nd	-0.770498	1.18099	0.0650916	0.542654	1.01372	0.153461	0.51983	0.0189214	0.969019	-0.00530934	3.35709	0.00104362	-0.346386	6.68096	0	-1.06191
SMc00257	SM2011_c00257|ID:35967505|ropB2| putative outer-membrane protein [Sinorhizobium meliloti 2011]	ropB2	nd	nd	nd	nd	-0.779833	nd	nd	nd	nd	nd	nd	nd	nd	nd	nd	nd	nd	nd	nd	nd
SMb21330	SM2011_b21330|ID:35936751| hypothetical protein [Sinorhizobium meliloti 2011]		nd	nd	nd	nd	-0.807179	nd	nd	nd	nd	nd	nd	0.337914	0.516294	0.079378	1.45482	0.00565946	0.364595	4.0243	0	0.718674
SMa0126	SM2011_a0126|ID:35916254| Hypothetical protein [Sinorhizobium meliloti 2011]		nd	nd	nd	nd	-0.818297	0.8864	0.0954545	-0.709301	0.305124	0.543772	-0.300373	nd	nd	nd	nd	nd	nd	nd	nd	nd
SMc01705	SM2011_c01705|ID:35965860| hypothetical protein [Sinorhizobium meliloti 2011]		nd	nd	nd	nd	-0.837232	1.96107	0.00765665	0.752416	1.0052	0.24156	0.273901	0.548463	0.250115	0.173795	0.31524	0.226907	0.117448	1.94113	0.000353901	0.469192
SMc00816	SM2011_c00816|ID:35966278| hypothetical protein [Sinorhizobium meliloti 2011]		nd	nd	nd	nd	-0.858476	1.98092	0.00604255	-0.837583	0.138063	0.76379	-0.143707	nd	nd	nd	nd	nd	nd	nd	nd	nd
SMc01145	SM2011_c01145|ID:35965749| Putative glyoxalase family protein [Sinorhizobium meliloti 2011]		nd	nd	nd	nd	-0.876996	nd	nd	nd	nd	nd	nd	nd	nd	nd	nd	nd	nd	nd	nd	nd
SMc00063	SM2011_c00063|ID:35966575| hypothetical protein [Sinorhizobium meliloti 2011]		nd	nd	nd	nd	-0.884021	1.99847	0.00221754	1.4245	2.98519	0.0130526	1.00498	0.612653	0.246281	0.157212	1.4789	0.0182802	0.205221	3.80348	0	0.70951
SMb20214	SM2011_b20214|ID:35934942| Short chain alcohol dehydrogenase/reductase [Sinorhizobium meliloti 2011]		nd	nd	nd	nd	-0.884512	0.371783	0.49816	0.228117	0.723621	0.286651	0.338014	1.35634	0.0154814	0.474333	0.147217	0.51182	0.0601368	1.68662	0.000265792	-0.674812
SMb20705	SM2011_b20705|ID:35938036| hypothetical protein [Sinorhizobium meliloti 2011]		nd	nd	nd	nd	-0.927561	nd	nd	nd	0.239973	0.616743	0.277713	nd	nd	nd	nd	nd	nd	nd	nd	nd
SMc02681	SM2011_c02681|ID:35968365|lgt| putative prolipoprotein diacylglyceryl transferase [Sinorhizobium meliloti 2011]	lgt	nd	nd	nd	nd	-0.94102	1.08907	0.0537811	0.824672	0.515916	0.460727	0.199553	nd	nd	nd	nd	nd	nd	nd	nd	nd
SMb21491	SM2011_b21491|ID:35937800| hypothetical protein [Sinorhizobium meliloti 2011]		nd	nd	nd	nd	-0.941211	1.60314	0.00909388	1.22098	0.224306	0.691652	-0.133699	0.724518	0.212547	0.158333	1.8943	0.00975402	0.22545	2.10295	0.001722	0.255176
SMc04033	SM2011_c04033|ID:35968950|pip3| Putative proline iminopeptidase [Sinorhizobium meliloti 2011]	pip3	nd	nd	nd	nd	-0.964689	nd	nd	nd	nd	nd	nd	nd	nd	nd	nd	nd	nd	nd	nd	nd
SMc03865	SM2011_c03865|ID:35973340| Putative amino-acid transport system permease ABC transporter [Sinorhizobium meliloti 2011]		nd	nd	nd	nd	-0.966539	0.202104	0.67987	0.216099	2.51085	0.0347925	-0.644379	nd	nd	nd	nd	nd	nd	nd	nd	nd
SMa1056	SM2011_a1056|ID:35918597| Transcriptional regulator,ArsR family [Sinorhizobium meliloti 2011]		nd	nd	nd	nd	-1.00262	nd	nd	nd	nd	nd	nd	nd	nd	nd	nd	nd	nd	nd	nd	nd
SMc02724	SM2011_c02724|ID:35968413| putative transmembrane protein [Sinorhizobium meliloti 2011]		nd	nd	nd	nd	-1.02174	0.513164	0.384497	0.247851	nd	nd	nd	nd	nd	nd	nd	nd	nd	nd	nd	nd
SMc02346	SM2011_c02346|ID:35968636| Putative glycine-betaine and choline ABC transporter,ATP-binding component [Sinorhizobium meliloti 2011]		nd	nd	nd	nd	-1.03617	1.40714	0.0166957	-1.46389	0.30762	0.539833	-0.311549	nd	nd	nd	nd	nd	nd	nd	nd	nd
SM2011AM_0654	SM2011AM_0654|ID:35965057| conserved protein of unknown function [Sinorhizobium meliloti 2011]		nd	nd	nd	nd	-1.04377	nd	nd	nd	0.18919	0.684784	-0.238501	nd	nd	nd	nd	nd	nd	nd	nd	nd
SMc03807	SM2011_c03807|ID:35973254|amtB| putative ammonium transporter [Sinorhizobium meliloti 2011]	amtB	nd	nd	nd	nd	-1.06011	1.73236	0.00380627	2.14112	nd	nd	nd	nd	nd	nd	nd	nd	nd	nd	nd	nd
SMa0017	SM2011_a0017|ID:35915945| Hypothetical protein [Sinorhizobium meliloti 2011]		nd	nd	nd	nd	-1.07023	nd	nd	nd	0.265465	0.60329	-0.236618	nd	nd	nd	nd	nd	nd	nd	nd	nd
SMa0510	SM2011_a0510|ID:35917070| putative D-isomer specific 2-hydroxyacid dehydrogenase [Sinorhizobium meliloti 2011]		nd	nd	nd	nd	-1.0718	nd	nd	nd	nd	nd	nd	nd	nd	nd	nd	nd	nd	nd	nd	nd
SMc02860	SM2011_c02860|ID:35965499| hypothetical protein [Sinorhizobium meliloti 2011]		nd	nd	nd	nd	-1.08304	2.18227	0	-2.22306	1.85342	0.0384396	-1.16948	nd	nd	nd	nd	nd	nd	nd	nd	nd
SMc00929	SM2011_c00929|ID:35966343| putative transcriptional regulator [Sinorhizobium meliloti 2011]		nd	nd	nd	nd	-1.11739	1.16361	0.0564069	-0.655292	0.783182	0.25553	-0.361547	nd	nd	nd	nd	nd	nd	nd	nd	nd
SMb21123	SM2011_b21123|ID:35936262| putative membrane-anchored protein,similar to putative translation initiation inhibitor [Sinorhizobium meliloti 2011]		nd	nd	nd	nd	-1.12379	nd	nd	nd	nd	nd	nd	3.54145	0.000550725	0.600064	0.864423	0.0707858	0.141025	4.29892	1.4089e-05	0.426479
SMa0563	SM2011_a0563|ID:35917152| aldo/keto reductase [Sinorhizobium meliloti 2011]		nd	nd	nd	nd	-1.1273	1.09246	0.0713109	-0.591506	1.12646	0.16404	-0.381247	nd	nd	nd	nd	nd	nd	nd	nd	nd
SMc01133	SM2011_c01133|ID:35965770| putative transmembrane protein [Sinorhizobium meliloti 2011]		nd	nd	nd	nd	-1.13476	nd	nd	nd	0.151757	0.765134	0.11385	2.11262	0.00516499	-0.452078	2.8833	0.000158508	-0.72064	4.30633	0	-0.963925
SMb20424	SM2011_b20424|ID:35935437| Succinate-semialdehyde dehydrogenase [NAD(P)+] [Sinorhizobium meliloti 2011]		nd	nd	nd	nd	-1.15093	1.19235	0.0829815	-0.414604	0.217184	0.688032	-0.14708	nd	nd	nd	nd	nd	nd	nd	nd	nd
SMc01512	SM2011_c01512|ID:35968463|hmuT| Putative hemin binding periplasmic transmembrane protein [Sinorhizobium meliloti 2011]	hmuT	nd	nd	nd	nd	-1.15668	1.78308	0.0157465	0.686458	0.570449	0.342451	0.368785	0.512869	0.36013	-0.109109	2.23406	0.00216246	-0.358646	6.01342	0	-1.39762
SMa0548	SM2011_a0548|ID:35917127| hypothetical protein [Sinorhizobium meliloti 2011]		nd	nd	nd	nd	-1.16733	nd	nd	nd	nd	nd	nd	nd	nd	nd	nd	nd	nd	nd	nd	nd
SMc03244	SM2011_c03244|ID:35973087| Hypothetical protein [Sinorhizobium meliloti 2011]		nd	nd	nd	nd	-1.18061	1.80765	0.0048564	-1.32532	nd	nd	nd	nd	nd	nd	nd	nd	nd	nd	nd	nd
SMa1672	SM2011_a1672|ID:35920390| hypothetical protein [Sinorhizobium meliloti 2011]		nd	nd	nd	nd	-1.18296	0.567046	0.232512	0.573048	0.603112	0.336475	-0.343743	1.58935	0.0863235	-0.170536	1.46426	0.02654	-0.174499	2.93719	0.000386575	-0.294276
SMa0374	SM2011_a0374|ID:35916769| dioxygenase/lyase [Sinorhizobium meliloti 2011]		nd	nd	nd	nd	-1.18518	nd	nd	nd	nd	nd	nd	nd	nd	nd	nd	nd	nd	nd	nd	nd
SMb20117	SM2011_b20117|ID:35934728| putative sugar transferase protein [Sinorhizobium meliloti 2011]		nd	nd	nd	nd	-1.1852	0.223803	0.701812	0.124344	2.00777	0.0596374	-0.517035	nd	nd	nd	nd	nd	nd	nd	nd	nd
SMc02159	SM2011_c02159|ID:35965894| Putative CDP-alcohol phosphatidyltransferase [Sinorhizobium meliloti 2011]		nd	nd	nd	nd	-1.19459	nd	nd	nd	nd	nd	nd	nd	nd	nd	nd	nd	nd	nd	nd	nd
SMc03179	SM2011_c03179|ID:35969075|phaA1| PH adaptation potassium efflux system transmembrane protein [Sinorhizobium meliloti 2011]	phaA1	nd	nd	nd	nd	-1.19972	nd	nd	nd	0.502275	0.342696	-0.554265	nd	nd	nd	nd	nd	nd	nd	nd	nd
SM2011AM_1356	SM2011AM_1356|ID:35934381| conserved protein of unknown function [Sinorhizobium meliloti 2011]		nd	nd	nd	nd	-1.2114	nd	nd	nd	5.13266	0	-1.45836	nd	nd	nd	nd	nd	nd	nd	nd	nd
SMb20588	SM2011_b20588|ID:35938258|pcaJ| Beta-ketoadipate succinyl-CoA transferase [Sinorhizobium meliloti 2011]	pcaJ	nd	nd	nd	nd	-1.22414	0.205898	0.738745	-0.101947	0.29235	0.602757	0.186219	nd	nd	nd	nd	nd	nd	nd	nd	nd
SMc02545	SM2011_c02545|ID:35966717| putative transmembrane protein [Sinorhizobium meliloti 2011]		nd	nd	nd	nd	-1.23107	nd	nd	nd	0.627514	0.437531	0.176024	nd	nd	nd	nd	nd	nd	nd	nd	nd
SMb20587	SM2011_b20587|ID:35938254|pcaI| Beta-ketoadipate succinyl-CoA transferase [Sinorhizobium meliloti 2011]	pcaI	nd	nd	nd	nd	-1.23795	1.04667	0.0799735	-0.563364	0.562243	0.344911	0.370746	nd	nd	nd	nd	nd	nd	nd	nd	nd
SMc02350	SM2011_c02350|ID:35968639| hypothetical protein [Sinorhizobium meliloti 2011]		nd	nd	nd	nd	-1.24502	1.20653	0.0280327	-1.35526	nd	nd	nd	3.24732	0.000685083	-0.596284	1.00436	0.0728269	-0.12612	6.27612	0	-1.31583
SMc01513	SM2011_c01513|ID:35968462|hmuS| Putative hemin transport protein [Sinorhizobium meliloti 2011]	hmuS	nd	nd	nd	nd	-1.25328	1.25074	0.0389663	0.756608	0.636948	0.259039	0.605584	nd	nd	nd	nd	nd	nd	nd	nd	nd
SMc01729	SM2011_c01729|ID:35965826| putative transmembrane protein [Sinorhizobium meliloti 2011]		nd	nd	nd	nd	-1.26145	nd	nd	nd	nd	nd	nd	nd	nd	nd	nd	nd	nd	nd	nd	nd
SMa0473	SM2011_a0473|ID:35917006| Putative plasmid stabilization system [Sinorhizobium meliloti 2011]		nd	nd	nd	nd	-1.2842	0.612716	0.295925	0.28826	0.128927	0.782704	0.116492	0.780913	0.41092	-0.0723939	3.59809	0.00143791	-0.306287	4.06707	0	-0.558079
SMb20283	SM2011_b20283|ID:35935096| putative spermidine/putrescine ABC transporter,permease component [Sinorhizobium meliloti 2011]		nd	nd	nd	nd	-1.28562	0.345741	0.590867	-0.143788	0.662869	0.291552	-0.392192	nd	nd	nd	nd	nd	nd	nd	nd	nd
SMb20062	SM2011_b20062|ID:35934606| hypothetical protein [Sinorhizobium meliloti 2011]		nd	nd	nd	nd	-1.28658	2.57469	0	1.13838	nd	nd	nd	nd	nd	nd	nd	nd	nd	nd	nd	nd
SMb21439	SM2011_b21439|ID:35937676| Putative endoribonuclease [Sinorhizobium meliloti 2011]		nd	nd	nd	nd	-1.28682	2.49917	0	1.573	1.23328	0.0790397	0.890657	0.266884	0.494722	-0.116201	0.491986	0.117859	0.151569	1.69583	0.000543296	-0.453559
SMa2363	SM2011_a2363|ID:35922552| Amidase [Sinorhizobium meliloti 2011]		nd	nd	nd	nd	-1.28889	nd	nd	nd	nd	nd	nd	nd	nd	nd	nd	nd	nd	nd	nd	nd
SMb20319	SM2011_b20319|ID:35935171| hypothetical protein [Sinorhizobium meliloti 2011]		nd	nd	nd	nd	-1.28961	1.08291	0.114085	0.354232	0.48908	0.502899	-0.165224	nd	nd	nd	nd	nd	nd	nd	nd	nd
SMc02506	SM2011_c02506|ID:35969230|sitD| Manganese ABC transporter permease [Sinorhizobium meliloti 2011]	sitD	nd	nd	nd	nd	-1.34006	0.610903	0.19615	0.651408	0.428721	0.451805	-0.302872	nd	nd	nd	nd	nd	nd	nd	nd	nd
SMa1797	SM2011_a1797|ID:35920813| Hypothetical protein [Sinorhizobium meliloti 2011]		nd	nd	nd	nd	-1.34854	nd	nd	nd	nd	nd	nd	nd	nd	nd	nd	nd	nd	nd	nd	nd
SMc01659	SM2011_c01659|ID:35968262| Putative ABC transporter,periplasmic component [Sinorhizobium meliloti 2011]		nd	nd	nd	nd	-1.35644	0.14409	0.767336	-0.166055	0.445482	0.616547	0.0948536	nd	nd	nd	nd	nd	nd	nd	nd	nd
SMc02016	SM2011_c02016|ID:35968577| Putative ferredoxin reductase [Sinorhizobium meliloti 2011]		nd	nd	nd	nd	-1.36427	0.64467	0.305954	0.252645	0.0725388	0.895994	0.02721	0.640191	0.105675	-0.423193	0.475192	0.0743055	-0.276048	0.340995	0.0644652	-0.225841
SMb20362	SM2011_b20362|ID:35935289| Inositol-phosphate phosphatase [Sinorhizobium meliloti 2011]		nd	nd	nd	nd	-1.38548	0.802276	0.172233	-0.378666	0.456242	0.464985	-0.233009	nd	nd	nd	nd	nd	nd	nd	nd	nd
SMc00964	SM2011_c00964|ID:35966431|bioB| Putative biotin transporter [Sinorhizobium meliloti 2011]	bioB	nd	nd	nd	nd	-1.38658	nd	nd	nd	nd	nd	nd	nd	nd	nd	nd	nd	nd	nd	nd	nd
SMc01463	SM2011_c01463|ID:35968101| hypothetical protein [Sinorhizobium meliloti 2011]		nd	nd	nd	nd	-1.40176	nd	nd	nd	1.6014	0.0717456	-0.570234	nd	nd	nd	nd	nd	nd	nd	nd	nd
SMc00800	SM2011_c00800|ID:35966253| putative transmembrane protein [Sinorhizobium meliloti 2011]		nd	nd	nd	nd	-1.41319	nd	nd	nd	2.16537	0.0633034	0.445416	0.399521	0.373256	0.131123	1.27362	0.00618669	0.412199	4.13602	0	1.19574
SMa1833	SM2011_a1833|ID:35920957| dehydrogenase [Sinorhizobium meliloti 2011]		nd	nd	nd	nd	-1.43935	nd	nd	nd	nd	nd	nd	nd	nd	nd	nd	nd	nd	nd	nd	nd
SMb20501	SM2011_b20501|ID:35935615| Putative transcriptional regulator [Sinorhizobium meliloti 2011]		nd	nd	nd	nd	-1.45064	0.785028	0.172177	-0.395751	2.00683	0.057289	-0.571073	nd	nd	nd	nd	nd	nd	nd	nd	nd
SMc02030	SM2011_c02030|ID:35968595| Transcription regulator LysR family [Sinorhizobium meliloti 2011]		nd	nd	nd	nd	-1.46009	nd	nd	nd	nd	nd	nd	nd	nd	nd	nd	nd	nd	nd	nd	nd
SMc03870	SM2011_c03870|ID:35973347|thiP| Thiamine transport system permease [Sinorhizobium meliloti 2011]	thiP	nd	nd	nd	nd	-1.47492	nd	nd	nd	0.216503	0.666494	-0.191668	nd	nd	nd	nd	nd	nd	nd	nd	nd
SMc00668	SM2011_c00668|ID:35968802| putative transmembrane protein [Sinorhizobium meliloti 2011]		nd	nd	nd	nd	-1.5063	0.147809	0.775677	-0.140075	2.09219	0.0867033	-0.33211	nd	nd	nd	nd	nd	nd	nd	nd	nd
SMb21243	SM2011_b21243|ID:35936372| Putative sulfotransferase [Sinorhizobium meliloti 2011]		nd	nd	nd	nd	-1.51779	2.12093	0.021503	0.432282	0.354752	0.664589	0.0878613	nd	nd	nd	nd	nd	nd	nd	nd	nd
SMc03799	SM2011_c03799|ID:35973244| hypothetical protein [Sinorhizobium meliloti 2011]		nd	nd	nd	nd	-1.52231	1.88872	0.00500763	-1.08368	0.85095	0.279266	-0.272859	nd	nd	nd	nd	nd	nd	nd	nd	nd
SMc00408	SM2011_c00408|ID:35965692|uppP| Putative undecaprenyl-diphosphatase [Sinorhizobium meliloti 2011]	uppP	nd	nd	nd	nd	-1.52715	1.81913	0.0102266	0.76984	0.249895	0.616374	-0.238554	nd	nd	nd	nd	nd	nd	nd	nd	nd
SMc04167	SM2011_c04167|ID:35967904| Putative cation efflux transporter [Sinorhizobium meliloti 2011]		nd	nd	nd	nd	-1.53339	nd	nd	nd	0.459569	0.390803	-0.432553	nd	nd	nd	nd	nd	nd	nd	nd	nd
SMc00671	SM2011_c00671|ID:35968799|hisW,hutW| Histidine ABC transporter,permease [Sinorhizobium meliloti 2011]	hisW,hutW	nd	nd	nd	nd	-1.54512	nd	nd	nd	nd	nd	nd	nd	nd	nd	nd	nd	nd	nd	nd	nd
SMb20030	SM2011_b20030|ID:35934528|rpoE9| RNA polymerase sigma factor,ECF subfamily protein [Sinorhizobium meliloti 2011]	rpoE9	nd	nd	nd	nd	-1.5563	0.616067	0.253187	-0.374948	1.04804	0.146623	-0.513918	nd	nd	nd	nd	nd	nd	nd	nd	nd
SMc01882	SM2011_c01882|ID:35968121| hypothetical protein,inner membrane protein [Sinorhizobium meliloti 2011]		nd	nd	nd	nd	-1.5721	nd	nd	nd	0.19615	0.693624	0.179387	nd	nd	nd	nd	nd	nd	nd	nd	nd
SMc02504	SM2011_c02504|ID:35969233| Transcription regulator AsnC family [Sinorhizobium meliloti 2011]		nd	nd	nd	nd	-1.59383	nd	nd	nd	1.08702	0.104608	-0.878968	0.136751	0.75221	-0.0455166	1.00391	0.0186089	-0.293447	1.76223	0.000463275	-0.458984
SMc01816	SM2011_c01816|ID:35968489| Alcohol dehydrogenase [Sinorhizobium meliloti 2011]		nd	nd	nd	nd	-1.59855	nd	nd	nd	nd	nd	nd	nd	nd	nd	nd	nd	nd	nd	nd	nd
SMc02555	SM2011_c02555|ID:35966702| Conserved hypothetical signal peptide protein [Sinorhizobium meliloti 2011]		nd	nd	nd	nd	-1.59925	nd	nd	nd	nd	nd	nd	nd	nd	nd	nd	nd	nd	nd	nd	nd
SMc00967	SM2011_c00967|ID:35966428| hypothetical protein [Sinorhizobium meliloti 2011]		nd	nd	nd	nd	-1.61112	1.48002	0.0153922	-1.1811	nd	nd	nd	nd	nd	nd	nd	nd	nd	nd	nd	nd
SMc03997	SM2011_c03997|ID:35968905| putative transmembrane protein [Sinorhizobium meliloti 2011]		nd	nd	nd	nd	-1.61799	1.50121	0.0170201	1.01599	1.12131	0.104134	-0.811871	nd	nd	nd	nd	nd	nd	nd	nd	nd
SMc03277	SM2011_c03277|ID:35973148| MFS-type transport protein [Sinorhizobium meliloti 2011]		nd	nd	nd	nd	-1.64337	0.271036	0.652617	-0.135722	2.68022	0.0385618	-0.555201	nd	nd	nd	nd	nd	nd	nd	nd	nd
SMc01264	SM2011_c01264|ID:35967100| putative transmembrane protein [Sinorhizobium meliloti 2011]		nd	nd	nd	nd	-1.64777	nd	nd	nd	nd	nd	nd	nd	nd	nd	nd	nd	nd	nd	nd	nd
SMa1355	SM2011_a1355|ID:35919479| hypothetical protein [Sinorhizobium meliloti 2011]		nd	nd	nd	nd	-1.66214	1.03108	0.058983	0.934066	0.433624	0.465377	-0.259592	nd	nd	nd	nd	nd	nd	nd	nd	nd
SMa2414	SM2011_a2414|ID:35922437|rhtA| RhtA rhizobactin transporter [Sinorhizobium meliloti 2011]	rhtA	nd	nd	nd	nd	-1.66971	2.86403	0	1.44052	0.284364	0.618896	-0.163011	nd	nd	nd	nd	nd	nd	nd	nd	nd
SMc01041	SM2011_c01041|ID:35967171|dusB| tRNA-dihydrouridine synthase B [Sinorhizobium meliloti 2011]	dusB	nd	nd	nd	nd	-1.71565	2.12915	0.00156735	-1.33344	1.35969	0.0747903	-0.758565	nd	nd	nd	nd	nd	nd	nd	nd	nd
SMa0125	SM2011_a0125|ID:35916243|groES3| 10 kDa chaperonin [Sinorhizobium meliloti 2011]	groES3	nd	nd	nd	nd	-1.72008	0.00880344	0.973699	-0.0133003	nd	nd	nd	0.265652	0.605689	0.0631765	2.95387	0.0017048	-0.305546	1.94252	0.0020491	-0.253042
SMa1332	SM2011_a1332|ID:35919419| hypothetical protein [Sinorhizobium meliloti 2011]		nd	nd	nd	nd	-1.72526	nd	nd	nd	nd	nd	nd	nd	nd	nd	nd	nd	nd	nd	nd	nd
SMa6537	SM2011_a6537|ID:35922151| hypothetical protein [Sinorhizobium meliloti 2011]		nd	nd	nd	nd	-1.74177	nd	nd	nd	nd	nd	nd	nd	nd	nd	nd	nd	nd	nd	nd	nd
SMb21294	SM2011_b21294|ID:35936483| Putative small heat shock protein,hsp20 family [Sinorhizobium meliloti 2011]		nd	nd	nd	nd	-1.7521	0.497368	0.376364	-0.276133	0.445536	0.420342	-0.366584	nd	nd	nd	nd	nd	nd	nd	nd	nd
SMb21434	SM2011_b21434|ID:35937664| Putative transcriptional regulator,lysR family protein [Sinorhizobium meliloti 2011]		nd	nd	nd	nd	-1.75369	1.6887	0.0297979	0.490834	0.658137	0.277746	-0.444778	nd	nd	nd	nd	nd	nd	nd	nd	nd
SMc04432	SM2011_c04432|ID:35966081| Hypothetical protein [Sinorhizobium meliloti 2011]		nd	nd	nd	nd	-1.7599	0.870574	0.136742	0.440902	0.987258	0.15153	-0.559077	nd	nd	nd	nd	nd	nd	nd	nd	nd
SMc04215	SM2011_c04215|ID:35967769|cobS| putative cobalamin 5-phosphate synthase transmembrane protein [Sinorhizobium meliloti 2011]	cobS	nd	nd	nd	nd	-1.76302	nd	nd	nd	0.498229	0.387003	-0.353841	nd	nd	nd	nd	nd	nd	nd	nd	nd
SMc03167	SM2011_c03167|ID:35969056| MFS-type transport protein [Sinorhizobium meliloti 2011]		nd	nd	nd	nd	-1.76676	0.529794	0.307899	0.368423	0.00618741	0.979521	0.00555062	nd	nd	nd	nd	nd	nd	nd	nd	nd
SMc01989	SM2011_c01989|ID:35968572| hypothetical protein [Sinorhizobium meliloti 2011]		nd	nd	nd	nd	-1.77673	1.60767	0.00916497	-1.26382	nd	nd	nd	nd	nd	nd	nd	nd	nd	nd	nd	nd
SMc01001	SM2011_c01001|ID:35967124| putative transmembrane protein [Sinorhizobium meliloti 2011]		nd	nd	nd	nd	-1.79055	nd	nd	nd	1.24054	0.0869275	-0.764232	nd	nd	nd	nd	nd	nd	nd	nd	nd
SMb20091	SM2011_b20091|ID:35934668| hypothetical protein [Sinorhizobium meliloti 2011]		nd	nd	nd	nd	-1.79065	nd	nd	nd	1.43844	0.0607784	1.14945	0.918951	0.0757319	0.302598	2.60265	0.000558856	0.517217	4.45925	0	1.33328
SMc00850	SM2011_c00850|ID:35966388| hypothetical protein [Sinorhizobium meliloti 2011]		nd	nd	nd	nd	-1.79795	nd	nd	nd	nd	nd	nd	nd	nd	nd	nd	nd	nd	nd	nd	nd
SMc03810	SM2011_c03810|ID:35973260| hypothetical protein [Sinorhizobium meliloti 2011]		nd	nd	nd	nd	-1.79974	nd	nd	nd	0.791663	0.167987	-0.896716	2.07409	0.00224186	0.670657	2.47704	0.00055355	0.588275	4.08832	0	0.915298
SMc01916	SM2011_c01916|ID:35966918| putative signal peptide protein [Sinorhizobium meliloti 2011]		nd	nd	nd	nd	-1.80879	nd	nd	nd	nd	nd	nd	nd	nd	nd	nd	nd	nd	nd	nd	nd
SMb20647	SM2011_b20647|ID:35937900| Hypothetical protein [Sinorhizobium meliloti 2011]		nd	nd	nd	nd	-1.81277	nd	nd	nd	nd	nd	nd	nd	nd	nd	nd	nd	nd	nd	nd	nd
SMa6319	SM2011_a6319|ID:35919655| hypothetical protein [Sinorhizobium meliloti 2011];SM2011_a2273|ID:35922203| hypothetical protein [Sinorhizobium meliloti 2011]	hypothetical protein [Sinorhizobium meliloti 2011];SM2011_a2273	nd	nd	nd	nd	-1.89203	nd	nd	nd	0.134818	0.771512	-0.136018	nd	nd	nd	nd	nd	nd	nd	nd	nd
SMc00389	SM2011_c00389|ID:35965668| Hypothetical protein [Sinorhizobium meliloti 2011]		nd	nd	nd	nd	-1.91189	nd	nd	nd	nd	nd	nd	nd	nd	nd	nd	nd	nd	nd	nd	nd
SMa0752	SM2011_a0752|ID:35917733| oxidoreductase,likely required for utilization of stachydrine [Sinorhizobium meliloti 2011]		nd	nd	nd	nd	-1.91437	0.0535814	0.907298	-0.0563308	1.62105	0.118276	-0.33411	nd	nd	nd	nd	nd	nd	nd	nd	nd
SMc01497	SM2011_c01497|ID:35968481|smoF| Putative C6 polyol ABC transporter,permease component [Sinorhizobium meliloti 2011]	smoF	nd	nd	nd	nd	-1.91905	nd	nd	nd	0.369793	0.441286	-0.606163	nd	nd	nd	nd	nd	nd	nd	nd	nd
SMc01924	SM2011_c01924|ID:35966927|nuoK1| putative NADH dehydrogenase I chain K transmembrane protein [Sinorhizobium meliloti 2011]	nuoK1	nd	nd	nd	nd	-1.92289	nd	nd	nd	nd	nd	nd	nd	nd	nd	nd	nd	nd	nd	nd	nd
SMb20726	SM2011_b20726|ID:35938098| hypothetical protein [Sinorhizobium meliloti 2011]		nd	nd	nd	nd	-1.94334	0.249876	0.626543	-0.219462	nd	nd	nd	nd	nd	nd	nd	nd	nd	nd	nd	nd
SMb20679	SM2011_b20679|ID:35937978|glxR| putative 2-hydroxy-3-oxopropionate reductase [Sinorhizobium meliloti 2011]	glxR	nd	nd	nd	nd	-1.95506	nd	nd	nd	nd	nd	nd	nd	nd	nd	nd	nd	nd	nd	nd	nd
SMb20570	SM2011_b20570|ID:35938212| Putative amine ABC transporter,periplasmic solute-binding protein [Sinorhizobium meliloti 2011]		nd	nd	nd	nd	-1.96521	nd	nd	nd	1.47676	0.0642541	-0.910906	3.37364	0	-0.957787	0.948482	0.0633352	-0.141842	3.4948	0	-1.0999
SMa1670	SM2011_a1670|ID:35920382|arcA2| ArcA2 arginine deiminase [Sinorhizobium meliloti 2011]	arcA2	nd	nd	nd	nd	-1.98882	0.694132	0.237963	0.319163	0.449919	0.399636	0.432068	nd	nd	nd	nd	nd	nd	nd	nd	nd
SMa0349	SM2011_a0349|ID:35916720| Putative oxidoreductase [Sinorhizobium meliloti 2011]		nd	nd	nd	nd	-1.98995	2.15652	0.00222535	-1.08399	1.5405	0.0650937	-0.718833	nd	nd	nd	nd	nd	nd	nd	nd	nd
SMc02302	SM2011_c02302|ID:35966063| Putative transposase number 2 for insertion sequence ISRm30 [Sinorhizobium meliloti 2011];SM2011_a0781|ID:35917856| hypothetical protein [Sinorhizobium meliloti 2011]	Putative transposase number 2 for insertion sequence ISRm30 [Sinorhizobium meliloti 2011];SM2011_a0781	nd	nd	nd	nd	-1.99552	nd	nd	nd	nd	nd	nd	1.68876	0.00913353	0.455776	1.57322	0.00269809	-0.484964	4.73348	0	-1.86303
SMb20939	SM2011_b20939|ID:35937137|exsC,queD| 6-pyruvoyltetrahydropterin synthase,queuosine biosynthesis protein [Sinorhizobium meliloti 2011]	exsC,queD	nd	nd	nd	nd	-1.99883	nd	nd	nd	nd	nd	nd	nd	nd	nd	nd	nd	nd	nd	nd	nd
SMb20426	SM2011_b20426|ID:35935443| Transcription regulator,GntR family [Sinorhizobium meliloti 2011]		nd	nd	nd	nd	-2.01615	0.617184	0.248911	-0.380012	0.197337	0.70953	0.135701	nd	nd	nd	nd	nd	nd	nd	nd	nd
SMa0708	SM2011_a0708|ID:35917616| enolase [Sinorhizobium meliloti 2011]		nd	nd	nd	nd	-2.02539	nd	nd	nd	nd	nd	nd	0.0218234	0.967336	-0.00515163	1.23025	0.0154658	-0.258225	0.0812052	0.594674	0.026086
SMc02017	SM2011_c02017|ID:35968578| Sterol desaturase family protein [Sinorhizobium meliloti 2011]		nd	nd	nd	nd	-2.03061	nd	nd	nd	0.264183	0.58322	-0.308283	nd	nd	nd	nd	nd	nd	nd	nd	nd
SMb20195	SM2011_b20195|ID:35934902|ppe| Ribulose-phosphate 3-epimerase [Sinorhizobium meliloti 2011]	ppe	nd	nd	nd	nd	-2.04518	nd	nd	nd	0.307196	0.488387	0.852882	2.00752	0.0120562	-0.33054	0.655662	0.146899	-0.0982993	3.74093	0	-0.679198
SMc00537	SM2011_c00537|ID:35967631| MFS-type transport protein [Sinorhizobium meliloti 2011]		nd	nd	nd	nd	-2.05288	1.69524	0.0102868	0.935809	0.268371	0.603004	-0.230774	nd	nd	nd	nd	nd	nd	nd	nd	nd
SMb21237	SM2011_b21237|ID:35936358| hypothetical protein [Sinorhizobium meliloti 2011]		nd	nd	nd	nd	-2.06618	nd	nd	nd	0.234752	0.695606	-0.117529	nd	nd	nd	nd	nd	nd	nd	nd	nd
SMc00775	SM2011_c00775|ID:35966219|fbpB| ABC-type Fe3+ transport system,permease component [Sinorhizobium meliloti 2011]	fbpB	nd	nd	nd	nd	-2.10776	nd	nd	nd	0.235123	0.659106	-0.173025	nd	nd	nd	nd	nd	nd	nd	nd	nd
SMc01437	SM2011_c01437|ID:35968068| Putative acetyltransferase [Sinorhizobium meliloti 2011]		nd	nd	nd	nd	-2.12776	nd	nd	nd	0.214807	0.683583	-0.163261	nd	nd	nd	nd	nd	nd	nd	nd	nd
SMb20079	SM2011_b20079|ID:35934642| putative hemolysin-type calcium-binding protein [Sinorhizobium meliloti 2011]		nd	nd	nd	nd	-2.13118	0.377595	0.517652	0.194209	1.62083	0.0490909	1.22974	nd	nd	nd	nd	nd	nd	nd	nd	nd
SMb21563	SM2011_b21563|ID:35936989| Putative transcriptional regulator [Sinorhizobium meliloti 2011]		nd	nd	nd	nd	-2.13773	nd	nd	nd	nd	nd	nd	nd	nd	nd	nd	nd	nd	nd	nd	nd
SMc00737	SM2011_c00737|ID:35968716| hypothetical protein [Sinorhizobium meliloti 2011]		nd	nd	nd	nd	-2.14076	nd	nd	nd	nd	nd	nd	nd	nd	nd	nd	nd	nd	nd	nd	nd
SMb20719	SM2011_b20719|ID:35938078| Putative sugar ABC transporter [Sinorhizobium meliloti 2011]		nd	nd	nd	nd	-2.14936	0.208139	0.680922	-0.187533	0.714666	0.230644	-0.576815	nd	nd	nd	nd	nd	nd	nd	nd	nd
SMa2051	SM2011_a2051|ID:35921584| desaturase [Sinorhizobium meliloti 2011]		nd	nd	nd	nd	-2.15521	nd	nd	nd	0.87045	0.16914	-0.603607	nd	nd	nd	nd	nd	nd	nd	nd	nd
SMb21557	SM2011_b21557|ID:35936973| putative oxidoreductase [Sinorhizobium meliloti 2011]		nd	nd	nd	nd	-2.15559	1.71564	0.0119338	-0.812228	4.38162	0.0387677	-0.346486	nd	nd	nd	nd	nd	nd	nd	nd	nd
SMc02605	SM2011_c02605|ID:35965368|soxG| Putative sarcosine oxidase gamma subunit [Sinorhizobium meliloti 2011]	soxG	nd	nd	nd	nd	-2.15944	0.599111	0.238327	0.447317	0.155749	0.74503	0.149664	0.154624	0.779099	0.0325287	2.19727	0.00377173	-0.293578	3.41966	0	-1.1682
SMc03136	SM2011_c03136|ID:35969129| Hypothetical protein [Sinorhizobium meliloti 2011]		nd	nd	nd	nd	-2.15981	nd	nd	nd	nd	nd	nd	0.044543	0.955117	0.00567035	2.40948	0.00140283	-0.431282	3.89272	0	-0.931834
SMa6007	SM2011_a6007|ID:35915959| hypothetical protein [Sinorhizobium meliloti 2011]		nd	nd	nd	nd	-2.17083	nd	nd	nd	0.14065	0.772993	0.114436	nd	nd	nd	nd	nd	nd	nd	nd	nd
SMc02608	SM2011_c02608|ID:35965371|soxB| Sarcosine oxidase beta subunit [Sinorhizobium meliloti 2011]	soxB	nd	nd	nd	nd	-2.18172	1.2871	0.0367698	0.733232	0.0877732	0.858365	0.0543315	nd	nd	nd	nd	nd	nd	nd	nd	nd
SMc04017	SM2011_c04017|ID:35968929|omp10| putative outer membrane lipoprotein [Sinorhizobium meliloti 2011]	omp10	nd	nd	nd	nd	-2.18525	nd	nd	nd	nd	nd	nd	nd	nd	nd	nd	nd	nd	nd	nd	nd
SMa0513	SM2011_a0513|ID:35917075|idnO1| IdnO1 gluconate 5-dehydrogenase [Sinorhizobium meliloti 2011]	idnO1	nd	nd	nd	nd	-2.21001	0.830125	0.18667	-0.32322	0.309465	0.683872	0.0889933	nd	nd	nd	nd	nd	nd	nd	nd	nd
SMa2199	SM2011_a2199|ID:35921955| ABC transporter,periplasmic solute-binding protein [Sinorhizobium meliloti 2011]		nd	nd	nd	nd	-2.23166	nd	nd	nd	nd	nd	nd	nd	nd	nd	nd	nd	nd	nd	nd	nd
SMc04343	SM2011_c04343|ID:35968000|cyaJ| Putative adenylate/guanylate cyclase transmembrane protein [Sinorhizobium meliloti 2011]	cyaJ	nd	nd	nd	nd	-2.23349	nd	nd	nd	0.323865	0.601379	-0.153893	nd	nd	nd	nd	nd	nd	nd	nd	nd
SMc00429	SM2011_c00429|ID:35965717| Putative transcriptional regulator [Sinorhizobium meliloti 2011]		nd	nd	nd	nd	-2.24417	nd	nd	nd	nd	nd	nd	nd	nd	nd	nd	nd	nd	nd	nd	nd
SMb20468	SM2011_b20468|ID:35935533| Putative sensory transduction DNA-binding response regulator [Sinorhizobium meliloti 2011]		nd	nd	nd	nd	-2.26233	0.748444	0.164431	-0.467574	0.116342	0.787293	0.149414	nd	nd	nd	nd	nd	nd	nd	nd	nd
SMb21429	SM2011_b21429|ID:35937652| Iron-chelate-transporting ATPase [Sinorhizobium meliloti 2011]		nd	nd	nd	nd	-2.2779	0.22894	0.865263	0.0283918	1.22339	0.139006	0.417437	nd	nd	nd	nd	nd	nd	nd	nd	nd
SMb20161	SM2011_b20161|ID:35934834| Hypothetical protein [Sinorhizobium meliloti 2011]		nd	nd	nd	nd	-2.28596	nd	nd	nd	nd	nd	nd	nd	nd	nd	nd	nd	nd	nd	nd	nd
SMb20721	SM2011_b20721|ID:35938086| Putative two-component sensor histidine kinase [Sinorhizobium meliloti 2011]		nd	nd	nd	nd	-2.29264	nd	nd	nd	nd	nd	nd	nd	nd	nd	nd	nd	nd	nd	nd	nd
SMc02401	SM2011_c02401|ID:35966641| putative transmembrane protein [Sinorhizobium meliloti 2011]		nd	nd	nd	nd	-2.30193	nd	nd	nd	nd	nd	nd	0.205794	0.61143	0.0800822	2.20516	0.00143064	0.464523	3.58469	0	0.85569
SMb20663	SM2011_b20663|ID:35937942| hypothetical protein [Sinorhizobium meliloti 2011]		nd	nd	nd	nd	-2.305	nd	nd	nd	nd	nd	nd	0.678087	0.19119	-0.188996	2.33137	0.00091042	-0.523972	3.81734	0	-2.50487
SMb21000	SM2011_b21000|ID:35937320| Putative transport protein [Sinorhizobium meliloti 2011]		nd	nd	nd	nd	-2.32419	nd	nd	nd	nd	nd	nd	nd	nd	nd	nd	nd	nd	nd	nd	nd
SMc03209	SM2011_c03209|ID:35969106| Putative transcription regulator [Sinorhizobium meliloti 2011]		nd	nd	nd	nd	-2.32718	nd	nd	nd	nd	nd	nd	nd	nd	nd	nd	nd	nd	nd	nd	nd
SMa1969	SM2011_a1969|ID:35921369| amidotransferase [Sinorhizobium meliloti 2011]		nd	nd	nd	nd	-2.3286	0.714559	0.249009	0.285393	0.034758	0.933698	-0.0273138	nd	nd	nd	nd	nd	nd	nd	nd	nd
SMb20846	SM2011_b20846|ID:35937344|xdhB2| putative xanthine dehydrogenase [Sinorhizobium meliloti 2011]	xdhB2	nd	nd	nd	nd	-2.33244	nd	nd	nd	nd	nd	nd	nd	nd	nd	nd	nd	nd	nd	nd	nd
SMc02606	SM2011_c02606|ID:35965369|soxA1| Putative sarcosine oxidase alpha subunit transmembrane protein [Sinorhizobium meliloti 2011]	soxA1	nd	nd	nd	nd	-2.33414	1.5806	0.028682	0.575393	0.501572	0.428565	0.254642	nd	nd	nd	nd	nd	nd	nd	nd	nd
SMc02244	SM2011_c02244|ID:35965988|dinF| Putative transmembrane protein [Sinorhizobium meliloti 2011]	dinF	nd	nd	nd	nd	-2.33659	0.00650222	0.978265	-0.00718784	0.307649	0.615233	0.149553	nd	nd	nd	nd	nd	nd	nd	nd	nd
SMc00694	SM2011_c00694|ID:35968770| hypothetical protein [Sinorhizobium meliloti 2011]		nd	nd	nd	nd	-2.35433	0.47473	0.502166	0.151979	0.932187	0.201865	-0.38625	nd	nd	nd	nd	nd	nd	nd	nd	nd
SMc00504	SM2011_c00504|ID:35967608| Putative transcription regulator [Sinorhizobium meliloti 2011]		nd	nd	nd	nd	-2.35782	nd	nd	nd	nd	nd	nd	nd	nd	nd	nd	nd	nd	nd	nd	nd
SMc02423	SM2011_c02423|ID:35968665| Putative allantoin and other purine derivative ABC transporter,ATP-binding component [Sinorhizobium meliloti 2011]		nd	nd	nd	nd	-2.35907	0.727738	0.156412	-0.570085	nd	nd	nd	nd	nd	nd	nd	nd	nd	nd	nd	nd
SMb21132	SM2011_b21132|ID:35936280| Putative sulfate uptake ABC transporter,permease component [Sinorhizobium meliloti 2011]		nd	nd	nd	nd	-2.36029	nd	nd	nd	0.645912	0.297059	-0.394434	nd	nd	nd	nd	nd	nd	nd	nd	nd
SMb21412	SM2011_b21412|ID:35937608| hypothetical protein [Sinorhizobium meliloti 2011]		nd	nd	nd	nd	-2.36044	0.784581	0.112244	0.80446	0.56285	0.275974	-0.826742	nd	nd	nd	nd	nd	nd	nd	nd	nd
SMc01667	SM2011_c01667|ID:35968274| hypothetical protein [Sinorhizobium meliloti 2011]		nd	nd	nd	nd	-2.36104	0.0953042	0.872013	-0.0595376	nd	nd	nd	nd	nd	nd	nd	nd	nd	nd	nd	nd
SMc00639	SM2011_c00639|ID:35968840| Putative heat resistant agglutinin 1 signal peptide protein [Sinorhizobium meliloti 2011]		nd	nd	nd	nd	-2.36955	nd	nd	nd	0.350594	0.460862	-0.595362	nd	nd	nd	nd	nd	nd	nd	nd	nd
SMc01660	SM2011_c01660|ID:35968263| hypothetical protein [Sinorhizobium meliloti 2011]		nd	nd	nd	nd	-2.37252	0.0263519	0.947123	0.026782	nd	nd	nd	nd	nd	nd	nd	nd	nd	nd	nd	nd
SMb20613	SM2011_b20613|ID:35938308|dctD| C4-dicarboxylate transport transcriptional regulatory protein [Sinorhizobium meliloti 2011]	dctD	nd	nd	nd	nd	-2.37979	nd	nd	nd	nd	nd	nd	nd	nd	nd	nd	nd	nd	nd	nd	nd
SMb21551	SM2011_b21551|ID:35936957| Hypothetical protein [Sinorhizobium meliloti 2011];SM2011_a2299|ID:35922273| Hypothetical protein [Sinorhizobium meliloti 2011]	Hypothetical protein [Sinorhizobium meliloti 2011];SM2011_a2299	nd	nd	nd	nd	-2.38557	nd	nd	nd	nd	nd	nd	nd	nd	nd	nd	nd	nd	nd	nd	nd
SMb21646	SM2011_b21646|ID:35938412|agpB| ABC-type alpha-galactoside transport system,permease component [Sinorhizobium meliloti 2011]	agpB	nd	nd	nd	nd	-2.38822	nd	nd	nd	nd	nd	nd	nd	nd	nd	nd	nd	nd	nd	nd	nd
SMc01560	SM2011_c01560|ID:35968323| hypothetical protein [Sinorhizobium meliloti 2011]		nd	nd	nd	nd	-2.3897	nd	nd	nd	nd	nd	nd	2.17181	0.00226824	0.619409	2.34495	0.000965147	0.509481	4.79496	0	0.678656
SMc01701	SM2011_c01701|ID:35965865| hypothetical protein [Sinorhizobium meliloti 2011]		nd	nd	nd	nd	-2.39353	nd	nd	nd	nd	nd	nd	nd	nd	nd	nd	nd	nd	nd	nd	nd
SMc02566	SM2011_c02566|ID:35965318|alkB| putative DNA repair system specific for alkylated DNA protein [Sinorhizobium meliloti 2011]	alkB	nd	nd	nd	nd	-2.39494	nd	nd	nd	nd	nd	nd	nd	nd	nd	nd	nd	nd	nd	nd	nd
SMc04181	SM2011_c04181|ID:35967919| putative transmembrane protein [Sinorhizobium meliloti 2011]		nd	nd	nd	nd	-2.39769	0.499087	0.362941	0.300567	0.85752	0.233318	0.360575	nd	nd	nd	nd	nd	nd	nd	nd	nd
SMa0512	SM2011_a0512|ID:35917072|idnD| IdnD L-idonate 5-dehydrogenase [Sinorhizobium meliloti 2011]	idnD	nd	nd	nd	nd	-2.41199	nd	nd	nd	nd	nd	nd	nd	nd	nd	nd	nd	nd	nd	nd	nd
SMb21128	SM2011_b21128|ID:35936272| Conserved hypothetical membrane-anchored protein [Sinorhizobium meliloti 2011]		nd	nd	nd	nd	-2.42212	0.839835	0.0907736	0.959538	nd	nd	nd	nd	nd	nd	nd	nd	nd	nd	nd	nd
SMc04360	SM2011_c04360|ID:35968013| Hypothetical protein [Sinorhizobium meliloti 2011]		nd	nd	nd	nd	-2.42268	nd	nd	nd	1.27133	0.143687	-0.372642	1.14864	0.0617812	0.265746	1.55633	0.00279177	-0.462904	2.40608	0.000314947	0.373676
SMc02283	SM2011_c02283|ID:35966039| Putative copper-containing oxidoreductase signal peptide protein [Sinorhizobium meliloti 2011]		nd	nd	nd	nd	-2.45536	nd	nd	nd	nd	nd	nd	nd	nd	nd	nd	nd	nd	nd	nd	nd
SMa0750	SM2011_a0750|ID:35917722| Transcriptional regulator,LysR family [Sinorhizobium meliloti 2011]		nd	nd	nd	nd	-2.46382	nd	nd	nd	0.858244	0.192244	-0.499134	nd	nd	nd	nd	nd	nd	nd	nd	nd
SMc02983	SM2011_c02983|ID:35969028| Putative ornithine,DAP,or arginine decarboxylase [Sinorhizobium meliloti 2011]		nd	nd	nd	nd	-2.47327	nd	nd	nd	0.0126913	0.969944	-0.00955844	nd	nd	nd	nd	nd	nd	nd	nd	nd
SMc00879	SM2011_c00879|ID:35966352| Putative transcriptional regulator [Sinorhizobium meliloti 2011]		nd	nd	nd	nd	-2.4859	nd	nd	nd	nd	nd	nd	nd	nd	nd	nd	nd	nd	nd	nd	nd
SMc03855	SM2011_c03855|ID:35973325| hypothetical protein [Sinorhizobium meliloti 2011]		nd	nd	nd	nd	-2.48792	nd	nd	nd	nd	nd	nd	nd	nd	nd	nd	nd	nd	nd	nd	nd
SMc04387	SM2011_c04387|ID:35973398| Putative aldehyde dehydrogenase [Sinorhizobium meliloti 2011]		nd	nd	nd	nd	-2.48839	nd	nd	nd	nd	nd	nd	nd	nd	nd	nd	nd	nd	nd	nd	nd
SMb21435	SM2011_b21435|ID:35937666| N-carbamoyl-L-amino-acid hydrolase [Sinorhizobium meliloti 2011]		nd	nd	nd	nd	-2.49133	0.39095	0.467619	-0.250764	nd	nd	nd	nd	nd	nd	nd	nd	nd	nd	nd	nd
SM2011AM_0619	SM2011AM_0619|ID:35965051| conserved protein of unknown function [Sinorhizobium meliloti 2011]		nd	nd	nd	nd	-2.50351	nd	nd	nd	nd	nd	nd	nd	nd	nd	nd	nd	nd	nd	nd	nd
SMb21152	SM2011_b21152|ID:35936529| Putative sugar amine ABC transporter,ATP-binding protein [Sinorhizobium meliloti 2011]		nd	nd	nd	nd	-2.50991	2.27401	0.00451791	-0.748768	nd	nd	nd	nd	nd	nd	nd	nd	nd	nd	nd	nd
SMc00266	SM2011_c00266|ID:35967515| Putative oxobutyric acid and 3-methyl oxovaleric acid ABC transporter,permease component [Sinorhizobium meliloti 2011]		nd	nd	nd	nd	-2.52569	nd	nd	nd	nd	nd	nd	nd	nd	nd	nd	nd	nd	nd	nd	nd
SMb20196	SM2011_b20196|ID:35934904|cbbX| ATPase of the AAA+ class [Sinorhizobium meliloti 2011]	cbbX	nd	nd	nd	nd	-2.54939	nd	nd	nd	nd	nd	nd	nd	nd	nd	nd	nd	nd	nd	nd	nd
SMb20344	SM2011_b20344|ID:35935235| Putative transcriptional regulator [Sinorhizobium meliloti 2011]		nd	nd	nd	nd	-2.54965	nd	nd	nd	nd	nd	nd	nd	nd	nd	nd	nd	nd	nd	nd	nd
SMa2077	SM2011_a2077|ID:35921654| Oxidoreductase [Sinorhizobium meliloti 2011]		nd	nd	nd	nd	-2.55235	nd	nd	nd	nd	nd	nd	nd	nd	nd	nd	nd	nd	nd	nd	nd
SMb21008	SM2011_b21008|ID:35937336| Putative transcriptional regulator,arsR family protein [Sinorhizobium meliloti 2011]		nd	nd	nd	nd	-2.5571	nd	nd	nd	nd	nd	nd	nd	nd	nd	nd	nd	nd	nd	nd	nd
SMb20080	SM2011_b20080|ID:35934646| Formaldehyde dehydrogenase (glutathione) [Sinorhizobium meliloti 2011]		nd	nd	nd	nd	-2.56451	nd	nd	nd	nd	nd	nd	nd	nd	nd	nd	nd	nd	nd	nd	nd
SMc03085	SM2011_c03085|ID:35969204|fdhD| Putative formate dehydrogenase associated protein [Sinorhizobium meliloti 2011]	fdhD	nd	nd	nd	nd	-2.57273	nd	nd	nd	0.631672	0.326944	0.333502	nd	nd	nd	nd	nd	nd	nd	nd	nd
SMa0407	SM2011_a0407|ID:35916840| hypothetical protein [Sinorhizobium meliloti 2011]		nd	nd	nd	nd	-2.57549	nd	nd	nd	nd	nd	nd	nd	nd	nd	nd	nd	nd	nd	nd	nd
SMc00406	SM2011_c00406|ID:35965690| putative iron-sulfur cluster-binding protein [Sinorhizobium meliloti 2011]		nd	nd	nd	nd	-2.58665	nd	nd	nd	0.00611982	0.979937	-0.00293231	nd	nd	nd	nd	nd	nd	nd	nd	nd
SMc00087	SM2011_c00087|ID:35966487| putative metallo-beta-lactamase [Sinorhizobium meliloti 2011]		nd	nd	nd	nd	-2.59119	0.165869	0.759196	0.12249	0.280803	0.630349	0.151094	nd	nd	nd	nd	nd	nd	nd	nd	nd
SMc03841	SM2011_c03841|ID:35973308|clpP3| putative ATP-dependent CLP protease proteolytic subunit [Sinorhizobium meliloti 2011]	clpP3	nd	nd	nd	nd	-2.59128	nd	nd	nd	nd	nd	nd	nd	nd	nd	nd	nd	nd	nd	nd	nd
SMc01826	SM2011_c01826|ID:35968499| Putative uracil and uridine ABC transporter,permease component [Sinorhizobium meliloti 2011]		nd	nd	nd	nd	-2.59515	nd	nd	nd	nd	nd	nd	nd	nd	nd	nd	nd	nd	nd	nd	nd
SMa0065	SM2011_a0065|ID:35916073| Transcriptional regulator,GntR family [Sinorhizobium meliloti 2011]		nd	nd	nd	nd	-2.6053	nd	nd	nd	nd	nd	nd	nd	nd	nd	nd	nd	nd	nd	nd	nd
SMc02176	SM2011_c02176|ID:35965873|cyaD1| Putative adenylate cyclase transmembrane protein [Sinorhizobium meliloti 2011]	cyaD1	nd	nd	nd	nd	-2.60586	0.0726938	0.875549	-0.104434	0.545799	0.354949	-0.365275	nd	nd	nd	nd	nd	nd	nd	nd	nd
SMc00254	SM2011_c00254|ID:35967499| hypothetical protein [Sinorhizobium meliloti 2011]		nd	nd	nd	nd	-2.60617	nd	nd	nd	nd	nd	nd	0.520609	0.285781	0.151295	0.719746	0.120572	0.10812	3.66853	0	0.743684
SMb21157	SM2011_b21157|ID:35936547| Putative endoribonuclease [Sinorhizobium meliloti 2011]		nd	nd	nd	nd	-2.61591	2.43215	0.0103767	0.475645	nd	nd	nd	nd	nd	nd	nd	nd	nd	nd	nd	nd
SMa2313	SM2011_a2313|ID:35922310| Oxidoreductase [Sinorhizobium meliloti 2011]		nd	nd	nd	nd	-2.62288	nd	nd	nd	nd	nd	nd	nd	nd	nd	nd	nd	nd	nd	nd	nd
SMb20586	SM2011_b20586|ID:35938252|pcaR| Transcription activator of the pcaIJF genes,IclR family [Sinorhizobium meliloti 2011]	pcaR	nd	nd	nd	nd	-2.62792	nd	nd	nd	nd	nd	nd	nd	nd	nd	nd	nd	nd	nd	nd	nd
SMa2319	SM2011_a2319|ID:35922322|gst14| gst14 glutatione S-transferase [Sinorhizobium meliloti 2011]	gst14	nd	nd	nd	nd	-2.65766	nd	nd	nd	1.28309	0.0816164	-0.773735	nd	nd	nd	nd	nd	nd	nd	nd	nd
SMa2389	SM2011_a2389|ID:35922619| OsmC-like protein [Sinorhizobium meliloti 2011]		nd	nd	nd	nd	-2.658	nd	nd	nd	nd	nd	nd	nd	nd	nd	nd	nd	nd	nd	nd	nd
SMc04301	SM2011_c04301|ID:35967855| Negative regulator [Sinorhizobium meliloti 2011]		nd	nd	nd	nd	-2.66284	nd	nd	nd	nd	nd	nd	nd	nd	nd	nd	nd	nd	nd	nd	nd
SMb20087	SM2011_b20087|ID:35934660| hypothetical protein [Sinorhizobium meliloti 2011]		nd	nd	nd	nd	-2.67422	0.740931	0.12127	0.85823	0.54992	0.375422	0.30252	nd	nd	nd	nd	nd	nd	nd	nd	nd
SMb21527	SM2011_b21527|ID:35936891|tauB| putative taurine ABC transporter,ATP-binding protein [Sinorhizobium meliloti 2011]	tauB	nd	nd	nd	nd	-2.68108	nd	nd	nd	nd	nd	nd	nd	nd	nd	nd	nd	nd	nd	nd	nd
SMc01995	SM2011_c01995|ID:35968510| hypothetical protein [Sinorhizobium meliloti 2011]		nd	nd	nd	nd	-2.68546	nd	nd	nd	nd	nd	nd	nd	nd	nd	nd	nd	nd	nd	nd	nd
SMa0753	SM2011_a0753|ID:35917741| oxidoreductase [Sinorhizobium meliloti 2011];SM2011_a0758|ID:35917760| Putative oxidoreductase,FMN-binding protein [Sinorhizobium meliloti 2011]	oxidoreductase [Sinorhizobium meliloti 2011];SM2011_a0758	nd	nd	nd	nd	-2.71789	0.268506	0.618963	0.188945	1.08929	0.139672	0.490919	nd	nd	nd	nd	nd	nd	nd	nd	nd
SMb20369	SM2011_b20369|ID:35935309| hypothetical protein [Sinorhizobium meliloti 2011]		nd	nd	nd	nd	-2.73408	nd	nd	nd	nd	nd	nd	nd	nd	nd	nd	nd	nd	nd	nd	nd
SMb20581	SM2011_b20581|ID:35938236| Putative 4-hydroxyphenylpyruvate dioxygenase [Sinorhizobium meliloti 2011]		nd	nd	nd	nd	-2.74625	nd	nd	nd	nd	nd	nd	nd	nd	nd	nd	nd	nd	nd	nd	nd
SMb20832	SM2011_b20832|ID:35935915|kpsT,rkpS| Capsular-polysaccharide-transporting ATPase [Sinorhizobium meliloti 2011]	kpsT,rkpS	nd	nd	nd	nd	-2.74652	nd	nd	nd	0.726026	0.280829	0.344412	nd	nd	nd	nd	nd	nd	nd	nd	nd
SMa1344	SM2011_a1344|ID:35919447| ABC transporter,ATP-binding protein,involved in amino acid or peptide transport [Sinorhizobium meliloti 2011]		nd	nd	nd	nd	-2.76158	0.281423	0.593281	-0.211538	nd	nd	nd	nd	nd	nd	nd	nd	nd	nd	nd	nd
SMc00030	SM2011_c00030|ID:35966499| putative signal peptide protein [Sinorhizobium meliloti 2011]		nd	nd	nd	nd	-2.76224	nd	nd	nd	nd	nd	nd	nd	nd	nd	nd	nd	nd	nd	nd	nd
SMb20984	SM2011_b20984|ID:35937278|nirB| Nitrite reductase [NAD(P)H] [Sinorhizobium meliloti 2011]	nirB	nd	nd	nd	nd	-2.77589	nd	nd	nd	nd	nd	nd	nd	nd	nd	nd	nd	nd	nd	nd	nd
SMa5014	SM2011_a5014|ID:35915977| hypothetical protein [Sinorhizobium meliloti 2011]		nd	nd	nd	nd	-2.77734	nd	nd	nd	nd	nd	nd	nd	nd	nd	nd	nd	nd	nd	nd	nd
SMc04055	SM2011_c04055|ID:35968981| Transcription regulator LysR family [Sinorhizobium meliloti 2011]		nd	nd	nd	nd	-2.77852	nd	nd	nd	nd	nd	nd	nd	nd	nd	nd	nd	nd	nd	nd	nd
SMb21227	SM2011_b21227|ID:35936328| Hypothetical protein [Sinorhizobium meliloti 2011]		nd	nd	nd	nd	-2.78021	0.517325	0.502657	-0.136914	1.26069	0.0937868	-0.664271	nd	nd	nd	nd	nd	nd	nd	nd	nd
SMc02772	SM2011_c02772|ID:35965282| Putative D-fucose,pyruvic acid or L-fucose ABC transporter,permease component [Sinorhizobium meliloti 2011]		nd	nd	nd	nd	-2.78321	nd	nd	nd	nd	nd	nd	nd	nd	nd	nd	nd	nd	nd	nd	nd
SMa0190	SM2011_a0190|ID:35916426| putative transcriptional regulator,tetR family [Sinorhizobium meliloti 2011]		nd	nd	nd	nd	-2.78524	nd	nd	nd	0.77566	0.239883	0.417372	nd	nd	nd	nd	nd	nd	nd	nd	nd
SMc03989	SM2011_c03989|ID:35968897| hypothetical protein [Sinorhizobium meliloti 2011]		nd	nd	nd	nd	-2.78835	nd	nd	nd	nd	nd	nd	nd	nd	nd	nd	nd	nd	nd	nd	nd
SMc00092	SM2011_c00092|ID:35966498|cysH| Phosphoadenosine phosphosulfate reductase [Sinorhizobium meliloti 2011]	cysH	nd	nd	nd	nd	-2.78928	nd	nd	nd	nd	nd	nd	nd	nd	nd	nd	nd	nd	nd	nd	nd
SMc01865	SM2011_c01865|ID:35968141|ftsW| putative cell division protein FtsW peptidoglycan synthesis [Sinorhizobium meliloti 2011]	ftsW	nd	nd	nd	nd	-2.79743	nd	nd	nd	nd	nd	nd	nd	nd	nd	nd	nd	nd	nd	nd	nd
SMc00393	SM2011_c00393|ID:35965673| Hypothetical protein [Sinorhizobium meliloti 2011]		nd	nd	nd	nd	-2.79751	0.259512	0.639847	0.173155	1.12942	0.14354	0.451983	nd	nd	nd	nd	nd	nd	nd	nd	nd
SMb20349	SM2011_b20349|ID:35935251| ABC transporter,periplasmic solute-binding protein,possible erythritol transport protein [Sinorhizobium meliloti 2011]		nd	nd	nd	nd	-2.79853	0.51771	0.451459	0.173717	nd	nd	nd	0.390744	0.759795	0.025058	0.355125	0.346731	0.0588667	4.51983	1.30603e-05	-0.379937
SMb20758	SM2011_b20758|ID:35938144| Putative transcriptional regulator,GntR or ArsR family protein [Sinorhizobium meliloti 2011]		nd	nd	nd	nd	-2.80445	nd	nd	nd	nd	nd	nd	nd	nd	nd	nd	nd	nd	nd	nd	nd
SMc03147	SM2011_c03147|ID:35969115| Putative ATP-binding ABC transporter [Sinorhizobium meliloti 2011]		nd	nd	nd	nd	-2.80522	0.70499	0.302778	0.22516	nd	nd	nd	nd	nd	nd	nd	nd	nd	nd	nd	nd
SMa0579	SM2011_a0579|ID:35917192|cyaN| adenylate/guanylate cyclase [Sinorhizobium meliloti 2011]	cyaN	nd	nd	nd	nd	-2.8098	nd	nd	nd	nd	nd	nd	nd	nd	nd	nd	nd	nd	nd	nd	nd
SMc03773	SM2011_c03773|ID:35973216| Putative acetyltransferase [Sinorhizobium meliloti 2011]		nd	nd	nd	nd	-2.81455	nd	nd	nd	0.222821	0.631385	0.29918	nd	nd	nd	nd	nd	nd	nd	nd	nd
SMc00197	SM2011_c00197|ID:35967746| putative transmembrane protein [Sinorhizobium meliloti 2011]		nd	nd	nd	nd	-2.81693	nd	nd	nd	nd	nd	nd	nd	nd	nd	nd	nd	nd	nd	nd	nd
SMa0620	SM2011_a0620|ID:35917298| hypothetical protein [Sinorhizobium meliloti 2011]		nd	nd	nd	nd	-2.82313	nd	nd	nd	nd	nd	nd	nd	nd	nd	nd	nd	nd	nd	nd	nd
SMb20630	SM2011_b20630|ID:35938354| Putative sugar uptake ABC transporter ATP-binding protein [Sinorhizobium meliloti 2011]		nd	nd	nd	nd	-2.82394	nd	nd	nd	nd	nd	nd	nd	nd	nd	nd	nd	nd	nd	nd	nd
SMc00989	SM2011_c00989|ID:35966396| putative signal peptide protein [Sinorhizobium meliloti 2011]		nd	nd	nd	nd	-2.83656	1.26793	0.021305	1.60771	1.28151	0.139776	0.380259	nd	nd	nd	nd	nd	nd	nd	nd	nd
SMb20361	SM2011_b20361|ID:35935287| Putative ionic voltage-gated channel protein [Sinorhizobium meliloti 2011]		nd	nd	nd	nd	-2.8379	nd	nd	nd	nd	nd	nd	nd	nd	nd	nd	nd	nd	nd	nd	nd
SMb20143	SM2011_b20143|ID:35934788| Putative glycolic acid ABC transporter,permease component [Sinorhizobium meliloti 2011]		nd	nd	nd	nd	-2.83818	nd	nd	nd	0.230288	0.680554	-0.146646	nd	nd	nd	nd	nd	nd	nd	nd	nd
SMc00769	SM2011_c00769|ID:35966210| hypothetical protein [Sinorhizobium meliloti 2011]		nd	nd	nd	nd	-2.84377	nd	nd	nd	nd	nd	nd	1.59853	0.0328653	0.266727	2.08976	0.0011242	0.549262	3.44179	1.45023e-05	0.54031
SMc01974	SM2011_c01974|ID:35968556| Transcription regulator GntR family [Sinorhizobium meliloti 2011]		nd	nd	nd	nd	-2.84418	nd	nd	nd	nd	nd	nd	nd	nd	nd	nd	nd	nd	nd	nd	nd
SMa1403	SM2011_a1403|ID:35919635| Putative pyridoxal 4-dehydrogenase [Sinorhizobium meliloti 2011]		nd	nd	nd	nd	-2.84691	nd	nd	nd	0.831768	0.281268	0.275865	nd	nd	nd	nd	nd	nd	nd	nd	nd
SMa1857	SM2011_a1857|ID:35921017| hydrolase [Sinorhizobium meliloti 2011]		nd	nd	nd	nd	-2.84842	nd	nd	nd	0.485513	0.405754	0.32582	nd	nd	nd	nd	nd	nd	nd	nd	nd
SM2011AM_1091	SM2011AM_1091|ID:35934325| conserved exported protein of unknown function [Sinorhizobium meliloti 2011]		nd	nd	nd	nd	-2.85531	nd	nd	nd	nd	nd	nd	0.612156	0.165188	0.254219	1.33108	0.00506426	0.436865	4.9154	0	1.58617
SMb20041	SM2011_b20041|ID:35934552| Hypothetical protein [Sinorhizobium meliloti 2011]		nd	nd	nd	nd	-2.85599	nd	nd	nd	nd	nd	nd	nd	nd	nd	nd	nd	nd	nd	nd	nd
SMc00856	SM2011_c00856|ID:35966382| hypothetical protein [Sinorhizobium meliloti 2011]		nd	nd	nd	nd	-2.86785	nd	nd	nd	nd	nd	nd	1.42744	0.0439139	-0.257981	2.48867	0.00142382	-0.381462	4.00692	0	-1.19743
SMb20689	SM2011_b20689|ID:35938004|xthA4| putative exodeoxyribonuclease III [Sinorhizobium meliloti 2011]	xthA4	nd	nd	nd	nd	-2.87064	nd	nd	nd	nd	nd	nd	nd	nd	nd	nd	nd	nd	nd	nd	nd
SMc00621	SM2011_c00621|ID:35966817|cya2,cyaB| Adenylate cyclase 2 protein [Sinorhizobium meliloti 2011]	cya2,cyaB	nd	nd	nd	nd	-2.87507	nd	nd	nd	nd	nd	nd	nd	nd	nd	nd	nd	nd	nd	nd	nd
SMb20065	SM2011_b20065|ID:35934612| Hypothetical protein [Sinorhizobium meliloti 2011]		nd	nd	nd	nd	-2.88941	nd	nd	nd	2.51002	0.0190769	0.994397	nd	nd	nd	nd	nd	nd	nd	nd	nd
SMc02394	SM2011_c02394|ID:35966634| hypothetical protein [Sinorhizobium meliloti 2011]		nd	nd	nd	nd	-2.90323	nd	nd	nd	nd	nd	nd	nd	nd	nd	nd	nd	nd	nd	nd	nd
SMa6238	SM2011_a6238|ID:35918426| hypothetical protein [Sinorhizobium meliloti 2011]		nd	nd	nd	nd	-2.90716	nd	nd	nd	nd	nd	nd	nd	nd	nd	nd	nd	nd	nd	nd	nd
SMb20992	SM2011_b20992|ID:35937296| hypothetical protein [Sinorhizobium meliloti 2011]		nd	nd	nd	nd	-2.92155	nd	nd	nd	nd	nd	nd	nd	nd	nd	nd	nd	nd	nd	nd	nd
SMc03154	SM2011_c03154|ID:35969041| hypothetical protein [Sinorhizobium meliloti 2011]		nd	nd	nd	nd	-2.93686	nd	nd	nd	nd	nd	nd	0.190307	0.615478	0.0867043	0.881545	0.0464527	0.182636	0.466263	0.0391447	0.224672
SMa0561	SM2011_a0561|ID:35917149| hypothetical protein [Sinorhizobium meliloti 2011]		nd	nd	nd	nd	-2.94351	nd	nd	nd	nd	nd	nd	nd	nd	nd	nd	nd	nd	nd	nd	nd
SMc02895	SM2011_c02895|ID:35965547| hypothetical protein [Sinorhizobium meliloti 2011]		nd	nd	nd	nd	-2.94422	nd	nd	nd	0.490834	0.417718	-0.295144	nd	nd	nd	nd	nd	nd	nd	nd	nd
SMb20073	SM2011_b20073|ID:35934628| short chain alcohol dehydrogenase/reductase involved in D-fucose,lysine,leucine and proline utilization [Sinorhizobium meliloti 2011]		nd	nd	nd	nd	-2.95561	nd	nd	nd	nd	nd	nd	0.315406	0.5856	-0.0611414	1.49061	0.0663994	-0.110577	0.834225	0.104783	-0.0676847
SMb20722	SM2011_b20722|ID:35938088| Putative two-component response regulator [Sinorhizobium meliloti 2011]		nd	nd	nd	nd	-2.95891	nd	nd	nd	0.0161114	0.966088	-0.0117762	nd	nd	nd	nd	nd	nd	nd	nd	nd
SMc02020	SM2011_c02020|ID:35968582| Putative organic acid ABC transporter,ATP-binding component [Sinorhizobium meliloti 2011]		nd	nd	nd	nd	-2.96003	nd	nd	nd	0.822307	0.186185	0.593252	0.104017	0.861205	-0.0194176	1.01127	0.0490379	0.158509	2.9701	0.000187178	0.374282
SMb21587	SM2011_b21587|ID:35937055| Putative pentose monosaccharide ABC transporter,periplasmic solute-binding protein [Sinorhizobium meliloti 2011]		nd	nd	nd	nd	-2.96024	2.94099	0	3.1524	nd	nd	nd	2.45963	0.000746032	0.728625	2.23896	0.000676923	0.607138	3.47826	0	1.03788
SMc00137	SM2011_c00137|ID:35967756| hypothetical protein [Sinorhizobium meliloti 2011]		nd	nd	nd	nd	-2.98057	nd	nd	nd	nd	nd	nd	nd	nd	nd	nd	nd	nd	nd	nd	nd
SMa0083	SM2011_a0083|ID:35916113| ABC transporter,ATP-binding protein [Sinorhizobium meliloti 2011]		nd	nd	nd	nd	-2.98646	nd	nd	nd	nd	nd	nd	nd	nd	nd	nd	nd	nd	nd	nd	nd
SMb21670	SM2011_b21670|ID:35936895|tauX| Putative taurine dehydrogenase small subunit [Sinorhizobium meliloti 2011]	tauX	nd	nd	nd	nd	-3.00221	nd	nd	nd	0.893521	0.146324	-0.800795	nd	nd	nd	nd	nd	nd	nd	nd	nd
SMc02044	SM2011_c02044|ID:35968613| Hypothetical protein [Sinorhizobium meliloti 2011]		nd	nd	nd	nd	-3.01173	nd	nd	nd	2.15806	0.0553452	-0.54205	nd	nd	nd	nd	nd	nd	nd	nd	nd
SMc02637	SM2011_c02637|ID:35966675| Hypothetical protein [Sinorhizobium meliloti 2011]		nd	nd	nd	nd	-3.01565	nd	nd	nd	nd	nd	nd	nd	nd	nd	nd	nd	nd	nd	nd	nd
SMa1647	SM2011_a1647|ID:35920294| ABC transporter,ATP-binding protein,involved in amino acid or peptide transport [Sinorhizobium meliloti 2011]		nd	nd	nd	nd	-3.01918	nd	nd	nd	nd	nd	nd	nd	nd	nd	nd	nd	nd	nd	nd	nd
SMc03747	SM2011_c03747|ID:35973090| Hypothetical protein [Sinorhizobium meliloti 2011]		nd	nd	nd	nd	-3.02312	nd	nd	nd	nd	nd	nd	nd	nd	nd	nd	nd	nd	nd	nd	nd
SMa2383	SM2011_a2383|ID:35922608| Dehydrogenase,Zn-dependent [Sinorhizobium meliloti 2011]		nd	nd	nd	nd	-3.02796	nd	nd	nd	nd	nd	nd	nd	nd	nd	nd	nd	nd	nd	nd	nd
SMa2029	SM2011_a2029|ID:35921518| Amidohydrolase [Sinorhizobium meliloti 2011]		nd	nd	nd	nd	-3.02929	nd	nd	nd	nd	nd	nd	nd	nd	nd	nd	nd	nd	nd	nd	nd
SMc01547	SM2011_c01547|ID:35968288| hypothetical protein [Sinorhizobium meliloti 2011]		nd	nd	nd	nd	-3.0631	nd	nd	nd	nd	nd	nd	nd	nd	nd	nd	nd	nd	nd	nd	nd
SMb20989	SM2011_b20989|ID:35937290| Putative stomatin-like protein [Sinorhizobium meliloti 2011]		nd	nd	nd	nd	-3.06463	nd	nd	nd	0.918991	0.256618	0.274354	nd	nd	nd	nd	nd	nd	nd	nd	nd
SMc01571	SM2011_c01571|ID:35968340| Putative oxidoreductase [Sinorhizobium meliloti 2011]		nd	nd	nd	nd	-3.07126	nd	nd	nd	nd	nd	nd	1.96031	0.026077	0.247784	1.64499	0.00567791	0.317276	0.379595	0.179177	0.0625937
SMb20718	SM2011_b20718|ID:35938076| Putative sugar uptake ABC transporter ATP-binding protein [Sinorhizobium meliloti 2011]		nd	nd	nd	nd	-3.07565	nd	nd	nd	nd	nd	nd	0.0247522	0.96652	-0.00497262	2.33756	0.00284211	0.302394	4.14806	0	0.575598
SMc00037	SM2011_c00037|ID:35966515|lsrA| Transcription regulator LysR family [Sinorhizobium meliloti 2011]	lsrA	nd	nd	nd	nd	-3.07685	nd	nd	nd	nd	nd	nd	nd	nd	nd	nd	nd	nd	nd	nd	nd
SMb20480	SM2011_b20480|ID:35935559| Putative transcriptional regulator [Sinorhizobium meliloti 2011]		nd	nd	nd	nd	-3.07784	nd	nd	nd	nd	nd	nd	nd	nd	nd	nd	nd	nd	nd	nd	nd
SMc03237	SM2011_c03237|ID:35973076| MFS-type transport protein [Sinorhizobium meliloti 2011]		nd	nd	nd	nd	-3.07799	nd	nd	nd	nd	nd	nd	nd	nd	nd	nd	nd	nd	nd	nd	nd
SMc00678	SM2011_c00678|ID:35968791| Transcription regulator AsnC family [Sinorhizobium meliloti 2011]		nd	nd	nd	nd	-3.09109	nd	nd	nd	nd	nd	nd	nd	nd	nd	nd	nd	nd	nd	nd	nd
SMa1929	SM2011_a1929|ID:35921232| hypothetical protein [Sinorhizobium meliloti 2011]		nd	nd	nd	nd	-3.09748	1.50539	0.017407	1.0018	nd	nd	nd	nd	nd	nd	nd	nd	nd	nd	nd	nd
SMc01954	SM2011_c01954|ID:35968532| Transcription regulator Crp/Fnr family [Sinorhizobium meliloti 2011]		nd	nd	nd	nd	-3.10253	0.0159869	0.964916	-0.0170736	nd	nd	nd	nd	nd	nd	nd	nd	nd	nd	nd	nd
SMc04288	SM2011_c04288|ID:35967849| Putative peptide transport ATP-binding ABC transporter [Sinorhizobium meliloti 2011]		nd	nd	nd	nd	-3.12275	nd	nd	nd	nd	nd	nd	nd	nd	nd	nd	nd	nd	nd	nd	nd
SMa1711	SM2011_a1711|ID:35920542| Arginase/agmatinase/formimionoglutamate hydrolase family protein [Sinorhizobium meliloti 2011]		nd	nd	nd	nd	-3.12678	nd	nd	nd	nd	nd	nd	nd	nd	nd	nd	nd	nd	nd	nd	nd
SMc04047	SM2011_c04047|ID:35968973|azu2| putative pseudoazurin (blue copper protein) [Sinorhizobium meliloti 2011]	azu2	nd	nd	nd	nd	-3.12782	nd	nd	nd	nd	nd	nd	nd	nd	nd	nd	nd	nd	nd	nd	nd
SMb20227	SM2011_b20227|ID:35934972|ndiA-1| Putative nutrient deprivation-induced protein [Sinorhizobium meliloti 2011]	ndiA-1	nd	nd	nd	nd	-3.15626	1.36563	0.0209113	1.11586	2.54399	0.0132857	1.60888	1.34983	0.0247546	0.363042	2.37144	0.000962567	0.499818	4.68809	0	1.13357
SMa0149	SM2011_a0149|ID:35916327| hypothetical protein [Sinorhizobium meliloti 2011]		nd	nd	nd	nd	-3.17161	nd	nd	nd	nd	nd	nd	nd	nd	nd	nd	nd	nd	nd	nd	nd
SMc01266	SM2011_c01266|ID:35967098| hypothetical protein [Sinorhizobium meliloti 2011]		nd	nd	nd	nd	-3.17884	nd	nd	nd	nd	nd	nd	nd	nd	nd	nd	nd	nd	nd	nd	nd
SMb20229	SM2011_b20229|ID:35934976|ndiB| Putative nutrient deprivation-induced protein [Sinorhizobium meliloti 2011]	ndiB	nd	nd	nd	nd	-3.18007	1.34598	0.0169814	1.71432	3.41086	0.0247273	1.89365	0.872028	0.120622	0.219092	2.24489	0.00430318	0.273039	4.10471	0	0.837416
SMa0626	SM2011_a0626|ID:35917317| outer membrane protein [Sinorhizobium meliloti 2011]		nd	nd	nd	nd	-3.18764	nd	nd	nd	nd	nd	nd	nd	nd	nd	nd	nd	nd	nd	nd	nd
SMc03975	SM2011_c03975|ID:35968876| Transcription regulator LysR family [Sinorhizobium meliloti 2011]		nd	nd	nd	nd	-3.19488	nd	nd	nd	nd	nd	nd	nd	nd	nd	nd	nd	nd	nd	nd	nd
SMc00649	SM2011_c00649|ID:35968828| tRNA/rRNA methyltransferase [Sinorhizobium meliloti 2011]		nd	nd	nd	nd	-3.20058	nd	nd	nd	nd	nd	nd	nd	nd	nd	nd	nd	nd	nd	nd	nd
SMa1455	SM2011_a1455|ID:35919771| hypothetical protein [Sinorhizobium meliloti 2011]		nd	nd	nd	nd	-3.21248	nd	nd	nd	nd	nd	nd	nd	nd	nd	nd	nd	nd	nd	nd	nd
SMa1798	SM2011_a1798|ID:35920817|kup2| Kup2 Potassium uptake protein [Sinorhizobium meliloti 2011]	kup2	nd	nd	nd	nd	-3.24646	nd	nd	nd	0.0816377	0.852159	0.0794189	nd	nd	nd	nd	nd	nd	nd	nd	nd
SMc01740	SM2011_c01740|ID:35968290| Putative (S)-2-hydroxy-acid oxidase [Sinorhizobium meliloti 2011]		nd	nd	nd	nd	-3.24683	nd	nd	nd	nd	nd	nd	nd	nd	nd	nd	nd	nd	nd	nd	nd
SMb21242	SM2011_b21242|ID:35936366| Putative glycosyltransferase [Sinorhizobium meliloti 2011]		nd	nd	nd	nd	-3.25457	nd	nd	nd	nd	nd	nd	nd	nd	nd	nd	nd	nd	nd	nd	nd
SMa0956	SM2011_a0956|ID:35918347| Aminotransferase,class III [Sinorhizobium meliloti 2011]		nd	nd	nd	nd	-3.25688	nd	nd	nd	nd	nd	nd	nd	nd	nd	nd	nd	nd	nd	nd	nd
SMc01572	SM2011_c01572|ID:35968341| Putative oxidoreductase [Sinorhizobium meliloti 2011]		nd	nd	nd	nd	-3.26924	nd	nd	nd	0.547938	0.348724	0.385	nd	nd	nd	nd	nd	nd	nd	nd	nd
SMb22008	SM2011_b22008|ID:35936019| Hypothetical protein [Sinorhizobium meliloti 2011]		nd	nd	nd	nd	-3.29385	nd	nd	nd	nd	nd	nd	nd	nd	nd	nd	nd	nd	nd	nd	nd
SMc02043	SM2011_c02043|ID:35968612|eda1| putative KHG/KDPG aldolase [Sinorhizobium meliloti 2011]	eda1	nd	nd	nd	nd	-3.30591	1.7123	0.0111714	0.851607	0.95248	0.164768	0.50546	2.10725	0.0680507	0.165631	0.588323	0.328793	-0.0500143	3.01664	0.0011546	0.232541
SMc04095	SM2011_c04095|ID:35973443| Putative acyl-CoA synthetase [Sinorhizobium meliloti 2011]		nd	nd	nd	nd	-3.30616	1.95221	0.00764545	0.813214	0.328352	0.542535	0.246209	nd	nd	nd	nd	nd	nd	nd	nd	nd
SMc00248	SM2011_c00248|ID:35967485|ccsA| Putative cytochrome C-type biogenesis protein [Sinorhizobium meliloti 2011]	ccsA	nd	nd	nd	nd	-3.31057	nd	nd	nd	nd	nd	nd	nd	nd	nd	nd	nd	nd	nd	nd	nd
SMc04392	SM2011_c04392|ID:35973403| Putative dehydrogenase transmembrane protein [Sinorhizobium meliloti 2011]		nd	nd	nd	nd	-3.35681	nd	nd	nd	nd	nd	nd	nd	nd	nd	nd	nd	nd	nd	nd	nd
SMc03036	SM2011_c03036|ID:35966147|fliP| Flagellar biosynthetic transmembrane protein [Sinorhizobium meliloti 2011]	fliP	nd	nd	nd	nd	-3.35787	nd	nd	nd	nd	nd	nd	nd	nd	nd	nd	nd	nd	nd	nd	nd
SMa0853	SM2011_a0853|ID:35918092|nodE| NodE beta ketoacyl ACP synthase [Sinorhizobium meliloti 2011]	nodE	nd	nd	nd	nd	-3.37644	nd	nd	nd	1.25719	0.0713879	1.08925	nd	nd	nd	nd	nd	nd	nd	nd	nd
SMc00501	SM2011_c00501|ID:35967611| hypothetical protein [Sinorhizobium meliloti 2011]		nd	nd	nd	nd	-3.4164	nd	nd	nd	nd	nd	nd	nd	nd	nd	nd	nd	nd	nd	nd	nd
SMc01187	SM2011_c01187|ID:35967387|rlpA| Putative rare lipoprotein A precursor [Sinorhizobium meliloti 2011]	rlpA	nd	nd	nd	nd	-3.41799	nd	nd	nd	nd	nd	nd	nd	nd	nd	nd	nd	nd	nd	nd	nd
SMa0063	SM2011_a0063|ID:35916063| Transcriptional regulator,GntR family [Sinorhizobium meliloti 2011]		nd	nd	nd	nd	-3.41912	nd	nd	nd	nd	nd	nd	nd	nd	nd	nd	nd	nd	nd	nd	nd
SMa0453	SM2011_a0453|ID:35916949| Putative plasmid stability protein [Sinorhizobium meliloti 2011]		nd	nd	nd	nd	-3.41956	nd	nd	nd	nd	nd	nd	nd	nd	nd	nd	nd	nd	nd	nd	nd
SMc02033	SM2011_c02033|ID:35968599| Sugar-binding periplasmic protein precursor [Sinorhizobium meliloti 2011]		nd	nd	nd	nd	-3.43652	nd	nd	nd	nd	nd	nd	nd	nd	nd	nd	nd	nd	nd	nd	nd
SMc04140	SM2011_c04140|ID:35965408| Putative amino acid or peptide ABC transporter,ATP-binding component [Sinorhizobium meliloti 2011]		nd	nd	nd	nd	-3.45284	nd	nd	nd	nd	nd	nd	nd	nd	nd	nd	nd	nd	nd	nd	nd
SMb20164	SM2011_b20164|ID:35934840| Putative two-component sensor histidine kinase containing a receiver domain [Sinorhizobium meliloti 2011]		nd	nd	nd	nd	-3.46055	nd	nd	nd	nd	nd	nd	0.569957	0.16891	0.280769	0.980431	0.0106615	0.446064	1.56081	0.000379473	0.625944
SMa2369	SM2011_a2369|ID:35922564| ABC transporter,permease [Sinorhizobium meliloti 2011]		nd	nd	nd	nd	-3.46212	nd	nd	nd	nd	nd	nd	nd	nd	nd	nd	nd	nd	nd	nd	nd
SMb20772	SM2011_b20772|ID:35938176|pdxA3| putative pyridoxal phosphate biosynthetic protein PdxA [Sinorhizobium meliloti 2011]	pdxA3	nd	nd	nd	nd	-3.47088	nd	nd	nd	0.556174	0.328508	0.454382	nd	nd	nd	nd	nd	nd	nd	nd	nd
SMb20602	SM2011_b20602|ID:35938286| ABC transporter,ATP-binding protein [Sinorhizobium meliloti 2011]		nd	nd	nd	nd	-3.47461	nd	nd	nd	nd	nd	nd	nd	nd	nd	nd	nd	nd	nd	nd	nd
SMc00707	SM2011_c00707|ID:35968752| hypothetical protein [Sinorhizobium meliloti 2011]		nd	nd	nd	nd	-3.48351	nd	nd	nd	nd	nd	nd	0.744861	0.55479	-0.0475523	0.232775	0.665004	0.0211601	0.961358	0.0367619	0.117303
SMc02470	SM2011_c02470|ID:35969272| Transcriptional repressor,ROK family [Sinorhizobium meliloti 2011]		nd	nd	nd	nd	-3.51261	nd	nd	nd	nd	nd	nd	nd	nd	nd	nd	nd	nd	nd	nd	nd
SMc02604	SM2011_c02604|ID:35965367|folD1| putative bifunctional protein: methylenetetrahydrofolate dehydrogenase,methenyltetrahydrofolate cyclohydrolase [Sinorhizobium meliloti 2011]	folD1	nd	nd	nd	nd	-3.52224	nd	nd	nd	0.801942	0.18537	0.637021	nd	nd	nd	nd	nd	nd	nd	nd	nd
SMc00283	SM2011_c00283|ID:35967536| Putative transcription regulator [Sinorhizobium meliloti 2011]		nd	nd	nd	nd	-3.55359	nd	nd	nd	0.991197	0.17827	0.401103	nd	nd	nd	nd	nd	nd	nd	nd	nd
SMc01543	SM2011_c01543|ID:35968283| hypothetical protein [Sinorhizobium meliloti 2011]		nd	nd	nd	nd	-3.55889	nd	nd	nd	nd	nd	nd	nd	nd	nd	nd	nd	nd	nd	nd	nd
SMb21595	SM2011_b21595|ID:35937075| Putative sugar uptake ABC transporter periplasmic solute-binding protein precursor [Sinorhizobium meliloti 2011]		nd	nd	nd	nd	-3.56943	nd	nd	nd	nd	nd	nd	2.75714	0.000780083	0.633571	1.491	0.00438032	0.406998	3.51839	0	0.88363
SMb20754	SM2011_b20754|ID:35938134| hypothetical protein [Sinorhizobium meliloti 2011]		nd	nd	nd	nd	-3.58616	nd	nd	nd	nd	nd	nd	nd	nd	nd	nd	nd	nd	nd	nd	nd
SMc03122	SM2011_c03122|ID:35969157| Transcription regulator LysR family [Sinorhizobium meliloti 2011]		nd	nd	nd	nd	-3.62201	nd	nd	nd	nd	nd	nd	nd	nd	nd	nd	nd	nd	nd	nd	nd
SMc03015	SM2011_c03015|ID:35966119|visN| Transcriptional regulator of motility genes,LuxR family [Sinorhizobium meliloti 2011]	visN	nd	nd	nd	nd	-3.62972	nd	nd	nd	nd	nd	nd	nd	nd	nd	nd	nd	nd	nd	nd	nd
SMb21561	SM2011_b21561|ID:35936985| Putative two-component response regulator [Sinorhizobium meliloti 2011]		nd	nd	nd	nd	-3.63524	nd	nd	nd	nd	nd	nd	nd	nd	nd	nd	nd	nd	nd	nd	nd
SMa0316	SM2011_a0316|ID:35916658| Hypothetical protein [Sinorhizobium meliloti 2011]		nd	nd	nd	nd	-3.684	nd	nd	nd	nd	nd	nd	nd	nd	nd	nd	nd	nd	nd	nd	nd
SMc00925	SM2011_c00925|ID:35966302| hypothetical protein,signal peptide [Sinorhizobium meliloti 2011]		nd	nd	nd	nd	-3.73591	nd	nd	nd	nd	nd	nd	0.582779	0.246478	0.165366	1.91618	0.00156139	0.477087	3.58892	0	0.710377
SMb20194	SM2011_b20194|ID:35934900| hypothetical protein [Sinorhizobium meliloti 2011]		nd	nd	nd	nd	-3.77725	nd	nd	nd	0.065781	0.883815	0.0490796	nd	nd	nd	nd	nd	nd	nd	nd	nd
SMb20453	SM2011_b20453|ID:35935493| Putative gluconolactonase precursor protein [Sinorhizobium meliloti 2011]		nd	nd	nd	nd	-3.77794	nd	nd	nd	nd	nd	nd	1.6355	0.0139373	-0.385188	1.96344	0.00225295	-0.399305	3.81142	0	-0.880958
SMb20671	SM2011_b20671|ID:35937960| Putative sugar uptake ABC transporter periplasmic solute-binding protein precursor [Sinorhizobium meliloti 2011]		nd	nd	nd	nd	-3.842	nd	nd	nd	nd	nd	nd	4.18348	0.00405547	0.280611	0.760234	0.151664	0.0885633	1.68958	0.00518751	0.202381
SMc00864	SM2011_c00864|ID:35966372| Hypothetical protein [Sinorhizobium meliloti 2011]		nd	nd	nd	nd	-3.85197	nd	nd	nd	nd	nd	nd	nd	nd	nd	nd	nd	nd	nd	nd	nd
SMc02431	SM2011_c02431|ID:35968676| hypothetical protein [Sinorhizobium meliloti 2011]		nd	nd	nd	nd	-3.85351	nd	nd	nd	nd	nd	nd	nd	nd	nd	nd	nd	nd	nd	nd	nd
SMc02432	SM2011_c02432|ID:35968683| putative transmembrane protein [Sinorhizobium meliloti 2011]		nd	nd	nd	nd	-3.86187	nd	nd	nd	nd	nd	nd	nd	nd	nd	nd	nd	nd	nd	nd	nd
SMc01184	SM2011_c01184|ID:35967393| putative transmembrane protein [Sinorhizobium meliloti 2011]		nd	nd	nd	nd	-3.92668	nd	nd	nd	nd	nd	nd	nd	nd	nd	nd	nd	nd	nd	nd	nd
SMb20150	SM2011_b20150|ID:35934804| Inositol-phosphate phosphatase [Sinorhizobium meliloti 2011]		nd	nd	nd	nd	-3.99605	nd	nd	nd	nd	nd	nd	nd	nd	nd	nd	nd	nd	nd	nd	nd
SMb20170	SM2011_b20170|ID:35934854| putative S-(hydroxymethyl)glutathione dehydrogenase [Sinorhizobium meliloti 2011]		nd	nd	nd	nd	-4.10654	nd	nd	nd	nd	nd	nd	0.789636	0.520933	-0.0521104	0.261794	0.549116	-0.032341	2.09328	0.00458183	-0.187724
SMb20054	SM2011_b20054|ID:35934582|cpo| Chloride peroxidase [Sinorhizobium meliloti 2011]	cpo	nd	nd	nd	nd	-4.11406	nd	nd	nd	nd	nd	nd	1.00754	0.0664489	0.294904	1.7724	0.00377847	0.358712	4.21138	0	0.959147
SMa1547	SM2011_a1547|ID:35920007|pcm| L-isoaspartate O-methyltransferase protein [Sinorhizobium meliloti 2011]	pcm	nd	nd	nd	nd	-4.20536	nd	nd	nd	nd	nd	nd	nd	nd	nd	nd	nd	nd	nd	nd	nd
SMc01627	SM2011_c01627|ID:35968222| Putative polyol ABC transporter,permease component [Sinorhizobium meliloti 2011]		nd	nd	nd	nd	-4.21594	nd	nd	nd	nd	nd	nd	nd	nd	nd	nd	nd	nd	nd	nd	nd
SMb21057	SM2011_b21057|ID:35936095| hypothetical protein [Sinorhizobium meliloti 2011]		nd	nd	nd	nd	-4.24916	nd	nd	nd	nd	nd	nd	nd	nd	nd	nd	nd	nd	nd	nd	nd
SMb20497	SM2011_b20497|ID:35935603|lyx| Putative L-xylulose kinase [Sinorhizobium meliloti 2011]	lyx	nd	nd	nd	nd	-4.27921	nd	nd	nd	nd	nd	nd	nd	nd	nd	nd	nd	nd	nd	nd	nd
SMb21601	SM2011_b21601|ID:35937089| Putative transcriptional regulator [Sinorhizobium meliloti 2011]		nd	nd	nd	nd	-4.46398	nd	nd	nd	nd	nd	nd	nd	nd	nd	nd	nd	nd	nd	nd	nd
SMa0059	SM2011_a0059|ID:35916052| short chain alcohol dehydrogenase-related dehydrogenase [Sinorhizobium meliloti 2011]		nd	nd	nd	nd	-4.59128	nd	nd	nd	nd	nd	nd	nd	nd	nd	nd	nd	nd	nd	nd	nd
SMa0137	SM2011_a0137|ID:35916286| Diguanylate cyclase/phosphodiesterase [Sinorhizobium meliloti 2011]		nd	nd	nd	nd	-4.66897	0.500054	0.295694	0.489416	nd	nd	nd	nd	nd	nd	nd	nd	nd	nd	nd	nd
SMb20081	SM2011_b20081|ID:35934648| hypothetical protein [Sinorhizobium meliloti 2011]		nd	nd	nd	nd	-4.76734	nd	nd	nd	1.02295	0.107785	1.02313	0.967634	0.183781	0.14431	1.43112	0.0352154	0.153547	3.244	3.0854e-05	0.443987
SMa0464	SM2011_a0464|ID:35916970|cyaI2| adenylate/guanylate cyclase [Sinorhizobium meliloti 2011]	cyaI2	nd	nd	nd	nd	-4.87137	nd	nd	nd	nd	nd	nd	nd	nd	nd	nd	nd	nd	nd	nd	nd
SMc02156	SM2011_c02156|ID:35965897| hypothetical protein [Sinorhizobium meliloti 2011]		nd	nd	nd	nd	-5.66888	nd	nd	nd	nd	nd	nd	6.21032	0	3.25389	0.00275512	0.993948	-0.000416994	1.03558	0.118121	0.0589209
SMc00804	SM2011_c00804|ID:35966258| Hypothetical protein [Sinorhizobium meliloti 2011]		nd	nd	nd	nd	-7.15147	nd	nd	nd	nd	nd	nd	nd	nd	nd	nd	nd	nd	nd	nd	nd
SMc04291	SM2011_c04291|ID:35967978| Putative L-sorbosone dehydrogenase (sndh) protein [Sinorhizobium meliloti 2011]		nd	nd	nd	nd	-9.38464	4.4399	0	13.5484	nd	nd	nd	5.15713	0	1.89328	0.623919	0.313024	-0.0515339	1.41145	0.0451055	0.0904949
SMa0825	SM2011_a0825|ID:35918004|nifH| NifH nitrogenase iron protein [Sinorhizobium meliloti 2011]	nifH	13.3895	0	7.73774	-0.154678	7.58306	4.0369	0	-5.01132	1.97385	0.092363	-0.344919	3.18919	0	-1.64167	3.96973	0	-1.08326	5.84367	0	-2.07248
SMc01834	SM2011_c01834|ID:35968508| hypothetical protein [Sinorhizobium meliloti 2011]		11.0828	0	6.56877	-0.891131	5.67764	1.48515	0.0273638	-0.684099	2.84279	0.0297015	-0.61407	1.90234	0.0067503	-0.451583	3.33416	0.000230508	-0.69106	6.16877	0	-1.85274
SMc00604	SM2011_c00604|ID:35966793|ropB1| putative outer membrane protein [Sinorhizobium meliloti 2011]	ropB1	9.67678	0	6.26965	-3.0128	3.25685	0.047587	0.921916	0.0378873	0.38826	0.611184	0.112215	0.0953698	0.801428	0.0422598	0.923763	0.0176804	0.339151	2.88709	0	0.777223
SMc01159	SM2011_c01159|ID:35965731| Putative FAD-dependent pyridine nucleotide-disulfide oxidoreductase [Sinorhizobium meliloti 2011]		10.7611	0	5.94238	0.332002	6.27438	1.33244	0.0715529	0.401152	0.167962	0.758703	-0.0963147	1.21647	0.417126	0.0622234	3.12458	0.00955549	-0.176258	4.4107	1.42811e-05	-0.425001
SMc00359	SM2011_c00359|ID:35965630| putative transmembrane protein [Sinorhizobium meliloti 2011]		7.83552	0.000514286	5.32428	-1.31727	4.00702	1.0643	0.103418	-0.407437	1.28371	0.101543	-0.588284	1.77155	0.00524118	-0.578392	3.58844	0.000325359	-0.743683	5.4445	0	-1.83968
SMb20999	SM2011_b20999|ID:35937314|bacA| Putative transport protein,essential for bacteroid development [Sinorhizobium meliloti 2011]	bacA	7.9986	0.000253968	5.1775	-1.84026	3.33724	0.109548	0.89413	0.0267312	0.403194	0.483083	-0.262439	1.30298	0.0424158	-0.287507	2.13359	0.00213877	-0.375838	4.4257	0	-0.990402
SMa0822	SM2011_a0822|ID:35917988|fixA| FixA electron transfer flavoprotein beta chain [Sinorhizobium meliloti 2011]	fixA	6.99522	0.0010687	5.16732	0.554764	5.72209	2.30919	0.00383626	0.764415	2.02526	0.060597	-0.515531	1.31448	0.0248785	0.375133	3.81031	0	-0.904866	5.4578	0	-1.59253
SMc00301	SM2011_c00301|ID:35967568|sufA| Putative FeS assembly scaffold protein [Sinorhizobium meliloti 2011]	sufA	8.59711	0.000363636	4.98018	-0.451105	4.52907	0.910067	0.125927	-0.433112	2.33768	0.0247304	-0.960115	1.34111	0.0108776	-0.620941	2.98188	0.000217252	-0.798497	3.25436	0	-2.02984
SMc01048	SM2011_c01048|ID:35967181|hfq,nrfA| putative RNA binding protein [Sinorhizobium meliloti 2011]	hfq,nrfA	8.07802	0.00025	4.87913	-1.98893	2.8902	0.336856	0.578861	0.163056	1.64472	0.0587778	0.799278	1.60605	0.0103417	0.460711	0.421101	0.120819	0.181665	0.158518	0.324537	0.0585089
SMc00467	SM2011_c00467|ID:35967667| hypothetical protein [Sinorhizobium meliloti 2011]		8.77769	0.000355556	4.51466	-1.18808	3.32658	2.75133	0.00151779	-0.70934	2.04425	0.0802472	-0.362137	0.12351	0.772844	0.0421712	0.694	0.150531	-0.0933704	0.752067	0.0447516	-0.120906
SMc01139	SM2011_c01139|ID:35965761|rpoN| RNA polymerase sigma-54 factor [Sinorhizobium meliloti 2011]	rpoN	7.65016	0.000695652	4.49839	-1.5694	2.92899	4.7319	0	-0.726132	1.3273	0.0723758	-0.872652	1.43149	0.0346404	-0.288212	3.13056	0.000123412	-0.557722	6.82408	0	-1.34262
SMc03168	SM2011_c03168|ID:35969057| Multidrug resistance efflux system [Sinorhizobium meliloti 2011]		9.13756	0.000410256	4.16591	-1.67567	2.49023	0.129868	0.865437	-0.0417719	0.426013	0.465362	-0.269955	1.31175	0.0639723	-0.229942	4.27143	0.000293103	-0.576654	6.94245	0	-1.40056
SMc01037	SM2011_c01037|ID:35967166|lipA| putative lipoic acid synthetase [Sinorhizobium meliloti 2011]	lipA	8.40062	0.000258065	4.15539	0.0713511	4.22674	3.15817	0.000528736	-0.721487	1.35014	0.119748	-0.430283	1.54116	0.0112125	-0.472845	3.24375	0.000166259	-0.621254	6.66617	0	-2.16215
SMc00530	SM2011_c00530|ID:35967573|sufB| UPF0051 family protein [Sinorhizobium meliloti 2011]	sufB	12.8524	0	4.13746	1.1138	5.25126	2.76238	0.00777919	-0.444381	3.0574	0.063563	-0.327056	1.72975	0.0132991	-0.366607	3.65125	0.000179894	-0.555899	6.84338	0	-1.49413
SMa0811	SM2011_a0811|ID:35917936|fdxN| FdxN ferredoxin [Sinorhizobium meliloti 2011]	fdxN	8.20497	0.000493151	4.10976	0.62261	4.73237	2.13109	0.00677209	-0.702089	1.78748	0.0561622	-0.72361	0.910325	0.0384479	-0.559491	3.23782	0	-1.30259	5.87205	0	-3.04017
SMc00860	SM2011_c00860|ID:35966378|ispB| Putative octaprenyl-diphosphate synthase [Sinorhizobium meliloti 2011]	ispB	6.76834	0.00139759	4.10641	1.46151	5.56793	1.87609	0.0173779	-0.58354	0.420764	0.417203	-0.46165	2.17703	0.00525601	-0.43048	3.34334	0.000147826	-0.568659	5.52821	0	-1.59591
SMb20821	SM2011_b20821|ID:35935881| Putative 3-methyl-2-oxobutanoate hydroxymethyltransferase [Sinorhizobium meliloti 2011]		8.96192	0.000347826	4.0879	-2.45207	1.63583	0.921456	0.288503	-0.179386	1.85475	0.0716396	-0.459039	2.1118	0.00425943	-0.475356	4.20278	0.000258555	-0.561235	5.57394	0	-1.31964
SMc00532	SM2011_c00532|ID:35967571|sufD| UPF0051 family protein [Sinorhizobium meliloti 2011]	sufD	10.104	0	4.04665	1.5102	5.55685	1.50679	0.0838202	-0.302318	0.727641	0.253917	-0.426678	1.39438	0.039856	-0.276542	3.68674	0.00022973	-0.606379	6.31475	0	-1.35348
SMc03869	SM2011_c03869|ID:35973345|thiB| Thiamine-binding periplasmic protein precursor [Sinorhizobium meliloti 2011]	thiB	9.85736	0	4.00428	-0.889008	3.11527	0.383667	0.540231	-0.163746	0.603101	0.300403	-0.463134	3.81874	0.000527778	-0.541102	4.81562	0.000817006	-0.295747	4.05513	0	-0.665722
SMc01090	SM2011_c01090|ID:35965821|deaD| Putative ATP-dependent RNA helicase [Sinorhizobium meliloti 2011]	deaD	7.18459	0.00106061	4.00263	-0.45444	3.54819	1.45501	0.0813809	-0.321239	0.328908	0.53014	-0.287768	0.94229	0.168107	-0.157411	2.80444	0.0011278	-0.390685	5.84272	0	-0.951271
SMc01034	SM2011_c01034|ID:35967163| Hypothetical protein [Sinorhizobium meliloti 2011]		10.813	0	3.97233	-1.2945	2.67783	2.48016	0.00483117	-0.611442	0.76302	0.309639	-0.268117	1.96607	0.00694322	-0.42586	4.25034	0.000253731	-0.548999	6.07069	0	-1.29659
SMc00886	SM2011_c00886|ID:35966344| putative trimethylamine methyltransferase family protein [Sinorhizobium meliloti 2011]		9.0585	0.000340426	3.90653	-3.16985	0.736684	0.329113	0.556812	0.195685	0.356388	0.583001	0.149046	0.15401	0.807092	0.0258805	1.96988	0.019175	-0.17073	4.68942	0	-0.687703
SMa1409	SM2011_a1409|ID:35919647| Acyl-CoA transferase [Sinorhizobium meliloti 2011]		4.50004	0.00684871	3.86401	-2.93473	0.929283	0.191382	0.705201	-0.172542	0.530863	0.320475	0.578646	0.230551	0.629133	-0.0627661	2.50862	0.00484269	0.242355	2.59198	0.000293979	0.360836
SMc00536	SM2011_c00536|ID:35967632| MFS-type transport protein [Sinorhizobium meliloti 2011]		7.94187	0.000688172	3.79414	-2.7268	1.06734	1.40785	0.0500516	-0.481448	0.105555	0.828863	0.0665739	nd	nd	nd	nd	nd	nd	nd	nd	nd
SMa0794	SM2011_a0794|ID:35917884| monooxygenase [Sinorhizobium meliloti 2011]		6.81793	0.0025	3.68588	-2.60518	1.08071	0.757508	0.18412	0.392529	1.32159	0.139752	0.36703	1.40677	0.249327	-0.0958166	2.74478	0.00268772	-0.273378	5.52821	0	-0.607452
SMc00531	SM2011_c00531|ID:35967572|sufC| Putative ATP-dependent transporter [Sinorhizobium meliloti 2011]	sufC	12.0482	0	3.68236	2.57433	6.25669	1.27791	0.0662146	-0.457318	3.07549	0.0622939	-0.329194	1.48451	0.019501	-0.36851	3.40533	0.000173469	-0.594925	6.13516	0	-1.53313
SMc00185	SM2011_c00185|ID:35967690| Putative ABC transporter ATP-binding transmembrane transmembrane protein [Sinorhizobium meliloti 2011]		8.38773	0.000473684	3.67435	1.40743	5.08178	5.54563	0	-3.2901	1.24637	0.104233	-0.599088	3.46991	0	-1.7445	2.98193	0.000187845	-0.749751	4.91403	0	-1.81001
SMc01035	SM2011_c01035|ID:35967164|lpdA1| putative dihydrolipoamide dehydrogenase (E3 component of pyruvate dehydrogenase complex) protein [Sinorhizobium meliloti 2011]	lpdA1	13.0404	0	3.6251	2.26062	5.88572	0.305465	0.823605	-0.0371421	1.55606	0.178871	-0.241533	1.52547	0.0215494	-0.338758	4.13964	0.000131021	-0.437518	4.9471	0	-1.06915
SMc00186	SM2011_c00186|ID:35967688| Putative ABC transporter ATP-binding transmembrane protein [Sinorhizobium meliloti 2011]		7.11461	0.00121519	3.5948	0.705644	4.30044	3.09612	0	-1.0732	0.610979	0.316706	-0.385055	2.92549	0.000860215	-0.529012	3.20572	0.000189873	-0.500826	4.84078	0	-0.755575
SMb21224	SM2011_b21224|ID:35936322|nodQ2| Sulfate adenylyltransferase [Sinorhizobium meliloti 2011]	nodQ2	9.98748	0	3.56662	-2.63863	nd	nd	nd	nd	nd	nd	nd	nd	nd	nd	nd	nd	nd	nd	nd	nd
SMa0857	SM2011_a0857|ID:35918104|nodQ1| NodQ1 ATP-sulfurylase large subunit-APS kinase [Sinorhizobium meliloti 2011]	nodQ1	9.98748	0	3.56662	-2.63863	0.927988	3.62168	0	-1.43017	3.87849	0.0143704	-0.880237	2.74653	0.00220853	-0.454684	4.13889	0.000133072	-0.439096	6.20558	0	-0.938073
SMb20617	SM2011_b20617|ID:35938322|thiG| Putative thiamine biosynthesis protein [Sinorhizobium meliloti 2011]	thiG	9.27342	0.000333333	3.54534	-2.77007	0.775262	1.62103	0.0184351	-0.748933	2.91495	0.0140896	-0.928981	2.11637	0.0108642	-0.326669	4.34481	0.000854932	-0.315813	4.19562	0	-0.877802
SMc00135	SM2011_c00135|ID:35967758| putative transmembrane protein [Sinorhizobium meliloti 2011]		4.8468	0.00553719	3.54477	-3.05088	0.493884	0.834074	0.224434	-0.259067	0.3239	0.619165	-0.130863	nd	nd	nd	nd	nd	nd	nd	nd	nd
SMb20580	SM2011_b20580|ID:35938234|pcaQ| Transcription activator,LysR family [Sinorhizobium meliloti 2011]	pcaQ	2.42978	0.0181556	3.46691	-2.38687	1.08004	0.727844	0.177237	-0.449882	1.55486	0.0716496	-0.60096	nd	nd	nd	nd	nd	nd	nd	nd	nd
SMc03780	SM2011_c03780|ID:35973222| hypothetical protein [Sinorhizobium meliloti 2011]		4.74724	0.00657199	3.43506	0.642601	4.07767	2.44764	0.00158025	-0.899269	0.764406	0.167303	-1.13332	1.91276	0.00620724	-0.466217	4.54042	0	-0.70766	5.60111	0	-1.26459
SMc02400	SM2011_c02400|ID:35966640| putative outer membrane protein [Sinorhizobium meliloti 2011]		8.09989	0.000666667	3.43194	2.42888	nd	nd	nd	nd	nd	nd	nd	nd	nd	nd	nd	nd	nd	nd	nd	nd
SMc02396	SM2011_c02396|ID:35966636| putative outer membrane protein [Sinorhizobium meliloti 2011]		8.09989	0.000666667	3.43194	2.42888	5.86082	1.51616	0.0173489	0.965291	0.303988	0.737519	0.0614951	0.183612	0.616087	0.0912689	0.176048	0.438646	0.0732107	1.38865	0.00165351	0.392833
SMc00302	SM2011_c00302|ID:35967569| hypothetical protein [Sinorhizobium meliloti 2011]		8.18957	0.000703297	3.39553	0.443256	3.83878	1.7636	0.009824	-0.86778	1.17997	0.205333	-0.276765	1.63808	0.0256061	-0.288989	3.46104	0.000195122	-0.46917	6.32389	0	-1.18986
SMc01033	SM2011_c01033|ID:35967162| Esterase [Sinorhizobium meliloti 2011]		9.14767	0.000296296	3.3739	1.10182	4.47572	0.394432	0.675864	0.0781158	0.836504	0.192168	-0.539544	2.16872	0.00826723	-0.36106	3.7485	0.000722843	-0.353128	3.44128	1.40575e-05	-0.516738
SMc01092	SM2011_c01092|ID:35965819| Putative transcriptional regulator [Sinorhizobium meliloti 2011]		7.06354	0.00236686	3.31482	-1.92944	1.38538	1.92003	0.00732898	-0.801081	2.84729	0.0302769	-0.617245	4.16619	0.000649573	-0.5355	3.227	0.00155838	-0.301007	5.10533	0	-1.09167
SMc03890	SM2011_c03890|ID:35973371| Transcription regulator DeoR family [Sinorhizobium meliloti 2011]		7.65025	0.00108527	3.30662	-1.37351	1.93311	nd	nd	nd	0.796572	0.293442	-0.275387	nd	nd	nd	nd	nd	nd	nd	nd	nd
SMa0765	SM2011_a0765|ID:35917784|fixN2| FixN2 cytochrome c oxidase subunit I [Sinorhizobium meliloti 2011]	fixN2	7.968	0.000587156	3.22967	0.499788	3.72946	0.949957	0.116294	-0.435957	1.7611	0.0596977	-0.643135	0.592822	0.204071	0.207714	0.0224856	0.920319	0.00811827	0.686786	0.0232286	0.201653
SMb20995	SM2011_b20995|ID:35937304|engA| Putative GTP-binding protein [Sinorhizobium meliloti 2011]	engA	8.83304	0.0005	3.1995	0.516879	3.71638	2.22319	0.00752573	-0.617099	1.99773	0.0661043	-0.444825	2.00221	0.00867623	-0.385134	2.92379	0.000850596	-0.407591	5.14238	0	-1.09727
SMc00857	SM2011_c00857|ID:35966381|sohB| putative proteinase [Sinorhizobium meliloti 2011]	sohB	5.58507	0.00365476	3.19425	-0.0917153	3.10254	1.87231	0.0165675	0.598353	0.449146	0.465104	-0.240471	0.365011	0.581892	-0.0568278	3.37733	0.00519628	-0.203573	2.50762	0.000354049	-0.355411
SMc00177	SM2011_c00177|ID:35967702| hypothetical protein,signal peptide [Sinorhizobium meliloti 2011]		7.40391	0.0012973	3.1809	-0.805764	2.37513	1.91551	0.0103366	0.67948	1.49671	0.0647345	-0.780896	0.218548	0.620412	0.0701292	0.157768	0.523428	-0.051434	0.204358	0.276322	0.0587444
SMc02079	SM2011_c02079|ID:35967252|fad| Putative outer membrane protein [Sinorhizobium meliloti 2011]	fad	3.62447	0.01	3.17654	-1.92976	1.24678	3.28372	0	1.47479	0.153461	0.74795	0.148659	0.447201	0.476201	-0.0769136	0.0389421	0.888198	0.00963104	1.95757	0.00205012	0.251828
SMc00872	SM2011_c00872|ID:35966361|atpI| Putative F0F1 ATP synthase,subunit I transmembrane protein [Sinorhizobium meliloti 2011]	atpI	3.28073	0.0117865	3.0876	-3.3118	-0.224201	0.147296	0.787697	-0.115625	0.210706	0.633953	-0.366894	1.36694	0.0442476	-0.267994	2.81658	0.000717742	-0.445096	3.33691	1.42349e-05	-0.543804
SMb21466	SM2011_b21466|ID:35937734|prsD| ABC transporter,ATP-binding component,necessary for low-molecular-weight succinoglycan biosynthesis [Sinorhizobium meliloti 2011]	prsD	2.69013	0.015703	3.0583	-1.83868	1.21962	1.73015	0.0400285	-0.397747	1.77775	0.0738694	-0.462244	nd	nd	nd	nd	nd	nd	nd	nd	nd
SMb20279	SM2011_b20279|ID:35935088| Hypothetical protein [Sinorhizobium meliloti 2011]		9.73895	0.00032	3.04296	-1.53373	1.50923	0.373173	0.638772	-0.0992085	1.4563	0.124423	-0.37304	1.03361	0.0592581	-0.30921	2.77244	0.00104802	-0.406265	6.5475	0	-1.73643
SMc01561	SM2011_c01561|ID:35968324| Hypothetical protein [Sinorhizobium meliloti 2011]		3.52482	0.0105233	3.03223	-3.36448	-0.332251	nd	nd	nd	0.936631	0.118106	1.28041	nd	nd	nd	nd	nd	nd	nd	nd	nd
SMc02139	SM2011_c02139|ID:35965949| hypothetical protein [Sinorhizobium meliloti 2011]		4.65883	0.0069071	3.0103	-0.572374	2.43793	0.601828	0.264567	-0.364057	3.56812	0.015	-1.83547	1.24741	0.0360416	-0.33012	4.03243	0	-0.720814	7.51198	0	-1.9028
SMc00276	SM2011_c00276|ID:35967526| hypothetical protein [Sinorhizobium meliloti 2011]		6.80552	0.00263415	2.9972	-2.21516	0.782038	2.67333	0.000544379	-0.993144	0.147964	0.773193	-0.0991852	4.034	0.000915663	-0.632182	2.8862	0.00184145	-0.299109	3.23004	0.000167388	-0.367134
SMc02858	SM2011_c02858|ID:35965496|dnaJ| putative chaperone protein [Sinorhizobium meliloti 2011]	dnaJ	11.8825	0	2.9893	1.14633	4.13563	0.662717	0.382053	-0.175925	1.47106	0.07136	-0.700903	1.54002	0.0176107	-0.366687	3.39236	0.000146237	-0.556314	6.66284	0	-1.69006
SMa0769	SM2011_a0769|ID:35917800|fixP2| FixP2 Diheme c-type cytochrome [Sinorhizobium meliloti 2011]	fixP2	6.38622	0.00270042	2.96418	2.30186	5.26603	2.69515	0.00327273	-0.654899	2.79272	0.0237736	-0.709175	2.22722	0.00367267	-0.471225	4.26921	0	-0.748419	5.77057	0	-1.42037
SMb20618	SM2011_b20618|ID:35938324|thiE| Putative thiamine-phosphate pyrophosphorylase [Sinorhizobium meliloti 2011]	thiE	9.00821	0.00048	2.96299	-2.48185	0.481143	1.0482	0.0840692	-0.521375	2.12304	0.072474	-0.379513	3.53882	0.000767677	-0.673926	3.17426	0.000208589	-0.703929	4.03852	0	-0.549864
SMb20359	SM2011_b20359|ID:35935283| Hypothetical protein [Sinorhizobium meliloti 2011]		4.51654	0.00739583	2.93567	-1.14018	1.79549	0.216846	0.639207	-0.304012	0.343877	0.601644	0.13947	nd	nd	nd	nd	nd	nd	nd	nd	nd
SMc03795	SM2011_c03795|ID:35973239|leuD| putative 3-isopropylmalate dehydratase small subunit [Sinorhizobium meliloti 2011]	leuD	8.34998	0.000627451	2.93266	1.1609	4.09356	2.24785	0.00189552	-1.02554	2.87848	0.0310435	-0.596396	2.59102	0.000783333	-0.699384	3.99895	0.000369565	-0.680061	6.68018	0	-1.82195
SMc03159	SM2011_c03159|ID:35969047|metN| Methionine import ATP-binding protein MetN [Sinorhizobium meliloti 2011]	metN	7.24783	0.00231214	2.91281	-1.7446	1.16821	3.60753	0	-1.33158	2.88271	0.0124528	-1.16869	4.26841	0	-0.739433	2.89695	0.00153846	-0.3264	6.86122	0	-0.990489
SMc04405	SM2011_c04405|ID:35973420|leuB| putative 3-isopropylmalate dehydrogenase [Sinorhizobium meliloti 2011]	leuB	8.11051	0.000561404	2.91021	2.23892	5.14912	3.5966	0	-1.3393	2.94308	0.0134026	-0.824252	2.97562	0.000962025	-1.06698	3.93703	0	-0.739434	6.30311	0	-1.92967
SMc02442	SM2011_c02442|ID:35968694| Putative hydrolase [Sinorhizobium meliloti 2011]		5.83425	0.00364557	2.87265	-0.431433	2.44122	1.5847	0.0520353	-0.391763	0.104245	0.804109	-0.141073	0.671812	0.212072	-0.170501	2.98208	0.000682523	-0.428761	5.1829	0	-1.01752
SMc02651	SM2011_c02651|ID:35966661|era| putative GTP-binding protein [Sinorhizobium meliloti 2011]	era	8.53613	0.000653061	2.85655	0.138179	2.99473	2.21349	0.0038029	-0.833386	2.30828	0.024	-1.0621	1.08788	0.0800338	-0.237223	4.23894	0.000334975	-0.610212	6.70678	0	-1.33386
SMc03242	SM2011_c03242|ID:35973083|typA| Putative membrane GTPase [Sinorhizobium meliloti 2011]	typA	8.96237	0.000439024	2.85065	1.78894	4.63959	1.72052	0.0529758	-0.352823	1.41359	0.0933585	-0.531301	1.6645	0.022249	-0.303199	3.36111	0.000117851	-0.498838	6.37131	0	-1.46515
SMc02382	SM2011_c02382|ID:35966618| hypothetical protein [Sinorhizobium meliloti 2011]		11.1813	0	2.8435	-0.991889	1.85161	1.20526	0.119403	-0.295637	1.90459	0.0703063	-0.452959	1.0664	0.120806	-0.182182	2.54717	0.00114241	-0.420845	5.83825	0	-1.0845
SMb20323	SM2011_b20323|ID:35935181| Putative transcriptional regulator [Sinorhizobium meliloti 2011]		3.36861	0.0115328	2.83566	-2.47909	0.356571	1.24976	0.0533945	-0.580188	0.707713	0.291922	-0.339987	0.274528	0.783133	0.0241446	0.144478	0.742978	-0.0169464	0.873988	0.053409	-0.0998173
SMc01135	SM2011_c01135|ID:35965767| Putative protease IV transmembrane protein [Sinorhizobium meliloti 2011]		8.69256	0.000711111	2.83122	-1.46502	1.3662	0.319061	0.635347	0.121397	0.443913	0.498523	-0.194771	2.55876	0.0513069	-0.168753	1.70892	0.00833965	-0.257839	1.6689	0.0170631	-0.12976
SMc00894	SM2011_c00894|ID:35966334|kdtA| Putative 3-deoxy-D-manno-octulosonic-acid transferase [Sinorhizobium meliloti 2011]	kdtA	6.86335	0.00264706	2.82651	-0.258973	2.56754	2.45288	0.0111086	-0.453961	0.413856	0.466331	-0.285628	1.04531	0.0924258	-0.223656	3.58179	0.000124088	-0.483887	5.97396	0	-1.40752
SMc02577	SM2011_c02577|ID:35965329|hslU| putative heat shock protein [Sinorhizobium meliloti 2011]	hslU	9.12031	0.000467532	2.80986	2.23214	5.042	0.859511	0.169674	-0.341547	2.64763	0.0775939	-0.298074	1.21366	0.0712435	-0.231036	3.05735	0.000176991	-0.50619	6.07127	0	-1.49288
SMc01123	SM2011_c01123|ID:35965781|mviN| putative membrane protein,putative virulence factor [Sinorhizobium meliloti 2011]	mviN	4.22633	0.00792097	2.80516	-3.85387	-1.04871	0.443637	0.466419	-0.197802	0.908224	0.206083	-0.400156	nd	nd	nd	nd	nd	nd	nd	nd	nd
SMc02697	SM2011_c02697|ID:35968381| hypothetical protein [Sinorhizobium meliloti 2011]		5.60116	0.00436464	2.79089	-1.33574	1.45516	0.202705	0.720646	-0.123169	0.517709	0.523337	-0.13843	0.522146	0.265726	-0.168849	3.43868	0.000474002	-0.410941	5.92893	0	-0.855602
SMc02487	SM2011_c02487|ID:35969253|lpdA2| putative dihydrolipoamide dehydrogenase (E3 component of 2-oxoglutarate dehydrogenase complex) transmembrane protein [Sinorhizobium meliloti 2011]	lpdA2	7.93057	0.00107692	2.7892	2.82093	5.61013	2.16924	0.0275323	0.376915	0.528078	0.623332	0.0810959	1.21055	0.164325	0.136639	3.36603	0.00144147	-0.299529	3.02051	0	-0.654989
SMc04281	SM2011_c04281|ID:35967843|cobC| putative threonine-phosphate decarboxylase [Sinorhizobium meliloti 2011]	cobC	5.54595	0.00470103	2.77828	-2.75468	0.0236055	nd	nd	nd	0.33139	0.529826	-0.276418	nd	nd	nd	nd	nd	nd	nd	nd	nd
SMc00109	SM2011_c00109|ID:35966542| putative transcriptional regulator [Sinorhizobium meliloti 2011]		1.73549	0.0428373	2.77583	-2.64629	0.129543	0.532692	0.320692	-0.331875	1.04586	0.131135	-0.630011	0.694858	0.0490226	-1.18607	0.619813	0.0205312	-0.896886	0.510336	0.0136122	-0.757497
SMc03107	SM2011_c03107|ID:35969174| hypothetical protein [Sinorhizobium meliloti 2011]		3.15941	0.0122163	2.77365	-2.52993	0.243728	nd	nd	nd	0.227402	0.618541	-0.333721	nd	nd	nd	nd	nd	nd	nd	nd	nd
SMc00533	SM2011_c00533|ID:35967570|sufS| putative cysteine desulfurase [Sinorhizobium meliloti 2011]	sufS	10.4271	0.000372093	2.75507	-0.0828099	2.67226	1.26821	0.0657178	-0.466198	0.0583451	0.915599	-0.0228593	1.60544	0.0229767	-0.309271	3.61623	0.00011545	-0.461272	5.10066	0	-1.00557
SMb21260	SM2011_b21260|ID:35936413| ABC transporter,ATP-binding protein [Sinorhizobium meliloti 2011]		5.73244	0.00379191	2.749	-0.344454	2.40454	0.561041	0.476208	-0.140603	0.185457	0.74289	-0.101887	0.0170012	0.976577	0.00344761	0.963842	0.097078	-0.107469	2.2604	0.00121993	-0.274697
SMc02405	SM2011_c02405|ID:35966644|smpB| SsrA-binding protein [Sinorhizobium meliloti 2011]	smpB	2.86089	0.0145933	2.72921	-0.719244	2.00996	1.19119	0.0293619	-1.34536	nd	nd	nd	3.38006	0.0701519	-0.138144	3.62303	0.00175496	-0.26807	4.22781	0	-0.557827
SMb21209	SM2011_b21209|ID:35936675| Putative two-component sensor histidine kinase [Sinorhizobium meliloti 2011]		4.92412	0.00645857	2.72359	-2.28295	0.440641	0.0867129	0.881772	-0.0493765	1.01171	0.114233	-0.964617	nd	nd	nd	nd	nd	nd	nd	nd	nd
SMc00551	SM2011_c00551|ID:35966722|psd| putative phosphatidylserine decarboxylase [Sinorhizobium meliloti 2011]	psd	5.73405	0.00403429	2.70905	0.453113	3.16216	1.61375	0.0441741	-0.414158	0.0165656	0.958406	0.032655	2.00119	0.00282988	-0.644091	3.39284	0.000320755	-0.802228	5.53046	0	-1.886
SMc00091	SM2011_c00091|ID:35966497|cysD| Putative sulfate adenylate transferase subunit 2 cysteine biosynthesis protein [Sinorhizobium meliloti 2011]	cysD	9.56657	0.000537313	2.70766	-2.74877	-0.0411055	2.97917	0	-1.72171	4.12669	0.01552	-0.80768	2.58456	0.000571429	-1.05512	1.60649	0.00280195	-0.450841	4.67806	0	-1.95054
SMc00616	SM2011_c00616|ID:35966811|perM| Putative permease [Sinorhizobium meliloti 2011]	perM	4.9596	0.0065214	2.70548	-3.26089	-0.555405	0.23232	0.652115	-0.192404	0.863213	0.135437	-1.2093	nd	nd	nd	nd	nd	nd	nd	nd	nd
SMb20281	SM2011_b20281|ID:35935092| putative spermidine/putrescine ABC transporter ATP-binding protein [Sinorhizobium meliloti 2011]		6.7915	0.00261682	2.69686	-0.972258	1.7246	1.59818	0.0934947	-0.266866	1.28737	0.0778189	-0.842681	1.37213	0.0269931	-0.340785	3.39546	0.00021118	-0.644037	7.33392	0	-1.94265
SMc02087	SM2011_c02087|ID:35967240|gltA| Citrate synthase [Sinorhizobium meliloti 2011]	gltA	9.75591	0.000266667	2.69333	4.63275	7.32608	3.52083	0.000917431	-0.569381	2.39346	0.0894624	-0.29882	1.80645	0.00531499	-0.55169	3.31378	0.000317757	-0.833151	6.32812	0	-1.91626
SMa2061	SM2011_a2061|ID:35921607| hypothetical protein [Sinorhizobium meliloti 2011]		3.50181	0.0113157	2.6847	-2.33653	0.348173	0.915852	0.328393	0.15822	0.183384	0.70864	0.170297	1.78479	0.0458404	0.213095	1.47397	0.0528081	0.123954	2.26446	0.000942722	0.288365
SMc04175	SM2011_c04175|ID:35967912| putative transmembrane protein [Sinorhizobium meliloti 2011]		7.12875	0.00265957	2.68206	-0.459453	2.22261	1.37852	0.0308647	0.734846	0.209129	0.701781	-0.134056	nd	nd	nd	nd	nd	nd	nd	nd	nd
SMc00819	SM2011_c00819|ID:35966281|katA| Catalase [Sinorhizobium meliloti 2011]	katA	3.81598	0.0101566	2.68146	0.176587	2.85805	1.72659	0.022931	-0.564598	1.6081	0.078035	0.514258	2.03884	0.00513043	-0.475764	3.37747	0.000118261	-0.497474	6.09166	0	-1.57057
SMc01049	SM2011_c01049|ID:35967182|hflX| Putative GTP-binding protein [Sinorhizobium meliloti 2011]	hflX	6.33517	0.0039854	2.66995	1.25165	3.92159	1.50191	0.0603751	-0.383849	1.17062	0.105593	-0.684993	0.870364	0.202972	-0.143923	3.19476	0.00145803	-0.333444	5.41814	0	-0.773149
SMc00892	SM2011_c00892|ID:35966337|lpxK| Putative tetraacyldisaccharide 4-kinase [Sinorhizobium meliloti 2011]	lpxK	6.47633	0.00258065	2.65503	-1.58072	1.07431	3.06845	0.00330612	-0.553545	1.79993	0.0561224	-0.719692	1.88801	0.00859514	-0.407373	2.74083	0.00115047	-0.394027	3.44804	0	-0.967102
SMc00817	SM2011_c00817|ID:35966279| putative carboxymethylenebutenolidase [Sinorhizobium meliloti 2011]		6.36485	0.00404444	2.64486	-1.11724	1.52763	2.36085	0.00388166	-0.738059	0.00157639	0.986745	-0.00155997	2.62855	0.00140059	-0.554218	4.16883	0.000228956	-0.533695	5.99574	0	-1.2187
SMa0615	SM2011_a0615|ID:35917284|fixO3| FixO3 cytochrome-c oxidase subunit [Sinorhizobium meliloti 2011]	fixO3	6.37355	0.00377612	2.63572	3.17305	nd	nd	nd	nd	nd	nd	nd	nd	nd	nd	nd	nd	nd	nd	nd	nd
SMa0766	SM2011_a0766|ID:35917788|fixO2| FixO2 cytochrome c oxidase subunit [Sinorhizobium meliloti 2011]	fixO2	6.37355	0.00377612	2.63572	3.17305	5.80877	0.0891232	0.873214	-0.063969	0.805196	0.211906	-0.490995	1.86283	0.0148769	-0.324244	5.33718	0	-0.592296	5.56171	0	-0.712409
SMc03797	SM2011_c03797|ID:35973242|metA| putative homoserine O-succinyltransferase [Sinorhizobium meliloti 2011]	metA	5.34313	0.00507094	2.62612	-0.991096	1.63502	4.11855	0	-0.823051	3.52202	0.0127568	-0.640483	nd	nd	nd	nd	nd	nd	nd	nd	nd
SMc00736	SM2011_c00736|ID:35968717| Putative DNA-3-methyladenine glycosidase II [Sinorhizobium meliloti 2011]		3.17713	0.012288	2.61544	-2.10332	0.512125	nd	nd	nd	0.272209	0.55327	0.425213	nd	nd	nd	nd	nd	nd	nd	nd	nd
SMc04320	SM2011_c04320|ID:35967991|rpsU1| 30S ribosomal protein S21 [Sinorhizobium meliloti 2011]	rpsU1	3.20405	0.0122281	2.55676	-1.0579	1.49886	1.29369	0.032078	0.86317	0.214265	0.658784	0.22884	2.04635	0.00848283	0.379625	2.38305	0.00156334	-0.38332	4.67821	0	-1.05659
SMc01784	SM2011_c01784|ID:35966856|plsX| Putative fatty acid/phospholipid synthesis protein [Sinorhizobium meliloti 2011]	plsX	3.82946	0.0101018	2.53681	1.12627	3.66308	2.82531	0.00322924	-0.605844	0.715484	0.236535	-0.536632	1.93324	0.058602	-0.183662	2.93334	0.00236182	-0.277134	5.06426	0	-0.614738
SMc01227	SM2011_c01227|ID:35967319|nerA| Putative glycerol trinitrate (GTN) reductase [Sinorhizobium meliloti 2011]	nerA	6.66789	0.0026556	2.53208	0.789345	3.32142	2.09676	0.0237275	-0.417663	0.121739	0.790875	-0.111177	2.4365	0.00226291	-0.521145	3.88332	0.000232877	-0.577235	6.26324	0	-1.74737
SMa1630	SM2011_a1630|ID:35920230| Hypothetical protein [Sinorhizobium meliloti 2011]		7.04249	0.00257143	2.52688	-2.41354	0.113339	nd	nd	nd	0.948226	0.144644	-0.679448	0.569319	0.299738	-0.129335	0.339764	0.287272	-0.0782629	1.96613	0.00107317	-0.317249
SMc00937	SM2011_c00937|ID:35967422|trkH| putative TRK system potassium uptake transmembrane protein [Sinorhizobium meliloti 2011]	trkH	2.02259	0.0293684	2.52204	-3.29107	-0.769022	nd	nd	nd	nd	nd	nd	nd	nd	nd	nd	nd	nd	nd	nd	nd
SMc00552	SM2011_c00552|ID:35966723|pssA| Phosphatidylserine synthase [Sinorhizobium meliloti 2011]	pssA	5.0119	0.00644615	2.52128	-1.21727	1.30402	0.155769	0.764237	-0.134481	0.26697	0.616249	-0.196356	0.814945	0.131075	-0.220143	0.324971	0.268078	-0.0894306	2.25094	6.80062e-05	-0.619986
SMb21175	SM2011_b21175|ID:35936589|phoE| Phosphate uptake ABC transporter permease [Sinorhizobium meliloti 2011]	phoE	4.55804	0.00755184	2.51467	-1.84331	0.67136	1.80345	0.00194636	-3.24123	0.483902	0.378373	-0.411135	nd	nd	nd	nd	nd	nd	nd	nd	nd
SMc00020	SM2011_c00020|ID:35966471| hypothetical protein [Sinorhizobium meliloti 2011]		6.76682	0.00252174	2.50175	1.31482	3.81657	0.413591	0.460268	0.233631	0.934353	0.262381	-0.262907	2.25287	0.0056731	-0.391291	3.74204	0.00021865	-0.583164	6.49698	0	-1.11722
SMb20616	SM2011_b20616|ID:35938318|thiO| Putative thiamine biosynthesis oxidoreductase [Sinorhizobium meliloti 2011]	thiO	6.97704	0.00262911	2.50114	-1.29285	1.20829	2.66774	0.00154217	-0.751438	2.45996	0.134587	-0.223552	2.54951	0.0034103	-0.42109	2.83934	0.00107463	-0.393607	5.05787	0	-1.14007
SMc02707	SM2011_c02707|ID:35968394| Putative acetyltransferase [Sinorhizobium meliloti 2011]		9.54857	0.00045	2.49707	-0.552682	1.94438	1.7269	0.0390024	-0.405966	1.65761	0.0999149	-0.393603	1.62955	0.0870849	-0.16753	1.75598	0.0229216	-0.168151	5.98886	0	-0.578962
SMc01044	SM2011_c01044|ID:35967175|ntrY| putative nitrogen regulation transmembrane protein [Sinorhizobium meliloti 2011]	ntrY	2.28239	0.023094	2.48912	-1.30654	1.18257	1.68533	0.0549795	-0.350899	0.182132	0.708017	-0.173389	nd	nd	nd	nd	nd	nd	nd	nd	nd
SMc02471	SM2011_c02471|ID:35969270| Putative periplasmic binding ABC transporter [Sinorhizobium meliloti 2011]		4.53853	0.00769524	2.4804	-2.35819	0.122205	0.210196	0.708989	-0.127805	nd	nd	nd	nd	nd	nd	nd	nd	nd	nd	nd	nd
SMc04164	SM2011_c04164|ID:35967900| hypothetical protein [Sinorhizobium meliloti 2011]		5.25951	0.00558333	2.45583	-1.12111	1.33472	1.23462	0.0399523	-0.766343	0.141454	0.758543	0.152282	nd	nd	nd	nd	nd	nd	nd	nd	nd
SMc01731	SM2011_c01731|ID:35965824| Hypothetical protein [Sinorhizobium meliloti 2011]		3.39225	0.0117594	2.453	0.814109	3.26711	0.940275	0.104217	-0.518226	0.886531	0.163996	-0.639945	1.98063	0.00716343	-0.418811	3.61491	0.0002125	-0.596843	6.19974	0	-1.44643
SMa0791	SM2011_a0791|ID:35917872| hypothetical protein [Sinorhizobium meliloti 2011]		6.90189	0.00258929	2.44876	-0.632701	1.81606	0.0923142	0.866126	0.0736329	3.2445	0.0116757	1.00571	1.92548	0.0683788	-0.172664	2.09486	0.0043086	-0.288033	5.93728	0	-0.803804
SMb20941	SM2011_b20941|ID:35937144|exsA| MsbA-like saccharide exporting ABC transporter protein,consisting of ATP-binding and permease domains [Sinorhizobium meliloti 2011]	exsA	3.82995	0.0100629	2.42952	-0.604639	1.82488	3.47362	0	-0.811226	0.991409	0.198229	-0.362964	2.02071	0.0458922	-0.197523	2.38374	0.00518221	-0.242813	3.751	1.3635e-05	-0.460182
SMc01141	SM2011_c01141|ID:35965755|ptsN| putative nitrogen regulatory IIA protein [Sinorhizobium meliloti 2011]	ptsN	5.44591	0.00518284	2.41587	1.66193	4.07781	2.4501	0	-1.4889	1.65709	0.0455837	-1.21729	2.16244	0.0121582	-0.309009	1.58621	0.0228371	-0.178088	6.46107	0	-0.725578
SMc02570	SM2011_c02570|ID:35965323|hisA| putative phosphoribosylformimino-5-aminoimidazole carboxamide ribotide isomerase [Sinorhizobium meliloti 2011]	hisA	6.91582	0.00255507	2.41295	0.686325	3.09927	1.09569	0.20948	-0.207576	1.41094	0.181565	-0.258692	1.10235	0.0765245	-0.241915	3.49316	0.000147505	-0.541027	6.15917	0	-1.76487
SMc04260	SM2011_c04260|ID:35967828| putative transcriptional regulator [Sinorhizobium meliloti 2011]		7.68124	0.00241379	2.38937	-1.95761	0.431765	1.06875	0.0952778	-0.441813	1.508	0.118066	-0.380525	0.27528	0.639047	-0.0517996	2.81027	0.00154568	-0.325264	5.07526	0	-1.09054
SMc00094	SM2011_c00094|ID:35966502|betB| Betaine aldehyde dehydrogenase badh oxidoreductase NAD protein [Sinorhizobium meliloti 2011]	betB	3.0839	0.0133681	2.38396	1.45361	3.83757	3.53776	0	-0.838021	0.166189	0.767373	0.0858576	3.73709	0.000764706	-0.485061	3.91996	0.000385733	-0.384111	5.54921	0	-0.885278
SMa2395	SM2011_a2395|ID:35922643|repA2| RepA2 replication protein [Sinorhizobium meliloti 2011]	repA2	5.68692	0.00511558	2.38256	0.247845	2.63041	3.23522	0.000547619	-0.709129	0.412556	0.437595	-0.38851	1.64024	0.0215784	-0.312392	3.97114	0.000157044	-0.488704	5.98579	0	-1.45939
SMc01568	SM2011_c01568|ID:35968336| hypothetical protein [Sinorhizobium meliloti 2011]		5.68918	0.00512846	2.38079	1.17795	3.55874	0.0890154	0.872902	0.0641127	0.524755	0.370474	-0.353981	1.1972	0.0865215	-0.20626	3.06108	0.00106931	-0.368564	4.75827	0	-1.06994
SMc01514	SM2011_c01514|ID:35968460| hypothetical protein [Sinorhizobium meliloti 2011]		5.01453	0.00666165	2.36846	-2.03992	0.328534	3.01432	0	1.055	0.348643	0.533865	0.230157	0.229699	0.715177	0.0384035	1.4189	0.0391465	-0.146571	2.88368	0.00029285	-0.329051
SMc01726	SM2011_c01726|ID:35965829|argB| putative acetylglutamate kinase (NAG kinase) [Sinorhizobium meliloti 2011]	argB	6.85625	0.00264957	2.36715	2.29906	4.6662	1.76706	0.0229511	-0.546809	1.21984	0.185558	-0.293687	2.61029	0.0116913	-0.273892	3.69279	0.00154563	-0.277077	5.30973	0	-0.572534
SMc00506	SM2011_c00506|ID:35967606| putative transmembrane protein [Sinorhizobium meliloti 2011]		0.872868	0.275917	2.36587	-0.9176	1.44827	1.91266	0.00678788	0.898229	0.0553055	0.883521	0.0909183	nd	nd	nd	nd	nd	nd	nd	nd	nd
SMc01032	SM2011_c01032|ID:35967161|pdhC| Dihydrolipoyllysine-residue acetyltransferase component of pyruvate dehydrogenase complex [Sinorhizobium meliloti 2011]	pdhC	12.9839	0	2.3592	4.26297	6.62217	2.26997	0.016049	-0.463103	4.73646	0.014303	-0.504262	1.61874	0.0119157	-0.42867	3.40773	0.000176623	-0.597451	6.45013	0	-1.77733
SMc01031	SM2011_c01031|ID:35967160|pdhB| Pyruvate dehydrogenase E1 component beta subunit [Sinorhizobium meliloti 2011]	pdhB	10.7531	0.000290909	2.35118	4.59146	6.94263	3.38788	0.00329492	-0.499614	4.97016	0.0127059	-0.598804	1.59541	0.014989	-0.382005	3.52997	0.00016545	-0.560668	6.20299	0	-1.58479
SMc00399	SM2011_c00399|ID:35965680|corA1| putative magnesium and cobalt transport transmembrane protein [Sinorhizobium meliloti 2011]	corA1	6.60273	0.00401471	2.34456	-1.92885	0.41571	0.432847	0.597904	-0.106818	1.13216	0.158208	-0.39882	2.95215	0.000698885	-0.541161	3.27487	0.000129032	-0.540853	4.78855	0	-0.986468
SMc01960	SM2011_c01960|ID:35968538| Oxidoreductase [Sinorhizobium meliloti 2011]		4.68397	0.00747563	2.30996	-1.88936	0.420602	1.08073	0.0906082	0.455911	1.7734	0.0779691	-0.442639	1.25423	0.135448	-0.151543	1.60285	0.0242449	-0.172966	2.65585	0.000692961	-0.276078
SMc00554	SM2011_c00554|ID:35966725|purF| putative amidophosphoribosyltransferase,prpp amidotransferase [Sinorhizobium meliloti 2011]	purF	6.94476	0.00251082	2.30959	1.84306	4.15265	0.280073	0.655015	-0.125021	0.301556	0.585911	-0.199287	1.6498	0.0177926	-0.337847	3.25088	0.000120782	-0.526408	6.62831	0	-1.50253
SMc00090	SM2011_c00090|ID:35966496|cysN| Putative sulfate adenylate transferase cysteine biosynthesis protein [Sinorhizobium meliloti 2011]	cysN	5.78381	0.00507888	2.30466	-2.21635	0.0883121	2.74437	0	-1.094	1.70594	0.042214	-1.30313	nd	nd	nd	nd	nd	nd	nd	nd	nd
SMc00024	SM2011_c00024|ID:35966482|smc| Putative chromosome partition protein [Sinorhizobium meliloti 2011]	smc	7.91496	0.00235294	2.30336	-0.279733	2.02362	1.9066	0.041625	-0.348349	0.628704	0.387614	-0.224454	1.21589	0.203283	-0.118706	2.3106	0.0135478	-0.178769	5.08374	0	-0.578039
SMc02717	SM2011_c02717|ID:35968406|leuA1| 2-isopropylmalate synthase [Sinorhizobium meliloti 2011]	leuA1	10.6825	0.000271186	2.29606	2.26027	4.55633	0.850795	0.372374	0.146905	2.75005	0.0411831	0.489118	1.0342	0.0974475	0.217673	2.74054	0.00175804	-0.319628	5.94939	0	-1.04089
SMa0815	SM2011_a0815|ID:35917948|nifA| NifA transcriptional activator [Sinorhizobium meliloti 2011]	nifA	7.77802	0.00247191	2.29087	-1.07523	1.21565	1.13744	0.109158	0.343074	1.01302	0.207547	-0.328987	1.18301	0.129959	0.161499	0.367717	0.365173	-0.0538783	1.47807	0.0117993	-0.1597
SMc00079	SM2011_c00079|ID:35966474| HAD-superfamily hydrolase [Sinorhizobium meliloti 2011]		6.75752	0.00251969	2.28829	0.494202	2.78249	1.14731	0.0615057	-0.616432	0.545257	0.324285	-0.506871	2.00637	0.00836897	-0.388902	4.22984	0.000357895	-0.633149	6.69481	0	-1.36174
SMc04226	SM2011_c04226|ID:35967782| Putative protease inhibitor [Sinorhizobium meliloti 2011]		4.49547	0.00784472	2.28626	-0.976269	1.30999	0.522356	0.430121	-0.188685	0.653846	0.273833	-0.469508	1.46816	0.0122228	-0.486629	1.65173	0.00183937	-0.543684	3.10888	0	-0.998141
SMc01030	SM2011_c01030|ID:35967158|pdhA| Pyruvate dehydrogenase E1 component alpha subunit [Sinorhizobium meliloti 2011]	pdhA	6.31853	0.00382724	2.28323	3.94516	6.22839	2.27118	0.0104751	-0.509541	0.846007	0.26003	-0.306491	1.43005	0.0329436	-0.296144	4.04903	0.000126629	-0.438894	6.0922	0	-1.23055
SMc00493	SM2011_c00493|ID:35967621|purQ| putative phosphoribosylformyl glycinamidine synthase I [Sinorhizobium meliloti 2011]	purQ	8.28353	0.00128	2.27279	1.7986	4.07139	1.61086	0.0310511	-0.523398	2.69742	0.0391875	-0.529061	1.75482	0.0145812	-0.347609	3.41423	0.000126394	-0.511491	5.61887	0	-1.51658
SMc00550	SM2011_c00550|ID:35966720| putative ABC transporter ATP-binding transmembrane protein [Sinorhizobium meliloti 2011]		6.47054	0.00398616	2.27197	-1.2835	0.988467	0.0379374	0.939148	-0.0224848	0.808825	0.19533	-0.572675	1.24721	0.0390679	-0.31627	2.3194	0.00104188	-0.49246	4.02829	0	-1.18663
SMc02483	SM2011_c02483|ID:35969258|sucB| putative dihydrolipoamide succinyl transferase component of 2-oxoglutarate dehydrogenase complex (E2) protein [Sinorhizobium meliloti 2011]	sucB	6.95338	0.00271186	2.25422	4.27257	6.52679	0.388877	0.580168	-0.130589	0.909203	0.404155	-0.146493	1.32043	0.0385893	-0.298497	3.39572	0.000151111	-0.565123	6.84634	0	-1.60598
SMc00893	SM2011_c00893|ID:35966336| putative phosphoglycolate phosphatase [Sinorhizobium meliloti 2011]		6.34181	0.00380198	2.25172	-0.558088	1.69363	2.0072	0.00617391	-0.838834	0.836151	0.210248	-0.454211	0.527528	0.406997	-0.0889349	2.34538	0.00112153	-0.468427	4.38474	0	-0.822718
SMb20904	SM2011_b20904|ID:35937504| ABC transporter,ATP-binding protein,likely transports mannose,L-lyxose,glucose and sorbose [Sinorhizobium meliloti 2011]		5.52609	0.0051479	2.24932	-1.36223	0.887093	2.07645	0.00379191	-0.975848	2.18871	0.0280315	-1.07511	1.00662	0.119204	-0.193127	0.115722	0.655852	-0.0325156	1.63746	0.000604035	-0.4595
SMc00648	SM2011_c00648|ID:35968829| hypothetical protein [Sinorhizobium meliloti 2011]		7.14184	0.00263636	2.24401	-1.35105	0.89296	1.77828	0.015993	-0.684699	3.05131	0.0102857	-1.13663	1.99652	0.00506352	-0.495849	3.65667	0.000257576	-0.650756	5.69402	0	-1.39433
SMc04172	SM2011_c04172|ID:35967909|cyaH| Adenylate/guanylate cyclase [Sinorhizobium meliloti 2011]	cyaH	1.11166	0.176946	2.24179	-3.60709	-1.36529	nd	nd	nd	0.455963	0.446662	0.274131	nd	nd	nd	nd	nd	nd	nd	nd	nd
SMc00895	SM2011_c00895|ID:35966333| hypothetical protein [Sinorhizobium meliloti 2011]		4.1375	0.00990786	2.23236	2.68621	4.91856	1.19638	0.0604193	-0.56634	0.0786787	0.865956	-0.054846	2.13522	0.0162717	-0.276408	3.89653	0.000195759	-0.424184	5.86109	0	-0.904682
SMb20940	SM2011_b20940|ID:35937139|exsB,queC| Queuosine biosynthesis protein,probable succinoglycan biosynthesis regulator [Sinorhizobium meliloti 2011]	exsB,queC	4.93023	0.00735135	2.22105	-3.06478	-0.843736	2.34021	0.00106952	-1.28067	1.88512	0.0620694	-0.559033	nd	nd	nd	nd	nd	nd	nd	nd	nd
SMc01771	SM2011_c01771|ID:35966841|nrdR| Putative transcriptional repressor [Sinorhizobium meliloti 2011]	nrdR	6.13218	0.00360117	2.22011	0.715375	2.93548	0.347407	0.578621	-0.154852	0.737116	0.269584	-0.364046	0.832302	0.227098	-0.133694	3.12321	0.00140986	-0.320505	4.57815	0	-0.793199
SMc00427	SM2011_c00427|ID:35965715|prfC| putative peptide chain release factor RF-3 protein [Sinorhizobium meliloti 2011]	prfC	9.83538	0.000735632	2.21857	0.269025	2.48759	1.8672	0.0189393	-0.552836	2.11203	0.0336774	-0.973728	2.08647	0.00853998	-0.371436	2.93878	0.000492462	-0.483163	5.26637	0	-1.18085
SMc01441	SM2011_c01441|ID:35968072|hflK| Putative membrane bound protease [Sinorhizobium meliloti 2011]	hflK	5.09295	0.00666168	2.2032	1.45125	3.65445	1.53989	0.038312	-0.488928	0.905219	0.153418	-0.707137	2.07275	0.00510823	-0.464599	3.58149	0.000186813	-0.579728	5.54101	0	-1.31568
SMc00482	SM2011_c00482|ID:35967641|trmJ| Putative tRNA (cytidine/uridine-2-O)-methyltransferase [Sinorhizobium meliloti 2011]	trmJ	4.32734	0.00868293	2.20146	-0.672143	1.52932	1.04958	0.210513	-0.214442	0.178102	0.707819	-0.186696	1.66395	0.0299271	-0.267578	3.03348	0.000325967	-0.490013	5.80309	0	-1.31144
SMc02784	SM2011_c02784|ID:35965266| Hypothetical protein [Sinorhizobium meliloti 2011]		3.32532	0.0122763	2.18641	-2.39385	-0.207435	1.62503	0.0184052	-0.732847	1.29597	0.0899822	-0.675267	nd	nd	nd	nd	nd	nd	nd	nd	nd
SMc00320	SM2011_c00320|ID:35965576|rbfA| putative ribosome-binding factor A,rRNA processing protein [Sinorhizobium meliloti 2011]	rbfA	6.82961	0.00257471	2.18407	1.00621	3.19028	1.50952	0.0411243	-0.473437	1.19673	0.121668	-0.522678	1.03178	0.0731782	-0.268819	2.89652	0.000191388	-0.564364	4.53726	0	-1.77069
SMc01586	SM2011_c01586|ID:35968350| putative transmembrane protein [Sinorhizobium meliloti 2011]		5.65894	0.00511778	2.17992	-0.997171	1.18275	0.686675	0.33501	-0.201343	0.64617	0.316772	-0.339677	0.215148	0.614514	-0.0740043	0.0427791	0.864471	0.0128419	0.0203139	0.878972	0.00804257
SMb20615	SM2011_b20615|ID:35938314|thiC| Putative thiamine biosynthesis protein [Sinorhizobium meliloti 2011]	thiC	6.26046	0.00356231	2.17617	-1.07861	1.09755	1.88709	0.0116519	-0.660662	0.155884	0.773964	-0.0866306	4.02695	0.000863636	-0.612192	3.77617	0.000516274	-0.369578	6.82724	0	-1.31151
SMc00973	SM2011_c00973|ID:35966420| Putative hemolysin protein [Sinorhizobium meliloti 2011]		8.42056	0.0012549	2.17485	-0.443179	1.73167	2.63571	0.00104167	-0.918448	4.41966	0.0123429	-0.663766	2.62605	0.00152688	-0.519812	4.70895	0	-0.754203	3.92842	0	-2.08256
SMc02073	SM2011_c02073|ID:35967259|argS| putative arginyl-tRNA synthetase (arginine--tRNA ligase) [Sinorhizobium meliloti 2011]	argS	8.50486	0.00131507	2.17276	1.44912	3.62187	1.40334	0.0937158	-0.303208	2.00135	0.056122	-0.586284	1.24757	0.0535273	-0.264666	3.26332	0.000135458	-0.554964	6.04385	0	-1.57061
SMc02914	SM2011_c02914|ID:35965574|infB| putative translation initiation factor IF-2 protein [Sinorhizobium meliloti 2011]	infB	5.62877	0.00505936	2.16895	2.95644	5.12539	1.8991	0.0451461	-0.340111	1.89549	0.0697991	-0.459951	0.807851	0.203179	-0.151875	3.40843	0.000612378	-0.391374	6.33629	0	-1.27208
SMc00561	SM2011_c00561|ID:35966733|dnaB| putative replicative DNA helicase [Sinorhizobium meliloti 2011]	dnaB	2.31858	0.0234387	2.16707	0.0596023	2.22667	2.53986	0.000904977	-0.922742	2.30834	0.0248475	-0.981429	1.96002	0.0100868	-0.36709	3.64277	0.000709163	-0.356464	6.75962	0	-1.20141
SMc01275	SM2011_c01275|ID:35967087|rluC| putative ribosomal large subunit pseudouridine synthase C [Sinorhizobium meliloti 2011]	rluC	5.71236	0.00504918	2.16534	0.702063	2.8674	2.13827	0.00869421	-0.598529	0.984523	0.138538	-0.675533	1.79091	0.0174572	-0.313742	3.41777	0.000232687	-0.437137	6.3656	0	-1.17349
SMc02695	SM2011_c02695|ID:35968379|engD| Putative GTP-dependent nucleic acid-binding protein EngD [Sinorhizobium meliloti 2011]	engD	5.17576	0.00671238	2.15792	2.41711	4.57503	0.507625	0.444868	-0.183463	1.20186	0.0899573	-0.837251	1.04844	0.111083	-0.196418	3.15384	0.000728016	-0.40472	6.03431	0	-1.07152
SMc02480	SM2011_c02480|ID:35969261|sucC| putative succinyl-CoA synthetase beta chain [Sinorhizobium meliloti 2011]	sucC	9.48102	0.000603774	2.15568	4.3181	6.47378	3.05413	0.0360246	-0.261543	1.75063	0.320652	-0.136212	1.5343	0.0174465	-0.370087	3.29913	0.000168317	-0.609521	6.92936	0	-1.99497
SMb21183	SM2011_b21183|ID:35936611|htpG| putative chaperonine,heat shock hsp90 proteins family [Sinorhizobium meliloti 2011]	htpG	9.15144	0.00103333	2.14636	2.56928	4.71565	2.15577	0.00740969	-0.647454	2.7563	0.0736116	-0.301438	2.30057	0.00283576	-0.516868	3.42535	0.000125461	-0.50855	6.94506	0	-1.67667
SMb20433	SM2011_b20433|ID:35935457|eutC| putative ornithine cyclodeaminase,involved in ectoine utilization [Sinorhizobium meliloti 2011]	eutC	4.71838	0.00757616	2.13907	-2.19273	-0.0536597	1.11285	0.0650327	-0.630062	0.206066	0.68399	-0.180002	0.716375	0.191165	-0.17828	0.331703	0.245145	-0.0993304	2.56331	9.54055e-05	-0.490021
SMc00869	SM2011_c00869|ID:35966364|atpF2| putative ATP synthase subunit B transmembrane protein [Sinorhizobium meliloti 2011]	atpF2	4.33058	0.00929196	2.13674	2.97417	5.11091	0.0889433	0.886569	-0.0394354	0.166424	0.705472	-0.276146	1.72386	0.00618315	-0.536731	3.6736	0	-0.868081	5.76943	0	-2.15074
SMc00553	SM2011_c00553|ID:35966724| putative NAD/NADP dependent oxidoreductase [Sinorhizobium meliloti 2011]		6.02999	0.00437158	2.12811	1.32709	3.4552	2.46743	0.0039662	-0.658853	1.51486	0.0662292	-0.792091	1.51869	0.015022	-0.407541	3.01067	0.000196399	-0.545135	6.24337	0	-1.95864
SMc02482	SM2011_c02482|ID:35969259|sucA| putative 2-oxoglutarate dehydrogenase E1 component protein [Sinorhizobium meliloti 2011]	sucA	8.54037	0.00127152	2.11726	3.4932	5.61046	1.90626	0.0906988	-0.236054	0.0648833	0.914448	0.021054	1.3642	0.0364574	-0.295486	3.61943	0.000160377	-0.537655	6.28567	0	-1.40125
SMc02445	SM2011_c02445|ID:35968697| hypothetical protein [Sinorhizobium meliloti 2011]		7.72504	0.00266667	2.11012	-0.420741	1.68938	2.28311	0.00186765	-0.976631	4.22443	0.01208	-0.62616	1.97393	0.00585204	-0.452885	3.48271	0.00014978	-0.546897	6.28153	0	-2.04319
SMc01288	SM2011_c01288|ID:35967068|adk| putative adenylate kinase [Sinorhizobium meliloti 2011]	adk	5.78312	0.00500236	2.10742	2.76407	4.87149	0.289371	0.679209	-0.101147	1.08396	0.241235	-0.251207	1.39305	0.0516346	-0.242768	3.19169	0.000551559	-0.437041	5.45281	0	-1.09163
SMc02725	SM2011_c02725|ID:35968414|trpE| Anthranilate synthase [Sinorhizobium meliloti 2011]	trpE	6.88524	0.00379026	2.09421	1.14056	3.23477	2.68516	0.00701155	-0.493772	2.45327	0.0419818	-0.555046	2.10245	0.00614969	-0.40917	3.23911	0.000393531	-0.453001	5.93225	0	-1.17161
SMc00582	SM2011_c00582|ID:35966761| hypothetical protein,signal peptide [Sinorhizobium meliloti 2011]		4.08387	0.0101651	2.09344	0.215645	2.30909	1.9142	0.0248207	0.459303	0.581808	0.291576	-0.588147	1.14858	0.163224	0.141405	0.0917093	0.781961	0.0164292	2.53653	0.00094479	0.26688
SMc03893	SM2011_c03893|ID:35973374| Putative amino-acid transport system permease ABC transporter [Sinorhizobium meliloti 2011]		2.88318	0.0156631	2.08689	-2.16701	-0.0801163	0.525914	0.353372	0.278761	2.43631	0.03976	-0.59623	nd	nd	nd	nd	nd	nd	nd	nd	nd
SMc02120	SM2011_c02120|ID:35967199|aapM| putative general L-amino acid transport permease ABC transporter [Sinorhizobium meliloti 2011]	aapM	6.27169	0.00361176	2.08686	-2.07234	0.0145185	1.68127	0.0123443	-0.850788	0.0400154	0.926926	-0.0275805	nd	nd	nd	nd	nd	nd	nd	nd	nd
SMb20013	SM2011_b20013|ID:35934478| Putative oxidoreductase [Sinorhizobium meliloti 2011]		3.03756	0.0142156	2.08493	-1.54126	0.543667	nd	nd	nd	0.472286	0.368451	-0.514808	nd	nd	nd	nd	nd	nd	nd	nd	nd
SMc00169	SM2011_c00169|ID:35967712|dme| NAD-malic enzyme oxidoreductase [Sinorhizobium meliloti 2011]	dme	8.94519	0.00105263	2.07963	2.41169	4.49132	0.418321	0.588073	-0.115949	0.454475	0.515463	0.168182	1.80081	0.0118816	-0.375274	3.88522	0.00020059	-0.54455	5.42296	0	-1.32361
SMb20711	SM2011_b20711|ID:35938052| hypothetical protein [Sinorhizobium meliloti 2011]		7.55427	0.00255924	2.07932	-1.54486	0.534452	2.13856	0.0167682	-0.495542	1.72678	0.0785047	-0.450449	3.62616	0.00077686	-0.463551	2.17279	0.020248	-0.15968	1.62398	0.0058928	-0.197721
SMc00646	SM2011_c00646|ID:35968832|rpoH1| RNA polymerase sigma factor (Sigma-32) [Sinorhizobium meliloti 2011]	rpoH1	5.51436	0.00557173	2.07818	1.5718	3.64998	2.7607	0.00601474	-0.502233	1.45932	0.0659736	-0.89866	1.13234	0.0726204	-0.244343	2.72317	0.000535506	-0.509904	6.46267	0	-1.67176
SMb20278	SM2011_b20278|ID:35935086| hypothetical protein [Sinorhizobium meliloti 2011]		8.62141	0.00124675	2.06899	-0.853665	1.21533	1.46452	0.0668399	-0.368216	1.13739	0.160321	-0.388493	0.774213	0.189771	-0.166923	2.05872	0.00602524	-0.257229	3.91195	0	-0.732768
SMb20291	SM2011_b20291|ID:35935112| Hypothetical protein transmembrane [Sinorhizobium meliloti 2011]		7.16307	0.00266667	2.06895	-1.86215	0.206792	1.18647	0.0801283	0.433585	1.13756	0.182729	-0.323424	nd	nd	nd	nd	nd	nd	nd	nd	nd
SMc00590	SM2011_c00590|ID:35966773| Putative ABC transporter ATP-binding protein [Sinorhizobium meliloti 2011]		5.87343	0.0050628	2.06755	-0.259952	1.8076	3.26116	0	-0.994987	2.25759	0.0318069	-0.878435	1.75165	0.0636108	-0.188098	3.45564	0.00235565	-0.25229	4.78542	0	-0.7478
SMa2385	SM2011_a2385|ID:35922611| ABC transporter ATP-binding protein [Sinorhizobium meliloti 2011]		5.85838	0.00502638	2.06441	-3.12363	-1.05922	0.781894	0.156211	-0.466024	1.34074	0.101145	-0.540902	nd	nd	nd	nd	nd	nd	nd	nd	nd
SMc01832	SM2011_c01832|ID:35968505|ureE| Putative urease accessory protein [Sinorhizobium meliloti 2011]	ureE	6.437	0.0036	2.05576	0.460474	2.51624	0.961353	0.287264	-0.174235	0.294457	0.615232	-0.16146	1.45992	0.05035	-0.236383	3.86031	0.00013963	-0.47553	5.82076	0	-1.17301
SMc02466	SM2011_c02466|ID:35969277|sdhB| putative succinate dehydrogenase iron-sulfur protein [Sinorhizobium meliloti 2011]	sdhB	4.7468	0.00755993	2.05529	2.11586	4.17115	0.977068	0.203282	0.237442	0.128181	0.777139	-0.134482	0.882527	0.127476	-0.207378	2.16177	0.00176422	-0.395592	6.17014	0	-1.19596
SMc04282	SM2011_c04282|ID:35967844|cobB| putative cobyrinic acid A,C-diamide synthase [Sinorhizobium meliloti 2011]	cobB	4.4582	0.00849267	2.05362	-0.899804	1.15382	0.465866	0.380957	0.311664	0.0249761	0.947336	0.0263603	nd	nd	nd	nd	nd	nd	nd	nd	nd
SMb23377	SM2011_b23377|ID:35937606| hypothetical protein [Sinorhizobium meliloti 2011]		2.31169	0.023638	2.05261	-2.62857	-0.57596	0.552435	0.235626	-0.619096	1.11311	0.145789	-0.45648	nd	nd	nd	nd	nd	nd	nd	nd	nd
SMc03823	SM2011_c03823|ID:35973281|leuC| putative 3-isopropylmalate dehydratase large subunit [Sinorhizobium meliloti 2011]	leuC	5.36987	0.00654617	2.05095	1.51744	3.56839	3.33661	0	-0.889689	1.72821	0.0582581	-0.738119	2.3134	0.001531	-0.626103	4.25607	0.000303571	-0.583823	6.77677	0	-1.66689
SMc00488	SM2011_c00488|ID:35967628|purL| putative phosphoribosylformyl glycinamidine synthetase II [Sinorhizobium meliloti 2011]	purL	10.67	0.000444444	2.04426	2.02836	4.07262	2.2447	0.0166378	-0.46599	1.36389	0.0696689	-0.895388	2.01492	0.00565445	-0.449676	3.34054	0.000124314	-0.519437	6.06544	0	-1.48487
SMc02094	SM2011_c02094|ID:35967230|omp| Putative outer membrane transmembrane protein [Sinorhizobium meliloti 2011]	omp	5.94533	0.00505211	2.0403	3.10757	5.14787	1.33671	0.0752256	0.380644	0.437526	0.512492	-0.182517	0.173773	0.799954	-0.0257176	1.25695	0.0432583	-0.148623	0.669604	0.0730834	-0.0943961
SMc00349	SM2011_c00349|ID:35965615|lepA| putative GTP-binding protein membrane [Sinorhizobium meliloti 2011]	lepA	7.43803	0.00255708	2.03621	1.80957	3.84577	2.41637	0.00377429	-0.743239	1.24745	0.121983	-0.48085	1.95617	0.00504985	-0.507631	3.49241	0.000123636	-0.495324	5.64186	0	-1.69819
SMb20368	SM2011_b20368|ID:35935307| Putative secretion protein,hlyD family [Sinorhizobium meliloti 2011]		4.62305	0.00780835	2.03263	-2.26401	-0.231383	1.54018	0.0897158	-0.284069	0.181437	0.717549	0.152174	nd	nd	nd	nd	nd	nd	nd	nd	nd
SMc00190	SM2011_c00190|ID:35967681| Putative chemotaxis methyl-accepting receptor [Sinorhizobium meliloti 2011]		7.8045	0.00261307	2.03127	1.37295	3.40422	0.372016	0.633576	-0.103016	2.41356	0.0668	-0.366791	1.50832	0.042453	-0.250018	2.70991	0.0013465	-0.390574	4.96469	0	-0.903823
SMa1480	SM2011_a1480|ID:35919823| Transcriptional regulator,LysR family [Sinorhizobium meliloti 2011]		1.68162	0.0519595	2.02868	-1.81825	0.21043	nd	nd	nd	nd	nd	nd	nd	nd	nd	nd	nd	nd	nd	nd	nd
SMc03831	SM2011_c03831|ID:35973292|rlmN| Putative ribosomal RNA large subunit methyltransferase N [Sinorhizobium meliloti 2011]	rlmN	4.88578	0.00749239	2.02695	-2.07997	-0.0530188	1.62765	0.0276083	-0.560108	0.710402	0.241408	-0.518793	1.7455	0.0056965	0.552627	1.99194	0.00289934	0.338154	3.18305	0	0.603337
SMc04245	SM2011_c04245|ID:35967808|znuA| putative high-affinity zinc uptake system ABC transporter [Sinorhizobium meliloti 2011]	znuA	6.57766	0.00374026	2.02002	-0.620458	1.39956	0.261346	0.706676	-0.0930421	1.33267	0.132501	-0.387202	1.58041	0.033523	-0.267128	5.01767	0.000280992	-0.496946	4.63332	0	-1.13286
SMc01955	SM2011_c01955|ID:35968533| Putative oxidoreductase [Sinorhizobium meliloti 2011]		3.55886	0.0117759	2.0143	1.19622	3.21051	0.998803	0.119625	-0.385123	0.0767222	0.845957	-0.126809	2.27104	0.00532789	-0.402304	3.60092	0.000181333	-0.566466	6.29504	0	-1.17362
SMc00155	SM2011_c00155|ID:35967733|aroF,dhs| putative phospho-2-dehydro-3-deoxyheptonate aldolase [Sinorhizobium meliloti 2011]	aroF,dhs	3.75302	0.0111759	2.01052	2.00196	4.01247	1.68225	0.0407896	-0.410003	0.23467	0.618633	-0.282295	1.90799	0.00692343	-0.443609	3.55234	0.000225166	-0.627519	6.49689	0	-1.68758
SMc03968	SM2011_c03968|ID:35968868| Oxidoreductase [Sinorhizobium meliloti 2011]		4.75452	0.00756634	2.00834	-0.479563	1.52878	0.0953223	0.869059	0.0629174	0.0982761	0.842033	-0.060663	2.65641	0.0395664	-0.181696	2.64705	0.00847813	-0.195387	3.78436	1.25178e-05	-0.40793
SMc03252	SM2011_c03252|ID:35973106|proB2| Putative glutamate 5-kinase [Sinorhizobium meliloti 2011]	proB2	6.65671	0.00387879	2.00687	1.23728	3.24415	2.708	0.00193156	-0.706318	2.65713	0.0137231	-1.18715	1.41807	0.0333242	-0.297567	1.82089	0.0040847	-0.336661	5.00144	0	-1.31875
SMc01783	SM2011_c01783|ID:35966854| hypothetical protein [Sinorhizobium meliloti 2011]		7.32617	0.00266094	2.00163	0.0488453	2.05048	1.71016	0.0229547	-0.56973	0.947054	0.187296	-0.420183	1.56856	0.0214789	-0.32895	3.17736	0.000379221	-0.454181	5.05865	0	-1.36817
SMc02898	SM2011_c02898|ID:35965552|kdsB| putative 3-deoxy-manno-octulosonate cytidylyltransferase (CMP-KDO synthetase) [Sinorhizobium meliloti 2011]	kdsB	7.26612	0.00263374	1.99309	0.713582	2.70667	0.9831	0.125772	0.37578	0.108411	0.828389	0.0636222	1.83371	0.0248724	-0.26446	3.34959	0.000603854	-0.394689	5.79642	0	-0.981456
SMc00494	SM2011_c00494|ID:35967620| hypothetical protein [Sinorhizobium meliloti 2011]		3.41042	0.0122672	1.98694	2.39984	4.38678	0.420692	0.336086	-0.677195	0.387611	0.497283	-0.257716	1.12696	0.335091	-0.0795696	3.81693	0.00085	-0.340229	5.57287	0	-0.700639
SMc02567	SM2011_c02567|ID:35965319|coaA| putative pantothenate kinase [Sinorhizobium meliloti 2011]	coaA	6.72841	0.00391837	1.98373	-0.796557	1.18717	0.0927628	0.877619	0.0491985	1.38244	0.1069	-0.475874	0.417584	0.590794	-0.0512253	2.9492	0.0023009	-0.280774	5.14416	0	-0.89272
SMc00334	SM2011_c00334|ID:35965596|cmk| Putative cytidylate kinase (CMP kinase) [Sinorhizobium meliloti 2011]	cmk	4.47103	0.00864368	1.96963	0.106967	2.0766	0.587952	0.404624	-0.182858	0.271444	0.687728	0.100015	1.1749	0.136252	-0.157091	2.78216	0.00146253	-0.339751	5.41262	0	-0.877797
SMc02165	SM2011_c02165|ID:35965884|pyrE| putative orotate phosphoribosyltransferase [Sinorhizobium meliloti 2011]	pyrE	3.63128	0.0115227	1.96619	0.669081	2.63527	0.106272	0.867743	0.0524454	1.55157	0.0661283	-0.677854	2.00665	0.020495	-0.268284	3.555	0.000853726	-0.349993	5.82407	0	-0.849597
SMc00608	SM2011_c00608|ID:35966800| hypothetical protein [Sinorhizobium meliloti 2011]		4.31442	0.00990685	1.96553	-0.496481	1.46905	1.61107	0.0167932	-0.827164	2.06906	0.0519692	-0.627422	0.382923	0.617096	0.0478249	0.422273	0.363459	-0.0507059	1.64941	0.00913375	-0.165583
SMc00466	SM2011_c00466|ID:35967668| putative transmembrane protein [Sinorhizobium meliloti 2011]		5.68187	0.00548936	1.96154	-1.72238	0.239165	2.3175	0.0015	-1.0036	1.25208	0.167803	-0.320949	2.09945	0.00152279	-0.744426	3.20743	0.000285714	-0.835634	4.76885	0	-1.8001
SMc01012	SM2011_c01012|ID:35967137| hypothetical protein [Sinorhizobium meliloti 2011]		3.56623	0.0117897	1.95109	0.724041	2.67513	1.29585	0.0499955	-0.564008	0.0548085	0.888943	0.0666397	2.05728	0.00927847	-0.357484	3.44379	0.000136546	-0.523573	6.35013	0	-1.65299
SMc01465	SM2011_c01465|ID:35968103|creA| Putative CreA protein [Sinorhizobium meliloti 2011]	creA	2.96329	0.0155254	1.94166	0.813035	2.7547	0.0612215	0.903753	0.0448281	0.0526981	0.889441	0.0747616	1.9356	0.014284	-0.318379	3.28787	0.000321965	-0.449785	5.75747	0	-1.29689
SMc01758	SM2011_c01758|ID:35966826|groEL4| 60 KD chaperonin B (GroEL) protein [Sinorhizobium meliloti 2011]	groEL4	7.09177	0.00397091	1.92948	-0.524591	1.40489	2.13367	0.0417017	-0.313003	0.0277593	0.954269	0.0126083	0.163732	0.847933	-0.0178358	1.15415	0.0428171	0.157188	1.29999	0.00172258	0.419132
SMc02857	SM2011_c02857|ID:35965495|dnaK| Heat shock protein 70 (HSP70) chaperone [Sinorhizobium meliloti 2011]	dnaK	11.7031	0.000507042	1.9062	4.57554	6.48175	2.66613	0.00945968	-0.441038	3.28159	0.0462602	-0.382897	1.96608	0.00404301	-0.538719	3.50763	0.000220065	-0.63379	6.79167	0	-1.94907
SMc01155	SM2011_c01155|ID:35965736|ubiE| putative ubiquinone/menaquinone biosynthesis methyltransferase [Sinorhizobium meliloti 2011]	ubiE	9.33223	0.00122857	1.89839	0.419977	2.31837	1.63923	0.0411721	-0.418434	2.67489	0.0559424	-0.419472	1.59488	0.0341894	-0.262886	3.22074	0.0012659	-0.341079	5.7133	0	-1.1229
SMb21177	SM2011_b21177|ID:35936593|phoC| Phosphate uptake ABC transporter ATP-binding protein [Sinorhizobium meliloti 2011]	phoC	4.76871	0.00778616	1.89127	-0.933729	0.95754	nd	nd	nd	0.291544	0.609734	-0.172613	4.59062	0	-1.31005	1.91911	0.00445443	-0.302897	5.34796	0	-1.24378
SMc03993	SM2011_c03993|ID:35968901| putative transmembrane protein [Sinorhizobium meliloti 2011]		3.76923	0.0114396	1.88505	0.00178957	1.88684	0.935539	0.164322	-0.308194	0.989216	0.163964	-0.483324	2.86744	0.000754386	-0.619137	3.75165	0.000269841	-0.649663	5.23532	0	-1.33351
SMb20702	SM2011_b20702|ID:35938030| Putative regulatory protein,possibly two-component response regulator [Sinorhizobium meliloti 2011]		3.86796	0.0108894	1.8712	-2.03399	-0.16279	0.368349	0.489987	0.244794	1.54915	0.104089	-0.412712	nd	nd	nd	nd	nd	nd	nd	nd	nd
SMc00483	SM2011_c00483|ID:35967640|murI| putative glutamate racemase [Sinorhizobium meliloti 2011]	murI	4.94876	0.00753923	1.86816	-1.61009	0.258066	1.87014	0.0266536	-0.455675	0.91674	0.239034	-0.313014	nd	nd	nd	nd	nd	nd	nd	nd	nd
SMc03189	SM2011_c03189|ID:35969085|cobK| putative precorrin-6X reductase [Sinorhizobium meliloti 2011]	cobK	3.91565	0.0105203	1.86724	-1.69996	0.167284	1.07887	0.0939613	-0.440238	1.72763	0.0666042	-0.544774	0.943249	0.179394	-0.14969	0.523184	0.137325	-0.122792	2.95775	0.000257111	-0.35157
SMc03251	SM2011_c03251|ID:35973105| hypothetical protein [Sinorhizobium meliloti 2011]		8.56694	0.00248588	1.86698	3.56844	5.43541	1.75352	0.10034	-0.235881	1.36074	0.071803	-0.829152	0.852872	0.149173	-0.188125	3.07858	0.000192926	-0.525949	6.38702	0	-1.64639
SMc04244	SM2011_c04244|ID:35967807|znuC| putative high-affinity zinc uptake system ATP-binding ABC transporter [Sinorhizobium meliloti 2011]	znuC	4.21071	0.0101386	1.86687	-2.34589	-0.479024	0.555703	0.409045	-0.19225	0.458944	0.408143	-0.370858	nd	nd	nd	nd	nd	nd	nd	nd	nd
SMc02075	SM2011_c02075|ID:35967257| hypothetical protein [Sinorhizobium meliloti 2011]		5.25307	0.00697826	1.85686	0.0744462	1.93131	2.25491	0.00195385	-1.05951	3.21564	0.0142169	-0.685645	2.925	0.00213268	-0.436122	3.50402	0.000190476	-0.458945	5.15332	0	-0.82203
SMc00074	SM2011_c00074|ID:35966467| Diguanylate cyclase/phosphodiesterase [Sinorhizobium meliloti 2011]		4.03992	0.0101504	1.85654	-0.539594	1.31695	1.12857	0.142378	-0.281402	1.93871	0.0424505	-0.850109	0.880823	0.0852612	-0.289089	1.07474	0.0204683	-0.253819	2.06384	0.000288007	-0.471589
SMc02221	SM2011_c02221|ID:35965964| hypothetical protein [Sinorhizobium meliloti 2011]		2.19034	0.0278617	1.85468	-0.103194	1.75148	1.38419	0.0334866	-0.678781	0.712213	0.269849	-0.389362	nd	nd	nd	nd	nd	nd	nd	nd	nd
SMc00495	SM2011_c00495|ID:35967619|purC| putative phosphoribosylaminoimidazole-succinocarboxamide synthase (SAICAR synthetase) [Sinorhizobium meliloti 2011]	purC	2.84509	0.0164952	1.8535	2.93103	4.78452	1.87269	0.0207222	-0.525058	1.1987	0.0735984	-1.243	1.69558	0.0200558	-0.314574	3.75856	0.000207951	-0.567561	6.37194	0	-1.35939
SMc02273	SM2011_c02273|ID:35966024|rkpA,wcbR| Putative fatty acid synthase [Sinorhizobium meliloti 2011]	rkpA,wcbR	6.23204	0.00467692	1.85281	0.0293369	1.88214	3.11729	0.000921659	-0.65746	0.928326	0.236324	-0.312912	1.72135	0.0304537	-0.258287	3.3117	0.00097561	-0.363236	5.44769	0	-0.887264
SMb21165	SM2011_b21165|ID:35936567|hutH1| Putative histidine ammonia-lyase histidase [Sinorhizobium meliloti 2011]	hutH1	0.811272	0.311568	1.85032	-2.44279	-0.592469	1.03637	0.0840876	0.538449	0.370157	0.512737	0.253537	0.948951	0.0946	-0.243206	0.87435	0.0425422	-0.195845	0.23078	0.290393	0.0491636
SMc03985	SM2011_c03985|ID:35968890|cyaF2| putative adenylate/guanylate cyclase [Sinorhizobium meliloti 2011]	cyaF2	4.90047	0.00748618	1.84413	-2.20038	-0.356243	3.88721	0.00101523	-0.535706	0.631615	0.296642	-0.420393	0.0685204	0.905483	0.0138832	0.230436	0.508944	-0.0405124	2.02748	0.00156585	-0.27559
SMc01375	SM2011_c01375|ID:35966944|dnaE1| putative DNA polymerase III,alpha chain [Sinorhizobium meliloti 2011]	dnaE1	4.59038	0.00854307	1.84327	-0.502796	1.34047	1.89057	0.0136173	-0.635951	1.54858	0.057064	-1.06199	1.00716	0.216742	-0.123685	2.23228	0.00687788	-0.230705	3.56516	1.35135e-05	-0.474038
SMc00851	SM2011_c00851|ID:35966387|glyS| putative glycyl-tRNA synthetase beta chain [Sinorhizobium meliloti 2011]	glyS	9.9189	0.001	1.84221	1.65042	3.49263	2.84941	0.00378616	-0.579328	1.58542	0.0665446	-0.654921	1.64576	0.0202087	-0.3226	3.92338	0.000173028	-0.511236	6.25094	0	-1.43902
SMc02103	SM2011_c02103|ID:35967220| hypothetical protein [Sinorhizobium meliloti 2011]		4.22511	0.010125	1.84108	2.06378	3.90485	1.97731	0.00448087	1.04142	0.0555091	0.88865	0.0673692	2.77381	0.000768473	0.693183	0.953954	0.0425297	0.181152	2.52313	0.000111221	0.489351
SMc02546	SM2011_c02546|ID:35966716|leuA2| Putative 2-isopropylmalate synthase [Sinorhizobium meliloti 2011]	leuA2	8.05155	0.00259615	1.8338	-0.596575	1.23722	3.28895	0	-0.970473	2.76225	0.0579608	-0.384865	2.164	0.00881262	-0.34757	3.62882	0.000563193	-0.377823	5.37316	0	-0.788642
SMb21600	SM2011_b21600|ID:35937087|ampC| Putative exported beta-lactamase [Sinorhizobium meliloti 2011]	ampC	5.94945	0.00518386	1.83378	0.171411	2.00519	1.02253	0.0806667	0.593041	0.332935	0.551143	-0.214269	3.29732	0.0143658	0.223425	3.64086	0.0046734	-0.204804	6.48838	0	-0.685673
SMc03152	SM2011_c03152|ID:35969038| putative transmembrane protein [Sinorhizobium meliloti 2011]		4.58238	0.00871884	1.8327	4.34165	6.17435	1.75203	0.022869	-0.558853	2.16433	0.032	-0.952686	1.79569	0.00998332	-0.406755	4.04701	0.000338308	-0.643683	6.10737	0	-1.53764
SMc02942	SM2011_c02942|ID:35968850|pal| Peptidoglycan-associated lipoprotein [Sinorhizobium meliloti 2011]	pal	4.85531	0.0076248	1.82972	1.66683	3.49655	2.0704	0.00744248	0.698885	1.44227	0.163817	-0.283352	2.0645	0.00358621	-0.524256	2.28022	0.00133534	-0.464918	3.25615	0	-0.717813
SMc03871	SM2011_c03871|ID:35973348|thiQ| Thiamine transport ATP-binding protein [Sinorhizobium meliloti 2011]	thiQ	3.35732	0.012711	1.82957	-2.35848	-0.528911	2.82157	0	-0.978328	2.22682	0.0380848	-0.789794	2.47312	0.0472937	-0.176473	2.24854	0.00282832	-0.310751	4.59034	0	-0.430125
SMc04202	SM2011_c04202|ID:35967948| putative transmembrane protein [Sinorhizobium meliloti 2011]		6.86296	0.00377705	1.82827	2.03918	3.86744	0.123771	0.87361	0.0375388	0.780564	0.339082	-0.223018	1.5081	0.0214845	-0.345073	3.55665	0.000256604	-0.673086	6.05886	0	-1.929
SMa0707	SM2011_a0707|ID:35917612| dihydrodipicolinate synthase family protein [Sinorhizobium meliloti 2011]		3.94852	0.0105341	1.82672	-2.37354	-0.546821	0.124289	0.823471	0.0941223	0.280266	0.602515	-0.204867	2.10501	0.0482667	-0.188781	2.44177	0.0100705	-0.192392	3.44831	1.31579e-05	-0.472938
SMc01439	SM2011_c01439|ID:35968070| hypothetical protein [Sinorhizobium meliloti 2011]		2.75179	0.0175372	1.82406	-0.542317	1.28174	0.860316	0.104698	-0.65455	0.486955	0.422019	0.288177	0.621932	0.205769	-0.192904	0.0795354	0.711504	0.0333374	4.0301	0	-1.01106
SMc02287	SM2011_c02287|ID:35966048| Resolvase [Sinorhizobium meliloti 2011]		3.39147	0.0128863	1.81903	-4.90708	-3.08805	nd	nd	nd	nd	nd	nd	nd	nd	nd	nd	nd	nd	nd	nd	nd
SMc02575	SM2011_c02575|ID:35965327|hslV| putative heat shock protein [Sinorhizobium meliloti 2011]	hslV	1.39059	0.100979	1.81613	-0.791665	1.02446	2.25816	0.00374857	0.785617	1.02067	0.146508	0.548778	1.60933	0.351976	0.0688214	1.33071	0.0820811	-0.103584	3.69301	4.34207e-05	-0.378132
SMc00868	SM2011_c00868|ID:35966365|atpF| putative ATP synthase B chain transmembrane protein [Sinorhizobium meliloti 2011]	atpF	6.17965	0.00503883	1.80958	3.57418	5.38376	0.986247	0.231455	-0.208435	1.13725	0.116222	-0.643268	1.79459	0.00528591	-0.555765	3.21616	0.000255639	-0.779571	5.27144	0	-1.81455
SMc02786	SM2011_c02786|ID:35965264| Import inner membrane translocase subunit TIM44 [Sinorhizobium meliloti 2011]		5.54143	0.00643378	1.80724	2.59658	4.40382	2.0023	0.0170487	-0.527117	2.34026	0.0130633	-1.45413	2.03334	0.00256034	-0.65505	3.22938	0.00028692	-0.826107	5.36323	0	-2.08718
SMc02788	SM2011_c02788|ID:35965261|secB| putative protein-export [Sinorhizobium meliloti 2011]	secB	8.60142	0.00241758	1.80662	4.10843	5.91504	0.245635	0.726962	-0.0864115	0.59781	0.322519	-0.389309	0.39179	0.480701	-0.0829483	2.43562	0.001473	-0.383265	4.78165	0	-1.32385
SMb21174	SM2011_b21174|ID:35936587|phoT| Phosphate uptake ABC transporter permease [Sinorhizobium meliloti 2011]	phoT	5.39461	0.0068361	1.80201	-1.00099	0.801017	2.11262	0	-4.78834	0.75248	0.333721	-0.239788	nd	nd	nd	nd	nd	nd	nd	nd	nd
SMc00093	SM2011_c00093|ID:35966501|betA| Choline dehydrogenase CHD oxidoreductase flavoprotein FAD membrane [Sinorhizobium meliloti 2011]	betA	4.63235	0.00856808	1.79944	0.10141	1.90085	3.24767	0	-1.07563	0.251811	0.610109	-0.255116	3.54846	0.000791878	-0.520382	3.73771	0.000117647	-0.45118	7.39969	0	-1.1059
SMb20123	SM2011_b20123|ID:35934742| Putative transcriptional regulator [Sinorhizobium meliloti 2011]		2.04663	0.0330796	1.79862	-2.45202	-0.653406	nd	nd	nd	0.685928	0.23773	0.606349	nd	nd	nd	nd	nd	nd	nd	nd	nd
SMa0715	SM2011_a0715|ID:35917639| Nucleoside-diphosphate-sugar epimerase [Sinorhizobium meliloti 2011]		2.82447	0.0170378	1.79858	-2.58275	-0.784165	0.503722	0.473429	-0.158923	0.47885	0.429977	-0.276699	nd	nd	nd	nd	nd	nd	nd	nd	nd
SMc00656	SM2011_c00656|ID:35968818| hypothetical protein [Sinorhizobium meliloti 2011]		3.79789	0.0114156	1.7922	0.568413	2.36061	0.00765073	0.979337	-0.00371075	0.265913	0.690458	-0.101179	0.032653	0.955727	-0.00653227	1.50275	0.0159685	-0.215431	4.47183	0	-0.761693
SMc00917	SM2011_c00917|ID:35966310|hisG| putative ATP phosphoribosyltransferase [Sinorhizobium meliloti 2011]	hisG	5.85879	0.00543158	1.79011	-0.503422	1.28669	0.12166	0.902783	0.0213257	0.389791	0.533622	-0.184611	0.329742	0.579688	-0.0611503	2.16508	0.00643385	-0.239849	4.70593	0	-0.652162
SMc01119	SM2011_c01119|ID:35965785| hypothetical protein [Sinorhizobium meliloti 2011]		5.23185	0.00725979	1.78505	3.74254	5.52759	1.44253	0.0324341	-0.630485	2.42174	0.0124211	-1.37278	1.89105	0.00692649	-0.451051	3.06961	0.000124542	-0.574721	5.92917	0	-1.66319
SMc04088	SM2011_c04088|ID:35973433|purH| putative bifunctional protein [Sinorhizobium meliloti 2011]	purH	2.93166	0.016	1.78365	2.01486	3.79852	1.48942	0.0349337	-0.558752	0.0806942	0.856486	-0.071007	1.76361	0.0131743	-0.360857	3.91169	0.00019883	-0.539909	7.14002	0	-1.67082
SMc00008	SM2011_c00008|ID:35966449|ribB| putative 3,4-dihydroxy-2-butanone 4-phosphate synthase [Sinorhizobium meliloti 2011]	ribB	3.7868	0.0114787	1.77805	1.84095	3.619	3.10288	0.000913242	-0.656845	0.348404	0.538323	-0.222186	1.45677	0.0382543	-0.271206	3.88817	0.000130769	-0.459757	6.19061	0	-1.54758
SMc03854	SM2011_c03854|ID:35973323|ftsY| Putative cell division protein [Sinorhizobium meliloti 2011]	ftsY	6.30888	0.00510276	1.76702	-0.151646	1.61538	0.300859	0.693222	-0.0879361	0.853273	0.20574	-0.453441	0.96625	0.198985	-0.136295	3.26533	0.000957447	-0.363795	5.71449	0	-0.889545
SMc01880	SM2011_c01880|ID:35968123|panC| putative pantoate--beta-alanine ligase [Sinorhizobium meliloti 2011]	panC	8.40129	0.00263959	1.766	-0.515953	1.25005	2.0831	0.00757658	-0.701066	0.368327	0.558161	-0.165702	1.35591	0.150953	-0.136267	1.61365	0.0158558	-0.205476	2.80347	0.000165714	-0.407741
SMb20280	SM2011_b20280|ID:35935090| hypothetical protein [Sinorhizobium meliloti 2011]		3.71427	0.0117993	1.76377	-1.6448	0.118973	0.122135	0.827325	0.0905759	0.132074	0.773308	0.134989	0.757659	0.215237	-0.15039	2.21109	0.0104024	-0.199412	4.57955	0	-0.677514
SMc00853	SM2011_c00853|ID:35966385| putative transmembrane protein [Sinorhizobium meliloti 2011]		5.10349	0.00750084	1.76179	1.24328	3.00507	0.110734	0.87145	-0.0465752	0.827138	0.293586	-0.261318	2.0926	0.0054502	-0.434963	3.23486	0.000174927	-0.474901	4.80718	0	-1.19654
SMb21301	SM2011_b21301|ID:35936499| Aldehyde dehydrogenase (NAD+) [Sinorhizobium meliloti 2011]		2.82309	0.0173913	1.75065	0.560266	2.31091	1.73648	0.0181468	-0.646921	0.670689	0.224826	-0.792848	1.62864	0.133199	-0.134272	3.24889	0.00440049	-0.21735	4.70405	1.44215e-05	-0.411262
SMc00529	SM2011_c00529|ID:35967575|nifS| Putative cysteine desulfurase [Sinorhizobium meliloti 2011]	nifS	7.20906	0.004	1.74407	-0.781424	0.962648	1.2078	0.0835433	-0.404377	0.753697	0.432343	0.15081	1.747	0.00868303	-0.455495	4.14416	0	-0.801701	5.06371	0	-2.04703
SMc00906	SM2011_c00906|ID:35966320| Putative acetyltransferase [Sinorhizobium meliloti 2011]		5.73808	0.00619277	1.74399	0.362107	2.10609	1.78844	0.0112687	-0.754367	0.717399	0.306707	-0.302841	1.73445	0.043412	-0.222438	4.38205	0.000820037	-0.309729	4.99969	0	-0.833635
SMa1337	SM2011_a1337|ID:35919431| ABC transporter,periplasmic solute-binding protein,induced by CAS amino acids,involved in amino acid or peptide transport [Sinorhizobium meliloti 2011]		3.32613	0.0133709	1.74394	-1.82532	-0.0813819	0.738073	0.20031	0.364523	1.06313	0.158417	0.443675	3.08672	0.0172818	0.218133	0.386249	0.469068	-0.0369887	0.133476	0.482267	0.0303011
SMb20105	SM2011_b20105|ID:35934700| Putative transcriptional regulator [Sinorhizobium meliloti 2011]		2.77197	0.0179316	1.7361	-0.406084	1.33001	1.19866	0.147568	-0.255216	0.604429	0.386852	-0.239335	0.457599	0.440713	-0.0861928	1.38677	0.0639452	-0.116172	3.1264	6.73126e-05	-0.410505
SMc00714	SM2011_c00714|ID:35968745|plsC| Lysophosphatidic acid acyl transferase [Sinorhizobium meliloti 2011]	plsC	3.49994	0.012332	1.73415	-0.522305	1.21184	0.453934	0.491465	-0.166711	4.27249	0.0302222	-1.09804	2.00503	0.0054531	-0.457506	3.50306	0.000136821	-0.514556	5.38678	0	-1.4012
SMb21465	SM2011_b21465|ID:35937728|prsE| Type I secretion membrane fusion protein,HlyD family,necessary for low-molecular-weight succinoglycan biosynthesis [Sinorhizobium meliloti 2011]	prsE	2.03404	0.0343808	1.72667	-1.77734	-0.0506693	0.685466	0.275942	-0.2651	0.0649671	0.881496	-0.0535567	nd	nd	nd	nd	nd	nd	nd	nd	nd
SMc01405	SM2011_c01405|ID:35968021| hypothetical protein [Sinorhizobium meliloti 2011]		5.67054	0.00648356	1.72634	-0.168281	1.55806	0.503295	0.520991	-0.128806	0.85948	0.212777	-0.417412	0.364462	0.735516	-0.0287102	0.46041	0.235347	-0.0793767	0.252028	0.467053	0.0233877
SMc00365	SM2011_c00365|ID:35965643|pheS| putative phenylalanyl-tRNA synthetase alpha chain [Sinorhizobium meliloti 2011]	pheS	7.40079	0.00394224	1.72375	1.43421	3.15796	1.3442	0.0472867	-0.540277	1.05079	0.104512	-1.00165	2.11402	0.0177618	-0.270172	4.03687	0.000128788	-0.443633	6.07651	0	-1.16044
SMa1358	SM2011_a1358|ID:35919487| hypothetical protein [Sinorhizobium meliloti 2011]		4.4205	0.00999192	1.72333	-0.863984	0.859341	0.349394	0.52201	-0.217062	0.340253	0.542159	-0.22625	2.38192	0.0032043	-0.456211	4.12389	0	-0.81224	5.35679	0	-1.3356
SMc01010	SM2011_c01010|ID:35967134|thrS| putative threonyl-tRNA synthetase [Sinorhizobium meliloti 2011]	thrS	7.49613	0.004	1.71728	0.895332	2.61261	2.7249	0.00180142	-0.670446	3.81914	0.0387692	-0.397669	1.90657	0.00912573	-0.39165	3.81346	0.000175711	-0.527812	6.18398	0	-1.56506
SMc03857	SM2011_c03857|ID:35973327|ffh| putative signal recognition particle protein [Sinorhizobium meliloti 2011]	ffh	4.17657	0.0100373	1.71224	0.634914	2.34715	0.880796	0.258119	-0.209967	1.02363	0.114218	-0.921206	1.1549	0.127514	-0.166265	3.25315	0.00101868	-0.357854	4.00038	0	-0.851427
SMc00023	SM2011_c00023|ID:35966480| Putative DSBA oxidoreductase [Sinorhizobium meliloti 2011]		7.27456	0.00394521	1.68905	2.78847	4.47752	1.66681	0.0315724	-0.489158	1.95289	0.0647136	-0.478585	2.62918	0.000723077	-0.645385	3.61391	0.000278689	-0.687114	6.59723	0	-2.11746
SMc02572	SM2011_c02572|ID:35965324|hisH| putative glutamine amidotransferase [Sinorhizobium meliloti 2011]	hisH	6.53426	0.0045	1.6858	0.678364	2.36416	0.552257	0.519426	0.119552	0.341077	0.618936	-0.120559	0.906574	0.115484	-0.218362	3.44459	0.00023796	-0.439683	6.00271	0	-1.22306
SMa0124	SM2011_a0124|ID:35916234|groEL3| 60 kDa chaperonin [Sinorhizobium meliloti 2011]	groEL3	3.70947	0.0117859	1.68479	-1.07822	0.606579	1.64406	0.0228638	-0.619011	0.571921	0.332064	-0.402328	2.02154	0.013679	-0.310319	3.55132	0.000609071	-0.37839	4.79107	0	-1.08252
SMb20960	SM2011_b20960|ID:35937216|exoN| UDPglucose pyrophosphorylase [Sinorhizobium meliloti 2011]	exoN	4.95638	0.00776176	1.68479	-1.56423	0.120562	2.76685	0	-1.61909	3.11582	0.0139355	-1.27284	nd	nd	nd	nd	nd	nd	nd	nd	nd
SMb20687	SM2011_b20687|ID:35938000| hypothetical protein,contains Tetratricopeptide repeat regions [Sinorhizobium meliloti 2011]		6.5262	0.00465092	1.68414	-3.09487	-1.41073	0.674066	0.315603	-0.22586	1.31074	0.102197	-0.558103	0.248892	0.612483	-0.0646826	1.81818	0.00385179	-0.345365	2.76815	1.30409e-05	-0.598425
SMc02136	SM2011_c02136|ID:35965953|hslO| 33 kDa chaperonin,Hsp33 protein [Sinorhizobium meliloti 2011]	hslO	6.45909	0.00509091	1.68378	1.51585	3.19963	1.59532	0.0280709	-0.576317	1.89069	0.0564276	-0.662576	2.37903	0.00207712	-0.573624	4.0264	0.000310502	-0.623967	6.38266	0	-2.14053
SMb21284	SM2011_b21284|ID:35936463| Putative polysaccharide deacetylase [Sinorhizobium meliloti 2011]		2.84831	0.0174036	1.678	-0.546365	1.13163	2.64293	0.00193893	-0.737345	0.156438	0.754155	0.122716	1.59702	0.0346237	-0.260283	3.29434	0.000608414	-0.401236	6.74539	0	-1.20602
SMc03969	SM2011_c03969|ID:35968869| hypothetical protein [Sinorhizobium meliloti 2011]		4.70115	0.00869914	1.67354	2.19	3.86354	0.831491	0.336903	-0.165046	0.756942	0.251832	-0.398747	1.53754	0.0205059	-0.344083	3.14669	0.000133858	-0.576601	6.19513	0	-1.79673
SMa2393	SM2011_a2393|ID:35922635|repB2| RepB2 replication protein [Sinorhizobium meliloti 2011]	repB2	7.02628	0.00358879	1.66961	0.0562434	1.72585	2.91762	0.00100503	-0.742867	1.28832	0.138164	-0.388455	1.37627	0.0322645	-0.312867	3.58602	0.000206061	-0.596925	6.59623	0	-1.96656
SMc02276	SM2011_c02276|ID:35966031|pncB| Putative nicotinate phosphoribosyltransferase [Sinorhizobium meliloti 2011]	pncB	3.28479	0.0138705	1.66866	-0.316447	1.35221	1.03807	0.0837914	-0.539147	0.0177957	0.956229	-0.0303409	1.29521	0.0506667	-0.262136	3.21942	0.000723577	-0.396021	5.93037	0	-0.960939
SMc02274	SM2011_c02274|ID:35966027|rkpU| Capsule polysaccharide exporter [Sinorhizobium meliloti 2011]	rkpU	4.74339	0.00871512	1.66779	0.666353	2.33415	4.93962	0	1.06396	0.641984	0.372003	-0.237106	2.04916	0.0143164	0.303073	0.171707	0.599306	-0.0325735	2.3543	0.000636938	0.308381
SMc00641	SM2011_c00641|ID:35968837|serA| Putative D-3-phosphoglycerate dehydrogenase [Sinorhizobium meliloti 2011]	serA	4.37644	0.0101919	1.6669	1.77074	3.43764	1.48399	0.0481218	-0.450141	0.758795	0.204419	-0.636136	1.07689	0.0778742	-0.24445	3.64247	0.000180995	-0.431669	5.39758	0	-0.948357
SMc00719	SM2011_c00719|ID:35968738|hpt| putative hypoxanthine phosphoribosyltransferase [Sinorhizobium meliloti 2011]	hpt	7.94732	0.00264463	1.66278	1.22743	2.89022	1.26051	0.0650642	-0.47684	3.38244	0.0136812	-0.709687	2.1302	0.0412754	-0.199527	2.23234	0.038867	-0.12234	2.2769	0.00242655	-0.2154
SMc01192	SM2011_c01192|ID:35967380|metG| putative methionyl-tRNA synthetase [Sinorhizobium meliloti 2011]	metG	5.93531	0.00587705	1.66168	2.5428	4.20448	3.40296	0.000909091	-0.587691	2.1229	0.0409907	-0.71737	2.14851	0.00615578	-0.40512	3.85584	0.000167901	-0.513409	6.93532	0	-1.45123
SMc01563	SM2011_c01563|ID:35968330|rpoD,sigA| RNA polymerase sigma factor transcription regulation protein [Sinorhizobium meliloti 2011]	rpoD,sigA	5.0961	0.00754754	1.66057	2.57343	4.23399	2.34557	0.0269847	-0.352088	0.484614	0.512823	-0.158303	1.46254	0.0396809	-0.264788	3.82243	0.00012523	-0.458542	6.04977	0	-1.37381
SMc02693	SM2011_c02693|ID:35968377|pth| putative peptidyl-tRNA hydrolase [Sinorhizobium meliloti 2011]	pth	5.56559	0.00681101	1.65961	-0.648738	1.01087	2.25503	0.0103478	-0.529247	0.41968	0.522937	-0.181225	1.22481	0.270309	0.0941117	0.318524	0.264488	-0.0929048	3.18765	4.33175e-05	-0.424638
SMc02118	SM2011_c02118|ID:35967201|aapJ| putative general L-amino acid-binding periplasmic ABC transporter [Sinorhizobium meliloti 2011]	aapJ	1.47504	0.0887531	1.6569	0.889126	2.54603	0.810278	0.160208	0.409713	0.0651139	0.866245	0.106673	3.13824	0.00462275	0.322071	0.410141	0.367908	0.0506222	0.401721	0.133002	0.0809445
SMc00088	SM2011_c00088|ID:35966492| putative transmembrane protein [Sinorhizobium meliloti 2011]		3.228	0.0143124	1.65463	-0.395997	1.25863	1.19884	0.0983952	-0.351661	1.48373	0.0584577	-1.12703	1.88242	0.00306744	-0.68917	3.20236	0.000322275	-0.894595	5.16475	0	-1.5402
SMc02836	SM2011_c02836|ID:35965466| ABC transporter,ATP-binding and permease components [Sinorhizobium meliloti 2011]		5.62006	0.00664925	1.6538	0.0749321	1.72873	0.525808	0.445922	-0.17392	0.703927	0.252761	-0.471952	1.16618	0.0875121	-0.209395	2.28383	0.00266865	-0.313179	1.95775	0.00126464	-0.30146
SMc03874	SM2011_c03874|ID:35973354| Hypothetical protein [Sinorhizobium meliloti 2011]		6.00071	0.00554865	1.65363	1.74783	3.40146	0.101889	0.872816	0.046382	0.560611	0.425553	-0.218796	0.191876	0.71396	0.0436801	2.30638	0.00142477	-0.412025	5.42822	0	-1.58256
SMc00852	SM2011_c00852|ID:35966386| putative transmembrane signal peptide protein [Sinorhizobium meliloti 2011]		5.40283	0.00731183	1.65317	-1.94421	-0.291046	1.11503	0.0960521	-0.40126	1.59902	0.0780469	-0.521706	1.76017	0.0774071	-0.171058	1.05381	0.091253	-0.107162	0.830017	0.0498025	-0.106628
SMc00617	SM2011_c00617|ID:35966812| hypothetical protein [Sinorhizobium meliloti 2011]		6.38061	0.00499048	1.65104	-1.8481	-0.197059	1.27081	0.0504866	-0.581976	0.14692	0.792082	-0.0699041	0.775817	0.348745	0.0880466	0.621702	0.259829	0.0619614	3.35693	0.000167147	0.356021
SMc00538	SM2011_c00538|ID:35967630| Hypothetical protein [Sinorhizobium meliloti 2011]		6.57458	0.00473766	1.65041	3.21219	4.8626	0.997151	0.100426	-0.475307	2.10977	0.0388046	-0.847079	1.99528	0.00926437	-0.369332	3.58759	0.000153499	-0.535169	6.49462	0	-1.36925
SMc02099	SM2011_c02099|ID:35967224|pyrH| putative uridylate kinase [Sinorhizobium meliloti 2011]	pyrH	8.14841	0.00254386	1.64855	2.09121	3.73976	2.27488	0.00799156	-0.561973	2.41773	0.0580971	-0.436476	1.90624	0.0162346	-0.303171	3.35269	0.000607104	-0.394875	7.21546	0	-1.1474
SMc00776	SM2011_c00776|ID:35966220|cbrA| Two-component histidine kinase,stationary-phase regulator of cell surface physiology and symbiosis [Sinorhizobium meliloti 2011]	cbrA	1.51514	0.0820939	1.64609	0.503893	2.14999	3.2116	0	-0.736232	0.0878023	0.836668	-0.0908573	1.42522	0.0811709	-0.188709	3.29645	0.00233126	-0.25672	5.92215	0	-0.903584
SMc00234	SM2011_c00234|ID:35967468|ppiD| Putative peptidyl-prolyl cis-trans isomerase [Sinorhizobium meliloti 2011]	ppiD	5.85033	0.00614343	1.64315	2.03144	3.67459	1.1154	0.110389	-0.350135	1.66898	0.0718525	-0.531686	2.05294	0.00584459	-0.430377	3.65755	0.000177546	-0.551953	5.52132	0	-1.21437
SMb20713	SM2011_b20713|ID:35938058|iatA| putative myo-inositol ABC transporter,ATP binding protein [Sinorhizobium meliloti 2011]	iatA	3.89287	0.0114092	1.64266	-2.2741	-0.631442	1.09249	0.393459	-0.11782	0.791292	0.415228	-0.156416	1.82111	0.0544831	-0.195827	0.721128	0.0816032	0.145958	3.09712	0.00207963	0.19455
SMc01043	SM2011_c01043|ID:35967174|ntrC| Nitrogen assimilation regulatory protein [Sinorhizobium meliloti 2011]	ntrC	8.24951	0.0026009	1.6426	1.13311	2.77571	1.90286	0.0105909	-0.675506	4.17019	0.016	-0.954251	1.09802	0.0917148	-0.21464	4.48088	0.000142558	-0.42763	6.60639	0	-1.10974
SMc01499	SM2011_c01499|ID:35968479|smoK| Putative C6 polyol ABC transporter,ATP-binding component [Sinorhizobium meliloti 2011]	smoK	7.08016	0.00355556	1.63746	0.048862	1.68632	3.82247	0	-1.29541	2.86611	0.0181149	-0.781645	1.85652	0.0172429	-0.305366	3.46441	0.000815498	-0.356984	5.33858	0	-0.746005
SMc03861	SM2011_c03861|ID:35973332|trmD| putative tRNA guanine-N1-methyltransferase [Sinorhizobium meliloti 2011]	trmD	4.45688	0.0102199	1.6261	-1.41266	0.213437	0.323584	0.635305	-0.119269	0.736049	0.260526	-0.39065	0.510924	0.24432	-0.198145	1.18906	0.0124727	-0.303584	3.99818	0	-1.37493
SMc01276	SM2011_c01276|ID:35967086|gph2| Putative phosphoglycolate phosphatase [Sinorhizobium meliloti 2011]	gph2	5.10659	0.00763344	1.61804	0.126545	1.74459	2.1011	0.0101868	-0.578134	1.26961	0.114145	-0.515195	1.0158	0.122018	-0.188161	2.64663	0.00132734	-0.394081	6.3081	0	-1.28
SMc04090	SM2011_c04090|ID:35973435|rsmB1| Putative ribosomal RNA small subunit methyltransferase B [Sinorhizobium meliloti 2011]	rsmB1	6.72167	0.00458537	1.61177	-0.363712	1.24805	1.99222	0.00830833	-0.687317	2.01918	0.0787576	-0.37207	1.90504	0.0251274	-0.25589	3.60457	0.000544379	-0.392921	5.58805	0	-1.02701
SMc00296	SM2011_c00296|ID:35967561|phbC| Poly-beta-hydroxybutyrate polymerase [Sinorhizobium meliloti 2011]	phbC	3.83885	0.011648	1.60477	-0.11816	1.48661	2.02849	0.0104551	-0.605023	0.577957	0.408065	-0.22848	1.32119	0.193204	-0.118189	1.7759	0.0304349	-0.147435	4.14992	0	-0.494634
SMc02074	SM2011_c02074|ID:35967258| Deoxyguanosinetriphosphate triphosphohydrolase [Sinorhizobium meliloti 2011]		2.94649	0.0165571	1.60271	-1.24451	0.358206	1.385	0.0355413	-0.635661	1.77173	0.135314	-0.279329	nd	nd	nd	nd	nd	nd	nd	nd	nd
SMc03860	SM2011_c03860|ID:35973331|rimM| putative 16S rRNA processing protein [Sinorhizobium meliloti 2011]	rimM	3.30219	0.0140396	1.59526	-0.0861487	1.50911	0.143496	0.783439	0.131504	0.531521	0.354393	0.394409	1.40283	0.0586252	-0.226849	3.6387	0.00043758	-0.401103	5.93178	0	-1.46868
SMc01322	SM2011_c01322|ID:35967022|nusG| putative transcription antitermination protein [Sinorhizobium meliloti 2011]	nusG	7.41319	0.00389189	1.59016	3.13264	4.7228	0.434372	0.484986	-0.184152	4.35706	0.0194286	-0.953489	1.04746	0.12957	-0.176128	3.74203	0.000116041	-0.448915	5.7031	0	-1.26044
SMc01450	SM2011_c01450|ID:35968084| hypothetical protein [Sinorhizobium meliloti 2011]		6.32296	0.00516071	1.58393	2.49724	4.08117	1.96073	0.00389318	-1.18318	1.88658	0.0632909	-0.543185	0.812874	0.114766	-0.24954	3.728	0.000300885	-0.67778	5.80462	0	-1.61475
SMc00188	SM2011_c00188|ID:35967686|fbcB| putative cytochrome B transmembrane protein [Sinorhizobium meliloti 2011]	fbcB	9.08529	0.00260417	1.57704	3.31387	4.89091	0.71898	0.468512	0.118085	1.27993	0.201852	-0.258507	1.6133	0.0118505	-0.433306	3.06746	0.000191011	-0.719897	4.0153	0	-1.06104
SMb21114	SM2011_b21114|ID:35936243| Putative nitrate transport protein [Sinorhizobium meliloti 2011]		3.92315	0.0114682	1.57226	-1.44003	0.132231	0.0296677	0.945741	-0.0225776	1.18568	0.104444	-0.672001	0.212241	0.649757	0.0601049	0.912007	0.0294027	-0.238816	3.08349	0	-1.08801
SMc00898	SM2011_c00898|ID:35966329|kefB1| putative glutathione-regulated potassium-efflux system transmembrane protein [Sinorhizobium meliloti 2011]	kefB1	3.27895	0.0143044	1.5689	0.070931	1.63983	0.993619	0.437944	-0.108549	2.85498	0.0248727	-0.67627	2.26657	0.00221378	-0.581324	2.91397	0.000193237	-0.562002	4.38381	0	-1.19272
SMc02558	SM2011_c02558|ID:35966699| hypothetical protein [Sinorhizobium meliloti 2011]		3.40182	0.0135769	1.5667	1.54289	3.10959	1.70564	0.0197496	-0.634815	0.231183	0.67237	-0.151436	1.33847	0.0241586	-0.372594	3.28312	0.000126866	-0.533953	5.69927	0	-1.7037
SMc00333	SM2011_c00333|ID:35965595|aroA| Putative 3-phosphoshikimate 1-carboxyvinyltransferase [Sinorhizobium meliloti 2011]	aroA	1.4996	0.0875694	1.55727	1.59376	3.15103	0.717584	0.30687	-0.216622	0.152528	0.717801	-0.332469	1.48618	0.0222356	-0.34206	3.59025	0.000174807	-0.561785	6.26415	0	-1.66756
SMc00827	SM2011_c00827|ID:35966292|pit2| putative phosphate permease [Sinorhizobium meliloti 2011]	pit2	2.3047	0.0261482	1.55687	-1.934	-0.377131	nd	nd	nd	0.912251	0.182133	-0.472178	nd	nd	nd	nd	nd	nd	nd	nd	nd
SMc02783	SM2011_c02783|ID:35965267| Putative HTH-type transcriptional regulator [Sinorhizobium meliloti 2011]		6.43766	0.00508257	1.55404	-2.30397	-0.749928	0.0652637	0.903197	-0.0410535	1.41476	0.0808075	-0.616899	nd	nd	nd	nd	nd	nd	nd	nd	nd
SMa1507	SM2011_a1507|ID:35919915| hypothetical protein [Sinorhizobium meliloti 2011]		5.98543	0.00659802	1.55364	-1.286	0.267638	1.9027	0.00478149	1.0827	2.27812	0.0422601	0.616827	0.646631	0.336198	0.101651	0.0250348	0.923598	0.00669003	0.267961	0.268632	0.0492218
SMa0789	SM2011_a0789|ID:35917868| Transcriptional regulator,GntR family [Sinorhizobium meliloti 2011]		6.41169	0.00504784	1.55356	0.0565739	1.61013	3.2697	0.00164103	-0.585099	0.657667	0.262295	-0.509867	0.493999	0.501233	-0.0660425	2.05761	0.0128045	-0.193217	5.46319	0	-0.797898
SMc01038	SM2011_c01038|ID:35967168| hypothetical protein [Sinorhizobium meliloti 2011]		6.21455	0.00543933	1.55147	-2.90014	-1.34867	1.37712	0.0544372	-0.469073	2.05371	0.0602374	-0.505135	nd	nd	nd	nd	nd	nd	nd	nd	nd
SMc00919	SM2011_c00919|ID:35966308|hisS| putative histidyl-tRNA synthetase [Sinorhizobium meliloti 2011]	hisS	5.42251	0.00753061	1.54165	1.61202	3.15367	0.919435	0.244718	0.211423	0.554523	0.401727	-0.253404	0.906261	0.139306	-0.187908	2.95179	0.000479218	-0.476978	6.35095	0	-1.40112
SMb20422	SM2011_b20422|ID:35935431| Putative alcohol dehydrogenase [Sinorhizobium meliloti 2011]		5.76233	0.0066	1.54124	-1.87781	-0.336571	0.79237	0.160351	0.431474	0.22316	0.787184	-0.0484221	1.44252	0.123668	-0.148251	3.43864	0.0201252	-0.136612	4.94467	0	-0.497785
SMc03866	SM2011_c03866|ID:35973341| Putative ATP-binding ABC transporter [Sinorhizobium meliloti 2011]		2.48858	0.0235301	1.53936	0.47441	2.01377	2.56018	0.000892857	-0.900006	3.13652	0.0312701	-0.536144	1.98744	0.0111471	-0.344705	3.02288	0.00142428	-0.329928	5.02389	0	-0.82222
SMc02797	SM2011_c02797|ID:35973454|mnmE| putative tRNA modification GTPase [Sinorhizobium meliloti 2011]	mnmE	3.99412	0.0114253	1.53112	-2.17717	-0.646048	1.11409	0.0533362	-0.793602	0.44327	0.530801	-0.155124	1.23417	0.135533	-0.152913	1.68451	0.0182001	-0.189015	4.12442	0	-0.49755
SMc04444	SM2011_c04444|ID:35969205|fdsA| putative NAD-dependent formate dehydrogenase alpha subunit [Sinorhizobium meliloti 2011]	fdsA	4.98835	0.00837612	1.52885	-0.325701	1.20315	3.02457	0	-0.894441	1.15013	0.139227	-0.45924	1.08158	0.291158	-0.0920235	0.45368	0.296791	-0.0622714	4.01806	1.39994e-05	-0.445987
SMc02620	SM2011_c02620|ID:35965385| Putative HTH-type transcriptional regulator [Sinorhizobium meliloti 2011]		3.14948	0.0156478	1.5269	-0.376552	1.15035	0.482912	0.599461	-0.0970157	1.68295	0.0556945	-0.91941	0.108404	0.834114	-0.0256416	3.15931	0.00047343	-0.442463	5.21485	0	-0.914811
SMa2020	SM2011_a2020|ID:35921495| Transcriptional regulator [Sinorhizobium meliloti 2011]		2.57729	0.0221656	1.51972	-2.14605	-0.626332	0.528969	0.240286	-0.705338	nd	nd	nd	nd	nd	nd	nd	nd	nd	nd	nd	nd
SMc01025	SM2011_c01025|ID:35967152|pyrG| putative CTP synthase [Sinorhizobium meliloti 2011]	pyrG	3.82525	0.0117569	1.51875	2.02998	3.54873	1.84848	0.0111504	-0.706728	0.834718	0.175733	-0.655435	1.80211	0.0421612	-0.219034	3.54222	0.00054567	-0.39907	5.16636	0	-0.812546
SMc04214	SM2011_c04214|ID:35967768|cobU| Probablenicotinate-nucleotide--dimethylbenzimidazolephosphoribosyltransferase [Sinorhizobium meliloti 2011]	cobU	7.09605	0.00402247	1.5117	1.09353	2.60523	3.22411	0.00581	-0.439459	2.87705	0.0398806	-0.480884	1.79858	0.0053224	-0.552371	3.88517	0.000384181	-0.724386	7.17146	0	-2.51736
SMc04219	SM2011_c04219|ID:35967773| Putative ATP-binding ABC transporter [Sinorhizobium meliloti 2011]		2.9681	0.0170508	1.50927	0.554319	2.06359	3.24224	0.000550898	-0.708987	1.09889	0.0982126	-0.981257	1.23165	0.230064	-0.107398	2.27341	0.0108756	-0.193638	4.88455	0	-0.463973
SMc02712	SM2011_c02712|ID:35968399| Hypothetical protein [Sinorhizobium meliloti 2011]		4.35136	0.0101188	1.50849	-1.69129	-0.182802	0.71383	0.165251	-0.53355	1.31714	0.120173	-0.444402	2.73175	0.000681319	-0.765733	3.23398	0.000289362	-0.826289	5.34344	0	-1.45604
SMc03826	SM2011_c03826|ID:35973286|argG| putative argininosuccinate synthase [Sinorhizobium meliloti 2011]	argG	8.457	0.00268908	1.50828	3.33258	4.84087	0.991664	0.136954	-0.345873	0.819545	0.46685	-0.12289	1.84844	0.0122962	-0.355362	3.43029	0.000385224	-0.426055	6.23636	0	-1.20932
SMc02481	SM2011_c02481|ID:35969260|sucD| putative succinyl-CoA synthetase alpha chain [Sinorhizobium meliloti 2011]	sucD	6.4787	0.00517226	1.50792	4.5377	6.04562	0.238222	0.748492	-0.0763388	0.429361	0.516261	-0.181305	1.52454	0.0224174	-0.330745	3.6931	0.000137097	-0.488703	6.59954	0	-1.51554
SMc02068	SM2011_c02068|ID:35967264| Putative ABC transporter ATP-binding protein [Sinorhizobium meliloti 2011]		4.83799	0.00948107	1.50763	-1.30275	0.204886	0.944807	0.242268	-0.207534	1.21828	0.111855	-0.579348	1.16165	0.133718	-0.160227	2.82908	0.00176941	-0.313161	4.65599	0	-0.883752
SMc02036	SM2011_c02036|ID:35968604| Putative transcription regulator [Sinorhizobium meliloti 2011]		3.85073	0.0117985	1.50749	-1.27261	0.234874	1.3318	0.115253	-0.271712	0.532708	0.443791	-0.209813	nd	nd	nd	nd	nd	nd	nd	nd	nd
SMc01778	SM2011_c01778|ID:35966848|nusB| Putative N utilization substance protein B [Sinorhizobium meliloti 2011]	nusB	6.42445	0.00517904	1.50547	1.7699	3.27537	1.84869	0.00800846	-0.839838	1.98252	0.0664021	-0.477868	2.01061	0.00863008	-0.381134	3.58404	0.000233333	-0.420472	5.36229	0	-1.11875
SMc00473	SM2011_c00473|ID:35967657| Putative carbohydrate kinase [Sinorhizobium meliloti 2011]		3.89333	0.0117443	1.50492	-1.482	0.022922	0.520925	0.255616	-0.636771	0.919846	0.150637	-0.684726	0.235054	0.630586	0.0610744	0.913942	0.0615088	-0.14807	3.90801	0	-0.904681
SMc00885	SM2011_c00885|ID:35966345| putative transmembrane signal peptide protein [Sinorhizobium meliloti 2011]		0.856299	0.30145	1.5041	-1.33656	0.167536	0.124153	0.808415	-0.126079	1.2008	0.0718809	1.32396	0.723624	0.185354	0.181647	2.04076	0.00175189	0.419798	4.76052	0	1.25407
SMc03867	SM2011_c03867|ID:35973342| hypothetical protein [Sinorhizobium meliloti 2011]		6.3531	0.00547771	1.50178	-0.960914	0.540868	0.785794	0.165709	-0.413618	0.453049	0.527848	-0.155988	1.3609	0.0946105	-0.178924	2.34209	0.00287833	-0.296648	4.40564	0	-0.641618
SMc01504	SM2011_c01504|ID:35968472|rsiB1| Anti-anti-sigma factor [Sinorhizobium meliloti 2011]	rsiB1	2.82131	0.0186897	1.50169	-0.108393	1.3933	0.297498	0.58131	0.202706	0.617931	0.437713	-0.178169	1.39143	0.0252241	0.346311	1.08441	0.0166717	0.285429	2.96852	0	0.872517
SMc01219	SM2011_c01219|ID:35967331|lpsB| Lipopolysaccharide core biosynthesis mannosyltransferase [Sinorhizobium meliloti 2011]	lpsB	3.72888	0.0120747	1.50066	-0.423872	1.07679	0.719946	0.225936	-0.321893	1.39512	0.0673458	-0.873545	1.48028	0.0297357	-0.299479	2.66566	0.00104348	-0.431961	4.68088	0	-1.08885
SMc02559	SM2011_c02559|ID:35966698| hypothetical protein [Sinorhizobium meliloti 2011]		5.80448	0.00693236	1.49906	-0.839291	0.659771	0.587984	0.33972	-0.243348	2.9878	0.0129375	-0.914673	nd	nd	nd	nd	nd	nd	nd	nd	nd
SMc02574	SM2011_c02574|ID:35965326|hisB| putative imidazoleglycerol-phosphate dehydratase [Sinorhizobium meliloti 2011]	hisB	5.50782	0.00760825	1.49654	-0.262308	1.23423	0.266433	0.655154	-0.135482	0.289467	0.618522	0.158534	1.13294	0.118235	-0.177239	1.1335	0.0263507	-0.209851	4.15944	0	-0.854737
SMa1216	SM2011_a1216|ID:35919087|fixO1| FixO1 cytochrome C oxidase subunit [Sinorhizobium meliloti 2011]	fixO1	7.80623	0.00395876	1.49503	3.3417	4.83672	0.0133612	0.973568	0.00474008	1.75301	0.0751014	-0.461592	1.4573	0.0513478	-0.234368	5.37132	0	-0.543693	5.15852	0	-0.719337
SMc00129	SM2011_c00129|ID:35966586|feuQ| putative sensor histidine kinase [Sinorhizobium meliloti 2011]	feuQ	1.92762	0.0430328	1.49499	-1.36214	0.132848	0.618396	0.375277	0.196766	0.388874	0.552574	-0.159292	0.407019	0.406855	0.109226	0.923787	0.0516447	0.163469	1.46499	0.00449095	0.238364
SMc00499	SM2011_c00499|ID:35967613| putative transmembrane protein [Sinorhizobium meliloti 2011]		2.15035	0.0327139	1.49382	-1.54019	-0.046375	0.42225	0.457502	-0.228496	0.304892	0.605746	0.164084	0.10381	0.810056	-0.0344503	3.65384	0.000132039	-0.48718	3.53096	0	-1.02609
SMc00783	SM2011_c00783|ID:35966230| putative transmembrane protein [Sinorhizobium meliloti 2011]		5.08845	0.00792727	1.4934	-2.67767	-1.18427	1.57843	0.0322746	-0.528581	0.124669	0.791123	-0.103819	nd	nd	nd	nd	nd	nd	nd	nd	nd
SMc02551	SM2011_c02551|ID:35966708|cysS| putative cysteinyl-tRNA synthetase [Sinorhizobium meliloti 2011]	cysS	3.62831	0.0125445	1.49313	0.159388	1.65252	0.968412	0.115755	-0.422018	0.124801	0.783131	0.12564	3.03021	0.00144343	-0.478043	4.16311	0.000157407	-0.469559	5.5722	0	-1.12147
SMa0772	SM2011_a0772|ID:35917812|nodL| NodL Nod factor acetyltransferase [Sinorhizobium meliloti 2011]	nodL	6.38389	0.00550107	1.48875	-1.58772	-0.0989737	0.830639	0.198827	-0.29908	0.140996	0.781656	-0.0947173	nd	nd	nd	nd	nd	nd	nd	nd	nd
SMc00713	SM2011_c00713|ID:35968746|chaC| Putative cation transport protein [Sinorhizobium meliloti 2011]	chaC	4.55571	0.0101247	1.47943	-0.89993	0.579496	0.231603	0.712058	-0.104522	0.149049	0.779452	0.0872724	nd	nd	nd	nd	nd	nd	nd	nd	nd
SMc00453	SM2011_c00453|ID:35966547| hypothetical protein [Sinorhizobium meliloti 2011]		2.93856	0.0175385	1.47224	-1.73665	-0.264414	0.912382	0.17683	-0.295356	1.93849	0.0709755	-0.43792	nd	nd	nd	nd	nd	nd	nd	nd	nd
SMa1220	SM2011_a1220|ID:35919091|fixN1| FixN1 cytochrome c oxidase subunit 1 [Sinorhizobium meliloti 2011]	fixN1	3.47745	0.0135838	1.472	1.0082	2.4802	0.189929	0.708688	-0.162925	0.170964	0.741079	-0.127487	nd	nd	nd	nd	nd	nd	nd	nd	nd
SMc04045	SM2011_c04045|ID:35968969|ilvD2| putative dihydroxy-acid dehydratase [Sinorhizobium meliloti 2011]	ilvD2	4.98094	0.00870247	1.46978	1.098	2.56778	2.84258	0	-1.31927	1.84994	0.0389767	-1.26437	2.94977	0.000678571	-0.855919	4.0403	0.000328502	-0.638649	5.28569	0	-1.24527
SMc02612	SM2011_c02612|ID:35965375|glxD| Putative glutamate synthase,central-C domain protein [Sinorhizobium meliloti 2011]	glxD	4.41856	0.0100374	1.46592	-1.20326	0.262663	0.365486	0.461234	0.315849	2.31938	0.0436068	0.579653	1.41505	0.134515	0.142553	2.09079	0.0103832	-0.20596	5.74299	0	-0.85111
SMc01283	SM2011_c01283|ID:35967076|rplQ| putative 50S ribosomal protein L17 [Sinorhizobium meliloti 2011]	rplQ	3.67931	0.0122575	1.46565	4.32019	5.78583	0.391732	0.464747	-0.254018	1.37429	0.0653797	-1.12638	0.507172	0.384493	-0.0995642	3.14737	0.00116323	-0.353078	5.58072	0	-1.10536
SMc01171	SM2011_c01171|ID:35967414| Putative acetyltransferase [Sinorhizobium meliloti 2011]		5.02636	0.00841765	1.46285	-0.00773811	1.45511	0.214029	0.735491	-0.0969286	1.99373	0.0999869	-0.32363	0.593417	0.534586	-0.0544612	2.92784	0.00405382	-0.238505	1.15778	0.0241549	-0.131154
SMc00717	SM2011_c00717|ID:35968742|ftsE| putative cell division ATP-binding protein [Sinorhizobium meliloti 2011]	ftsE	0.894841	0.28769	1.46031	-1.49413	-0.0338181	0.114469	0.815644	-0.148209	2.53686	0.0366708	-0.63236	0.498097	0.579566	-0.0498243	2.10385	0.00914015	-0.216024	4.93208	0	-0.564574
SMb20813	SM2011_b20813|ID:35935863| ABC transporter,ATP-binding and permease components [Sinorhizobium meliloti 2011]		1.62422	0.0714424	1.45823	-1.40663	0.0515941	0.551237	0.375826	-0.230095	1.2885	0.118993	-0.470381	nd	nd	nd	nd	nd	nd	nd	nd	nd
SMc02568	SM2011_c02568|ID:35965320|hisE| putative phosphoribosyl-ATP pyrophosphatase [Sinorhizobium meliloti 2011]	hisE	4.15474	0.011163	1.45518	0.0455832	1.50077	0.793375	0.130848	-0.590103	0.768465	0.285372	-0.307911	1.68375	0.0265059	-0.278147	3.62437	0.000241135	-0.633603	5.16888	0	-1.52697
SMb20880	SM2011_b20880|ID:35937438|rhlE2| Putative ATP-dependent RNA helicase [Sinorhizobium meliloti 2011]	rhlE2	2.96615	0.0174894	1.44935	-1.33815	0.111202	1.06185	0.112521	0.370112	0.278701	0.581268	-0.258885	2.11152	0.0171864	0.27494	1.19342	0.0550538	-0.134168	1.34536	0.000665527	-0.631154
SMc01140	SM2011_c01140|ID:35965757| putative sigma54 modulation protein [Sinorhizobium meliloti 2011]		8.74859	0.0026383	1.44915	3.35837	4.80753	1.94902	0.0159652	-0.574798	2.32699	0.0440504	-0.571444	1.30734	0.0757342	-0.209298	2.55473	0.00239258	-0.299693	4.63879	0	-0.743697
SMc03211	SM2011_c03211|ID:35969108| Putative 4-hydroxyphenylpyruvate dioxygenase [Sinorhizobium meliloti 2011]		3.10013	0.0161756	1.44754	1.24845	2.69599	2.46751	0.000531792	-1.20235	0.275531	0.59046	-0.243959	1.92788	0.00804269	-0.412986	3.94301	0.000316279	-0.649425	5.73538	0	-1.31286
SMb22025	SM2011_b22025|ID:35936585| Hypothetical protein [Sinorhizobium meliloti 2011]		7.65178	0.00363407	1.4403	0.323414	1.76371	4.6801	0	-3.41036	2.55653	0.0365	-0.625403	nd	nd	nd	nd	nd	nd	nd	nd	nd
SMc02714	SM2011_c02714|ID:35968402| putative transmembrane protein [Sinorhizobium meliloti 2011]		5.20991	0.00787768	1.43465	-1.30234	0.132312	2.72245	0.000961538	-0.823801	1.4682	0.092042	-0.507462	1.21399	0.114395	-0.172662	2.31553	0.00178009	-0.364633	4.32635	0	-0.626892
SMc02138	SM2011_c02138|ID:35965950|argD| Acetylornithine aminotransferase [Sinorhizobium meliloti 2011]	argD	4.61145	0.0100984	1.43114	2.74089	4.17203	2.38476	0.004	-0.704232	0.835437	0.188423	-0.554795	2.25048	0.00552957	-0.396451	3.39188	0.000114094	-0.484992	6.5036	0	-1.32625
SMa0955	SM2011_a0955|ID:35918344| Transcriptional regulator,GntR family [Sinorhizobium meliloti 2011]		4.32362	0.0103932	1.43057	-1.8105	-0.379936	0.741542	0.212843	-0.334764	1.03568	0.16735	-0.42827	0.195979	0.706436	0.0450952	1.13609	0.0723186	-0.119021	0.849075	0.030324	0.140501
SMc03791	SM2011_c03791|ID:35973235| hypothetical protein [Sinorhizobium meliloti 2011]		5.17114	0.0080724	1.42618	-0.268988	1.15719	1.32108	0.0368146	-0.695581	1.82033	0.065555	-0.554087	1.74333	0.0173442	-0.323297	3.09117	0.000321088	-0.477319	4.20059	0	-1.02388
SMc02433	SM2011_c02433|ID:35968684|clpB| putative ATP-dependent protease (heat shock protein) [Sinorhizobium meliloti 2011]	clpB	7.10232	0.00471318	1.41955	3.02276	4.44231	3.13669	0	-0.984931	3.50077	0.0236078	-0.534879	2.40656	0.00274167	-0.491657	3.19918	0.00017673	-0.48196	6.23182	0	-1.3888
SMc02754	SM2011_c02754|ID:35965306| Putative phosphocarrier HPR transmembrane protein [Sinorhizobium meliloti 2011]		3.65735	0.0126074	1.41806	-1.74638	-0.328318	0.686484	0.170626	-0.576304	1.43397	0.0996178	-0.47559	0.545705	0.218355	-0.212114	1.87885	0.00281467	-0.366162	2.32527	1.41479e-05	-0.978961
SMc04318	SM2011_c04318|ID:35967989|cspA1| Cold shock transcriptional regulator [Sinorhizobium meliloti 2011]	cspA1	4.21927	0.0114096	1.41644	-0.623182	0.793254	0.871773	0.0901685	-0.831	nd	nd	nd	0.458071	0.321191	-0.145141	4.19664	0	-0.872432	5.6747	0	-2.08363
SMc00696	SM2011_c00696|ID:35968768|aroB| Putative 3-dehydroquinate synthase transmembrane protein [Sinorhizobium meliloti 2011]	aroB	0.837825	0.311785	1.41635	1.155	2.57135	2.27738	0.0141649	-0.473158	0.410966	0.428711	-0.43987	1.7346	0.0540881	-0.202379	3.65106	0.000862439	-0.352402	6.31908	0	-0.627236
SMc02310	SM2011_c02310|ID:35966075|infA| putative translation initiation factor IF-1 protein [Sinorhizobium meliloti 2011]	infA	2.93897	0.01793	1.41536	3.76108	5.17644	0.403334	0.568513	-0.133089	1.10622	0.150327	-0.447693	2.337	0.00512821	-0.401104	4.15567	0.000254682	-0.561073	6.26322	0	-1.2258
SMc02119	SM2011_c02119|ID:35967200|aapQ| putative general L-amino acid transport permease ABC transporter [Sinorhizobium meliloti 2011]	aapQ	4.51868	0.0100756	1.41456	-0.219722	1.19484	1.40102	0.0533932	-0.465561	2.5836	0.0386122	-0.555553	nd	nd	nd	nd	nd	nd	nd	nd	nd
SMc00670	SM2011_c00670|ID:35968800|hisV,hutV| Histidine ABC transporter,ATP-binding protein [Sinorhizobium meliloti 2011]	hisV,hutV	3.77824	0.0122421	1.4129	-2.11916	-0.706255	1.49568	0.0266909	-0.68086	1.86661	0.0415072	-0.991009	1.25893	0.15276	-0.140547	1.32197	0.011392	-0.279927	3.3582	0	-0.582328
SMc04309	SM2011_c04309|ID:35967863|cobQ| putative cobyric acid synthase [Sinorhizobium meliloti 2011]	cobQ	2.27027	0.0301388	1.4124	-1.04973	0.362665	0.473278	0.417581	-0.23603	2.32703	0.0251681	-0.983013	0.159305	0.787389	-0.0299082	0.407317	0.296146	-0.0662711	2.35565	0.000762825	-0.291557
SMc01190	SM2011_c01190|ID:35967383| Putative DNA polymerase III,delta subunit [Sinorhizobium meliloti 2011]		5.59308	0.00748822	1.41157	-0.73651	0.675061	1.82016	0.0122769	-0.698352	1.5182	0.118629	-0.371861	0.908258	0.269056	-0.107408	3.05275	0.00177463	-0.298214	4.40051	0	-0.553481
SMc01222	SM2011_c01222|ID:35967327|lpsC| Lipopolysaccharide core biosynthesis glycosyl transferase [Sinorhizobium meliloti 2011]	lpsC	5.45843	0.00753519	1.41101	-0.927013	0.483998	0.262166	0.646581	-0.151519	0.386323	0.55636	-0.156237	0.18176	0.57173	0.137535	0.37318	0.200171	-0.112905	2.72267	0.000140777	-0.432483
SMc00595	SM2011_c00595|ID:35966779|ndk| putative nucleoside diphosphate kinase [Sinorhizobium meliloti 2011]	ndk	3.48444	0.013788	1.40693	3.36572	4.77265	2.06562	0.00913115	-0.630322	0.168336	0.72444	0.174613	2.20105	0.00401235	-0.461297	3.33048	0.000134921	-0.540699	6.35987	0	-1.46844
SMc01950	SM2011_c01950|ID:35968527|livM| ABC-type branched-chain amino acid transport system,permease component [Sinorhizobium meliloti 2011]	livM	2.79098	0.0199006	1.40603	-1.13757	0.268467	0.778465	0.160378	0.450465	0.742417	0.366257	-0.205082	0.571811	0.198713	-0.2263	1.85727	0.00149679	-0.526431	3.17735	0	-1.03729
SMc02225	SM2011_c02225|ID:35965970| putative transmembrane protein [Sinorhizobium meliloti 2011]		1.40892	0.112351	1.40443	-1.82577	-0.421344	0.27024	0.581352	-0.2684	0.197851	0.693901	-0.174828	0.863484	0.163648	-0.171864	3.1198	0.000514541	-0.43055	3.31651	0	-0.935481
SMc03856	SM2011_c03856|ID:35973326|dapF| putative diaminopimelate epimerase [Sinorhizobium meliloti 2011]	dapF	5.52455	0.00753488	1.40269	-0.644094	0.758595	0.990673	0.153345	-0.307928	1.03774	0.211213	-0.310836	1.09038	0.0601864	-0.285738	2.28176	0.000955752	-0.524462	5.50271	0	-1.81939
SMc03883	SM2011_c03883|ID:35973363|mtgA| Putative monofunctional biosynthetic peptidoglycan transglycosylase transmembrane protein [Sinorhizobium meliloti 2011]	mtgA	2.66681	0.0220454	1.39874	-2.59165	-1.19291	0.563792	0.239437	-0.539435	1.3028	0.0698273	-1.053	nd	nd	nd	nd	nd	nd	nd	nd	nd
SMc04153	SM2011_c04153|ID:35965388| Putative aminomethyltransferase [Sinorhizobium meliloti 2011]		2.70415	0.0215241	1.39598	-1.98918	-0.593202	0.223882	0.668187	0.178002	3.44456	0.0126923	0.808625	1.70027	0.110212	0.146166	2.82062	0.00575066	-0.215936	4.50366	0	-0.928822
SMc01130	SM2011_c01130|ID:35965773| putative RNA methyltransferase,TrmH family [Sinorhizobium meliloti 2011]		7.31898	0.0043956	1.3946	0.33576	1.73036	0.840902	0.195665	-0.299453	2.65432	0.0630769	-0.368644	1.34635	0.0712534	-0.211823	2.96931	0.00162287	-0.309301	6.05733	0	-0.957753
SMc00896	SM2011_c00896|ID:35966332| Inositol monophosphatase family protein [Sinorhizobium meliloti 2011]		4.85389	0.00993478	1.39456	-0.605135	0.789425	2.03477	0.00725	-0.701724	0.648193	0.339159	-0.291787	1.56557	0.0560637	-0.213464	2.5977	0.00764971	-0.203945	4.58825	0	-0.659857
SMa0134	SM2011_a0134|ID:35916271| hypothetical protein [Sinorhizobium meliloti 2011]		3.99785	0.0117886	1.39449	-0.829634	0.564855	1.25524	0.036464	0.813728	2.99438	0.0219394	0.668766	0.82662	0.205692	0.14739	1.36914	0.0438586	0.140584	4.46745	0	0.748161
SMc00028	SM2011_c00028|ID:35966491| putative transmembrane protein [Sinorhizobium meliloti 2011]		2.42833	0.0257765	1.39151	-1.53879	-0.14728	0.552128	0.383343	-0.219862	1.97069	0.0420185	-0.834291	2.14794	0.00534417	-0.427468	2.40086	0.00105068	-0.475259	4.5871	0	-1.11092
SMc00355	SM2011_c00355|ID:35965623|kamA| Lysine 2,3-aminomutase [Sinorhizobium meliloti 2011]	kamA	2.23098	0.031628	1.39118	-1.95056	-0.559378	0.457389	0.521528	-0.142064	0.261922	0.690169	-0.103234	0.861833	0.289757	0.102357	0.667384	0.184766	0.0801911	0.260587	0.252166	-0.0543861
SMc00594	SM2011_c00594|ID:35966778|ligE| Putative beta-etherase (beta-aryl ether cleaving enzyme) protein [Sinorhizobium meliloti 2011]	ligE	4.5611	0.0100758	1.38534	-0.819562	0.565778	1.71201	0.0294013	0.491939	0.565497	0.314659	-0.489336	3.74431	0.000558824	0.568992	2.45489	0.00608651	-0.227323	4.50983	0	-0.702906
SMc00293	SM2011_c00293|ID:35967558|thrA| putative homoserine dehydrogenase [Sinorhizobium meliloti 2011]	thrA	7.96695	0.00372816	1.38227	2.05807	3.44034	4.22985	0	-1.04185	0.649953	0.370206	-0.23544	1.9711	0.00885629	-0.383145	2.7122	0.000541176	-0.516272	4.34657	0	-0.9393
SMc02375	SM2011_c02375|ID:35966607| hypothetical protein [Sinorhizobium meliloti 2011]		7.03017	0.00500239	1.37337	-1.92673	-0.553367	2.37796	0.00197665	-0.93506	2.43788	0.0418349	-0.562219	nd	nd	nd	nd	nd	nd	nd	nd	nd
SMc00526	SM2011_c00526|ID:35967579|tyrS| putative tyrosyl-tRNA synthetase [Sinorhizobium meliloti 2011]	tyrS	5.26124	0.0080782	1.37106	2.50777	3.87883	1.59146	0.0965694	-0.260788	2.12194	0.0295504	-1.14415	1.38423	0.0399946	-0.277859	3.27581	0.000194489	-0.494316	5.78405	0	-1.51018
SMc02613	SM2011_c02613|ID:35965376|glnT| Glutamine synthetase III [Sinorhizobium meliloti 2011]	glnT	4.60991	0.0100379	1.36931	-0.490536	0.878775	0.404923	0.562245	0.136299	0.08915	0.865127	-0.0446784	0.316852	0.677028	0.0398506	2.09323	0.00508864	-0.267419	5.14837	0	-0.69689
SMc00325	SM2011_c00325|ID:35965584|rsmC| putative ribosomal RNA small subunit methyltransferase C [Sinorhizobium meliloti 2011]	rsmC	6.32393	0.00650874	1.36843	0.568646	1.93707	0.731887	0.216084	-0.336648	1.56536	0.0576238	-0.991389	0.857554	0.202494	-0.145897	2.8597	0.00146884	-0.365107	5.67281	0	-0.960623
SMb21598	SM2011_b21598|ID:35937083| Putative transcriptional regulator [Sinorhizobium meliloti 2011]		3.11624	0.0162977	1.36786	-2.35649	-0.98863	nd	nd	nd	0.0643807	0.888763	-0.0413806	nd	nd	nd	nd	nd	nd	nd	nd	nd
SMc01440	SM2011_c01440|ID:35968071|hflC| Putative hydrolase serine protease transmembrane protein [Sinorhizobium meliloti 2011]	hflC	8.05987	0.00376471	1.36649	2.57306	3.93955	1.38081	0.138192	-0.234015	0.633025	0.467431	-0.148706	2.02471	0.00503377	-0.484611	3.39345	0.000142857	-0.54778	5.698	0	-1.44316
SMb21212	SM2011_b21212|ID:35936685| hypothetical protein [Sinorhizobium meliloti 2011]		4.95771	0.00994773	1.3568	-0.866611	0.490189	1.38474	0.0341703	-0.667242	0.582181	0.375215	-0.27164	2.85286	0.0174272	-0.225631	1.03644	0.085472	-0.11271	4.38451	0.000167954	-0.30435
SMc02313	SM2011_c02313|ID:35966083| Hypothetical protein [Sinorhizobium meliloti 2011]		7.83894	0.00457297	1.35125	-1.45594	-0.104691	1.02373	0.0841457	-0.551391	0.398837	0.599183	-0.1229	1.53176	0.0449504	-0.240196	1.68784	0.012092	-0.224349	0.228214	0.272762	-0.0542482
SMc01146	SM2011_c01146|ID:35965748| Nucleoside-triphosphatase [Sinorhizobium meliloti 2011]		6.52209	0.00621774	1.34456	0.109861	1.45443	1.39808	0.155003	-0.213379	0.483084	0.514692	-0.156437	0.730597	0.247058	-0.134348	2.8425	0.00253936	-0.274797	4.49802	0	-0.879071
SMc03959	SM2011_c03959|ID:35968856| putative ATP-dependent DNA ligase [Sinorhizobium meliloti 2011]		0.891979	0.292695	1.34142	-2.63188	-1.29045	nd	nd	nd	0.869374	0.177956	0.542458	1.3841	0.0217698	0.378857	2.01743	0.00141429	0.517863	4.1651	0	0.942687
SMc02700	SM2011_c02700|ID:35968384| Putative polynucleotide adenylyltransferase [Sinorhizobium meliloti 2011]		2.43958	0.026025	1.34062	-0.466761	0.873861	1.47736	0.0436193	-0.474868	2.31254	0.0244333	-0.973005	0.994081	0.272672	-0.101583	2.9543	0.00380834	-0.241293	4.80004	0	-0.650288
SMc02611	SM2011_c02611|ID:35965374|glxC| Putative glutamate synthase alpha subunit [Sinorhizobium meliloti 2011]	glxC	3.3033	0.0155154	1.33807	-0.989502	0.348569	0.0886851	0.870912	0.0702155	2.04243	0.0441362	0.718574	1.16493	0.339029	0.0777028	2.022	0.017623	-0.172883	4.43839	0	-0.596233
SMc00681	SM2011_c00681|ID:35968785|lrp1| putative leucine-responsive regulatory protein [Sinorhizobium meliloti 2011]	lrp1	6.59297	0.00586992	1.33681	0.249873	1.58668	1.40785	0.0624421	-0.408369	0.594952	0.419959	-0.206791	2.5237	0.0427332	-0.181411	3.60041	0.00283382	-0.233003	5.73323	0	-0.446617
SMb20024	SM2011_b20024|ID:35934516|rluB| Putative ribosomal large subunit pseudouridine synthase B [Sinorhizobium meliloti 2011]	rluB	3.62984	0.0133746	1.33359	-2.07161	-0.738023	0.761052	0.331724	-0.183134	2.05262	0.0646196	-0.471932	0.221164	0.591584	0.0826256	0.310083	0.294988	-0.0816123	3.97102	0	-1.06235
SMc02465	SM2011_c02465|ID:35969278|sdhA| putative succinate dehydrogenase flavoprotein subunit [Sinorhizobium meliloti 2011]	sdhA	4.36451	0.0108787	1.3332	3.09139	4.42459	0.189416	0.787252	-0.0726436	0.260316	0.69994	0.0954888	1.11293	0.0675315	-0.260154	3.71575	0.000147186	-0.507901	6.10182	0	-1.3284
SMc02344	SM2011_c02344|ID:35968634| Putative glycine-betaine and choline ABC transporter,periplasmic solute-binding component [Sinorhizobium meliloti 2011]		5.37858	0.00790259	1.33042	-1.06664	0.263775	2.23017	0.000884956	-1.28084	1.22185	0.252165	-0.213576	5.50618	0	-0.973208	3.64737	0.00233457	-0.24929	6.63563	0	-1.4776
SMb20292	SM2011_b20292|ID:35935114| putative immunogenic protein [Sinorhizobium meliloti 2011]		1.55945	0.0864127	1.32792	1.44725	2.77517	0.511103	0.460379	-0.166834	0.796061	0.212542	0.499883	1.33101	0.036262	-0.304376	3.90662	0.000225914	-0.566168	6.46231	0	-1.58066
SMc01343	SM2011_c01343|ID:35966986|aroQ| Putative 3-dehydroquinate dehydratase [Sinorhizobium meliloti 2011]	aroQ	3.82656	0.0122823	1.32382	-2.17505	-0.851222	2.70798	0	1.27137	3.28778	0.0184762	1.31171	1.23242	0.148976	0.144469	0.0515214	0.905108	-0.00615096	0.0349799	0.849727	-0.00733328
SMb21432	SM2011_b21432|ID:35937656| Putative iron uptake ABC transporter periplasmic solute-binding protein precursor [Sinorhizobium meliloti 2011]		3.99803	0.0117046	1.31724	-0.458193	0.859043	0.318929	0.602736	0.150878	0.347614	0.614205	0.12548	0.928333	0.128107	0.19679	0.109937	0.699114	-0.0259516	2.05405	0.000730266	-0.330206
SMc01235	SM2011_c01235|ID:35967308|uvrA| putative excinuclease ABC subunit A (DNA repair ATP-binding) protein [Sinorhizobium meliloti 2011]	uvrA	4.23287	0.0113964	1.3129	0.925026	2.23793	1.50453	0.0700398	-0.346422	2.61157	0.0132308	-1.05985	1.44072	0.0694207	-0.204246	3.12972	0.00119162	-0.350433	5.53458	0	-1.08274
SMc00730	SM2011_c00730|ID:35968724| putative transmembrane protein [Sinorhizobium meliloti 2011]		1.67514	0.0685178	1.30453	-2.99118	-1.68665	nd	nd	nd	0.233442	0.616057	-0.310848	nd	nd	nd	nd	nd	nd	nd	nd	nd
SMb20830	SM2011_b20830|ID:35935911|kpsF2| Arabinose-5-phosphate isomerase [Sinorhizobium meliloti 2011]	kpsF2	4.5002	0.0104184	1.30405	1.53039	nd	nd	nd	nd	nd	nd	nd	nd	nd	nd	nd	nd	nd	nd	nd	nd
SMc02268	SM2011_c02268|ID:35966018|kpsF3| Putative arabinose 5-phosphate isomerase [Sinorhizobium meliloti 2011]	kpsF3	4.5002	0.0104184	1.30405	1.53039	2.83444	1.56007	0.0302404	-0.563554	1.09989	0.118736	-0.661626	1.30544	0.0847702	-0.195867	3.63182	0.000124771	-0.47949	5.83889	0	-1.34161
SMc02883	SM2011_c02883|ID:35965528| hypothetical protein,slyX family [Sinorhizobium meliloti 2011]		2.74331	0.0219687	1.30059	0.585577	1.88617	0.32974	0.55041	-0.203249	0.372976	0.482705	-0.328338	2.12506	0.00719362	-0.385455	2.04462	0.00235537	-0.363938	6.25126	0	-1.53994
SMc03838	SM2011_c03838|ID:35973304| putative transmembrane protein [Sinorhizobium meliloti 2011]		4.33654	0.0113716	1.29005	-0.153107	1.13695	2.96086	0.000873362	-0.68053	1.20461	0.118892	-0.531276	2.62461	0.00228571	-0.464341	3.86445	0.000226667	-0.574627	5.64117	0	-1.14668
SMc01972	SM2011_c01972|ID:35968553|puuB| Putative gamma-glutamylputrescine oxidoreductase [Sinorhizobium meliloti 2011]	puuB	2.73206	0.0221423	1.28906	-0.895051	0.39401	0.696737	0.414891	-0.147825	0.298203	0.620853	-0.144864	0.1442	0.808346	-0.0266105	1.68745	0.0241781	-0.16848	2.31214	0.000969807	-0.282193
SMc01308	SM2011_c01308|ID:35967042|rplD| putative 50S ribosomal protein L4 [Sinorhizobium meliloti 2011]	rplD	6.92136	0.00545455	1.28568	4.37751	5.6632	1.31393	0.0836203	0.357376	0.467246	0.34452	-0.766149	0.422813	0.690475	-0.033738	2.73516	0.0114575	-0.174688	6.3344	0	-0.547068
SMc02713	SM2011_c02713|ID:35968400|rpoE3| RNA polymerase sigma-E factor (sigma-24) [Sinorhizobium meliloti 2011]	rpoE3	4.75803	0.0100506	1.27853	-1.64543	-0.366898	0.956266	0.171527	-0.286701	1.39623	0.0661222	-0.927447	1.52286	0.0260532	-0.308451	4.67678	0.000161137	-0.43399	3.5962	0	-1.19793
SMc02479	SM2011_c02479|ID:35969262|mdh| putative malate dehydrogenase [Sinorhizobium meliloti 2011]	mdh	6.0118	0.00743455	1.27572	4.76209	6.0378	0.57347	0.375588	0.219146	1.27712	0.245219	0.212812	1.93553	0.00863886	-0.398153	3.6524	0.000164251	-0.539413	6.89733	0	-1.49668
SMc00571	SM2011_c00571|ID:35966748|fabD| putative malonyl CoA-acyl carrier protein transacylase [Sinorhizobium meliloti 2011]	fabD	3.57671	0.0140472	1.27248	2.0538	3.32628	1.50102	0.0904924	-0.289476	0.705007	0.238448	-0.547797	1.33875	0.27049	-0.0911897	3.20716	0.00284349	-0.247128	4.48409	0	-0.494561
SMb20785	SM2011_b20785|ID:35938202| Putative organic acid ABC transporter,ATP-binding protein [Sinorhizobium meliloti 2011]		1.47206	0.10291	1.27042	-2.76744	-1.49702	nd	nd	nd	0.00956189	0.971251	-0.0199145	nd	nd	nd	nd	nd	nd	nd	nd	nd
SMc02450	SM2011_c02450|ID:35968703|argJ| putative Arginine biosynthesis bifunctional protein ArgJ [Sinorhizobium meliloti 2011]	argJ	4.77569	0.0100634	1.2702	1.7579	3.02809	1.34833	0.127524	0.250376	0.830366	0.268242	-0.29884	0.410077	0.615771	-0.0467529	3.44678	0.00170581	-0.277927	3.75733	0	-0.599656
SMc00527	SM2011_c00527|ID:35967578|anmK| Putative anhydro-N-acetylmuramic acid kinase [Sinorhizobium meliloti 2011]	anmK	6.00944	0.00737024	1.27001	-1.41984	-0.149828	0.863244	0.244626	-0.225869	0.211407	0.745266	-0.0803301	nd	nd	nd	nd	nd	nd	nd	nd	nd
SMc00873	SM2011_c00873|ID:35966358|kup1| putative KUP system potassium uptake transmembrane protein [Sinorhizobium meliloti 2011]	kup1	1.79607	0.0586238	1.26904	-2.50126	-1.23222	0.324882	0.563716	-0.191154	0.397366	0.461959	-0.335892	nd	nd	nd	nd	nd	nd	nd	nd	nd
SMa2000	SM2011_a2000|ID:35921433| ABC transporter,periplasmic solute-binding protein [Sinorhizobium meliloti 2011]		1.83668	0.0550519	1.26881	-2.23762	-0.968814	2.13425	0.0102769	0.559405	1.57326	0.0580586	0.955318	4.16889	0.000783505	0.565289	1.33248	0.0698215	-0.112796	2.522	0.000264405	-0.380313
SMc01045	SM2011_c01045|ID:35967177|ntrX| putative nitrogen regulation protein [Sinorhizobium meliloti 2011]	ntrX	6.46954	0.00666163	1.26656	1.80379	3.07035	1.94574	0.00986345	-0.691607	2.19116	0.0451475	-0.615314	2.87345	0.00270316	-0.407362	2.98006	0.000322404	-0.497235	4.02014	0	-0.673931
SMc00508	SM2011_c00508|ID:35967603|purB| Putative adenylosuccinate lyase [Sinorhizobium meliloti 2011]	purB	8.5572	0.00378947	1.26442	3.41828	4.68271	0.920149	0.18408	-0.282166	0.443655	0.413108	-0.396976	1.70616	0.0161861	-0.339254	3.32255	0.000192	-0.483385	6.336	0	-1.19618
SMc02436	SM2011_c02436|ID:35968687|prfA| putative peptide chain release factor 1 (RF-1) protein [Sinorhizobium meliloti 2011]	prfA	4.85557	0.0101622	1.26078	0.948728	2.20951	2.12271	0.00602956	-0.752774	2.8331	0.0110909	-1.37943	2.13927	0.00695897	-0.389483	3.219	0.000388815	-0.453073	6.19767	0	-1.34079
SMc02149	SM2011_c02149|ID:35965936| putative transmembrane protein [Sinorhizobium meliloti 2011]		3.57316	0.0141992	1.2606	0.066144	1.32674	0.297169	0.679998	0.0972923	0.701739	0.320568	-0.284735	1.48305	0.091257	-0.172965	3.18672	0.00145912	-0.322145	5.33308	0	-0.762991
SMc03837	SM2011_c03837|ID:35973303| Putative ATP-binding ABC transporter [Sinorhizobium meliloti 2011]		3.72084	0.0133567	1.26018	1.29732	2.5575	0.660903	0.312398	-0.235161	1.56973	0.0945118	-0.440726	1.89709	0.0161561	-0.306234	2.97168	0.00155937	-0.31813	4.90242	0	-0.976508
SMc00826	SM2011_c00826|ID:35966291| hypothetical protein [Sinorhizobium meliloti 2011]		1.45641	0.109779	1.25578	0.0259118	1.28169	0.684942	0.277772	-0.262778	1.2379	0.176312	-0.30601	0.995472	0.144308	-0.169437	0.714644	0.102675	-0.122283	2.42205	0.000354123	-0.366924
SMc04125	SM2011_c04125|ID:35965426| ABC transporter,permease [Sinorhizobium meliloti 2011]		2.6496	0.0235569	1.2554	-2.62231	-1.36691	0.435854	0.362854	0.442627	0.767471	0.223297	-0.499386	nd	nd	nd	nd	nd	nd	nd	nd	nd
SMc00960	SM2011_c00960|ID:35966435|tldD| Peptidase U62 family protein [Sinorhizobium meliloti 2011]	tldD	3.9619	0.012217	1.25324	0.861582	2.11483	1.92166	0.040076	-0.352714	0.221079	0.639731	0.259861	1.20333	0.164701	-0.136793	3.32757	0.00162188	-0.2875	4.77996	0	-0.877025
SMc02170	SM2011_c02170|ID:35965879|frcC| Putative fructose ABC-type transport system,permease component [Sinorhizobium meliloti 2011]	frcC	4.56086	0.0104874	1.25151	-0.116597	1.13491	0.358743	0.506989	0.22959	0.809579	0.24173	-0.37736	1.27394	0.0203454	-0.45113	2.48122	0.000182094	-0.682787	3.55592	0	-1.32069
SMb20146	SM2011_b20146|ID:35934796|pdxA2| 4-hydroxythreonine-4-phosphate dehydrogenase 2,4-(phosphohydroxy)-L-threonine dehydrogenase 2,pyridoxal phosphate biosynthetic protein PdxA [Sinorhizobium meliloti 2011]	pdxA2	4.76235	0.0100503	1.25042	-1.88494	-0.634525	1.60925	0.0789628	-0.296015	0.416191	0.61865	-0.0983412	0.639827	0.320483	-0.108363	0.466148	0.413533	0.0414909	1.37491	0.00306404	0.291674
SMc00421	SM2011_c00421|ID:35965708|cysK1| putative cysteine synthase A (O-acetylserine sulfhydrylase A) protein [Sinorhizobium meliloti 2011]	cysK1	3.65037	0.0137748	1.24524	0.0853486	1.33059	1.58992	0.0571782	-0.370436	0.64972	0.328854	0.310481	2.20319	0.0209975	-0.24909	1.14447	0.122637	-0.0864284	4.78213	0	-0.494082
SMa1211	SM2011_a1211|ID:35919071|fixG| FixG iron sulfur membrane protein [Sinorhizobium meliloti 2011]	fixG	5.33294	0.00915177	1.24522	2.02725	3.27247	1.92568	0.14391	-0.182795	0.946584	0.140609	-0.719033	1.63633	0.0119631	-0.420332	2.87719	0.000188088	-0.564242	4.92021	0	-1.369
SMc04454	SM2011_c04454|ID:35968178| Putative ATP-binding ABC transporter [Sinorhizobium meliloti 2011]		4.27437	0.0115457	1.24396	3.20683	4.45078	2.42009	0.00675638	-0.567087	0.977236	0.175039	-0.442397	1.91467	0.00867001	-0.398552	3.41186	0.000138493	-0.533892	6.78313	0	-1.63397
SMc01340	SM2011_c01340|ID:35966989| Aminotransferase [Sinorhizobium meliloti 2011]		3.46366	0.015214	1.24373	0.187502	1.43123	3.35805	0.00162025	-0.565109	0.59257	0.275525	-0.651106	1.78752	0.0255832	-0.268138	2.57119	0.00174175	-0.33297	5.15927	0	-0.841264
SMc02734	SM2011_c02734|ID:35968429| hypothetical protein [Sinorhizobium meliloti 2011]		2.94574	0.0192983	1.23953	-1.03525	0.204284	1.76207	0.0104152	-0.804282	1.21528	0.0852228	-0.887863	0.535225	0.374638	-0.0996408	1.71274	0.0114262	-0.224852	4.28341	0	-0.67278
SMc00075	SM2011_c00075|ID:35966468|rimJ| putative ribosomal-protein-alanine acetyltransferase [Sinorhizobium meliloti 2011]	rimJ	1.03799	0.241477	1.23745	-1.20702	0.0304328	0.262167	0.64808	0.14966	0.979189	0.271796	0.238077	nd	nd	nd	nd	nd	nd	nd	nd	nd
SMc01115	SM2011_c01115|ID:35965790|miaB| putative tRNA-i(6)A37 modification enzyme,2-methylthioadenine synthetase [Sinorhizobium meliloti 2011]	miaB	4.69263	0.0101738	1.23495	-0.6512	0.583754	1.8027	0.0166529	-0.651132	1.60053	0.138871	-0.298422	0.57745	0.305413	-0.124335	1.12163	0.0428181	-0.160014	1.63544	0.0040055	-0.229003
SMc00908	SM2011_c00908|ID:35966318|ileS| putative isoleucyl-tRNA synthetase [Sinorhizobium meliloti 2011]	ileS	3.35388	0.0157324	1.23213	1.5185	2.75063	0.899928	0.130485	-0.429081	0.0256882	0.946876	-0.0237434	2.29811	0.00220595	-0.559622	3.49821	0.000136273	-0.515065	6.55127	0	-1.40261
SMb20043	SM2011_b20043|ID:35934556| Hypothetical protein [Sinorhizobium meliloti 2011]		3.18069	0.0171527	1.22763	-0.873308	0.354321	2.72665	0.00377011	-0.58089	2.195	0.0410097	-0.686638	1.09085	0.151849	-0.153476	1.96225	0.00846034	-0.231793	3.34402	0	-0.592984
SMc00684	SM2011_c00684|ID:35968781| hypothetical protein [Sinorhizobium meliloti 2011]		4.36443	0.0113836	1.2247	0.297482	1.52219	2.0726	0.00375931	-0.965292	2.03091	0.0644044	-0.480542	1.25885	0.0828665	-0.204074	1.95972	0.00912575	-0.225491	4.96248	0	-0.66135
SMc03992	SM2011_c03992|ID:35968900| Hypothetical protein signal peptide [Sinorhizobium meliloti 2011]		5.07649	0.0101949	1.22313	0.156552	1.37969	1.32967	0.0748577	-0.388282	0.988082	0.207643	-0.341491	1.74831	0.00760356	-0.485207	2.72569	0.000188679	-0.608847	4.00692	0	-1.02664
SMc02733	SM2011_c02733|ID:35968427| Hypothetical protein [Sinorhizobium meliloti 2011]		2.77643	0.0222167	1.22115	0.736997	1.95815	1.69058	0.020162	-0.64075	1.36145	0.0874513	-0.622759	0.846344	0.247599	-0.121282	1.98914	0.0102497	-0.213276	5.6941	0	-0.550775
SMc00100	SM2011_c00100|ID:35966522| hypothetical protein [Sinorhizobium meliloti 2011]		3.20154	0.0170172	1.21896	2.32436	3.54332	2.51425	0.000980392	-0.984057	0.545377	0.298387	-0.690396	2.53488	0.00256587	-0.47391	3.36597	0.000188383	-0.473942	5.66486	0	-1.18222
SMc01052	SM2011_c01052|ID:35967188| hypothetical protein [Sinorhizobium meliloti 2011]		2.67175	0.023656	1.21444	2.09653	3.31098	0.999257	0.329041	-0.14834	1.55939	0.0560411	-1.09426	1.65975	0.0176858	-0.33597	3.48337	0.000130268	-0.508979	6.2573	0	-1.39124
SMc04448	SM2011_c04448|ID:35966894| Phospholipase D family protein [Sinorhizobium meliloti 2011]		3.84315	0.013117	1.21358	1.97187	3.18545	1.95872	0.0229985	-0.463936	1.06173	0.143722	-0.514529	nd	nd	nd	nd	nd	nd	nd	nd	nd
SMb21257	SM2011_b21257|ID:35936409| Hypothetical protein [Sinorhizobium meliloti 2011]		2.82165	0.0219136	1.20358	-0.421687	0.781893	1.05101	0.187794	-0.236041	0.37158	0.490066	-0.303984	0.929866	0.153761	-0.170367	0.840282	0.0645136	-0.152597	3.81687	0	-0.6344
SMc02269	SM2011_c02269|ID:35966019|rkpJ| Capsule polysaccharide export protein [Sinorhizobium meliloti 2011]	rkpJ	2.94918	0.0199005	1.20254	-3.11842	-1.91588	0.521326	0.300636	-0.408795	1.07412	0.191648	-0.334305	nd	nd	nd	nd	nd	nd	nd	nd	nd
SMc01587	SM2011_c01587|ID:35968351| hypothetical protein [Sinorhizobium meliloti 2011]		1.51328	0.101673	1.20201	0.018888	1.22089	3.21347	0	-1.19978	0.17557	0.743859	-0.112446	2.16835	0.00540671	-0.420484	3.16627	0.000528736	-0.431118	6.16447	0	-1.12424
SMc02885	SM2011_c02885|ID:35965530|msrA1| putative peptide methionine sulfoxide reductase [Sinorhizobium meliloti 2011]	msrA1	5.34083	0.00953203	1.19969	1.22103	2.42072	0.194035	0.870963	0.0290054	1.04526	0.26008	0.235592	1.19388	0.079528	-0.219221	2.834	0.00181756	-0.304378	6.63423	0	-1.41899
SMc01013	SM2011_c01013|ID:35967138| hypothetical protein [Sinorhizobium meliloti 2011]		2.53628	0.0259189	1.19818	-0.984108	0.214074	0.108904	0.846937	0.0806729	0.496772	0.365625	0.440021	1.05807	0.113546	-0.192145	1.31422	0.0061544	-0.394718	4.00538	0	-1.08586
SMc00238	SM2011_c00238|ID:35967472|moeA| putative molybdopterin biosynthesis protein [Sinorhizobium meliloti 2011]	moeA	2.76968	0.0226098	1.19786	-1.0022	0.19566	0.720513	0.451509	0.12617	1.96305	0.0427137	-0.809831	2.26828	0.0553328	-0.173665	2.70419	0.020136	-0.147176	5.32091	0	-0.526603
SMb20964	SM2011_b20964|ID:35937230| Peroxidase [Sinorhizobium meliloti 2011]		2.83096	0.0219308	1.1936	2.58152	3.77512	0.994795	0.0896697	-0.554514	0.566049	0.332404	-0.414597	3.9113	0.000951049	-0.401954	3.85992	0.00156036	-0.272356	4.66387	0	-0.616203
SMc01336	SM2011_c01336|ID:35966993|rne| putative ribonuclease E [Sinorhizobium meliloti 2011]	rne	4.40161	0.0114658	1.1928	3.94496	5.13776	1.88332	0.110287	-0.211928	1.65255	0.0549104	-1.00845	0.871185	0.145095	-0.188715	3.7968	0.000177083	-0.530831	6.73525	0	-1.54411
SMc00357	SM2011_c00357|ID:35965626|efp| putative elongation factor P [Sinorhizobium meliloti 2011]	efp	1.87581	0.0546274	1.1916	2.50113	3.69273	0.640057	0.256005	0.337707	0.150318	0.737766	0.213841	1.03908	0.143311	-0.164955	3.7253	0.000477467	-0.387	5.26885	0	-1.007
SMc04057	SM2011_c04057|ID:35968983| hypothetical protein [Sinorhizobium meliloti 2011]		0.605069	0.412097	1.18951	-0.264775	0.924735	1.29652	0.107038	-0.295239	2.85781	0.0331242	-0.565643	nd	nd	nd	nd	nd	nd	nd	nd	nd
SMc00588	SM2011_c00588|ID:35966769|gal| Putative D-galactose 1-dehydrogenase [Sinorhizobium meliloti 2011]	gal	2.87313	0.0213048	1.18769	-0.226532	0.961163	0.218251	0.793885	0.058767	0.215523	0.705159	-0.119825	1.00437	0.288945	0.0956597	2.46638	0.0337809	-0.125117	1.66037	0.0557868	-0.0780559
SMc03777	SM2011_c03777|ID:35973220|proA| putative gamma-glutamyl phosphate reductase [Sinorhizobium meliloti 2011]	proA	3.88656	0.0130837	1.18673	1.13854	2.32527	2.17519	0.00739726	-0.660493	1.37667	0.0747655	-0.738263	2.13494	0.0179604	-0.266733	3.67432	0.000557629	-0.37266	5.96745	0	-1.02595
SMc04326	SM2011_c04326|ID:35967874| Putative aminotransferase [Sinorhizobium meliloti 2011]		2.58321	0.0255414	1.18464	-0.89036	0.294278	1.30418	0.042354	-0.618325	1.01086	0.156434	-0.502644	2.61313	0.00212745	-0.491552	4.1507	0.000235294	-0.541835	6.13768	0	-1.53019
SMc04452	SM2011_c04452|ID:35968017|ndh| Putative NADH dehydrogenase transmembrane protein [Sinorhizobium meliloti 2011]	ndh	2.34325	0.03174	1.1813	0.888637	2.06994	0.62003	0.375914	-0.194568	1.2746	0.0738107	-0.967158	0.930891	0.192427	-0.143185	2.0874	0.00456564	-0.279964	2.87148	0.00016607	-0.40035
SMc02367	SM2011_c02367|ID:35966595| Putative sensor histidine kinase transmembrane protein [Sinorhizobium meliloti 2011]		4.56501	0.0111889	1.1783	-1.186	-0.00769479	1.14716	0.1216	-0.307384	0.0671688	0.889256	-0.0381606	nd	nd	nd	nd	nd	nd	nd	nd	nd
SMc00789	SM2011_c00789|ID:35966238|dppD1| Oligopeptide ABC transporter,ATP-binding component [Sinorhizobium meliloti 2011]	dppD1	2.36324	0.0311685	1.17667	1.83485	3.01153	2.31321	0.000952381	-1.22587	3.69364	0.0171429	-1.79495	1.47525	0.0190425	-0.37597	2.07877	0.00550557	-0.26394	4.90188	0	-0.911013
SMb20201	SM2011_b20201|ID:35934914|cbbP| Putative phosphoribulokinase [Sinorhizobium meliloti 2011]	cbbP	2.62682	0.024797	1.17596	-3.43512	-2.25916	nd	nd	nd	0.107309	0.830896	0.0614703	nd	nd	nd	nd	nd	nd	nd	nd	nd
SMc00118	SM2011_c00118|ID:35966568| hypothetical protein [Sinorhizobium meliloti 2011]		3.12601	0.0180498	1.17583	-0.100081	1.07575	1.28424	0.0683808	-0.440778	0.180974	0.731845	-0.125823	1.32292	0.038737	-0.297238	2.11466	0.00143407	-0.467006	3.38779	0	-1.05391
SMb21115	SM2011_b21115|ID:35936245| Putative response regulator [Sinorhizobium meliloti 2011]		1.91494	0.0520632	1.17345	-3.19707	-2.02362	0.869103	0.095599	0.745706	1.02941	0.138482	-0.584776	nd	nd	nd	nd	nd	nd	nd	nd	nd
SMc02659	SM2011_c02659|ID:35966651|relA| Putative GTP pyrophosphokinase (ATP:GTP 3-pyrophosphotransferase) [Sinorhizobium meliloti 2011]	relA	1.77363	0.0644401	1.17182	-0.154691	1.01713	2.27568	0.00871222	-0.544086	0.320535	0.530844	-0.299818	1.5394	0.0555931	-0.216968	2.06051	0.00741744	-0.237113	3.8144	0	-0.732292
SMc01009	SM2011_c01009|ID:35967133| hypothetical protein [Sinorhizobium meliloti 2011]		1.21384	0.184654	1.1718	-1.22672	-0.0549188	0.322153	0.535381	0.241121	0.118383	0.805795	-0.088537	nd	nd	nd	nd	nd	nd	nd	nd	nd
SMc02140	SM2011_c02140|ID:35965948|phoB| Phosphate regulon transcriptional regulatory protein [Sinorhizobium meliloti 2011]	phoB	5.67027	0.00840828	1.17152	0.434928	1.60645	2.91427	0	-1.0626	1.11322	0.0996964	-0.913008	3.29588	0.000744589	-0.52011	2.79806	0.00134141	-0.378261	4.78842	0	-0.818064
SMc01127	SM2011_c01127|ID:35965776|olsB| OlsB [Sinorhizobium meliloti 2011]	olsB	4.52006	0.0114338	1.17052	-1.75462	-0.584097	1.53082	0.019673	-0.82814	0.0805829	0.868869	-0.0468233	nd	nd	nd	nd	nd	nd	nd	nd	nd
SMc00475	SM2011_c00475|ID:35967653|alaS| Alanyl-tRNA ligase [Sinorhizobium meliloti 2011]	alaS	4.74415	0.0104058	1.16677	3.08478	4.25155	2.15055	0.0342137	-0.345022	1.42998	0.160118	-0.292414	1.28494	0.0459763	-0.279062	3.76911	0.000202381	-0.563074	6.07557	0	-1.6358
SMb21218	SM2011_b21218|ID:35936308| Putative sugar isomerase [Sinorhizobium meliloti 2011]		7.90837	0.0050506	1.1661	-1.01041	0.155687	2.77113	0	-0.933258	2.84862	0.0376687	-0.535324	nd	nd	nd	nd	nd	nd	nd	nd	nd
SMc01908	SM2011_c01908|ID:35966907| Transcription regulator MarR family [Sinorhizobium meliloti 2011]		5.50932	0.00930508	1.16464	-0.529094	0.63555	0.542624	0.402287	0.205324	0.418587	0.556948	-0.139367	0.842194	0.212858	-0.140294	0.31688	0.329003	-0.0681469	5.48615	0	-0.665357
SMc00709	SM2011_c00709|ID:35968750| hypothetical protein [Sinorhizobium meliloti 2011]		4.82504	0.0101366	1.16426	-1.30666	-0.142405	2.08823	0.00398784	-1.00867	1.69949	0.0711339	-0.529411	2.10149	0.00653892	-0.40444	2.32272	0.00156044	-0.380901	4.3579	0	-0.937072
SMc01863	SM2011_c01863|ID:35968143|mraY| putative phospho-N-acetylmuramoyl-pentapeptide transferase [Sinorhizobium meliloti 2011]	mraY	0.897573	0.299345	1.16088	-1.03755	0.123337	0.588565	0.184872	-0.94398	0.537147	0.362317	-0.359829	nd	nd	nd	nd	nd	nd	nd	nd	nd
SMa2235	SM2011_a2235|ID:35922079| Hypothetical protein [Sinorhizobium meliloti 2011]		1.83206	0.0566729	1.1576	-3.7444	-2.5868	nd	nd	nd	nd	nd	nd	nd	nd	nd	nd	nd	nd	nd	nd	nd
SMc03830	SM2011_c03830|ID:35973291| hypothetical protein [Sinorhizobium meliloti 2011]		2.96765	0.0203224	1.15088	2.97914	4.13002	0.864	0.146206	0.411537	0.38222	0.461111	0.387331	1.13467	0.0958901	-0.20249	2.69787	0.00145575	-0.353077	5.51649	0	-1.04812
SMc04390	SM2011_c04390|ID:35973401| L-sorbose dehydrogenase [Sinorhizobium meliloti 2011]		1.45637	0.117008	1.15085	-2.57598	-1.42513	0.777189	0.18754	-0.358322	0.235803	0.619093	-0.277304	nd	nd	nd	nd	nd	nd	nd	nd	nd
SMa2365	SM2011_a2365|ID:35922556| ABC transporter,ATP-binding protein [Sinorhizobium meliloti 2011]		2.67999	0.0243873	1.14842	-1.95079	-0.802372	2.17021	0.026051	0.387384	0.238777	0.695591	-0.112238	nd	nd	nd	nd	nd	nd	nd	nd	nd
SMc02867	SM2011_c02867|ID:35965506| Putative multidrug-efflux system transmembrane protein [Sinorhizobium meliloti 2011]		4.15863	0.0122645	1.14432	0.83219	1.97651	0.12393	0.845484	0.0647599	1.21068	0.0898227	-0.815364	0.780772	0.137873	-0.220712	2.76706	0.000188976	-0.598113	3.97011	0	-1.06726
SMb20218	SM2011_b20218|ID:35934954| Putative sensor histidine kinase [Sinorhizobium meliloti 2011]		4.10222	0.0122958	1.13441	-2.76182	-1.62741	0.0918007	0.881842	-0.0434675	0.873409	0.194227	-0.472683	nd	nd	nd	nd	nd	nd	nd	nd	nd
SMa0594	SM2011_a0594|ID:35917223| hypothetical protein [Sinorhizobium meliloti 2011]		5.49119	0.00970637	1.1322	-1.32908	-0.196882	1.66702	0.0278468	-0.532423	2.79767	0.0236923	-0.714774	nd	nd	nd	nd	nd	nd	nd	nd	nd
SMc01157	SM2011_c01157|ID:35965734| Putative [acyl-carrier-protein] reductase [Sinorhizobium meliloti 2011]		6.2174	0.00756364	1.12939	0.386824	1.51622	0.439673	0.498315	0.169376	1.62297	0.129128	-0.317254	0.978234	0.211408	-0.128383	3.30071	0.00104439	-0.358277	6.52009	0	-0.944161
SMc03775	SM2011_c03775|ID:35973218|cgtA| Putative GTP-binding protein [Sinorhizobium meliloti 2011]	cgtA	2.7574	0.0235481	1.12548	2.04459	3.17007	1.04735	0.0790258	-0.576999	1.28146	0.0659523	-1.5469	1.83109	0.0220486	-0.279316	3.11419	0.0010571	-0.361467	5.47315	0	-0.927988
SMc00725	SM2011_c00725|ID:35968730|argH1| putative argininosuccinate lyase asal protein [Sinorhizobium meliloti 2011]	argH1	5.4151	0.0099483	1.12469	2.45299	3.57768	1.39522	0.0804072	-0.34121	3.07663	0.0253333	-0.609172	1.403	0.0360038	-0.288919	3.76358	0.000157773	-0.513685	6.18023	0	-1.38418
SMc00659	SM2011_c00659|ID:35968815|trmU| Putative tRNA 5-methylaminomethyl-2-thiouridylate-methyltransferase [Sinorhizobium meliloti 2011]	trmU	0.993872	0.265472	1.12455	-1.79984	-0.67529	0.126749	0.835181	0.0732711	0.857294	0.231034	0.370229	nd	nd	nd	nd	nd	nd	nd	nd	nd
SMc01616	SM2011_c01616|ID:35968208|eryC| Putative D-erythrulose-1-phosphate dehydrogenase [Sinorhizobium meliloti 2011]	eryC	2.18183	0.0383241	1.12332	-2.62199	-1.49867	0.128814	0.852815	0.0545921	0.473836	0.401567	-0.357928	nd	nd	nd	nd	nd	nd	nd	nd	nd
SMc00367	SM2011_c00367|ID:35965645| hypothetical protein [Sinorhizobium meliloti 2011]		2.10467	0.0420488	1.12142	-1.51682	-0.395393	0.39429	0.479581	0.228056	0.187366	0.746534	-0.0950677	0.840889	0.198162	-0.150351	2.35471	0.00288983	-0.294318	3.58939	0	-0.774198
SMc01926	SM2011_c01926|ID:35966929|nuoM| putative NADH dehydrogenase I chain M transmembrane protein [Sinorhizobium meliloti 2011]	nuoM	1.62464	0.0874464	1.11885	0.963236	2.08208	0.875381	0.128108	0.464634	1.11043	0.164266	-0.388798	nd	nd	nd	nd	nd	nd	nd	nd	nd
SMb20107	SM2011_b20107|ID:35934706| hypothetical protein [Sinorhizobium meliloti 2011]		3.92329	0.013381	1.11216	-2.66934	-1.55719	0.975732	0.187517	0.256426	1.09832	0.139184	0.514264	nd	nd	nd	nd	nd	nd	nd	nd	nd
SMb20686	SM2011_b20686|ID:35937994| Putative DNA ligase [Sinorhizobium meliloti 2011]		6.24816	0.00757237	1.11192	0.116965	1.22889	1.21312	0.13641	-0.267845	0.249154	0.686115	-0.115442	0.346422	0.621335	-0.049317	2.61935	0.0127166	-0.173333	3.8354	2.99385e-05	-0.373411
SMc02366	SM2011_c02366|ID:35966594|ragA| putative response regulator [Sinorhizobium meliloti 2011]	ragA	4.2194	0.0122518	1.11064	0.223895	1.33454	1.30683	0.0544536	-0.514046	1.11914	0.179669	-0.337444	2.46508	0.0181672	-0.241846	2.47613	0.00604741	-0.228073	5.15006	0	-0.629139
SMc00017	SM2011_c00017|ID:35966461|thrB| Putative homoserine kinase [Sinorhizobium meliloti 2011]	thrB	3.23505	0.017866	1.1092	0.378891	1.48809	0.478712	0.532689	-0.12958	1.30224	0.0718136	-0.946191	1.31645	0.0247408	-0.375601	2.91233	0.000184615	-0.547281	5.27759	0	-1.77183
SMc01258	SM2011_c01258|ID:35967107| putative transmembrane protein [Sinorhizobium meliloti 2011]		3.09678	0.0190228	1.10726	-1.39067	-0.283411	0.845526	0.237626	-0.238697	0.713593	0.22341	-0.62621	nd	nd	nd	nd	nd	nd	nd	nd	nd
SMc00122	SM2011_c00122|ID:35966579|pbp| Putative penicillin-binding protein [Sinorhizobium meliloti 2011]	pbp	1.01014	0.261125	1.10218	-0.834807	0.267371	0.279019	0.608358	0.191604	nd	nd	nd	nd	nd	nd	nd	nd	nd	nd	nd	nd
SMc00077	SM2011_c00077|ID:35966470|thrC1| putative threonine synthase [Sinorhizobium meliloti 2011]	thrC1	1.82984	0.0621444	1.10076	1.83201	2.93277	2.08694	0.00324	-1.12649	2.86436	0.0194	-2.17216	2.02974	0.00614806	-0.432779	3.20396	0.000122744	-0.541761	5.98173	0	-1.54282
SMc03801	SM2011_c03801|ID:35973247| Putative thioredoxin protein [Sinorhizobium meliloti 2011]		2.17181	0.0398217	1.09801	2.68522	3.78324	0.101439	0.873484	0.0488558	0.434932	0.405691	-0.459553	1.1496	0.0847623	-0.21679	3.89485	0.000134122	-0.463246	6.59491	0	-1.41885
SMc01785	SM2011_c01785|ID:35966857|fabH| putative 3-oxoacyl-acyl-carrier-protein synthase III [Sinorhizobium meliloti 2011]	fabH	4.72681	0.011318	1.09421	1.91329	3.00749	0.871009	0.366425	-0.146724	0.9969	0.132638	-0.705504	1.71623	0.0120662	-0.39143	3.8505	0.000152809	-0.497948	6.11012	0	-1.54957
SMc00189	SM2011_c00189|ID:35967685|fbcC| Putative cytochrome C1 protein [Sinorhizobium meliloti 2011]	fbcC	3.25074	0.0178745	1.09292	3.3687	4.46161	0.36374	0.580379	-0.142974	2.00052	0.114479	-0.291378	2.22471	0.0311895	-0.215174	4.01405	0.000434227	-0.372855	4.54166	0	-0.593308
SMc01723	SM2011_c01723|ID:35965832| putative transmembrane protein [Sinorhizobium meliloti 2011]		3.61735	0.0154504	1.09203	0.786641	1.87867	0.272008	0.601168	-0.215058	0.380995	0.512236	0.237429	0.979974	0.128573	-0.186912	1.63915	0.0053467	0.325719	3.61613	0	0.704236
SMc01923	SM2011_c01923|ID:35966926|nuoJ| putative NADH dehydrogenase I chain J transmembrane protein [Sinorhizobium meliloti 2011]	nuoJ	3.93942	0.0135583	1.09064	1.41158	2.50222	0.437429	0.416627	0.280264	0.658841	0.330227	-0.299409	1.12023	0.0153762	-0.740103	2.13398	0.000476306	-0.767675	3.80452	0	-1.8483
SMc01142	SM2011_c01142|ID:35965753|grpE| putative heat shock protein [Sinorhizobium meliloti 2011]	grpE	6.77591	0.00729875	1.08717	2.9937	4.08087	1.203	0.104405	-0.331761	0.629981	0.281005	-0.491517	1.59446	0.0193205	-0.340008	3.39442	0.000193548	-0.474764	5.84176	0	-1.44396
SMc02764	SM2011_c02764|ID:35965291|accD| putative acetyl-coenzyme A carboxylase carboxyl transferase subunit beta protein [Sinorhizobium meliloti 2011]	accD	5.30287	0.0101378	1.0857	2.82931	3.91501	1.1568	0.18655	-0.216793	2.40015	0.0392513	-0.630034	1.35143	0.0825075	-0.194144	3.15124	0.00142857	-0.331801	6.29447	0	-0.963635
SMc02803	SM2011_c02803|ID:35973448| hypothetical protein [Sinorhizobium meliloti 2011]		2.56226	0.0277949	1.08418	1.06118	2.14536	1.0867	0.075389	0.550484	0.815135	0.247099	0.356664	1.35608	0.0774808	0.201156	0.0705207	0.809066	-0.0156982	1.76098	0.00378711	0.221531
SMc01965	SM2011_c01965|ID:35968543| Spermidine/putrescine ABC transporter ATP-binding subunit [Sinorhizobium meliloti 2011]		0.939704	0.28853	1.08415	1.112	2.19615	0.43184	0.514401	-0.159766	0.852359	0.165636	-0.708355	0.156361	0.739591	-0.0436233	0.859477	0.103419	-0.108752	3.94268	0	-0.564197
SMc02050	SM2011_c02050|ID:35967288|tig| putative trigger factor [Sinorhizobium meliloti 2011]	tig	8.75302	0.00466316	1.08297	5.1069	6.18987	0.611551	0.37097	-0.203831	2.14356	0.231906	-0.164445	1.72658	0.00912416	-0.442039	3.68067	0.000273092	-0.666546	6.6275	0	-2.1152
SMc02245	SM2011_c02245|ID:35965989|pyrD| putative dihydroorotate dehydrogenase (dihydroorotate oxidase) [Sinorhizobium meliloti 2011]	pyrD	5.07941	0.0101063	1.08202	-0.273942	0.808083	2.82508	0.00381013	-0.589254	0.96295	0.259567	-0.259727	1.41238	0.056749	0.229568	0.397887	0.30768	0.0641116	0.820251	0.0299521	-0.145178
SMa2327	SM2011_a2327|ID:35922342| KdpD histidine kinase [Sinorhizobium meliloti 2011]		2.53338	0.0278676	1.08099	-2.96927	-1.88828	1.5059	0.0999828	-0.268368	0.230368	0.709196	-0.103324	nd	nd	nd	nd	nd	nd	nd	nd	nd
SMc04398	SM2011_c04398|ID:35973410| Enoyl-CoA hydratase [Sinorhizobium meliloti 2011]		3.13379	0.0190383	1.07824	-2.74688	-1.66864	0.597276	0.245448	-0.426475	0.109686	0.82716	0.063843	nd	nd	nd	nd	nd	nd	nd	nd	nd
SMc00602	SM2011_c00602|ID:35966789|uvrC| putative excinuclease ABC subunit C [Sinorhizobium meliloti 2011]	uvrC	5.33569	0.0101382	1.07627	-2.12736	-1.05109	1.401	0.0485135	-0.493339	0.579118	0.44469	-0.186276	nd	nd	nd	nd	nd	nd	nd	nd	nd
SMc03128	SM2011_c03128|ID:35969141| Putative amino acid ABC transporter,permease component [Sinorhizobium meliloti 2011]		2.21208	0.0369878	1.07564	-2.83315	-1.75751	nd	nd	nd	nd	nd	nd	nd	nd	nd	nd	nd	nd	nd	nd	nd
SMc02735	SM2011_c02735|ID:35968430| Hypothetical protein [Sinorhizobium meliloti 2011]		4.44688	0.0117444	1.0744	2.00354	3.07794	0.768544	0.246981	-0.258598	0.914524	0.169602	-0.544743	1.02666	0.136905	-0.171768	2.506	0.0023643	-0.310054	4.78822	0	-0.890961
SMc04009	SM2011_c04009|ID:35968918| hypothetical protein [Sinorhizobium meliloti 2011]		1.16399	0.209451	1.07391	0.172169	1.24608	0.0516593	0.902029	0.106849	0.215874	0.653732	0.243254	2.70881	0.00143465	-0.542777	3.00309	0.000187793	-0.533132	6.89063	0	-2.00936
SMc02311	SM2011_c02311|ID:35966076|maf| Putative septum formation protein [Sinorhizobium meliloti 2011]	maf	1.36439	0.146974	1.07213	0.51954	1.59167	1.60722	0.0179406	-0.788551	2.64314	0.0197021	-0.864182	0.634487	0.428448	0.0748941	0.57501	0.259959	-0.0639338	1.08873	0.0446501	-0.099895
SMc02573	SM2011_c02573|ID:35965325| putative transmembrane protein [Sinorhizobium meliloti 2011]		2.24709	0.0367799	1.06933	-3.15974	-2.09041	0.571788	0.275845	0.380226	0.0819614	0.847285	0.0893943	nd	nd	nd	nd	nd	nd	nd	nd	nd
SMc03125	SM2011_c03125|ID:35969144| Putative arginine ABC transporter,ATP-binding component [Sinorhizobium meliloti 2011]		2.73772	0.0246541	1.06918	-1.94436	-0.875178	nd	nd	nd	1.52625	0.0736992	-0.594758	nd	nd	nd	nd	nd	nd	nd	nd	nd
SMb20370	SM2011_b20370|ID:35935311| Putative ATP-binding transport protein [Sinorhizobium meliloti 2011]		3.07128	0.0197327	1.06525	-3.45097	-2.38572	nd	nd	nd	nd	nd	nd	nd	nd	nd	nd	nd	nd	nd	nd	nd
SMc02080	SM2011_c02080|ID:35967251|valS| putative valyl-tRNA synthetase (valine--tRNA ligase) [Sinorhizobium meliloti 2011]	valS	3.7785	0.0145876	1.06016	2.64992	3.71007	1.14132	0.159048	-0.250541	2.38581	0.075224	-0.33103	2.1722	0.00656802	-0.38867	3.95584	0.000134653	-0.458025	5.90179	0	-1.19066
SMb20046	SM2011_b20046|ID:35934570|repA1| putative replication protein A [Sinorhizobium meliloti 2011]	repA1	2.42948	0.0320028	1.05831	-0.58006	0.478254	1.81486	0.0411235	-0.369287	1.79369	0.0781756	-0.430245	nd	nd	nd	nd	nd	nd	nd	nd	nd
SMc04120	SM2011_c04120|ID:35965433|add| Putative adenosine deaminase [Sinorhizobium meliloti 2011]	add	4.41309	0.0117314	1.05726	-1.33716	-0.279899	0.495848	0.41494	-0.222161	0.565141	0.414305	-0.229045	nd	nd	nd	nd	nd	nd	nd	nd	nd
SMc01443	SM2011_c01443|ID:35968075|gst6| Putative glutathione S-transferase [Sinorhizobium meliloti 2011]	gst6	2.83558	0.0235773	1.05443	-0.812575	0.241852	0.332295	0.506996	-0.28078	0.43382	0.458712	0.278378	0.263486	0.565009	0.0788295	1.1197	0.0147677	-0.294437	0.156633	0.296262	-0.0719935
SMc04161	SM2011_c04161|ID:35967896| hypothetical protein [Sinorhizobium meliloti 2011]		2.24759	0.0379272	1.04812	-1.59495	-0.546824	nd	nd	nd	1.66922	0.049748	-1.05273	nd	nd	nd	nd	nd	nd	nd	nd	nd
SMc01459	SM2011_c01459|ID:35968097| putative transmembrane protein [Sinorhizobium meliloti 2011]		2.26464	0.0358556	1.0471	-2.53548	-1.48839	0.231494	0.643473	-0.215383	nd	nd	nd	2.02799	0.0252714	0.244226	0.620679	0.155679	0.0966747	0.649827	0.0671162	0.101501
SMc02109	SM2011_c02109|ID:35967213|clpA| putative ATP-dependent CLP protease ATP-binding subunit [Sinorhizobium meliloti 2011]	clpA	2.66577	0.0260633	1.04693	2.60651	3.65344	2.73638	0.00359344	-0.629641	0.937234	0.139274	-0.772134	1.60543	0.0212667	-0.323052	3.18952	0.000175953	-0.482544	6.546	0	-1.39756
SMc04268	SM2011_c04268|ID:35967835|lpxXL| Lipid A biosynthesis C28-acyltransferase [Sinorhizobium meliloti 2011]	lpxXL	1.7299	0.0775766	1.04461	-1.48567	-0.441053	0.124368	0.819815	0.10099	0.083182	0.861145	0.0577252	nd	nd	nd	nd	nd	nd	nd	nd	nd
SMa1142	SM2011_a1142|ID:35918848| FixL-related histidine kinase [Sinorhizobium meliloti 2011]		2.70761	0.0252472	1.04451	-3.28541	-2.2409	nd	nd	nd	1.41974	0.0651302	-0.867824	nd	nd	nd	nd	nd	nd	nd	nd	nd
SMc01818	SM2011_c01818|ID:35968491|cyaC| Putative adenylate cyclase transmembrane protein [Sinorhizobium meliloti 2011]	cyaC	1.14231	0.218593	1.04441	-3.06318	-2.01877	0.264122	0.636293	-0.166256	1.03694	0.101309	-1.18421	nd	nd	nd	nd	nd	nd	nd	nd	nd
SMc01326	SM2011_c01326|ID:35967016|tufB| putative elongation factor TU protein [Sinorhizobium meliloti 2011];SM2011_c01311|ID:35967039|tufA| putative elongation factor TU protein [Sinorhizobium meliloti 2011]	tufB	8.32155	0.00512639	1.04407	6.02039	7.06447	2.01579	0.0531621	-0.299334	0.417654	0.657681	0.0808895	nd	nd	nd	nd	nd	nd	nd	nd	nd
SMc01280	SM2011_c01280|ID:35967080|degP3| Serine protease [Sinorhizobium meliloti 2011]	degP3	2.56748	0.0286543	1.04283	1.654	2.69683	1.3619	0.106728	-0.281327	0.837771	0.164146	-0.771235	1.61966	0.042162	-0.236372	3.69963	0.000179104	-0.425071	6.04373	0	-1.21812
SMc01830	SM2011_c01830|ID:35968503|ureG| putative urease accessory protein [Sinorhizobium meliloti 2011]	ureG	5.215	0.0101314	1.04228	1.25688	2.29916	0.103022	0.871514	0.0522642	1.9191	0.0630085	-0.535317	1.09495	0.099317	-0.203867	3.90845	0.000145299	-0.481247	6.54728	0	-1.21129
SMc00458	SM2011_c00458|ID:35966585|feuP| Response regulators consisting of a CheY-like receiver domain and a winged-helix DNA-binding domain protein [Sinorhizobium meliloti 2011]	feuP	3.78579	0.0149584	1.0414	0.184705	1.22611	0.572659	0.382007	-0.210789	0.392364	0.46681	-0.3261	2.58069	0.0162796	-0.243272	2.048	0.0194452	-0.166546	3.74101	1.41161e-05	-0.478411
SMc01905	SM2011_c01905|ID:35966901|lon| putative ATP-dependent protease LA protein [Sinorhizobium meliloti 2011]	lon	2.44814	0.0319861	1.03752	3.71612	4.75364	2.96548	0.00384665	0.5575	0.247583	0.730413	-0.0773375	1.34863	0.0443574	0.271321	2.76856	0.000906278	-0.427933	6.3029	0	-1.45352
SMc02569	SM2011_c02569|ID:35965322|hisF| putative imidazole glycerol phosphate synthase subunit HisF [Sinorhizobium meliloti 2011]	hisF	3.61614	0.0157362	1.03727	0.941031	1.9783	1.55046	0.0519646	-0.404458	0.558576	0.492887	-0.149236	0.487382	0.580716	-0.049977	3.65796	0.00180727	-0.264452	6.11994	0	-0.759605
SMc04403	SM2011_c04403|ID:35973418|dcp| putative Peptidyl-dipeptidase Dcp [Sinorhizobium meliloti 2011]	dcp	2.9561	0.0222768	1.03711	1.45035	2.48746	2.48158	0.00734498	-0.514489	3.28408	0.0257236	-0.536076	2.62259	0.0014613	-0.571357	3.4568	0.000168734	-0.576272	5.92528	0	-1.77444
SMc00480	SM2011_c00480|ID:35967643|icd| putative isocitrate dehydrogenase [NADP] protein [Sinorhizobium meliloti 2011]	icd	2.96471	0.0222399	1.03568	4.42307	5.45875	0.245709	0.693419	0.113499	0.143788	0.788649	-0.0795858	1.89944	0.00739091	-0.437115	3.59877	0.000148472	-0.525538	6.95926	0	-1.70168
SMa1957	SM2011_a1957|ID:35921329| hypothetical protein [Sinorhizobium meliloti 2011]		4.54572	0.0117319	1.02945	-2.6313	-1.60185	2.08824	0.00439678	-0.887257	2.62238	0.0303817	-0.697112	1.77432	0.00521591	-0.581721	2.91692	0.000154195	-0.698948	5.71091	0	-2.58023
SMb21170	SM2011_b21170|ID:35936581|phnN,nitR| Guanylate kinase,regulates hmgA [Sinorhizobium meliloti 2011]	phnN,nitR	5.8695	0.00954533	1.02809	-0.753094	0.274996	1.87431	0.00331741	-1.7954	2.41324	0.055	-0.488608	0.0924568	0.816108	-0.0370954	0.260309	0.342996	-0.0762022	0.875003	0.0106461	0.2569
SMc03995	SM2011_c03995|ID:35968903| hypothetical protein,signal peptide [Sinorhizobium meliloti 2011]		2.00128	0.0523861	1.02745	0.232997	1.26045	0.254807	0.62615	-0.200576	0.787871	0.264518	0.332251	0.340606	0.688625	-0.0365469	1.00001	0.0544278	-0.14995	2.63882	0.000186133	-0.41311
SMc04091	SM2011_c04091|ID:35973436|htpX| Putative protease transmembrane protein [Sinorhizobium meliloti 2011]	htpX	3.04768	0.0213418	1.02535	-0.276515	0.748836	0.327366	0.590581	0.157343	0.329089	0.581349	-0.172039	nd	nd	nd	nd	nd	nd	nd	nd	nd
SMc03863	SM2011_c03863|ID:35973337|rplS| putative 50S ribosomal protein L19 [Sinorhizobium meliloti 2011]	rplS	3.67944	0.0156491	1.0186	4.74328	5.76188	0.537543	0.435168	-0.176799	0.840746	0.150148	-1.00577	0.726378	0.275453	-0.11941	2.47183	0.00174377	-0.344684	6.67481	0	-1.0588
SMc02438	SM2011_c02438|ID:35968690|lysC| putative aspartokinase [Sinorhizobium meliloti 2011]	lysC	4.676	0.0117737	1.01663	3.22952	4.24614	2.73216	0.00446866	-0.555651	0.804951	0.235971	-0.403143	1.75876	0.0125442	-0.368356	3.54475	0.00012758	-0.495444	6.76096	0	-1.62831
SMc02076	SM2011_c02076|ID:35967256|cls| Putative cardiolipin synthetase transmembrane protein [Sinorhizobium meliloti 2011]	cls	5.7697	0.0099213	1.01537	-2.13548	-1.12012	0.0103915	0.9733	-0.00661246	2.27605	0.0427983	-0.600577	nd	nd	nd	nd	nd	nd	nd	nd	nd
SMb20515	SM2011_b20515|ID:35935657| Putative methyltransferase [Sinorhizobium meliloti 2011]		6.65203	0.00753896	1.0117	-1.60081	-0.589108	1.48365	0.0691286	-0.354789	0.710047	0.368511	-0.213049	0.624797	0.347767	-0.0993764	0.143102	0.617732	-0.0337864	1.399	0.0126781	0.158997
SMc02913	SM2011_c02913|ID:35965573| Hypothetical protein [Sinorhizobium meliloti 2011]		4.56917	0.0117082	1.0068	-0.569592	0.437206	0.999187	0.227375	-0.209072	1.73595	0.0923194	-0.395522	0.0300341	0.970776	-0.00364216	4.00397	0.00175087	-0.254591	5.41328	0	-0.687927
SMc00985	SM2011_c00985|ID:35966405|pdxR| 4-phospho-D-erythronate dehydrogenase [Sinorhizobium meliloti 2011]	pdxR	2.03291	0.0515916	1.00236	-0.0920486	0.910307	1.49607	0.064361	-0.370697	2.1554	0.058377	-0.499107	1.7357	0.0415724	-0.225843	2.68037	0.00216009	-0.307977	5.05421	0	-0.999517
SMc00152	SM2011_c00152|ID:35967736|rpiA| putative ribose 5-phosphate isomerase [Sinorhizobium meliloti 2011]	rpiA	2.08853	0.0479257	1.00224	1.59491	2.59715	0.296925	0.789053	0.0485303	0.650985	0.408544	-0.193835	0.996228	0.151829	-0.163346	3.18714	0.00103448	-0.366799	5.49892	0	-0.947576
SMc00821	SM2011_c00821|ID:35966284| Hypothetical protein [Sinorhizobium meliloti 2011]		1.97592	0.0542832	1.00066	-2.40972	-1.40906	0.985005	0.142351	-0.337605	0.405749	0.428927	0.473252	0.0285765	0.960513	0.00589395	0.609072	0.156855	-0.097172	0.0666386	0.693416	0.016837
SMc00134	SM2011_c00134|ID:35967760| hypothetical protein [Sinorhizobium meliloti 2011]		2.56103	0.0301996	0.99428	-0.15171	0.842571	1.13592	0.0751528	-0.503064	0.671593	0.281317	-0.410853	1.43489	0.0611204	-0.218114	2.97744	0.000685358	-0.430165	5.24705	0	-0.999585
SMc03994	SM2011_c03994|ID:35968902|suhB| Putative inositol monophosphatase [Sinorhizobium meliloti 2011]	suhB	2.65744	0.0277749	0.991149	2.48746	3.47861	1.08803	0.185009	0.231153	0.431805	0.414813	-0.426961	1.3535	0.112042	-0.163037	4.17903	0.00114509	-0.293128	3.31713	1.28542e-05	-0.473108
SMb20108	SM2011_b20108|ID:35934708| Putative ABC transporter periplasmic oligopeptide-binding protein [Sinorhizobium meliloti 2011]		2.02262	0.0504285	0.989577	-2.16712	-1.17755	1.35609	0.0270598	0.888048	nd	nd	nd	2.46987	0.0158101	0.252835	0.569575	0.167809	0.0955276	2.40003	0.00119131	0.263904
SMb20045	SM2011_b20045|ID:35934568|repB1| putative replication protein B [Sinorhizobium meliloti 2011]	repB1	2.57511	0.0300624	0.988047	-1.39671	-0.408658	0.390087	0.484883	-0.223048	0.177595	0.743942	-0.108522	3.50797	0.116087	-0.112672	0.735172	0.171214	-0.0818586	4.98535	0	-0.42589
SMc00521	SM2011_c00521|ID:35967588| hypothetical protein [Sinorhizobium meliloti 2011]		2.89968	0.0237204	0.986506	-0.570914	0.415592	0.132101	0.821812	0.0845073	0.794843	0.469247	-0.123948	nd	nd	nd	nd	nd	nd	nd	nd	nd
SMc00951	SM2011_c00951|ID:35967445| Putative periplasmic solute-binding protein [Sinorhizobium meliloti 2011]		2.57087	0.0301569	0.983752	0.264286	1.24804	1.92758	0.0184928	0.529085	0.493323	0.361681	0.468678	3.12467	0.058428	0.150518	1.06145	0.132988	0.084496	0.80484	0.0723676	0.086643
SMc00470	SM2011_c00470|ID:35967662| putative transmembrane protein [Sinorhizobium meliloti 2011]		2.92432	0.0235657	0.983227	0.130322	1.11355	0.0954855	0.872453	-0.0515114	0.438546	0.410875	-0.420706	0.519638	0.392787	-0.0947674	0.849084	0.0788576	-0.132591	3.36992	1.3154e-05	-0.483514
SMc01720	SM2011_c01720|ID:35965837|rnpA| putative ribonuclease P protein component (protein C5) [Sinorhizobium meliloti 2011]	rnpA	3.68366	0.0158903	0.978816	-2.41566	-1.43685	1.51671	0.0195231	-0.864587	0.00891243	0.976197	0.00609517	nd	nd	nd	nd	nd	nd	nd	nd	nd
SMc01193	SM2011_c01193|ID:35967378| hypothetical protein [Sinorhizobium meliloti 2011]		4.45188	0.0123071	0.975849	-0.883362	0.0924862	0.270547	0.708831	-0.0871649	0.266558	0.782513	-0.0447657	1.36045	0.0703765	-0.211418	2.96519	0.00130282	-0.362236	5.61917	0	-0.807685
SMc04407	SM2011_c04407|ID:35973422| MFS-type transport protein [Sinorhizobium meliloti 2011]		3.67051	0.0161197	0.973859	-1.70998	-0.736117	2.05392	0.00160669	1.619	0.0153993	0.967432	0.0105503	nd	nd	nd	nd	nd	nd	nd	nd	nd
SMc02978	SM2011_c02978|ID:35969023| hypothetical protein [Sinorhizobium meliloti 2011]		1.92776	0.0607754	0.973742	2.53817	3.51191	2.83921	0.000862069	-0.719858	0.276251	0.553544	0.38517	1.8546	0.00901458	-0.406442	3.4746	0.000164649	-0.570185	6.223	0	-1.80677
SMc02486	SM2011_c02486|ID:35969254| Short-chain dehydrogenase/reductase involved in many carbon source utilization [Sinorhizobium meliloti 2011]		3.20936	0.0202944	0.970709	1.14058	2.11129	0.185693	0.768242	-0.0884829	0.064044	0.88917	0.0405805	0.472494	0.434464	-0.0862044	3.2199	0.000615049	-0.411754	6.86756	0	-1.23632
SMc01172	SM2011_c01172|ID:35967413|sseA| Putative 3-mercaptopyruvate sulfurtransferase [Sinorhizobium meliloti 2011]	sseA	2.14643	0.0463411	0.97033	1.42557	2.3959	0.812576	0.256195	-0.231363	0.0357975	0.922548	-0.0519311	2.18559	0.006215	-0.396541	2.55406	0.00115864	-0.423523	6.10376	0	-1.37479
SMc00340	SM2011_c00340|ID:35965604| D-isomer specific 2-hydroxyacid dehydrogenase family protein [Sinorhizobium meliloti 2011]		5.79241	0.0102193	0.969723	-0.036881	0.932842	1.78732	0.0201306	-0.574302	0.870004	0.260603	-0.292085	1.51193	0.0352798	-0.27144	2.74341	0.00141368	-0.354181	5.0491	0	-1.15276
SMc04410	SM2011_c04410|ID:35973427|asd| Putative aspartate-semialdehyde dehydrogenase [Sinorhizobium meliloti 2011]	asd	6.21149	0.00927887	0.969681	3.32791	4.29759	0.339361	0.611266	0.131115	0.529559	0.602867	-0.0907447	1.30359	0.106382	-0.172466	3.27116	0.000604502	-0.402519	6.28019	0	-1.18866
SMc01364	SM2011_c01364|ID:35966963|topA| Putative DNA topoisomerase I [Sinorhizobium meliloti 2011]	topA	3.53386	0.0171771	0.967752	1.32892	2.29667	0.849524	0.321727	-0.171043	1.05194	0.125725	-0.678099	0.835252	0.313672	-0.0955845	3.77623	0.000969479	-0.331268	5.78903	0	-0.876725
SMb21566	SM2011_b21566|ID:35936995|groEL5| Putative heat shock protein GroEL [Sinorhizobium meliloti 2011]	groEL5	1.90943	0.0623535	0.967554	4.53806	5.50562	0.635804	0.307519	-0.255283	0.08667	0.865285	0.0473435	2.37652	0.0149529	-0.2653	2.43203	0.00633608	-0.224458	4.39938	0	-0.827177
SMc00687	SM2011_c00687|ID:35968779| Hypothetical protein [Sinorhizobium meliloti 2011]		1.32183	0.169642	0.966867	-3.2426	-2.27573	0.335281	0.460943	-0.440205	0.26746	0.611878	0.208577	nd	nd	nd	nd	nd	nd	nd	nd	nd
SMc00403	SM2011_c00403|ID:35965685|rsmB2| Putative ribosomal RNA small subunit methyltransferase B [Sinorhizobium meliloti 2011]	rsmB2	2.74959	0.026173	0.966423	0.23823	1.20465	0.155163	0.873389	0.0311092	0.544716	0.371526	-0.319474	1.56073	0.0327405	-0.272967	1.88394	0.00439752	-0.311241	4.40534	0	-1.08241
SMc00914	SM2011_c00914|ID:35966311| putative ferredoxin reductase [Sinorhizobium meliloti 2011]		4.81985	0.0117481	0.965805	0.549139	1.51494	0.0715607	0.906056	0.0310329	0.0996335	0.866027	-0.0356357	1.37543	0.0575513	-0.232929	2.82899	0.00106667	-0.393264	6.16477	0	-1.11054
SMc01040	SM2011_c01040|ID:35967170|ispDF| 2-C-methyl-D-erythritol 4-phosphate cytidylyltransferase / 2C-methyl-D-erythritol 2,4-cyclodiphosphate synthase [Sinorhizobium meliloti 2011]	ispDF	2.67928	0.0278448	0.964376	-1.78255	-0.818172	2.80925	0	-0.993986	0.160855	0.818704	-0.0439532	1.45355	0.0478161	-0.242693	2.4915	0.00123385	-0.427764	4.54657	0	-1.02686
SMc01333	SM2011_c01333|ID:35966998|prfB| putative peptide chain release factor 2 (RF-2) protein [Sinorhizobium meliloti 2011]	prfB	3.37176	0.0185877	0.963095	1.21523	2.17833	0.797866	0.28795	-0.206728	1.53383	0.0647407	-0.732325	0.365559	0.6324	-0.0457342	2.9811	0.00269539	-0.263142	6.04248	0	-0.803093
SMc00615	SM2011_c00615|ID:35966809|purM| 5-phosphoribosyl-5-aminoimidazole synthetase [Sinorhizobium meliloti 2011]	purM	3.67215	0.0162835	0.959647	2.02822	2.98786	1.89115	0.0666115	-0.282956	2.01074	0.0391828	-0.908855	1.15461	0.0835005	-0.218196	2.51199	0.00141026	-0.397718	5.14424	0	-1.09041
SMc02909	SM2011_c02909|ID:35965566|mltB1| Membrane-bound lytic murein transglycosylase B [Sinorhizobium meliloti 2011]	mltB1	2.6732	0.0283209	0.958421	1.05356	2.01199	1.76255	0.0201934	-0.592249	0.0781589	0.858346	-0.0735543	1.46045	0.0983282	-0.167525	3.37641	0.0017119	-0.281629	5.23808	0	-0.718327
SMc04253	SM2011_c04253|ID:35967820| putative dehydrogenase [Sinorhizobium meliloti 2011]		3.47675	0.0179043	0.956706	-0.551361	0.405345	0.934856	0.0896352	0.652382	0.897381	0.208084	-0.400585	nd	nd	nd	nd	nd	nd	nd	nd	nd
SMc01334	SM2011_c01334|ID:35966996|mrcA1| putative penicillin-binding 1A transmembrane protein [Sinorhizobium meliloti 2011]	mrcA1	0.783167	0.349574	0.956286	-0.0778737	0.878413	0.339685	0.617609	0.125564	0.867461	0.370893	-0.171367	1.06671	0.0914376	-0.220797	3.63854	0.000232082	-0.617234	5.46696	0	-1.95904
SMc02434	SM2011_c02434|ID:35968685| Hypothetical protein [Sinorhizobium meliloti 2011]		3.57334	0.0170361	0.955522	2.39834	3.35386	0.7839	0.172288	-0.397251	1.28026	0.0869673	-0.730868	0.568727	0.366606	-0.0983801	2.65859	0.000817761	-0.450965	5.63806	0	-1.46767
SMc01019	SM2011_c01019|ID:35967145| Hypothetical protein [Sinorhizobium meliloti 2011]		0.70433	0.38091	0.952544	-1.87965	-0.927107	0.213251	0.748231	0.0873785	0.949765	0.153796	-0.603507	nd	nd	nd	nd	nd	nd	nd	nd	nd
SMc02586	SM2011_c02586|ID:35965342|helO| ATP-dependent helicase [Sinorhizobium meliloti 2011]	helO	2.39029	0.0361035	0.95222	-1.23181	-0.279595	0.934789	0.127342	-0.407273	1.26981	0.231204	-0.228029	nd	nd	nd	nd	nd	nd	nd	nd	nd
SMc01147	SM2011_c01147|ID:35965747| Putative oxygen-independent coproporphyrinogen III oxidase [Sinorhizobium meliloti 2011]		4.15093	0.0138441	0.950609	-1.16412	-0.21351	1.78206	0.00776271	-0.930833	2.08641	0.0647956	-0.462389	0.770509	0.136468	-0.226053	1.80208	0.00345034	-0.357882	2.50661	1.25463e-05	-0.645958
SMc00400	SM2011_c00400|ID:35965681| putative signal peptide protein [Sinorhizobium meliloti 2011]		2.8266	0.0255421	0.950098	-0.650312	0.299786	1.64687	0.0178522	-0.738311	0.543775	0.344217	-0.408406	0.841541	0.1705	-0.170145	2.29094	0.00698091	-0.225689	4.17943	0	-0.589659
SMc01597	SM2011_c01597|ID:35968192| Putative amino-acid permease [Sinorhizobium meliloti 2011]		4.13534	0.0139033	0.949012	-1.28592	-0.336905	1.92877	0.0180299	0.545895	2.40632	0.0558681	-0.479997	nd	nd	nd	nd	nd	nd	nd	nd	nd
SMc02181	SM2011_c02181|ID:35965866|putA| Bifunctional: proline dehydrogenase and delta-1-pyrroline-5-carboxylate dehydrogenase [Sinorhizobium meliloti 2011]	putA	7.3456	0.00750508	0.947498	2.67957	3.62706	2.8793	0.00381395	-0.543972	4.60449	0.0144	-0.66011	1.5785	0.025621	-0.299291	3.24449	0.000548926	-0.430292	5.68464	0	-1.07482
SMc02635	SM2011_c02635|ID:35966678|recO| DNA repair protein [Sinorhizobium meliloti 2011]	recO	3.26939	0.0200064	0.947296	-2.76649	-1.81919	nd	nd	nd	nd	nd	nd	nd	nd	nd	nd	nd	nd	nd	nd	nd
SMc00738	SM2011_c00738|ID:35968715| putative transmembrane protein [Sinorhizobium meliloti 2011]		1.53409	0.117988	0.945844	-3.28425	-2.3384	nd	nd	nd	0.251203	0.584983	0.384156	nd	nd	nd	nd	nd	nd	nd	nd	nd
SMc02113	SM2011_c02113|ID:35967207|cysE| putative serine acetyltransferase [Sinorhizobium meliloti 2011]	cysE	2.65423	0.0293523	0.943247	0.0322213	0.975469	0.31872	0.61074	-0.144422	0.0170381	0.963104	0.0160692	1.73684	0.0101947	-0.418918	3.33224	0.000154897	-0.583075	5.62095	0	-1.52921
SMb21263	SM2011_b21263|ID:35936419| ABC transporter,permease component [Sinorhizobium meliloti 2011]		1.54374	0.112844	0.942006	-1.95646	-1.01446	nd	nd	nd	0.107603	0.808559	-0.107834	nd	nd	nd	nd	nd	nd	nd	nd	nd
SMc01494	SM2011_c01494|ID:35968067|serB| Putative phosphoserine phosphatase [Sinorhizobium meliloti 2011]	serB	2.65063	0.0296278	0.940908	0.33708	1.27799	0.617382	0.333467	-0.234152	1.32795	0.0784943	-0.747931	1.98353	0.00960898	-0.365519	3.79725	0.000228188	-0.586312	5.19187	0	-1.83588
SMc01346	SM2011_c01346|ID:35966982|aat| Leucyl/phenylalanyl-tRNA--protein transferase [Sinorhizobium meliloti 2011]	aat	1.57459	0.110984	0.940578	-1.88075	-0.940176	1.50481	0.0275702	-0.657544	0.404468	0.48396	0.257629	0.2482	0.68082	-0.0443623	0.239339	0.452573	-0.0502143	0.126788	0.487156	0.0308478
SMc00335	SM2011_c00335|ID:35965597|rpsA| 30S ribosomal protein S1 [Sinorhizobium meliloti 2011]	rpsA	6.17683	0.00992044	0.935566	5.14637	6.08193	0.324288	0.625704	-0.127216	2.28223	0.163808	-0.203516	1.23921	0.0652949	-0.238912	3.62888	0.000116838	-0.461674	6.19154	0	-1.23309
SMc01173	SM2011_c01173|ID:35967411|alaS2| putative alanyl-tRNA synthetase [Sinorhizobium meliloti 2011]	alaS2	2.27246	0.0413897	0.935162	-0.181688	0.753474	1.88596	0.017911	-0.563085	0.989591	0.167821	-0.465226	2.95336	0.000872727	-0.526089	2.51743	0.0011269	-0.433869	7.96993	0	-1.52049
SMc02101	SM2011_c02101|ID:35967222|rpsB| putative 30S ribosomal protein S2 [Sinorhizobium meliloti 2011]	rpsB	4.50769	0.0126	0.933901	4.68912	5.62302	2.2969	0.0211446	-0.396266	3.10075	0.0695079	-0.291576	1.23004	0.0725214	-0.226367	3.2429	0.000540541	-0.428052	6.12592	0	-1.20661
SMc00016	SM2011_c00016|ID:35966460|ispH| putative 4-hydroxy-3-methylbut-2-enyl diphosphate reductase [Sinorhizobium meliloti 2011]	ispH	7.0155	0.00777215	0.927873	0.326124	1.254	1.70859	0.0614417	-0.325608	0.295375	0.691397	-0.0884907	1.55462	0.0247273	-0.308332	2.92486	0.000543735	-0.474638	5.84281	0	-1.20869
SMc00584	SM2011_c00584|ID:35966764| putative transmembrane protein [Sinorhizobium meliloti 2011]		1.28171	0.187403	0.927399	-0.28602	0.641379	0.793411	0.260552	0.233606	0.145774	0.755323	0.148596	nd	nd	nd	nd	nd	nd	nd	nd	nd
SMc01932	SM2011_c01932|ID:35966937| hypothetical protein [Sinorhizobium meliloti 2011]		2.48053	0.0339242	0.926128	-2.15206	-1.22593	0.143677	0.820431	-0.0735509	0.466249	0.404346	-0.369052	nd	nd	nd	nd	nd	nd	nd	nd	nd
SMb21642	SM2011_b21642|ID:35938404| hypothetical protein [Sinorhizobium meliloti 2011]		2.32102	0.0385349	0.925633	-1.66054	-0.734903	0.592443	0.286741	-0.32741	nd	nd	nd	nd	nd	nd	nd	nd	nd	nd	nd	nd
SMc03155	SM2011_c03155|ID:35969043| Hypothetical protein [Sinorhizobium meliloti 2011]		1.60476	0.100897	0.923193	-3.0956	-2.1724	nd	nd	nd	1.08728	0.168465	-0.384993	nd	nd	nd	nd	nd	nd	nd	nd	nd
SMb21425	SM2011_b21425|ID:35937638| Putative methyltransferase [Sinorhizobium meliloti 2011]		2.26215	0.0426754	0.92287	0.742737	1.66561	1.09843	0.113987	0.347419	0.381817	0.530263	0.196752	1.89593	0.0255851	-0.25556	3.87621	0.000185792	-0.532216	4.64657	0	-1.22418
SMc00760	SM2011_c00760|ID:35967656|recA| DNA strand exchange and recombination protein [Sinorhizobium meliloti 2011]	recA	1.50867	0.127663	0.920377	2.75234	3.67272	1.71482	0.0834779	-0.268088	0.0969445	0.81133	-0.144699	1.99887	0.0312068	-0.2298	2.71248	0.00219222	-0.301309	6.79707	0	-1.03191
SMc04290	SM2011_c04290|ID:35967850| putative L-amidase [Sinorhizobium meliloti 2011]		3.81723	0.0157837	0.917883	-1.64434	-0.726455	1.61459	0.00738041	-1.58242	nd	nd	nd	nd	nd	nd	nd	nd	nd	nd	nd	nd
SMc00876	SM2011_c00876|ID:35966356| Putative MRP-related protein [Sinorhizobium meliloti 2011]		3.42465	0.0188829	0.915907	2.41521	3.33112	1.75284	0.0239942	-0.533205	0.990447	0.138157	-0.661788	1.05086	0.26182	-0.103054	3.82431	0.00154663	-0.26918	5.24324	0	-0.740796
SMa0298	SM2011_a0298|ID:35916618| ABC transporter,ATP-binding protein [Sinorhizobium meliloti 2011]		1.0323	0.268528	0.915721	-1.80154	nd	nd	nd	nd	nd	nd	nd	nd	nd	nd	nd	nd	nd	nd	nd	nd
SMb21146	SM2011_b21146|ID:35936515| Putative ABC transporter [Sinorhizobium meliloti 2011]		1.0323	0.268528	0.915721	-1.80154	-0.885816	1.16305	0.11518	-0.31809	0.198753	0.705267	-0.143175	0.0425247	0.918965	0.0160242	0.0238087	0.910415	0.00991833	0.473576	0.0592317	0.145844
SMc04241	SM2011_c04241|ID:35967804| Putative transferase hexapeptide repeat containing protein [Sinorhizobium meliloti 2011]		5.51626	0.0103807	0.912132	-1.69142	-0.779285	nd	nd	nd	0.257294	0.657359	-0.141655	3.71793	0.00220091	-0.34932	3.10265	0.00282012	-0.250015	4.75353	0	-0.487532
SMa1013	SM2011_a1013|ID:35918505|actP| ActP Copper translocating P-type ATPase [Sinorhizobium meliloti 2011]	actP	3.54407	0.0179002	0.91165	-1.8065	nd	nd	nd	nd	nd	nd	nd	nd	nd	nd	nd	nd	nd	nd	nd	nd
SMb21578	SM2011_b21578|ID:35937031|actP2| Cu2+-exporting ATPase [Sinorhizobium meliloti 2011]	actP2	3.54407	0.0179002	0.91165	-1.8065	-0.894846	0.689308	0.212164	-0.39081	1.89714	0.0561444	-0.67819	nd	nd	nd	nd	nd	nd	nd	nd	nd
SMc02720	SM2011_c02720|ID:35968409|clpP2| CLP protease proteolytic subunit [Sinorhizobium meliloti 2011]	clpP2	3.18979	0.0219671	0.91113	3.80819	4.71932	1.78046	0.0335294	-0.430703	0.956512	0.296056	-0.21859	2.01885	0.020486	-0.267278	3.689	0.000823858	-0.342893	5.9056	0	-0.982424
SMc01875	SM2011_c01875|ID:35968131|lpxC| putative UDP-3-O-3-hydroxymyristoyl N-acetylglucosamine deacetylase [Sinorhizobium meliloti 2011]	lpxC	2.58647	0.0320279	0.909364	-1.71845	-0.80909	1.83646	0.0117786	-0.697225	0.108511	0.815587	0.0838592	nd	nd	nd	nd	nd	nd	nd	nd	nd
SMa1724	SM2011_a1724|ID:35920566| Isochorismatase family protein [Sinorhizobium meliloti 2011]		2.3601	0.0393083	0.90857	-1.55036	-0.641786	1.78681	0.0236932	-0.520024	0.124195	0.792948	-0.0974085	nd	nd	nd	nd	nd	nd	nd	nd	nd
SMc01992	SM2011_c01992|ID:35968575| D-xylulose reductase [Sinorhizobium meliloti 2011]		4.28076	0.0138573	0.904527	0.229997	1.13452	1.16581	0.163256	-0.238746	0.766435	0.246151	-0.408416	2.49061	0.0372923	-0.190729	0.459654	0.636803	-0.0201807	0.291616	0.359392	0.0324655
SMc02441	SM2011_c02441|ID:35968693| hypothetical protein [Sinorhizobium meliloti 2011]		2.40137	0.0379366	0.902231	-0.956522	-0.0542916	0.963301	0.0947217	0.560722	0.598545	0.423356	0.201493	1.56771	0.0102618	-0.484866	3.61473	0.000373626	-0.788022	6.43168	0	-1.99363
SMc02979	SM2011_c02979|ID:35969024| Hypothetical protein [Sinorhizobium meliloti 2011]		3.45226	0.0189043	0.899979	0.864011	1.76399	1.21126	0.0799659	-0.420964	0.121529	0.811919	0.0703018	2.00991	0.00880238	-0.375691	3.17344	0.000859922	-0.390525	5.3714	0	-1.19443
SMc01491	SM2011_c01491|ID:35968038|cyaI1| Adenylate/guanylate cyclase [Sinorhizobium meliloti 2011]	cyaI1	1.39476	0.155972	0.89928	-0.720288	0.178992	nd	nd	nd	0.691399	0.249787	0.509497	nd	nd	nd	nd	nd	nd	nd	nd	nd
SMc03822	SM2011_c03822|ID:35973280| hypothetical protein [Sinorhizobium meliloti 2011]		5.2646	0.0114415	0.89596	-1.13968	-0.243725	2.38861	0.000990099	-1.13455	3.14252	0.0132958	-0.794859	0.982238	0.102057	-0.221862	0.673194	0.138099	-0.10156	1.12741	0.0109248	-0.19663
SMc00918	SM2011_c00918|ID:35966309|hisZ| ATP phosphoribosyltransferase regulatory subunit [Sinorhizobium meliloti 2011]	hisZ	1.96519	0.0627098	0.892941	1.305	2.19794	1.54139	0.405902	-0.0988792	0.435546	0.445566	-0.307529	0.976833	0.198071	-0.135857	3.56183	0.000904632	-0.347001	5.76884	0	-0.902494
SMc00777	SM2011_c00777|ID:35966221| hypothetical protein [Sinorhizobium meliloti 2011]		2.2577	0.0442919	0.892542	3.94881	4.84135	0.76996	0.201726	-0.333431	1.51571	0.0895671	-0.496588	1.79167	0.0276983	0.258651	1.07126	0.0832992	-0.112566	4.44044	0	-0.772134
SMc00067	SM2011_c00067|ID:35966588|lppA| Putative outer membrane protein precursor [Sinorhizobium meliloti 2011]	lppA	2.60344	0.0321949	0.891176	0.0417557	0.932932	1.59039	0.081522	-0.292159	0.88266	0.213296	-0.394448	2.60683	0.0119257	-0.271729	4.13141	0.000519774	-0.349571	6.06896	0	-0.653454
SMb21555	SM2011_b21555|ID:35936967|kefB2| putative glutathione-regulated potassium-efflux system [Sinorhizobium meliloti 2011]	kefB2	1.56313	0.119755	0.889135	-1.54749	-0.658354	0.0753525	0.880788	0.0705703	0.471014	0.447975	-0.252737	nd	nd	nd	nd	nd	nd	nd	nd	nd
SMc02308	SM2011_c02308|ID:35966073| hypothetical protein [Sinorhizobium meliloti 2011]		1.40485	0.156357	0.888698	-0.66096	0.227738	0.376425	0.540156	-0.169614	1.17091	0.146029	-0.420034	1.35323	0.245575	-0.0983192	0.819674	0.197312	0.070134	2.99046	0.000354717	0.31064
SMc02798	SM2011_c02798|ID:35973453|mnmG| putative tRNA uridine 5-carboxymethylaminomethyl modification enzyme [Sinorhizobium meliloti 2011]	mnmG	2.44769	0.0367815	0.886256	-1.5993	-0.713043	0.444039	0.491527	0.172009	1.46682	0.0748803	-0.639382	1.38074	0.0252544	-0.349475	2.89193	0.000120354	-0.606408	5.46965	0	-1.96789
SMc02141	SM2011_c02141|ID:35965947|phoU| putative phosphate transport system transcriptional regulator [Sinorhizobium meliloti 2011]	phoU	4.15355	0.0149723	0.883829	2.12732	3.01115	2.23154	0.00328378	-0.946955	0.716413	0.292682	-0.330163	2.40652	0.00777949	-0.33493	2.77357	0.00512573	-0.223913	4.57897	0	-0.694595
SMc00575	SM2011_c00575|ID:35966752| hypothetical protein [Sinorhizobium meliloti 2011]		1.95415	0.0650498	0.8796	0.541197	1.4208	0.681484	0.375295	-0.175775	0.803812	0.186223	-0.638304	0.96089	0.293629	-0.0958607	2.20782	0.00741997	-0.227084	2.78186	0.000293602	-0.339756
SMc00342	SM2011_c00342|ID:35965606|rnd2| Putative ribonuclease D [Sinorhizobium meliloti 2011]	rnd2	3.58265	0.0181737	0.877645	1.99188	2.86952	0.109386	0.873108	-0.0425342	0.0367635	0.933821	-0.0232747	1.35001	0.219131	-0.107167	3.31287	0.00642537	-0.193104	5.25894	0	-0.395962
SMc02638	SM2011_c02638|ID:35966674| putative transmembrane protein [Sinorhizobium meliloti 2011]		2.21779	0.0465487	0.873591	-2.40231	-1.52872	0.576634	0.342075	0.247369	0.477751	0.433074	-0.27126	1.03763	0.0643531	-0.292138	3.00189	0.000115646	-0.562151	4.51981	0	-1.05511
SMc02787	SM2011_c02787|ID:35965263| putative transmembrane protein [Sinorhizobium meliloti 2011]		1.94976	0.0659186	0.873243	-2.1493	-1.27606	1.17107	0.0956824	0.370274	0.523483	0.35783	-0.399236	nd	nd	nd	nd	nd	nd	nd	nd	nd
SMc02780	SM2011_c02780|ID:35965272|gabD1| putative succinate-semialdehyde dehydrogenase [NADP+] protein [Sinorhizobium meliloti 2011]	gabD1	3.59237	0.0181587	0.87284	3.49208	4.36492	0.874364	0.14226	-0.41866	1.26492	0.111813	-0.535727	2.10466	0.00282402	-0.58968	3.92969	0.00034	-0.666991	6.2668	0	-1.67656
SMa0805	SM2011_a0805|ID:35917920|gabD4| GabD4 succinate-semialdehyde dehdyrogenase [Sinorhizobium meliloti 2011]	gabD4	3.59237	0.0181587	0.87284	3.49208	-1.05646	0.0832836	0.885684	0.0455516	1.42702	0.0667606	0.827848	1.48651	0.0387901	0.264051	0.191316	0.458595	-0.0593698	2.43786	0.000267429	0.402458
SMa1323	SM2011_a1323|ID:35919383|rctA| Putative transcription regulator of the conjugative ability of the symbiotic plasmid [Sinorhizobium meliloti 2011]	rctA	0.857886	0.330397	0.872246	-0.611036	0.261209	0.672921	0.257294	-0.30347	0.0048469	0.98001	-0.00639033	0.468104	0.514396	-0.0645992	0.535874	0.117841	-0.138389	1.76819	0.00210474	-0.26967
SMb21418	SM2011_b21418|ID:35937620| Putative NDP-hexose 3-C-methyltransferase [Sinorhizobium meliloti 2011]		2.87769	0.0265022	0.871792	1.12339	1.99518	1.83334	0.0229233	-0.521735	0.988054	0.155768	-0.535052	1.20455	0.230594	-0.108181	1.40372	0.0769655	-0.105006	4.86499	0	-0.453399
SMc01297	SM2011_c01297|ID:35967056|rplE| putative 50S ribosomal protein L5 [Sinorhizobium meliloti 2011]	rplE	5.61254	0.0108781	0.870038	4.15061	5.02065	2.26042	0.00731304	-0.585961	1.77472	0.0939219	-0.378493	1.06584	0.129759	-0.173679	3.27054	0.000242075	-0.466312	5.92319	0	-1.15812
SMc01121	SM2011_c01121|ID:35965783|trpS| putative tryptophanyl-tRNA synthetase [Sinorhizobium meliloti 2011]	trpS	1.35066	0.174839	0.868372	1.52849	2.39686	1.85087	0.010611	-0.715821	0.283637	0.543382	-0.401109	1.96547	0.0438464	-0.204393	3.54432	0.00104621	-0.341169	6.14641	0	-0.793622
SMc04231	SM2011_c04231|ID:35967787|uvrB| putative excinuclease ABC subunit B [Sinorhizobium meliloti 2011]	uvrB	2.37349	0.0404592	0.865742	0.414147	1.27989	0.849775	0.14953	-0.415345	1.07948	0.106359	-0.873629	1.65316	0.0675076	-0.189077	2.3945	0.00574417	-0.23603	5.91926	0	-0.876761
SMc04119	SM2011_c04119|ID:35965434|deoB| putative phosphopentomutase [Sinorhizobium meliloti 2011]	deoB	2.88568	0.0266793	0.862493	-1.53332	-0.67083	1.47239	0.0457377	-0.471363	1.5795	0.140291	-0.297868	nd	nd	nd	nd	nd	nd	nd	nd	nd
SMc01956	SM2011_c01956|ID:35968534| Hypothetical protein [Sinorhizobium meliloti 2011]		2.51279	0.0357708	0.862305	1.00934	1.87164	1.34953	0.125674	-0.252437	0.932118	0.177834	-0.473321	1.28512	0.102395	-0.177889	3.47999	0.00141944	-0.300137	4.91855	0	-0.79169
SMc04279	SM2011_c04279|ID:35967842|cobD| putative cobalamin biosynthesis transmembrane protein [Sinorhizobium meliloti 2011]	cobD	1.77112	0.0877254	0.861229	-1.74824	-0.887011	0.068503	0.89044	-0.0582279	0.61775	0.319073	-0.368311	nd	nd	nd	nd	nd	nd	nd	nd	nd
SMb21148	SM2011_b21148|ID:35936519| putative oxidoreductase [Sinorhizobium meliloti 2011]	ƒdme	1.00994	0.282805	0.859077	-2.85438	-1.99531	0.0415409	0.935318	0.0236966	0.279748	0.658501	-0.123605	nd	nd	nd	nd	nd	nd	nd	nd	nd
SMc00294	SM2011_c00294|ID:35967559|aatC| putative aminotransferase [Sinorhizobium meliloti 2011]	aatC	1.61285	0.113912	0.85793	1.76747	2.6254	2.50621	0.0228304	-0.354413	0.096162	0.811499	0.151616	1.80632	0.083692	-0.162245	2.81898	0.00289394	-0.260826	4.85545	0	-0.988364
SMc00086	SM2011_c00086|ID:35966540|cycG| Putative diheme cytochrome C-type signal peptide protein [Sinorhizobium meliloti 2011]	cycG	2.37763	0.0403801	0.855065	-2.79599	-1.94092	0.647948	0.276723	0.289243	0.109831	0.808664	-0.101376	nd	nd	nd	nd	nd	nd	nd	nd	nd
SMc01124	SM2011_c01124|ID:35965780|glnD| Protein-PII uridylyltransferase [Sinorhizobium meliloti 2011]	glnD	1.02656	0.278088	0.851036	-0.258671	0.592365	nd	nd	nd	0.473576	0.405852	-0.347441	0.838313	0.230896	-0.13085	1.08688	0.0796109	-0.11488	1.84975	0.0176421	-0.1229
SMa1589	SM2011_a1589|ID:35920133| hypothetical protein [Sinorhizobium meliloti 2011]		1.70512	0.0921943	0.849224	-2.81682	-1.9676	nd	nd	nd	nd	nd	nd	nd	nd	nd	nd	nd	nd	nd	nd	nd
SMc04402	SM2011_c04402|ID:35973415| hypothetical protein [Sinorhizobium meliloti 2011]		1.8275	0.082126	0.847972	-1.28936	-0.441391	0.305011	0.620375	0.14479	1.09291	0.332029	0.169055	1.04352	0.115479	-0.191861	1.8922	0.00290344	-0.356385	4.00754	0	-0.776562
SMc01353	SM2011_c01353|ID:35966975|gatC| Putative glutamyl-tRNA(GLN) amidotransferase subunit C [Sinorhizobium meliloti 2011]	gatC	1.16481	0.23332	0.846967	1.75327	2.60023	0.513668	0.318193	0.372315	0.386407	0.443097	0.471227	2.16977	0.00385397	-0.480351	2.86303	0.00012782	-0.640181	5.20017	0	-1.66281
SMb21265	SM2011_b21265|ID:35936423| Putative glycosyl transferase [Sinorhizobium meliloti 2011]		0.484802	0.481029	0.846437	-1.78805	-0.941613	0.486124	0.382534	-0.278125	0.315046	0.530281	-0.328864	nd	nd	nd	nd	nd	nd	nd	nd	nd
SMc01461	SM2011_c01461|ID:35968099|uvrD1| putative DNA helicase II [Sinorhizobium meliloti 2011]	uvrD1	1.23407	0.213115	0.844668	0.889723	1.73439	1.44731	0.0460387	-0.481528	1.81647	0.0481296	-0.880869	1.97227	0.0184005	-0.281641	3.85055	0.000123188	-0.452901	5.89124	0	-1.42745
SMc04275	SM2011_c04275|ID:35967839|fabF2| putative 3-oxoacyl-ACP synthase II [Sinorhizobium meliloti 2011]	fabF2	2.57553	0.0347526	0.84288	2.11404	2.95692	0.988222	0.0844873	-0.60046	3.18613	0.0246387	-0.560633	1.46493	0.117289	-0.151874	3.48234	0.00146442	-0.291812	4.2678	0	-0.631891
SMc01848	SM2011_c01848|ID:35968169|btaA| BtaA [Sinorhizobium meliloti 2011]	btaA	1.88227	0.0766335	0.842412	-2.66849	-1.82608	nd	nd	nd	0.0841794	0.836316	-0.108939	nd	nd	nd	nd	nd	nd	nd	nd	nd
SMb20996	SM2011_b20996|ID:35937306| hypothetical protein [Sinorhizobium meliloti 2011]		1.5804	0.12272	0.841254	1.70096	2.54222	6.11926	0	-0.602689	0.00535528	0.979454	-0.00659013	1.85279	0.0159321	-0.315691	3.45083	0.000118674	-0.487598	5.52973	0	-1.16
SMc02424	SM2011_c02424|ID:35968667| Putative allantoin and other purine derivative ABC transporter,ATP-binding component [Sinorhizobium meliloti 2011]		1.8887	0.0701886	0.840178	-3.21828	-2.3781	nd	nd	nd	nd	nd	nd	nd	nd	nd	nd	nd	nd	nd	nd	nd
SMb20034	SM2011_b20034|ID:35934538| Putative TRAP-type quinic acid transporter,small permease component [Sinorhizobium meliloti 2011]		1.48908	0.143088	0.83823	-1.07858	-0.240349	nd	nd	nd	0.0656405	0.878186	0.0593588	nd	nd	nd	nd	nd	nd	nd	nd	nd
SMb20949	SM2011_b20949|ID:35937181|exoV| Putative pyruvyltransferase [Sinorhizobium meliloti 2011]	exoV	0.579213	0.436473	0.837864	-0.0414376	0.796426	0.0814617	0.881284	0.0537227	0.556655	0.419622	-0.227639	0.400486	0.541534	0.0634796	0.526803	0.231168	-0.074672	3.84443	1.3431e-05	-0.440049
SMc04142	SM2011_c04142|ID:35965406| hypothetical protein [Sinorhizobium meliloti 2011]		2.99098	0.0258123	0.8332	-1.77758	-0.944382	0.708854	0.224672	0.334935	1.06282	0.189494	-0.34242	nd	nd	nd	nd	nd	nd	nd	nd	nd
SMb21264	SM2011_b21264|ID:35936421| Putative glycosyl transferase [Sinorhizobium meliloti 2011]		2.12695	0.05599	0.828197	-0.437471	0.390726	1.20448	0.0575991	-0.592196	0.440673	0.508258	0.186528	1.30807	0.0762877	-0.208382	2.07321	0.00311316	-0.31884	5.07294	0	-0.913653
SMc00364	SM2011_c00364|ID:35965641|rplT| putative 50S ribosomal protein L20 [Sinorhizobium meliloti 2011]	rplT	3.96113	0.0164059	0.827434	4.07014	4.89757	0.00414435	0.984081	0.00169404	1.40067	0.093878	-0.534331	0.349519	0.543985	-0.0685312	1.3004	0.0132954	-0.265518	4.10018	0	-1.15905
SMc00289	SM2011_c00289|ID:35967547|cspA5| Putative cold shock transcription regulator [Sinorhizobium meliloti 2011]	cspA5	0.891286	0.323593	0.826822	1.38608	2.2129	1.23423	0.0605462	-0.529874	1.64997	0.11027	-0.362159	nd	nd	nd	nd	nd	nd	nd	nd	nd
SMa0113	SM2011_a0113|ID:35916193| Sensor histidine kinase [Sinorhizobium meliloti 2011]		0.418937	0.519677	0.825535	-2.54451	-1.71898	nd	nd	nd	0.0838626	0.865436	-0.0515831	nd	nd	nd	nd	nd	nd	nd	nd	nd
SMc02863	SM2011_c02863|ID:35965502|recF| DNA repair protein [Sinorhizobium meliloti 2011]	recF	2.0832	0.0594	0.824018	-0.96731	-0.143292	1.12939	0.109993	-0.345014	1.02795	0.124756	-0.73894	nd	nd	nd	nd	nd	nd	nd	nd	nd
SMc03847	SM2011_c03847|ID:35973316|ccmA| Putative heme exporter A (cytochrome C-type biogenesis ATP-binding protein) ABC transporter [Sinorhizobium meliloti 2011]	ccmA	2.12447	0.0567345	0.820303	-3.032	-2.2117	0.101409	0.850152	0.0903056	0.472762	0.40811	-0.342664	nd	nd	nd	nd	nd	nd	nd	nd	nd
SMc00492	SM2011_c00492|ID:35967623| hypothetical protein [Sinorhizobium meliloti 2011]		1.6314	0.115673	0.820015	-1.16321	-0.343191	0.327705	0.471166	0.424327	0.459363	0.408003	-0.370635	nd	nd	nd	nd	nd	nd	nd	nd	nd
SMc01507	SM2011_c01507|ID:35968468| Sensor histidine kinase [Sinorhizobium meliloti 2011]		1.54646	0.133338	0.819415	-1.61295	-0.793539	2.87734	0.00325084	-0.596467	2.21692	0.0714323	-0.370661	nd	nd	nd	nd	nd	nd	nd	nd	nd
SMc02789	SM2011_c02789|ID:35965260|dnaQ| putative DNA polymerase III,epsilon chain [Sinorhizobium meliloti 2011]	dnaQ	2.68529	0.032948	0.818414	-1.22051	-0.402091	1.74198	0.0166244	-0.697141	0.734938	0.269574	-0.365505	1.52584	0.0455588	-0.239741	2.91346	0.000854106	-0.420087	5.47861	0	-0.91246
SMc01100	SM2011_c01100|ID:35965807|fmt| putative methionyl-tRNA formyltransferase [Sinorhizobium meliloti 2011]	fmt	6.08322	0.0103718	0.818133	0.239584	1.05772	2.4411	0.00423204	-0.661929	0.1714	0.791657	-0.0570581	nd	nd	nd	nd	nd	nd	nd	nd	nd
SMc02653	SM2011_c02653|ID:35966659|lepB| putative signal peptidase I transmembrane protein [Sinorhizobium meliloti 2011]	lepB	1.18528	0.231292	0.815681	1.88725	2.70293	0.0617865	0.92488	-0.0203492	0.112553	0.78136	0.221185	2.01029	0.0243502	-0.248689	4.26661	0.000135729	-0.432759	5.84798	0	-1.01236
SMc01046	SM2011_c01046|ID:35967178|trkA| putative TRK system potassium uptake protein [Sinorhizobium meliloti 2011]	trkA	3.22538	0.0235838	0.815493	1.05707	1.87257	1.12531	0.0938256	-0.409184	0.214826	0.743428	-0.079931	0.267821	0.796835	0.0222148	2.45857	0.0112119	-0.184296	2.01184	0.00797731	-0.158398
SMc00619	SM2011_c00619|ID:35966814|ppx1| Putative exopolyphosphatase [Sinorhizobium meliloti 2011]	ppx1	3.42796	0.0215355	0.814862	0.763182	1.57804	2.86769	0	-1.05708	2.12142	0.0553676	-0.573571	3.85612	0.000624277	-0.50287	2.49835	0.00485623	-0.243862	5.35761	0	-0.681087
SMc04267	SM2011_c04267|ID:35967961|lpsS| LPS sulfotransferase [Sinorhizobium meliloti 2011]	lpsS	0.428852	0.514402	0.813968	-3.55985	-2.74588	nd	nd	nd	nd	nd	nd	nd	nd	nd	nd	nd	nd	nd	nd	nd
SMc03094	SM2011_c03094|ID:35969192| Putative aminoglycoside 3-phosphotransferase [Sinorhizobium meliloti 2011]		1.68396	0.107522	0.813895	-2.43206	-1.61816	0.135329	0.783241	-0.159308	1.84429	0.0654827	-0.541871	nd	nd	nd	nd	nd	nd	nd	nd	nd
SMc04277	SM2011_c04277|ID:35967840| Putative (3R)-hydroxymyristoyl-[acyl carrier] dehydratase transmembrane protein [Sinorhizobium meliloti 2011]		3.33994	0.0225579	0.810522	0.698947	1.50947	0.77862	0.318129	-0.188818	0.154793	0.775678	-0.0859177	2.61711	0.000820513	-0.621024	2.73048	0.000699153	-0.475793	6.28616	0	-2.04421
SMc03234	SM2011_c03234|ID:35973073| Conserved hypothetical transmembrane protein,signal peptide,may be involved in a late step of protoheme IX synthesis [Sinorhizobium meliloti 2011]		4.19402	0.0157462	0.808934	1.22069	2.02962	2.06056	0.0196013	-0.470845	1.90109	0.0593939	-0.581702	2.02896	0.0116564	-0.334814	2.50355	0.00175394	-0.343014	3.86254	0	-0.669912
SMc02172	SM2011_c02172|ID:35965877|frcR| Transcriptional regulator,ROK family [Sinorhizobium meliloti 2011]	frcR	1.21062	0.221446	0.80697	-3.15774	-2.35077	nd	nd	nd	0.491457	0.349647	-0.54638	nd	nd	nd	nd	nd	nd	nd	nd	nd
SMc01878	SM2011_c01878|ID:35968126|ligA| putative DNA ligase [Sinorhizobium meliloti 2011]	ligA	3.90288	0.0174363	0.805782	1.48506	2.29085	2.0796	0.0180328	-0.482629	2.08146	0.0487809	-0.646909	2.05817	0.0122464	-0.319301	3.47908	0.000324622	-0.428866	5.97936	0	-1.1582
SMc02053	SM2011_c02053|ID:35967280|trmFO| Methylenetetrahydrofolate--tRNA-(uracil-5-)- methyltransferase [Sinorhizobium meliloti 2011]	trmFO	2.07493	0.0616648	0.805779	1.12264	1.92842	1.39035	0.0503068	-0.48895	1.96583	0.0390289	-1.02373	1.95005	0.00860807	-0.398573	3.7441	0.000156682	-0.516025	5.94221	0	-1.49615
SMc00863	SM2011_c00863|ID:35966374|moaB| putative molybdenum cofactor biosynthesis protein B [Sinorhizobium meliloti 2011]	moaB	3.35294	0.0225652	0.805048	-0.171429	0.633619	1.02949	0.0818597	0.571377	0.796514	0.309512	0.252358	0.0159001	0.969449	0.00623834	1.41209	0.0109629	-0.267134	4.07542	0	-0.934829
SMa1195	SM2011_a1195|ID:35919027| hypothetical protein [Sinorhizobium meliloti 2011]		2.38689	0.0435945	0.804162	-0.0491838	0.754978	3.53612	0	-0.999708	1.47273	0.102032	-0.4536	nd	nd	nd	nd	nd	nd	nd	nd	nd
SMc01411	SM2011_c01411|ID:35968033| hypothetical protein [Sinorhizobium meliloti 2011]		2.57319	0.035757	0.803797	-2.46105	-1.65726	0.079685	0.88211	0.0569518	0.00831819	0.979714	-0.00248877	nd	nd	nd	nd	nd	nd	nd	nd	nd
SMc02899	SM2011_c02899|ID:35965553|pheA| Putative prephenate dehydratase [Sinorhizobium meliloti 2011]	pheA	3.16529	0.0245102	0.803492	0.536563	1.34006	0.125785	0.835346	-0.0747321	2.0734	0.0383636	-0.880595	1.28871	0.0861997	-0.195383	3.05809	0.000485149	-0.461504	5.67134	0	-1.38631
SMc02587	SM2011_c02587|ID:35965344| Putative ATP-binding ABC transporter [Sinorhizobium meliloti 2011]		0.924962	0.315693	0.803405	-1.46847	-0.665067	0.38774	0.626604	-0.104248	1.40979	0.0792542	-0.620022	nd	nd	nd	nd	nd	nd	nd	nd	nd
SMc02906	SM2011_c02906|ID:35965563| hypothetical protein [Sinorhizobium meliloti 2011]		1.5208	0.141452	0.803055	2.70999	3.51305	0.622692	0.300079	0.275169	0.98818	0.133359	0.712614	0.0870079	0.877214	-0.0178312	2.88219	0.00171292	-0.311615	5.92985	0	-0.944271
SMc03112	SM2011_c03112|ID:35969166|metH| putative 5-methyltetrahydrofolate--homocysteine methyltransferase (methionine synthase,vitamin-B12 dependent isozyme) protein [Sinorhizobium meliloti 2011]	metH	4.05118	0.0164783	0.797711	-0.428762	0.368949	0.0291137	0.962397	0.00780964	4.15611	0.0226667	-1.09781	0.571519	0.391968	-0.0893955	3.68571	0.000321526	-0.407809	5.62776	0	-0.976156
SMc00463	SM2011_c00463|ID:35967671|folB| putative dihydroneopterin aldolase dhna lyase folate biosynthesis protein [Sinorhizobium meliloti 2011]	folB	1.93383	0.0761201	0.796357	-0.747429	0.0489281	2.53362	0.000502732	1.07175	0.490564	0.475807	0.192032	1.46185	0.045368	0.248903	3.5755	0.00170379	0.272191	2.84822	0.000383859	0.295903
SMc00952	SM2011_c00952|ID:35967446| hypothetical protein [Sinorhizobium meliloti 2011]		1.89506	0.0806341	0.792871	0.72593	1.5188	0.849261	0.118464	0.55865	0.396079	0.525569	-0.194512	1.86433	0.00614216	-0.476721	2.53885	0.000559471	-0.535116	5.13251	0	-1.75574
SMc00235	SM2011_c00235|ID:35967469|trpD| putative anthranilate phosphoribosyltransferase [Sinorhizobium meliloti 2011]	trpD	1.08322	0.266302	0.79209	1.70255	2.49464	2.44985	0.00398867	-0.672116	2.25296	0.0409143	-0.649348	1.84444	0.0172891	-0.306561	2.69089	0.00174985	-0.322601	5.19192	0	-1.14542
SMc04176	SM2011_c04176|ID:35967913| Putative mechanosensitive ion channel family protein [Sinorhizobium meliloti 2011]		3.9024	0.0178696	0.784108	-1.28078	-0.49667	0.572697	0.405076	0.188448	1.53381	0.0751697	-0.576593	nd	nd	nd	nd	nd	nd	nd	nd	nd
SMb20048	SM2011_b20048|ID:35934576| putative transcriptional regulator [Sinorhizobium meliloti 2011]		2.73445	0.0334264	0.781703	-1.34554	-0.563835	0.247397	0.634202	-0.199396	0.301426	0.601637	0.175408	0.869386	0.246586	-0.120066	2.40802	0.00382994	-0.27329	2.64649	0.000141188	-0.447609
SMc01003	SM2011_c01003|ID:35967126| hypothetical protein [Sinorhizobium meliloti 2011]		2.53633	0.0394091	0.780835	-1.01133	-0.230491	1.68035	0.019735	-0.659782	0.564059	0.332187	-0.417299	nd	nd	nd	nd	nd	nd	nd	nd	nd
SMc03258	SM2011_c03258|ID:35973118| Transcription regulator GntR family [Sinorhizobium meliloti 2011]		1.26625	0.213349	0.779135	-0.297083	0.482051	0.962372	0.153096	-0.322324	2.29554	0.0377073	-0.74527	0.557484	0.398106	-0.0888692	2.6974	0.00574849	-0.220877	4.10087	0	-0.486345
SMc00034	SM2011_c00034|ID:35966509| Putative quinone oxidoreductase [Sinorhizobium meliloti 2011]		4.04759	0.0171551	0.776526	0.525422	1.30195	1.10935	0.084559	-0.460188	0.547518	0.349324	-0.380609	2.54636	0.00358406	-0.417485	3.82326	0.000691824	-0.353841	5.49447	0	-0.913408
SMc02704	SM2011_c02704|ID:35968389| Hypothetical protein [Sinorhizobium meliloti 2011]		1.24278	0.22058	0.776194	-1.22875	-0.452554	1.15103	0.0955381	-0.387555	0.916891	0.192188	-0.434446	nd	nd	nd	nd	nd	nd	nd	nd	nd
SMc01287	SM2011_c01287|ID:35967071|rpsM| putative 30S ribosomal protein S13 [Sinorhizobium meliloti 2011]	rpsM	3.87908	0.0181833	0.77278	4.10777	4.88055	1.40425	0.0571068	0.442017	0.036998	0.935791	-0.0209286	0.594794	0.343911	0.104043	1.28877	0.0279237	-0.183237	4.77992	0	-0.923452
SMc01320	SM2011_c01320|ID:35967024|rplA| putative 50S ribosomal protein L1 [Sinorhizobium meliloti 2011]	rplA	1.5754	0.134998	0.772043	4.35054	5.12258	0.77499	0.230635	-0.279335	0.102082	0.802248	-0.1684	0.890857	0.208358	-0.137973	3.47676	0.000518018	-0.393875	5.72316	0	-1.0056
SMa0143	SM2011_a0143|ID:35916309|rpoE6| RNA polymerase ECF sigma factor [Sinorhizobium meliloti 2011]	rpoE6	0.828735	0.348318	0.770717	-2.48659	-1.71587	1.46145	0.0208794	-0.874013	1.00352	0.252786	0.257003	nd	nd	nd	nd	nd	nd	nd	nd	nd
SMc00321	SM2011_c00321|ID:35965578|truB| putative tRNA pseudouridine synthase B [Sinorhizobium meliloti 2011]	truB	3.42114	0.0228077	0.770519	0.280717	1.05124	1.92141	0.0126243	0.624157	2.01766	0.0751235	-0.388207	0.865247	0.168161	-0.168133	3.08803	0.000491228	-0.45879	5.67742	0	-1.1258
SMc01027	SM2011_c01027|ID:35967154|kdsA| putative 2-dehydro-3-deoxyphosphooctonate aldolase [Sinorhizobium meliloti 2011]	kdsA	2.79404	0.0325365	0.770313	2.53798	3.30829	0.0375638	0.939155	-0.0218636	0.105756	0.836203	-0.0581915	1.74073	0.0158213	-0.336477	3.24125	0.00048575	-0.436657	6.99238	0	-1.23355
SMc01225	SM2011_c01225|ID:35967323|lsrB| Transcription regulator LysR family [Sinorhizobium meliloti 2011]	lsrB	3.55311	0.0215918	0.767964	2.21737	2.98533	0.538633	0.370635	-0.248109	1.13339	0.130459	-0.529499	0.379818	0.738296	0.0280418	0.27421	0.716164	-0.0162315	3.42306	0.000462725	-0.259184
SMb20147	SM2011_b20147|ID:35934798| Alcohol dehydrogenase [Sinorhizobium meliloti 2011]		2.40264	0.0458092	0.765895	-2.07678	-1.31089	1.27088	0.0411704	-0.682904	1.44593	0.104101	-0.456947	nd	nd	nd	nd	nd	nd	nd	nd	nd
SMc02864	SM2011_c02864|ID:35965503|moeB| putative Molybdopterin biosynthesis protein [Sinorhizobium meliloti 2011]	moeB	1.72609	0.107646	0.765813	-0.375987	0.389826	0.25316	0.652736	0.152589	0.144842	0.762981	0.130815	0.385426	0.631858	-0.0447803	0.604116	0.126767	-0.117018	2.05834	0.00215158	-0.239346
SMc00787	SM2011_c00787|ID:35966236|dppB1| Oligopeptide ABC transporter,permease component [Sinorhizobium meliloti 2011]	dppB1	0.724755	0.38442	0.764001	0.13765	0.901651	3.2078	0	-0.912519	1.44263	0.0715421	-0.713451	0.310462	0.386204	-0.178761	0.0748218	0.781189	0.0191381	1.21317	0.00582244	-0.250277
SMc01345	SM2011_c01345|ID:35966983|accC| putative biotin carboxylase [Sinorhizobium meliloti 2011]	accC	2.16826	0.0593132	0.759029	3.49158	4.25061	0.406252	0.671623	-0.0779874	0.314822	0.542609	0.277817	0.996565	0.135614	-0.176822	3.41198	0.000830047	-0.362971	6.70259	0	-1.11617
SMc03099	SM2011_c03099|ID:35969186|cyaF1| Putative adenylate cyclase [Sinorhizobium meliloti 2011]	cyaF1	2.11867	0.0628059	0.755281	-1.63412	-0.87884	0.142274	0.825839	-0.0685186	1.50242	0.0939184	-0.474396	0.207894	0.649033	-0.0615873	0.448624	0.197869	-0.0963551	0.0354567	0.79521	-0.0133735
SMa1057	SM2011_a1057|ID:35918601| hypothetical protein [Sinorhizobium meliloti 2011]		1.92987	0.0816986	0.754192	-1.12009	-0.365899	1.1014	0.0937989	-0.425083	0.306026	0.554298	-0.257317	1.13381	0.391603	-0.0676735	2.91441	0.00896653	-0.185027	3.61575	0.0011248	-0.215053
SMc02364	SM2011_c02364|ID:35966592|cycL,ccmH| Cytochrome C-type biogenesis transmembrane protein [Sinorhizobium meliloti 2011]	cycL,ccmH	1.92022	0.0827481	0.751537	-1.1841	-0.432568	2.0823	0.00836059	-0.634669	0.702616	0.365563	-0.219853	nd	nd	nd	nd	nd	nd	nd	nd	nd
SMc01365	SM2011_c01365|ID:35966961|rnr| Putative exoribonuclease II [Sinorhizobium meliloti 2011]	rnr	2.22311	0.0564897	0.751309	-0.316853	0.434456	0.0168445	0.965514	-0.0120897	0.311572	0.551133	-0.253538	0.71682	0.303263	-0.107527	2.78837	0.00171907	-0.319773	5.33104	0	-0.815123
SMc03139	SM2011_c03139|ID:35969126| Putative sugar isomerase [Sinorhizobium meliloti 2011]		1.27634	0.215897	0.747353	0.308902	1.05625	1.00437	0.0830575	-0.598116	2.02705	0.0388667	-0.911688	1.44686	0.0969442	-0.16983	1.22903	0.0415279	-0.153961	3.8615	0	-0.527451
SMb20627	SM2011_b20627|ID:35938346| hypothetical protein [Sinorhizobium meliloti 2011]		1.02052	0.293244	0.743518	-0.2822	0.461318	0.0224704	0.971344	0.00417042	1.92279	0.0499455	-0.737794	1.61517	0.0825778	-0.17346	2.90858	0.000909589	-0.408661	4.68134	0	-0.915201
SMc02499	SM2011_c02499|ID:35969239|atpA| putative ATP synthase subunit alpha [Sinorhizobium meliloti 2011]	atpA	4.32331	0.0162513	0.743374	5.6539	6.39728	1.9717	0.175781	-0.159543	0.0962271	0.863787	-0.0420287	1.62216	0.018	-0.341788	3.59765	0.000128544	-0.490343	5.90026	0	-1.34955
SMc01363	SM2011_c01363|ID:35966964| hypothetical protein [Sinorhizobium meliloti 2011]		4.53129	0.0156439	0.742459	-1.53139	-0.788929	0.943126	0.0829353	-0.71916	0.400009	0.501285	-0.230421	nd	nd	nd	nd	nd	nd	nd	nd	nd
SMb20428	SM2011_b20428|ID:35935447|ehuB| ABC transporter,periplasmic ectoine/hydroxyectoine binding protein [Sinorhizobium meliloti 2011]	ehuB	0.602434	0.433566	0.740611	-0.293715	0.446896	2.53327	0.00161345	-0.856332	0.114745	0.803307	0.102543	1.70276	0.0357117	-0.243986	2.48318	0.00311602	-0.277139	5.45857	0	-0.840169
SMc02852	SM2011_c02852|ID:35965488| Putative peptidase [Sinorhizobium meliloti 2011]		2.02518	0.0736231	0.738771	2.48516	3.22393	2.05117	0.00604444	-0.816628	0.123943	0.78279	0.131855	2.46032	0.00530769	-0.374388	3.72309	0.000173913	-0.418018	6.70219	0	-1.16202
SMc00700	SM2011_c00700|ID:35968762| putative aerobic cobaltochelatase [Sinorhizobium meliloti 2011]		2.49217	0.0440314	0.736472	3.19269	3.92916	1.07655	0.165904	-0.254724	0.496196	0.390982	-0.343684	1.86225	0.0320498	-0.238894	3.5196	0.000697674	-0.376997	5.78809	0	-0.86291
SMc01881	SM2011_c01881|ID:35968122|panB| putative 3-methyl-2-oxobutanoate hydroxymethyltransferase [Sinorhizobium meliloti 2011]	panB	0.974207	0.308496	0.734051	1.73122	2.46527	3.00747	0	-1.18858	0.741613	0.204618	-0.690777	2.14326	0.0120364	-0.312135	3.62412	0.00143505	-0.294448	6.19877	0	-1.08326
SMc02058	SM2011_c02058|ID:35967275| putative YajC protein [Sinorhizobium meliloti 2011]		3.28891	0.0253114	0.733524	3.3792	4.11272	0.184914	0.730003	-0.137638	0.439733	0.349436	-1.07517	1.62021	0.019049	-0.33628	2.09074	0.00223346	-0.374727	1.47438	0.00274601	-0.288581
SMa1132	SM2011_a1132|ID:35918816| Hypothetical protein [Sinorhizobium meliloti 2011]		3.18447	0.0265215	0.732626	1.29582	2.02844	1.10676	0.0411228	-1.09448	2.36845	0.0393946	-0.651313	3.13783	0.002992	-0.368851	3.25158	0.00140525	-0.321737	4.51407	0	-0.780699
SMc03105	SM2011_c03105|ID:35969177|dxr| putative 1-deoxy-D-xylulose 5-phosphate reductoisomerase [Sinorhizobium meliloti 2011]	dxr	3.83683	0.0199036	0.732354	-1.03576	-0.303406	1.76807	0.0229172	-0.545974	0.869379	0.241736	-0.333694	1.74004	0.016137	-0.333241	2.84066	0.0001849	-0.564961	6.08877	0	-1.40442
SMc00379	SM2011_c00379|ID:35965657| Putative NAD(P)H dehydrogenase [Sinorhizobium meliloti 2011]		3.1184	0.0278298	0.724692	-1.99709	-1.2724	0.609016	0.206631	-0.583793	0.384207	0.521948	-0.215545	nd	nd	nd	nd	nd	nd	nd	nd	nd
SMb20823	SM2011_b20823|ID:35935885|rkpZ2| Lipopolysaccharide processing protein (Polysaccharide chain length determindt protein),involved in capsule polysaccharide biosynthesis [Sinorhizobium meliloti 2011]	rkpZ2	0.539665	0.462406	0.724603	-1.14284	-0.418234	1.5502	0.171641	0.182669	0.268862	0.697527	-0.0930889	nd	nd	nd	nd	nd	nd	nd	nd	nd
SMc01261	SM2011_c01261|ID:35967104| Putative transporter transmembrane protein [Sinorhizobium meliloti 2011]		1.22435	0.233589	0.724416	-1.23385	-0.509433	0.411439	0.44305	-0.269738	1.04149	0.208084	-0.312579	nd	nd	nd	nd	nd	nd	nd	nd	nd
SMc04179	SM2011_c04179|ID:35967916| Putative transmembrane protein [Sinorhizobium meliloti 2011]		2.73024	0.0367592	0.723783	-1.64806	-0.924274	1.46481	0.0308241	-0.6331	0.420098	0.469064	-0.266258	nd	nd	nd	nd	nd	nd	nd	nd	nd
SMc03239	SM2011_c03239|ID:35973078|ppa| putative inorganic pyrophosphatase [Sinorhizobium meliloti 2011]	ppa	1.91612	0.0878025	0.72175	3.51322	4.23497	0.364597	0.517559	-0.206688	0.0571575	0.890383	0.051861	1.85847	0.0326377	-0.237649	2.75651	0.00229968	-0.293338	4.78591	0	-0.708299
SMc00524	SM2011_c00524|ID:35967582|bcp| Putative bacterioferritin comigratory protein [Sinorhizobium meliloti 2011]	bcp	5.65467	0.0122295	0.720871	0.862524	1.58339	2.45764	0.0666788	0.235241	2.44283	0.0568963	-0.441981	1.40086	0.241999	-0.0983294	2.74065	0.0120806	-0.173226	5.48165	0	-0.490697
SMc01929	SM2011_c01929|ID:35966933| Ribonuclease J [Sinorhizobium meliloti 2011]		2.9796	0.0313801	0.718584	1.86292	2.5815	1.23425	0.168276	0.221498	0.0501347	0.91097	-0.0354049	0.589674	0.45297	-0.0713968	3.72997	0.00173964	-0.266017	4.62532	0	-0.497477
SMc00622	SM2011_c00622|ID:35966820|rnd1| putative ribonuclease D [Sinorhizobium meliloti 2011]	rnd1	2.38731	0.0506811	0.717832	1.24678	1.96462	0.98576	0.151482	-0.315813	1.30883	0.104	-0.547083	1.75724	0.0301952	-0.254932	3.84791	0.000190174	-0.423871	6.23785	0	-1.13742
SMc01150	SM2011_c01150|ID:35965744| hypothetical protein [Sinorhizobium meliloti 2011]		0.385351	0.546869	0.717549	-2.33548	-1.61793	nd	nd	nd	nd	nd	nd	nd	nd	nd	nd	nd	nd	nd	nd	nd
SMc00974	SM2011_c00974|ID:35966418| Putative RNA methyltransferase [Sinorhizobium meliloti 2011]		2.99749	0.0312898	0.712473	-0.75645	-0.0439772	0.00828316	0.977983	0.00427723	0.317738	0.596593	-0.165927	1.56869	0.0885479	-0.16966	3.04806	0.00145	-0.320742	5.52079	0	-0.849761
SMc02449	SM2011_c02449|ID:35968702| Putative acetyltransferase [Sinorhizobium meliloti 2011]		4.28067	0.0174162	0.711674	0.251518	0.963192	2.59896	0.00476923	-0.56765	2.12951	0.0595166	-0.488364	nd	nd	nd	nd	nd	nd	nd	nd	nd
SMc00647	SM2011_c00647|ID:35968830|rluD| Putative ribosomal large subunit pseudouridine synthase [Sinorhizobium meliloti 2011]	rluD	1.78444	0.107753	0.711379	0.360649	1.07203	1.2694	0.0605188	-0.499944	2.1435	0.02875	-1.12397	0.370895	0.505483	-0.0775352	0.82634	0.0819878	-0.131523	2.44072	0.000373377	-0.351002
SMc02785	SM2011_c02785|ID:35965265| Putative lytic murein transglycosylase A [Sinorhizobium meliloti 2011]		0.753151	0.38049	0.71028	-0.000171661	0.710108	0.857063	0.387977	-0.138003	0.97742	0.168366	-0.472495	0.475256	0.376505	-0.108436	1.17304	0.022788	0.220791	1.65665	0.00202836	-0.288543
SMc01118	SM2011_c01118|ID:35965787| Putative peptidase [Sinorhizobium meliloti 2011]		2.84202	0.034716	0.709583	0.0248332	0.734417	2.09942	0.00445652	-0.883548	0.441386	0.455975	-0.273793	0.889808	0.0968794	-0.257164	2.50627	0.000613711	-0.538291	4.24752	0	-0.917863
SMc03156	SM2011_c03156|ID:35969044| hypothetical protein [Sinorhizobium meliloti 2011]		4.78275	0.0154348	0.706306	-0.738108	-0.0318015	1.08696	0.0829584	-0.493723	0.861338	0.279596	-0.268041	0.897522	0.0578563	-0.39565	2.11797	0.000845933	-0.626677	4.31675	0	-2.44305
SMc00855	SM2011_c00855|ID:35966383|glyQ| putative glycyl-tRNA synthetase alpha chain [Sinorhizobium meliloti 2011]	glyQ	1.2632	0.227089	0.70363	1.4561	2.15973	2.62106	0.00702778	-0.508213	0.085095	0.827561	0.147288	1.8823	0.046082	-0.205268	2.33023	0.00631911	-0.230165	5.73749	0	-1.10948
SMc01819	SM2011_c01819|ID:35968492| Transcription regulator TetR family [Sinorhizobium meliloti 2011]		3.16149	0.0286147	0.703493	-2.12733	-1.42384	1.86232	0.00493369	-1.23129	0.649446	0.291743	-0.412392	1.13325	0.119428	-0.175656	1.31305	0.0428989	-0.145667	2.0449	0.00165407	-0.265956
SMc04149	SM2011_c04149|ID:35965392| Flavin-containing monooxygenase family protein / FMO family protein [Sinorhizobium meliloti 2011]		1.97575	0.0839361	0.703088	-0.630525	0.0725629	1.306	0.059145	0.485663	0.144744	0.764252	0.12461	1.93104	0.0320657	0.232923	2.0769	0.0203983	-0.162032	5.78346	0	-0.684611
SMc02732	SM2011_c02732|ID:35968426| hypothetical protein [Sinorhizobium meliloti 2011]		2.46763	0.0463297	0.700341	-2.67764	-1.9773	nd	nd	nd	0.109954	0.864993	0.0361023	nd	nd	nd	nd	nd	nd	nd	nd	nd
SMc00227	SM2011_c00227|ID:35967460| hypothetical protein [Sinorhizobium meliloti 2011]		0.862546	0.345654	0.697787	-0.257999	0.439788	0.881217	0.109435	0.564958	0.109355	0.789544	0.18531	1.1743	0.08905	-0.20608	2.83029	0.00142241	-0.359306	4.11436	0	-0.739785
SMc00010	SM2011_c00010|ID:35966453|ctaD| Putative cytochrome C oxidase polypeptide I transmembrane protein [Sinorhizobium meliloti 2011]	ctaD	1.32977	0.212093	0.692271	0.589323	1.28159	0.124927	0.796828	-0.162027	0.370993	0.483007	-0.327776	nd	nd	nd	nd	nd	nd	nd	nd	nd
SMc03188	SM2011_c03188|ID:35969084|cobL| putative precorrin-6Y C5,15-methyltransferase (decarboxylating) protein [Sinorhizobium meliloti 2011]	cobL	2.35742	0.0546658	0.69162	0.0472155	0.738835	0.314502	0.638962	-0.120846	0.426574	0.540134	-0.154137	1.27431	0.160527	-0.135049	3.37891	0.00156012	-0.289396	4.51306	0	-0.811489
SMc00897	SM2011_c00897|ID:35966330|pmbA| putative PmbA protein [Sinorhizobium meliloti 2011]	pmbA	2.24608	0.0617104	0.690303	1.57795	2.26825	1.11816	0.0880757	-0.438952	0.846651	0.172947	-0.655187	2.39838	0.0082848	-0.329764	4.01132	0.000116239	-0.424587	6.1996	0	-0.98789
SMb21285	SM2011_b21285|ID:35936465| hypothetical protein,transthyretin-like protein [Sinorhizobium meliloti 2011]		2.94867	0.0334392	0.689657	-0.550737	0.13892	1.44498	0.0349876	-0.587184	1.97106	0.0567579	0.61969	1.70211	0.025631	-0.27866	0.400115	0.285244	-0.07012	3.11789	1.4053e-05	-0.578264
SMa1227	SM2011_a1227|ID:35919115|fixJ| FixJ response regulator [Sinorhizobium meliloti 2011]	fixJ	2.00921	0.0824911	0.689237	1.83427	2.5235	0.739934	0.15796	-0.528389	2.195	0.044	-0.628481	0.669613	0.287517	-0.120096	3.20775	0.000479804	-0.439188	6.57101	0	-1.11244
SMc01319	SM2011_c01319|ID:35967025|rplJ| putative 50S ribosomal protein L10 (L8) [Sinorhizobium meliloti 2011]	rplJ	3.29498	0.0274559	0.681371	4.93811	5.61948	0.355558	0.648953	-0.0976903	0.900668	0.164751	-0.602297	0.8969	0.165556	-0.164859	3.02795	0.000379714	-0.477303	6.16507	0	-1.21638
SMc02850	SM2011_c02850|ID:35965482|polA| putative DNA polymerase I [Sinorhizobium meliloti 2011]	polA	1.56475	0.155832	0.679675	1.35711	2.03678	1.98355	0.0206585	-0.480707	1.4083	0.062791	-1.14211	1.56436	0.0480446	-0.228252	3.28696	0.0017201	-0.286693	5.88366	0	-0.825473
SMb21214	SM2011_b21214|ID:35936691| HAD-superfamily hydrolase [Sinorhizobium meliloti 2011]		3.14147	0.0305455	0.675975	0.0757432	0.751718	0.533438	0.395895	0.218032	0.101304	0.872822	-0.0315297	2.20512	0.0248116	0.232371	0.176088	0.665825	-0.0234368	0.0988067	0.6152	-0.0197229
SMa1894	SM2011_a1894|ID:35921125|msrB2| Peptide methionine sulfoxide reductase [Sinorhizobium meliloti 2011]	msrB2	1.824	0.103074	0.674099	-2.12482	-1.45072	nd	nd	nd	nd	nd	nd	1.66034	0.089024	-0.16395	1.5504	0.0420716	-0.135762	4.2513	0	-0.609653
SMb20579	SM2011_b20579|ID:35938232|pcaD| Beta-ketoadipate enol-lactone hydrolase [Sinorhizobium meliloti 2011]	pcaD	1.60003	0.150295	0.673164	-1.35131	-0.678145	1.38961	0.0617547	-0.419566	0.111383	0.820877	-0.0715253	nd	nd	nd	nd	nd	nd	nd	nd	nd
SMc01051	SM2011_c01051|ID:35967187| hypothetical protein [Sinorhizobium meliloti 2011]		0.425944	0.523143	0.67163	0.145315	0.816945	1.15524	0.0558026	-0.673632	1.58297	0.0661193	-0.653501	0.667312	0.144052	-0.260901	1.2798	0.011828	-0.28698	2.77882	0	-1.63297
SMc04397	SM2011_c04397|ID:35973409| Putative L-sorbosone dehydrogenase,NADP dependent protein [Sinorhizobium meliloti 2011]		2.62738	0.044401	0.670676	-1.1707	-0.50002	0.683274	0.287366	-0.252936	1.23976	0.1565	-0.355121	nd	nd	nd	nd	nd	nd	nd	nd	nd
SMc01316	SM2011_c01316|ID:35967030|rpoC| putative DNA-directed RNA polymerase beta chain [Sinorhizobium meliloti 2011]	rpoC	7.14749	0.0109523	0.669179	4.10888	4.77805	0.629733	0.70578	0.0533781	1.1144	0.34469	-0.159073	0.913171	0.155042	-0.171579	3.37672	0.000380208	-0.429938	6.1006	0	-1.31627
SMc03063	SM2011_c03063|ID:35966190|aglG| Alpha-glucosides ABC transporter,permease component [Sinorhizobium meliloti 2011]	aglG	0.657698	0.417934	0.669134	0.70175	1.37088	0.905738	0.104024	0.575204	0.215299	0.683843	-0.160996	nd	nd	nd	nd	nd	nd	nd	nd	nd
SMc02881	SM2011_c02881|ID:35965526| putative amidase [Sinorhizobium meliloti 2011]		1.69612	0.132223	0.668361	0.228628	0.896988	0.649965	0.326944	-0.22561	0.145412	0.785007	-0.0824997	1.3968	0.14997	-0.134772	3.09454	0.00175906	-0.293894	6.14185	0	-0.749738
SMb21433	SM2011_b21433|ID:35937660| Putative methyl-transferase,S-Adenosyl-L-methionine (SAM)-MTase [Sinorhizobium meliloti 2011]		1.86915	0.10391	0.668198	-0.432088	0.23611	1.25677	0.0834664	0.380284	0.201736	0.743675	-0.0872314	0.0157598	0.982301	0.00237481	2.85128	0.000541814	-0.487169	4.59651	0	-1.27284
SMc03121	SM2011_c03121|ID:35969158| Putative methionine ABC transporter,periplasmic solute-binding component [Sinorhizobium meliloti 2011]		1.99533	0.0877769	0.667411	-0.658884	0.00852721	2.07901	0.00372755	1.0396	1.38229	0.0668668	0.942384	3.54894	0.00141111	0.397045	1.27168	0.0407531	0.152244	2.7242	0.000131293	0.445047
SMc00374	SM2011_c00374|ID:35965652| Putative oxidoreductase transmembrane protein [Sinorhizobium meliloti 2011]		1.91262	0.0984829	0.665999	0.0151906	0.681189	1.69497	0.0292834	-0.498963	0.079545	0.881548	-0.0361326	3.37444	0.0152614	-0.216972	0.509061	0.192213	0.0906734	5.71038	0	-0.649479
SMb20838	SM2011_b20838|ID:35935935| Calcium binding protein [Sinorhizobium meliloti 2011]		0.75427	0.38359	0.663105	-0.519845	0.14326	nd	nd	nd	0.475589	0.378084	0.442228	nd	nd	nd	nd	nd	nd	nd	nd	nd
SMc01624	SM2011_c01624|ID:35968219| Putative polyol ABC transporter,ATP-binding component [Sinorhizobium meliloti 2011]		2.84209	0.0380741	0.663035	-1.943	-1.27997	0.156539	0.822479	-0.0625633	0.0552912	0.912806	-0.0278542	nd	nd	nd	nd	nd	nd	nd	nd	nd
SMc00140	SM2011_c00140|ID:35967753| Putative amino-acid binding periplasmic protein [Sinorhizobium meliloti 2011]		0.316142	0.610412	0.662093	0.200445	0.862538	0.197049	0.729755	-0.117937	1.27432	0.171193	0.307142	1.40107	0.205287	0.110922	0.123747	0.786741	0.0138261	0.018888	0.908081	-0.00493312
SMc01215	SM2011_c01215|ID:35967336|carB| putative carbamoyl-phosphate synthase large chain (ammonia chain arginine biosynthesis) protein [Sinorhizobium meliloti 2011]	carB	4.27332	0.0188674	0.662071	2.07252	2.73459	1.83431	0.0354975	-0.397496	2.7188	0.0239223	-0.75137	1.74442	0.0213892	-0.296934	3.29157	0.000561326	-0.40728	5.17684	0	-1.09297
SMc02241	SM2011_c02241|ID:35965985| hypothetical protein [Sinorhizobium meliloti 2011]		2.46671	0.051929	0.660426	-2.67977	-2.01934	0.273992	0.680516	-0.106633	0.195313	0.7023	0.160205	nd	nd	nd	nd	nd	nd	nd	nd	nd
SMc01144	SM2011_c01144|ID:35965751|rph| putative ribonuclease PH protein [Sinorhizobium meliloti 2011]	rph	2.4449	0.0540427	0.657939	2.28164	2.93958	0.0344205	0.940198	0.0236864	0.489487	0.510877	-0.158904	1.05224	0.170225	-0.144823	3.44722	0.00104979	-0.341535	5.77962	0	-0.922079
SMb20037	SM2011_b20037|ID:35934544|aroE2| Putative shikimate 5-dehydrogenase [Sinorhizobium meliloti 2011]	aroE2	1.51954	0.172942	0.654419	-0.177186	0.477233	nd	nd	nd	0.8671	0.240187	-0.339132	nd	nd	nd	nd	nd	nd	nd	nd	nd
SMb20888	SM2011_b20888|ID:35937456| hypothetical protein [Sinorhizobium meliloti 2011]		2.74473	0.0418587	0.653698	-0.112694	0.541004	0.142941	0.79858	-0.100099	0.544729	0.448737	-0.1978	0.185081	0.83545	-0.0190887	0.560385	0.13848	-0.114845	3.97176	0	-0.608076
SMc00410	SM2011_c00410|ID:35965694| putative NADH-ubiquinone oxidoreductase [Sinorhizobium meliloti 2011]		6.81255	0.0117814	0.653173	2.66404	3.31722	1.8443	0.0228546	-0.516232	2.88183	0.0385829	-0.50986	1.71758	0.021084	-0.303649	3.07086	0.000696203	-0.421319	5.9342	0	-0.966781
SMc01125	SM2011_c01125|ID:35965779|mutS| putative DNA mismatch repair protein [Sinorhizobium meliloti 2011]	mutS	2.14807	0.0756127	0.652606	-0.226594	0.426011	1.61812	0.0309053	-0.521455	1.98231	0.0749157	-0.397816	0.218898	0.755938	-0.0311647	0.207292	0.6906	-0.0196302	0.82744	0.137647	-0.0564928
SMc00930	SM2011_c00930|ID:35966326| putative transmembrane protein [Sinorhizobium meliloti 2011]		4.13583	0.0203694	0.651385	-1.24946	-0.598076	1.43951	0.0348521	-0.605297	0.110318	0.854152	-0.0410411	nd	nd	nd	nd	nd	nd	nd	nd	nd
SMc03888	SM2011_c03888|ID:35973369|ispG| putative 4-hydroxy-3-methylbut-2-en-1-yl diphosphate synthase [Sinorhizobium meliloti 2011]	ispG	1.92106	0.100587	0.651037	0.75682	1.40786	1.06884	0.10673	-0.385942	1.72854	0.0557419	-0.835043	1.37891	0.0618057	-0.224109	3.68011	0.000903811	-0.339345	5.89805	0	-1.1838
SMc00902	SM2011_c00902|ID:35966325| hypothetical protein [Sinorhizobium meliloti 2011]		2.607	0.0472692	0.649641	-0.393441	0.2562	1.43523	0.0260141	-0.77618	2.16324	0.0738493	-0.366723	0.784424	0.231388	-0.136751	1.95174	0.00378863	-0.326	2.59179	0.000197576	-0.407657
SMc00139	SM2011_c00139|ID:35967754| Amino acid transport system permease [Sinorhizobium meliloti 2011]		0.855908	0.352998	0.643806	-0.386248	0.257558	1.48437	0.0361175	0.544481	1.25335	0.101708	-0.621139	nd	nd	nd	nd	nd	nd	nd	nd	nd
SMa0246	SM2011_a0246|ID:35916526|gntR| Transcriptional regulator of GntR family,negatively regulates gluconate utilization [Sinorhizobium meliloti 2011]	gntR	2.08177	0.0763745	0.643676	-3.16087	-2.51719	nd	nd	nd	nd	nd	nd	nd	nd	nd	nd	nd	nd	nd	nd	nd
SMa0489	SM2011_a0489|ID:35917034| ABC transporter,ATP-binding protein [Sinorhizobium meliloti 2011]		1.27235	0.231194	0.641286	-2.87299	-2.23171	nd	nd	nd	0.903094	0.159991	-0.627347	nd	nd	nd	nd	nd	nd	nd	nd	nd
SMc02796	SM2011_c02796|ID:35973455|rho| putative transcription termination factor Rho protein [Sinorhizobium meliloti 2011]	rho	2.77253	0.0422211	0.640257	4.1223	4.76256	1.13618	0.113453	-0.3323	0.607422	0.389858	-0.233925	1.15426	0.084356	-0.216645	3.76291	0.000119298	-0.452314	6.16928	0	-1.38346
SMc02307	SM2011_c02307|ID:35966072|hisD1| putative histidinol dehydrogenase [Sinorhizobium meliloti 2011]	hisD1	1.32397	0.225157	0.6366	2.14956	2.78616	0.235444	0.70335	-0.112053	0.874354	0.156798	-0.753891	2.58048	0.00694566	-0.325342	2.03315	0.00768693	-0.234184	6.17928	0	-0.984931
SMc00711	SM2011_c00711|ID:35968748|tyrC| Putative cyclohexadienyl dehydrogenase and ADH prephenate dehydrogenase [Sinorhizobium meliloti 2011]	tyrC	1.89887	0.107476	0.633733	0.561776	1.19551	1.37775	0.0508272	-0.493277	2.66198	0.0412098	-0.516712	1.0574	0.0519616	-0.327739	2.52946	0.00105882	-0.43791	3.88415	0	-1.32539
SMb21129	SM2011_b21129|ID:35936274| Putative oxidoreductase [Sinorhizobium meliloti 2011]		2.28602	0.0670667	0.632783	-1.08818	-0.455394	0.707907	0.23133	-0.323037	1.09472	0.255767	-0.230825	1.46001	0.0558445	-0.22521	2.38644	0.00267928	-0.303413	3.27284	1.45071e-05	-0.572686
SMc02837	SM2011_c02837|ID:35965467|dapB| putative dihydrodipicolinate reductase [Sinorhizobium meliloti 2011]	dapB	2.33414	0.0639416	0.629818	0.750482	1.3803	1.58965	0.0349988	-0.495755	3.39133	0.031972	0.484882	1.22801	0.0864744	-0.202214	2.29843	0.00224813	-0.340074	5.14173	0	-0.947386
SMc00459	SM2011_c00459|ID:35967709| putative muconate cycloisomerase [Sinorhizobium meliloti 2011]		1.12556	0.280819	0.624804	-1.9465	-1.32169	0.00310922	0.98451	-0.00154305	0.0860446	0.869961	-0.0440364	0.952795	0.125273	-0.195231	2.84391	0.00295636	-0.25656	5.90748	0	-1.33048
SMc01904	SM2011_c01904|ID:35966898|clpX| putative ATP-dependent CLP protease ATP-binding subunit [Sinorhizobium meliloti 2011]	clpX	2.5496	0.0533837	0.622519	3.81404	4.43656	1.88755	0.0229213	-0.483966	2.57327	0.102482	-0.260932	0.884352	0.109591	-0.234902	3.5955	0.000207317	-0.595598	3.80741	0	-1.47072
SMc02083	SM2011_c02083|ID:35967247| Methyltransferase [Sinorhizobium meliloti 2011]		1.10992	0.287342	0.621354	2.84769	3.46905	0.434523	0.457337	-0.217666	0.610782	0.269326	-0.614462	1.39784	0.094582	-0.175881	3.23322	0.00143785	-0.321292	5.64958	0	-0.792184
SMc01645	SM2011_c01645|ID:35968243|prbD| PrbD ABC transporter ATP-binding protein,mediates the uptake of proline betaine at both high and low osmolarities [Sinorhizobium meliloti 2011]	prbD	2.65845	0.0488645	0.619921	1.06593	1.68585	1.36642	0.16496	-0.206178	0.211707	0.686578	-0.158966	0.259658	0.753345	0.0294294	2.81283	0.00085742	-0.435098	5.34953	0	-0.724832
SMa1864	SM2011_a1864|ID:35921033| ABC transporter,ATP-binding protein [Sinorhizobium meliloti 2011]		2.65845	0.0488645	0.619921	1.06593	-3.50887	1.69606	0.00916872	1.01291	nd	nd	nd	nd	nd	nd	nd	nd	nd	nd	nd	nd
SMc03927	SM2011_c03927|ID:35968997|nodN2| Putative nodulation protein [Sinorhizobium meliloti 2011]	nodN2	2.18181	0.0788865	0.618222	0.404066	1.02229	1.1709	0.0830345	-0.431664	1.14517	0.176851	-0.336434	nd	nd	nd	nd	nd	nd	nd	nd	nd
SMc01836	SM2011_c01836|ID:35968511| Putative DNA-binding protein [Sinorhizobium meliloti 2011]		0.971516	0.323689	0.617375	-2.75605	-2.13867	0.149915	0.733937	0.304591	1.07742	0.0986887	-1.03414	nd	nd	nd	nd	nd	nd	nd	nd	nd
SMc03173	SM2011_c03173|ID:35969066|lysS| Lysyl-tRNA synthetase [Sinorhizobium meliloti 2011]	lysS	2.07534	0.089993	0.614565	2.14748	2.76205	0.376612	0.624358	-0.107321	0.0847037	0.861159	-0.0550644	1.22254	0.100986	-0.185352	3.99655	0.000905455	-0.323036	5.98038	0	-0.834422
SMc02521	SM2011_c02521|ID:35969213|glpR| Glycerol-3-phosphate regulon repressor [Sinorhizobium meliloti 2011]	glpR	2.73039	0.0468059	0.613453	0.765872	1.37933	2.21462	0.00319737	-0.947222	1.67278	0.111523	-0.354064	0.172245	0.770574	-0.0324054	0.205918	0.530509	0.0395622	0.524516	0.110536	0.0799606
SMb21353	SM2011_b21353|ID:35936807| Putative pyruvic acid ABC transporter,periplasmic solute-binding protein [Sinorhizobium meliloti 2011]		0.554939	0.463803	0.613078	-2.91646	-2.30338	1.04203	0.0990594	0.44028	0.644463	0.214688	1.15346	2.83257	0.00242826	0.426673	0.738713	0.0908102	0.131828	1.66021	0.00249928	0.26612
SMb20133	SM2011_b20133|ID:35934762| hypothetical protein [Sinorhizobium meliloti 2011]		1.90131	0.111751	0.612747	-2.20942	-1.59667	2.2545	0	-1.82023	1.51084	0.0645514	-0.772711	nd	nd	nd	nd	nd	nd	nd	nd	nd
SMc01312	SM2011_c01312|ID:35967037|fusA1| putative elongation factor G [Sinorhizobium meliloti 2011]	fusA1	4.58217	0.018902	0.611628	4.74137	5.353	1.66936	0.0519558	-0.367174	0.795228	0.455914	-0.132475	2.28993	0.00514697	-0.41251	3.50935	0.000132296	-0.506874	6.2875	0	-1.34168
SMc03776	SM2011_c03776|ID:35973219|proB1| putative glutamate 5-kinase [Sinorhizobium meliloti 2011]	proB1	2.42978	0.0612399	0.61082	-0.292728	0.318092	0.200593	0.708053	-0.143388	2.24662	0.0488254	-0.569548	nd	nd	nd	nd	nd	nd	nd	nd	nd
SMc01268	SM2011_c01268|ID:35967095|lipB| putative octanoyltransferase [Sinorhizobium meliloti 2011]	lipB	3.40901	0.0305634	0.606487	-1.427	-0.820518	2.46093	0.00911247	-0.4873	0.129073	0.814993	-0.0601804	nd	nd	nd	nd	nd	nd	nd	nd	nd
SMc00910	SM2011_c00910|ID:35966315| hypothetical protein [Sinorhizobium meliloti 2011]		2.03823	0.0964553	0.604285	1.96653	2.57081	2.92624	0.00739341	-0.436322	2.38091	0.039087	-0.648896	1.65926	0.0279832	-0.274838	3.41136	0.000495575	-0.419692	6.04873	0	-1.04234
SMc03245	SM2011_c03245|ID:35973088| Putative amidase [Sinorhizobium meliloti 2011]		2.75629	0.0469182	0.603541	-2.14123	-1.53769	0.616361	0.281118	-0.311042	0.146979	0.8118	0.0523031	nd	nd	nd	nd	nd	nd	nd	nd	nd
SMb20258	SM2011_b20258|ID:35935042|hypR| Transcriptional repressor of the hydroxyproline uptake system HypMNPQ [Sinorhizobium meliloti 2011]	hypR	5.48052	0.0156448	0.602637	-0.821775	-0.219137	2.37437	0.00729718	-0.544602	0.00527236	0.980189	0.00413728	1.32156	0.0799364	-0.200907	3.86683	0.000152466	-0.496	3.58385	0	-0.975683
SMa0191	SM2011_a0191|ID:35916429| hypothetical protein [Sinorhizobium meliloti 2011]		1.41039	0.213331	0.601943	-0.0677509	0.534192	1.16334	0.0918224	-0.393699	2.02828	0.0550038	-0.626292	1.93729	0.063762	-0.177725	2.78992	0.00330451	-0.254017	4.23311	0	-0.514186
SMc01306	SM2011_c01306|ID:35967045|rplB| putative 50S ribosomal protein L2 [Sinorhizobium meliloti 2011]	rplB	3.01664	0.0391066	0.601391	4.47261	5.07401	0.290909	0.804464	0.043814	1.67823	0.0651399	-0.616873	0.422886	0.45574	-0.0860571	2.876	0.00170987	-0.311929	6.27488	0	-1.11431
SMa2105	SM2011_a2105|ID:35921716| hypothetical protein [Sinorhizobium meliloti 2011]		3.66083	0.0272725	0.598419	-1.92255	-1.32413	0.0551649	0.938813	0.0139774	0.602902	0.449768	-0.172843	nd	nd	nd	nd	nd	nd	nd	nd	nd
SMc02692	SM2011_c02692|ID:35968376|rplY| Putative 50S ribosomal protein L25 [Sinorhizobium meliloti 2011]	rplY	2.8504	0.0442166	0.597984	4.99114	5.58913	0.0778564	0.88894	-0.0466897	3.80186	0.0383464	-0.392589	0.654436	0.258952	-0.139305	2.82108	0.000824627	-0.42549	5.9643	0	-1.35685
SMc01223	SM2011_c01223|ID:35967326|lrp3| Leucine-responsive regulatory protein,AsnC family [Sinorhizobium meliloti 2011]	lrp3	2.42958	0.0631049	0.597008	0.667365	1.26437	0.218907	0.683802	-0.155573	0.688777	0.343387	-0.255355	0.985651	0.272385	-0.102092	2.7187	0.00474348	-0.233545	5.22405	0	-0.666252
SMc02652	SM2011_c02652|ID:35966660|rnc| putative ribonuclease III [Sinorhizobium meliloti 2011]	rnc	2.24682	0.077556	0.596802	-0.348076	0.248726	0.570289	0.293155	-0.339435	0.875165	0.252	-0.307847	0.650676	0.502537	-0.0585069	2.12794	0.0249917	-0.149373	4.29266	0.000197035	-0.285039
SMc00674	SM2011_c00674|ID:35968795|hutC| Putative histidine utilization repressor transcription regulator [Sinorhizobium meliloti 2011]	hutC	2.69776	0.0503094	0.596719	-0.588859	0.00786018	1.16141	0.0923475	-0.392762	0.541346	0.459355	-0.187519	0.495322	0.569611	-0.0516488	0.44854	0.308451	0.0598483	0.53688	0.115034	0.0764816
SMc01933	SM2011_c01933|ID:35966938| hypothetical protein [Sinorhizobium meliloti 2011]		0.816659	0.371581	0.595936	-1.48581	-0.889874	1.18576	0.0458269	-0.758176	0.601085	0.35193	0.302003	nd	nd	nd	nd	nd	nd	nd	nd	nd
SMc00838	SM2011_c00838|ID:35966217| putative transmembrane protein [Sinorhizobium meliloti 2011]		1.05552	0.306839	0.595181	-2.44543	-1.85025	0.131645	0.795024	0.138928	1.06676	0.138423	-0.543343	nd	nd	nd	nd	nd	nd	nd	nd	nd
SMc01161	SM2011_c01161|ID:35965728|coaBC| putative coenzyme A biosynthesis bifunctional protein CoaBC : Phosphopantothenoylcysteine decarboxylase and Phosphopantothenate--cysteine ligase [Sinorhizobium meliloti 2011]	coaBC	2.66753	0.0520228	0.59377	0.192011	0.785781	0.40587	0.487001	-0.203931	1.53496	0.11431	-0.381647	0.730254	0.616098	-0.0392081	0.558362	0.518481	-0.0286512	4.10798	0.000166467	-0.31127
SMc00407	SM2011_c00407|ID:35965691|gst4| Putative glutathione S-transferase [Sinorhizobium meliloti 2011]	gst4	1.76867	0.139071	0.592698	1.23372	1.82642	0.779161	0.210836	-0.309906	2.50695	0.0501647	-0.484367	1.06093	0.0939383	-0.218317	1.66397	0.00813329	-0.266011	3.25531	0	-0.591651
SMc00874	SM2011_c00874|ID:35966357|corA2| putative magnesium and cobalt transport transmembrane protein [Sinorhizobium meliloti 2011]	corA2	1.54621	0.18507	0.589547	-1.42078	-0.831238	0.106013	0.872723	-0.0441586	0.00292331	0.985132	-0.00290465	nd	nd	nd	nd	nd	nd	nd	nd	nd
SMc01867	SM2011_c01867|ID:35968139|murC| putative UDP-N-acetylmuramate--alanine ligase [Sinorhizobium meliloti 2011]	murC	2.02712	0.10194	0.587917	2.22501	2.81292	1.82545	0.0207543	-0.548361	0.103541	0.822186	0.0836937	1.96039	0.0103668	-0.359892	4.01401	0.000173913	-0.501259	6.23446	0	-1.44628
SMc01429	SM2011_c01429|ID:35968057| Putative oxidoreductase [Sinorhizobium meliloti 2011]		3.06596	0.0392847	0.586959	-0.155979	0.430981	1.85476	0.0325656	-0.412846	0.34495	0.641154	-0.103903	2.67504	0.0052338	-0.350536	2.41341	0.00280802	-0.291169	4.87823	0	-0.677676
SMc01864	SM2011_c01864|ID:35968142|murD| putative UDP-N-acetylmuramoylalanine--D-glutamate ligase [Sinorhizobium meliloti 2011]	murD	2.08672	0.0957625	0.585079	0.792211	1.37729	1.50705	0.0967459	-0.273488	0.978494	0.241505	-0.282662	1.98068	0.0154619	-0.300363	3.0341	0.00145607	-0.332732	5.23981	0	-0.920333
SMc02565	SM2011_c02565|ID:35966696| Hypothetical protein [Sinorhizobium meliloti 2011]		1.67054	0.160259	0.582906	-1.44688	-0.863974	0.0424312	0.936314	0.02121	1.16559	0.119641	-0.564686	1.04744	0.120804	0.184759	1.02081	0.0510901	0.153408	0.771214	0.0302824	0.151153
SMc01823	SM2011_c01823|ID:35968496| Putative uracil and uridine ABC transporter,ATP-binding component [Sinorhizobium meliloti 2011]		2.78319	0.0495153	0.577507	-1.08659	-0.509082	0.460491	0.504421	0.153913	0.0519135	0.913466	-0.0299785	0.398409	0.575324	-0.0558598	1.82068	0.00888946	-0.240496	4.18036	0	-0.482275
SMc01722	SM2011_c01722|ID:35965833|engB| Putative GTP-binding protein [Sinorhizobium meliloti 2011]	engB	3.17132	0.0378165	0.576559	0.731297	1.30786	1.70629	0.0153651	-0.76195	2.49133	0.0379012	-0.645911	0.888732	0.267353	-0.109438	2.79368	0.00224573	-0.292193	4.64736	0	-0.752272
SMc02435	SM2011_c02435|ID:35968686|hemK1| Putative methyltransferase [Sinorhizobium meliloti 2011]	hemK1	2.24839	0.0821357	0.575084	-1.03397	-0.458887	0.876144	0.145856	-0.402371	0.670253	0.337776	-0.27791	0.436026	0.598729	-0.0487624	1.31404	0.0371576	-0.156396	3.68852	0	-0.508678
SMc04399	SM2011_c04399|ID:35973412| Putative short chain acyl-CoA transferase [Sinorhizobium meliloti 2011]		0.360613	0.578357	0.574332	-1.92301	-1.34868	2.09377	0.00762812	-0.697135	nd	nd	nd	1.3358	0.0600538	-0.233159	1.00204	0.0463709	-0.165025	2.27897	0.000164578	-0.507195
SMc01643	SM2011_c01643|ID:35968241|prbB| PrbB ABC transporter permease,mediates the uptake of proline betaine at both high and low osmolarities [Sinorhizobium meliloti 2011]	prbB	1.28593	0.250974	0.573662	-1.2286	-0.654937	0.283156	0.557893	0.291296	1.41571	0.120778	-0.396048	nd	nd	nd	nd	nd	nd	nd	nd	nd
SMc00650	SM2011_c00650|ID:35968827| putative transmembrane protein [Sinorhizobium meliloti 2011]		2.69415	0.0540841	0.571317	-1.23811	-0.666792	0.634944	0.435158	0.147997	0.416414	0.524248	0.180941	nd	nd	nd	nd	nd	nd	nd	nd	nd
SMc03246	SM2011_c03246|ID:35973093| Phage-related integrase [Sinorhizobium meliloti 2011]		1.78066	0.138341	0.571214	-2.1678	-1.59658	nd	nd	nd	0.329528	0.573313	0.184937	nd	nd	nd	nd	nd	nd	nd	nd	nd
SMb22011	SM2011_b22011|ID:35936427| hypothetical protein [Sinorhizobium meliloti 2011]		2.01476	0.107989	0.571101	-1.65358	-1.08247	0.388737	0.47939	-0.235705	0.908117	0.208229	-0.390154	nd	nd	nd	nd	nd	nd	nd	nd	nd
SMc00976	SM2011_c00976|ID:35966416| Putative enoyl-CoA hydratase [Sinorhizobium meliloti 2011]		1.02816	0.318669	0.570621	-1.80527	-1.23465	1.80755	0.0179739	0.599241	0.369107	0.564999	0.158128	1.75541	0.0202214	0.302678	0.998637	0.0523138	0.153289	1.33657	0.00306899	0.299857
SMa0697	SM2011_a0697|ID:35917585|arcC| ArcC carbamate kinase [Sinorhizobium meliloti 2011]	arcC	2.86455	0.047258	0.570586	1.46857	2.03915	2.93066	0	-0.961167	2.4823	0.0207835	-0.972699	1.72944	0.0059568	-0.550843	4.28693	0.000847555	-0.317417	5.99286	0	-0.89832
SMc01426	SM2011_c01426|ID:35968054| hypothetical protein [Sinorhizobium meliloti 2011]		0.794729	0.383162	0.569758	-1.09168	-0.521922	0.642131	0.308556	-0.249786	0.617703	0.309404	-0.399958	2.09477	0.000627907	-1.67731	3.24033	0	-2.08604	2.45586	0	-1.8772
SMc02121	SM2011_c02121|ID:35967198|aapP| putative general L-amino acid transport ATP-binding ABC transporter [Sinorhizobium meliloti 2011]	aapP	3.32324	0.0351431	0.569131	2.85547	3.4246	1.79619	0.0348962	-0.418763	2.67156	0.0393191	-0.539017	1.2154	0.163107	-0.137101	3.74619	0.0014272	-0.288487	4.58782	0	-0.532716
SMc01622	SM2011_c01622|ID:35968215| Oxidoreductase [Sinorhizobium meliloti 2011]		2.84123	0.048842	0.567379	-1.36786	-0.800476	0.866241	0.256671	-0.214533	0.0223401	0.95804	-0.0121105	0.605635	0.220301	-0.182851	1.84999	0.00727085	-0.257483	3.3794	1.31894e-05	-0.483014
SMc00061	SM2011_c00061|ID:35966572| hypothetical protein [Sinorhizobium meliloti 2011]		1.57732	0.186176	0.565309	-2.13843	-1.57312	0.0327366	0.948196	-0.0151364	0.367818	0.490872	0.312661	nd	nd	nd	nd	nd	nd	nd	nd	nd
SMc03172	SM2011_c03172|ID:35969064|gltX| Glutamyl-tRNA synthetase [Sinorhizobium meliloti 2011]	gltX	0.942751	0.341395	0.564984	2.76313	3.32811	1.04292	0.185824	-0.240321	0.438051	0.429785	-0.346679	1.72048	0.0286594	-0.264348	3.3134	0.000189274	-0.483607	6.24994	0	-1.26906
SMb20141	SM2011_b20141|ID:35934784| Putative glycolic acid ABC transporter,ATP-binding protein [Sinorhizobium meliloti 2011]		1.01786	0.321982	0.563421	-2.91954	-2.35612	0.728343	0.204698	0.364984	0.489225	0.585344	0.10468	1.13265	0.0976455	-0.200615	1.08482	0.0236601	-0.232895	1.44674	0.000641402	-0.54669
SMc01490	SM2011_c01490|ID:35968032| Hypothetical protein [Sinorhizobium meliloti 2011]		0.528982	0.479811	0.559651	-2.15409	-1.59444	1.67309	0.00925761	1.03782	0.419498	0.514458	0.194191	0.237831	0.500282	0.136708	0.219135	0.300146	-0.126663	0.764786	0.00992784	0.330298
SMb20850	SM2011_b20850|ID:35937356|lldD1| Putative L-lactate dehydrogenase (cytochrome) protein [Sinorhizobium meliloti 2011]	lldD1	0.842004	0.369965	0.555921	-0.132607	0.423315	0.820927	0.382352	-0.145152	1.0619	0.19311	-0.33546	0.306996	0.690738	-0.0377417	3.51896	0.00145695	-0.312629	4.92426	0	-0.585374
SMc01289	SM2011_c01289|ID:35967066|secY| Preprotein translocase subunit SecY [Sinorhizobium meliloti 2011]	secY	1.69784	0.16499	0.553621	3.29174	3.84536	0.0915942	0.902967	0.0260146	0.402673	0.525486	-0.1894	0.950918	0.100931	-0.231052	2.50011	0.000851376	-0.480848	4.54058	0	-1.20198
SMc02548	SM2011_c02548|ID:35966713| hypothetical protein [Sinorhizobium meliloti 2011]		0.881394	0.358683	0.552746	-0.73818	-0.185434	1.39618	0.0320364	-0.692189	0.216	0.683921	-0.160164	1.99066	0.00278226	-0.638547	3.09538	0.000235955	-0.485023	4.16979	0	-1.35939
SMc02696	SM2011_c02696|ID:35968380| hypothetical protein [Sinorhizobium meliloti 2011]		0.773643	0.392111	0.550997	-0.828693	-0.277696	0.468777	0.403368	-0.263241	0.315667	0.607017	-0.153224	1.33447	0.0387923	-0.293522	2.47374	0.000684647	-0.529185	7.21071	0	-1.45574
SMc01218	SM2011_c01218|ID:35967332|greA| Transcription elongation factor [Sinorhizobium meliloti 2011]	greA	0.626726	0.441591	0.547637	3.64884	4.19648	2.28133	0.00390909	-0.864809	2.45054	0.0452893	-0.52402	1.49593	0.0159208	-0.402936	3.34891	0.000152125	-0.57555	6.98768	0	-2.1274
SMc00326	SM2011_c00326|ID:35965585|fabI2| Putative enoyl-acyl-carrier-protein reductase NADH [Sinorhizobium meliloti 2011]	fabI2	4.03994	0.0263941	0.547474	2.58739	3.13487	1.52818	0.109253	-0.247984	0.86994	0.34922	-0.188386	1.48312	0.0311843	-0.292872	3.4106	0.000554217	-0.412874	4.59233	0	-0.847001
SMc00555	SM2011_c00555|ID:35966726|cvpA| Putative colicin V production-like protein [Sinorhizobium meliloti 2011]	cvpA	0.719521	0.41155	0.541584	1.31726	1.85885	0.0880503	0.871734	-0.0698341	1.3114	0.0793471	-0.757506	1.96682	0.00266667	-0.68957	3.25574	0.000296943	-0.825989	3.81891	0	-2.09276
SMc01756	SM2011_c01756|ID:35966824|aspS| putative aspartyl-tRNA synthetase [Sinorhizobium meliloti 2011]	aspS	1.10888	0.304865	0.540673	2.34417	2.88485	0.599849	0.40094	-0.181094	0.451911	0.427167	0.332787	1.84486	0.0123531	-0.352478	3.63575	0.000130019	-0.487849	6.21916	0	-1.47373
SMc02773	SM2011_c02773|ID:35965281| Putative D-fucose,pyruvic acid or L-fucose ABC transporter,ATP-binding component [Sinorhizobium meliloti 2011]		2.073	0.110057	0.535018	-1.41908	-0.884059	1.1012	0.0745362	-0.552979	0.550537	0.4614	-0.180838	nd	nd	nd	nd	nd	nd	nd	nd	nd
SMb21236	SM2011_b21236|ID:35936356| Hypothetical protein [Sinorhizobium meliloti 2011]		1.23565	0.272934	0.53006	-2.9258	-2.39574	1.56375	0.0167392	0.929681	1.16235	0.163686	-0.366863	nd	nd	nd	nd	nd	nd	nd	nd	nd
SMc00081	SM2011_c00081|ID:35966477| hypothetical protein [Sinorhizobium meliloti 2011]		1.8231	0.151546	0.528954	0.424756	0.95371	1.43781	0.0204527	-0.972916	1.27812	0.132095	-0.41489	2.39583	0.00775194	-0.337258	2.35961	0.00427656	-0.265542	4.77529	0	-0.562602
SMc00701	SM2011_c00701|ID:35968760|cobT| putative Aerobic cobaltochelatase CobT subunit [Sinorhizobium meliloti 2011]	cobT	4.0003	0.0290699	0.526779	1.14279	1.66956	1.32544	0.0728212	-0.397728	1.01544	0.309392	-0.196025	0.758671	0.291173	-0.109122	2.64636	0.00467151	-0.238453	5.68003	0	-0.781358
SMc00519	SM2011_c00519|ID:35967590| Hypothetical protein [Sinorhizobium meliloti 2011]		1.00528	0.332953	0.523448	-0.457613	0.065834	0.180268	0.783375	-0.0800727	0.287012	0.747919	-0.058213	0.195558	0.837519	-0.01843	2.32867	0.0316621	-0.130389	2.01823	0.00992922	-0.14699
SMc01879	SM2011_c01879|ID:35968124| hypothetical protein [Sinorhizobium meliloti 2011]		0.695121	0.421344	0.522813	-0.465694	0.0571188	0.741376	0.205922	0.348879	0.556022	0.356663	0.343277	1.43969	0.20563	0.109645	0.335701	0.385385	-0.0526209	1.46636	0.00997366	-0.171474
SMc00131	SM2011_c00131|ID:35967763| Transcription regulator AsnC family [Sinorhizobium meliloti 2011]		1.61977	0.192731	0.522686	1.06322	1.58591	2.17754	0.134845	-0.177407	0.867284	0.295062	-0.244446	1.22683	0.148338	-0.145384	1.71049	0.016663	-0.194203	3.95437	0	-0.577471
SMc01946	SM2011_c01946|ID:35968523|livK| Putative leucine-specific binding protein precursor [Sinorhizobium meliloti 2011]	livK	0.713428	0.415565	0.522327	2.80617	3.32849	2.56229	0.00498228	0.570916	1.95972	0.0585969	0.561709	1.18197	0.183547	0.128635	0.00458459	0.987509	-0.00114918	0.238425	0.264354	0.0546739
SMb20284	SM2011_b20284|ID:35935098| Putative ABC transporter,periplasmic spermidine/putrescine-binding protein [Sinorhizobium meliloti 2011]		3.55849	0.0357491	0.521947	1.83202	2.35397	1.4531	0.0545124	-0.42861	0.51875	0.541099	0.12364	1.3851	0.0387746	-0.282281	3.52243	0.000322845	-0.423634	5.98679	0	-1.30393
SMc00576	SM2011_c00576|ID:35966753| hypothetical protein [Sinorhizobium meliloti 2011]		1.88546	0.143755	0.52143	1.02519	1.54662	1.83702	0.0197039	-0.556381	0.572896	0.340254	-0.373755	1.81266	0.0438776	-0.214802	3.24802	0.00161111	-0.290508	5.54343	0	-0.579014
SMc00468	SM2011_c00468|ID:35967666| hypothetical protein [Sinorhizobium meliloti 2011]		1.68994	0.178873	0.521296	-0.635053	-0.113757	1.29545	0.0985	-0.317614	0.494425	0.401365	-0.321804	0.0759954	0.923163	-0.0096095	0.287463	0.493033	-0.0383346	1.55096	0.029637	-0.105819
SMc03991	SM2011_c03991|ID:35968899| putative ABC transporter ATP-binding transmembrane protein [Sinorhizobium meliloti 2011]		1.1658	0.296208	0.520506	1.75948	2.27999	0.103546	0.889117	0.0307926	0.705659	0.246316	-0.496301	nd	nd	nd	nd	nd	nd	nd	nd	nd
SMb20219	SM2011_b20219|ID:35934956| Putative response regulator [Sinorhizobium meliloti 2011]		2.11501	0.111748	0.520421	-0.873231	-0.35281	1.17485	0.108898	-0.328645	1.79102	0.0779727	-0.439739	1.97595	0.0215178	-0.266349	2.43917	0.00268731	-0.299472	5.03767	0	-0.832707
SMc04185	SM2011_c04185|ID:35967924| Putative glycosyltransferase [Sinorhizobium meliloti 2011]		2.04743	0.120601	0.519772	-0.156907	0.362865	0.64922	0.330049	-0.222677	0.895761	0.209839	-0.395243	0.825796	0.118534	-0.237418	1.62657	0.00618221	-0.305339	4.25918	0	-0.650265
SMa2151	SM2011_a2151|ID:35921855| putative DNA-binding protein [Sinorhizobium meliloti 2011]		0.612044	0.451096	0.519362	-3.04583	-2.52647	nd	nd	nd	0.0776516	0.845542	0.127189	nd	nd	nd	nd	nd	nd	nd	nd	nd
SMc03963	SM2011_c03963|ID:35968860|sqdC| Epimerase [Sinorhizobium meliloti 2011]	sqdC	1.48959	0.221572	0.51802	-2.68857	-2.17055	nd	nd	nd	0.14289	0.776028	0.100929	nd	nd	nd	nd	nd	nd	nd	nd	nd
SMc00127	SM2011_c00127|ID:35966504|betC| Choline sulfatase [Sinorhizobium meliloti 2011]	betC	0.950395	0.347989	0.516609	0.893564	1.41017	3.55355	0	-1.4455	1.29671	0.11854	-0.467725	3.84576	0.00139178	-0.371264	3.08853	0.00102916	-0.374929	5.11326	0	-0.61406
SMc01004	SM2011_c01004|ID:35967128|hisI| Putative phosphoribosyl-AMP cyclohydrolase [Sinorhizobium meliloti 2011]	hisI	0.513815	0.490955	0.515222	0.241474	0.756695	1.23002	0.0387566	-0.802386	1.87727	0.0420633	0.9283	2.88292	0.00140331	-0.476625	2.96082	0.00171804	-0.306396	5.22951	0	-1.02721
SMc00913	SM2011_c00913|ID:35966312|groEL1| 60 KD chaperonin A [Sinorhizobium meliloti 2011];SM2011_a0744|ID:35917695|groEL2| groEL2 chaperonin [Sinorhizobium meliloti 2011]	groEL1	5.69483	0.018705	0.510609	6.97045	7.48105	0.180079	0.822341	-0.0534754	0.44341	0.740777	0.0488956	nd	nd	nd	nd	nd	nd	nd	nd	nd
SMc01138	SM2011_c01138|ID:35965763| putative ABC transporter ATP-binding protein [Sinorhizobium meliloti 2011]		2.30957	0.0950222	0.509482	1.1358	1.64529	0.173509	0.812355	-0.0622981	0.148913	0.755276	-0.137211	1.21094	0.161883	-0.137981	3.34225	0.00293544	-0.235507	3.25759	1.33495e-05	-0.510142
SMc02272	SM2011_c02272|ID:35966023|rkpG| Putative acyltransferase [Sinorhizobium meliloti 2011]	rkpG	1.577	0.20807	0.506794	0.172595	0.679389	1.58441	0.0406911	-0.446331	0.374672	0.530772	0.202637	nd	nd	nd	nd	nd	nd	nd	nd	nd
SMc01221	SM2011_c01221|ID:35967329|lpsD| Lipopolysaccharide core biosynthesis glycosyl transferase [Sinorhizobium meliloti 2011]	lpsD	0.832719	0.382719	0.5061	-0.633469	-0.127368	0.230791	0.730155	-0.0918245	0.705464	0.329085	-0.27023	nd	nd	nd	nd	nd	nd	nd	nd	nd
SMb21266	SM2011_b21266|ID:35936425| Putative glycosyl transferase [Sinorhizobium meliloti 2011]		1.4937	0.225258	0.504883	-1.67982	-1.17494	1.52609	0.0671888	-0.348062	0.258663	0.704064	-0.0921237	nd	nd	nd	nd	nd	nd	nd	nd	nd
SMb21463	SM2011_b21463|ID:35937722| Alpha-galactosidase [Sinorhizobium meliloti 2011]		1.34167	0.259362	0.504189	-1.37678	-0.872587	0.229363	0.712633	0.105067	1.71532	0.0581911	-0.744911	nd	nd	nd	nd	nd	nd	nd	nd	nd
SMc02512	SM2011_c02512|ID:35969223| Putative permease transmembrane protein [Sinorhizobium meliloti 2011]		1.27183	0.275889	0.502116	-1.92261	-1.42049	0.281081	0.654155	0.126579	0.149554	0.757676	-0.130786	nd	nd	nd	nd	nd	nd	nd	nd	nd
SMc00378	SM2011_c00378|ID:35965656|xseA| Putative exodeoxyribonuclease 7 large subunit [Sinorhizobium meliloti 2011]	xseA	3.96526	0.0324645	0.497689	0.118076	0.615765	4.71864	0.00755955	-0.32587	1.13151	0.138339	-0.482683	0.114355	0.902217	0.0114668	0.485405	0.337082	-0.0522304	0.99024	0.100935	-0.0657163
SMc00490	SM2011_c00490|ID:35967625| Transcription regulator GntR family [Sinorhizobium meliloti 2011]		1.22241	0.289151	0.496963	-2.18715	-1.69019	0.538042	0.399953	0.210308	0.0507441	0.919616	0.0245068	nd	nd	nd	nd	nd	nd	nd	nd	nd
SMc01344	SM2011_c01344|ID:35966985|accB| putative biotin carboxyl carrier protein of acetyl-CoA carboxylase (bccp) [Sinorhizobium meliloti 2011]	accB	1.79194	0.170799	0.496334	3.47175	3.96809	0.156672	0.787933	0.0978657	0.0244583	0.956922	0.0122888	1.49362	0.042739	-0.251434	2.585	0.00142978	-0.382358	5.3275	0	-1.14998
SMc02384	SM2011_c02384|ID:35966621| Putative glycosyltransferase transmembrane protein [Sinorhizobium meliloti 2011]		1.33379	0.264234	0.494069	0.0686212	0.56269	1.26315	0.0753443	-0.413682	1.46306	0.0772992	-0.622074	nd	nd	nd	nd	nd	nd	nd	nd	nd
SMc04458	SM2011_c04458|ID:35968705|secA| putative preprotein translocase SecA subunit [Sinorhizobium meliloti 2011]	secA	1.21073	0.293405	0.491914	3.65674	4.14865	1.04784	0.173893	-0.252164	0.81322	0.215389	-0.462057	1.37375	0.0574969	-0.233371	3.49497	0.000181818	-0.447927	6.03502	0	-1.18594
SMc01462	SM2011_c01462|ID:35968100| Putative acetyltransferase [Sinorhizobium meliloti 2011]		1.34551	0.263398	0.490638	0.276912	0.76755	1.48324	0.10193	-0.269483	0.203769	0.699791	0.147126	0.244207	0.455687	0.181876	0.413046	0.101098	-0.239047	0.900499	0.00390554	-0.499708
SMc04881	SM2011_c04881|ID:35973424| Hypothetical protein [Sinorhizobium meliloti 2011]		3.07633	0.0536629	0.486147	-2.56227	-2.07612	0.668409	0.393612	-0.166584	0.134019	0.811992	0.0630536	nd	nd	nd	nd	nd	nd	nd	nd	nd
SMc02705	SM2011_c02705|ID:35968390| putative transmembrane protein [Sinorhizobium meliloti 2011]		1.09096	0.321898	0.486009	-0.991879	-0.50587	0.118648	0.881605	0.0320425	1.23234	0.201731	-0.268238	0.354776	0.693286	0.0352374	0.818653	0.463544	-0.0315061	1.30119	0.140037	0.0503156
SMc00673	SM2011_c00673|ID:35968796| Hydrolase [Sinorhizobium meliloti 2011]		1.62969	0.198506	0.482892	-2.46313	-1.98023	2.03436	0.00320792	-1.23297	nd	nd	nd	0.557687	0.299756	-0.131776	1.6712	0.00560426	-0.314017	1.05894	0.0082923	0.240149
SMc03151	SM2011_c03151|ID:35969037| hypothetical protein [Sinorhizobium meliloti 2011]		1.74549	0.18544	0.482558	1.07266	1.55522	0.565993	0.491669	0.131067	0.088239	0.858696	-0.054106	0.729428	0.459756	-0.0640954	2.66089	0.00245793	-0.288223	6.65629	0	-0.875271
SMc02219	SM2011_c02219|ID:35965961| Putative amino acid-binding periplasmic protein precursor [Sinorhizobium meliloti 2011]		4.09099	0.0327051	0.481213	-1.07289	-0.591672	1.90544	0.0209755	-0.503845	0.0393607	0.933619	-0.0202301	nd	nd	nd	nd	nd	nd	nd	nd	nd
SMc03233	SM2011_c03233|ID:35973071| putative transmembrane protein [Sinorhizobium meliloti 2011]		3.34455	0.0472611	0.480153	1.66783	2.14798	1.38688	0.0681364	-0.391786	1.85699	0.0950655	-0.357181	1.84333	0.117311	-0.136497	2.147	0.0141976	-0.182937	3.72016	4.33633e-05	-0.375519
SMc00054	SM2011_c00054|ID:35966562|phaD2| putative Na(+)/H(+)-antiporter [Sinorhizobium meliloti 2011]	phaD2	0.431214	0.538559	0.479434	-2.84493	-2.36549	nd	nd	nd	nd	nd	nd	nd	nd	nd	nd	nd	nd	nd	nd	nd
SMc00771	SM2011_c00771|ID:35966214|potG| putative putrescine transport ATP-binding protein [Sinorhizobium meliloti 2011]	potG	1.38669	0.258256	0.479237	0.515144	0.994381	0.758813	0.290319	0.216655	0.150387	0.791577	-0.069133	0.945378	0.109159	0.219325	0.451719	0.153852	-0.125721	0.924189	0.0184697	0.17568
SMc02089	SM2011_c02089|ID:35967236|lpxB| putative lipid-A-disaccharide synthase [Sinorhizobium meliloti 2011]	lpxB	0.469537	0.517507	0.477954	-1.06308	-0.585123	1.46868	0.132726	0.228317	1.43381	0.146447	-0.317506	0.250943	0.775246	-0.0260321	0.174756	0.747318	-0.015471	0.205046	0.464356	-0.0255023
SMa1076	SM2011_a1076|ID:35918641| Putative transcription regulator [Sinorhizobium meliloti 2011]		0.855566	0.382271	0.476422	-0.195874	0.280548	3.14376	0	-1.34881	3.03638	0.0556642	-0.379697	nd	nd	nd	nd	nd	nd	nd	nd	nd
SMc02160	SM2011_c02160|ID:35965893| putative permease [Sinorhizobium meliloti 2011]		0.724215	0.42023	0.475716	-1.72216	-1.24645	nd	nd	nd	0.0538115	0.887039	0.0891373	nd	nd	nd	nd	nd	nd	nd	nd	nd
SMc01331	SM2011_c01331|ID:35967002|ppnK| putative inorganic polyphosphate/ATP-NAD kinase [Sinorhizobium meliloti 2011]	ppnK	1.73746	0.190302	0.475383	-0.173965	0.301419	0.255355	0.705177	-0.0975898	0.195176	0.726518	0.113839	1.36169	0.164655	-0.128631	2.48765	0.00750851	-0.210665	3.89821	1.42441e-05	-0.467016
SMc02469	SM2011_c02469|ID:35969273| Oxidoreductase [Sinorhizobium meliloti 2011]		0.813058	0.394875	0.471387	-1.07442	-0.603033	0.546691	0.37657	-0.231284	0.027981	0.9471	-0.0190618	nd	nd	nd	nd	nd	nd	nd	nd	nd
SMc03828	SM2011_c03828|ID:35973288| Putative ATP-binding ABC transporter [Sinorhizobium meliloti 2011]		0.678855	0.435158	0.469881	1.38223	1.85211	1.24787	0.0906179	-0.358635	0.856484	0.157853	-0.800618	3.22574	0.00767191	-0.274989	2.99112	0.00473239	-0.222626	3.76222	1.2454e-05	-0.406777
SMc02376	SM2011_c02376|ID:35966608| Putative heat shock protein [Sinorhizobium meliloti 2011]		0.712556	0.424435	0.468249	0.253433	0.721683	1.50692	0.0411402	-0.480879	0.163533	0.728935	-0.175363	0.649812	0.337207	-0.100895	1.74368	0.00975703	-0.238877	4.13322	0	-0.617631
SMc00331	SM2011_c00331|ID:35965591| putative transmembrane protein [Sinorhizobium meliloti 2011]		0.501308	0.504024	0.466522	-2.37824	-1.91172	nd	nd	nd	nd	nd	nd	nd	nd	nd	nd	nd	nd	nd	nd	nd
SMc00710	SM2011_c00710|ID:35968749|hisC1| Putative histidinol-phosphate aminotransferase [Sinorhizobium meliloti 2011]	hisC1	1.01622	0.344562	0.46382	0.174446	0.638266	0.45632	0.484091	0.172158	0.0943995	0.822066	0.112369	1.02301	0.120465	0.188815	2.18637	0.00214112	-0.366902	4.27561	0	-0.961313
SMa1583	SM2011_a1583|ID:35920106|cyaF5| CyaF5 adenylate cyclase [Sinorhizobium meliloti 2011]	cyaF5	3.83386	0.039466	0.462758	-1.99238	-1.52962	0.0600501	0.921943	-0.0231969	0.722842	0.40801	-0.173666	nd	nd	nd	nd	nd	nd	nd	nd	nd
SMc00013	SM2011_c00013|ID:35966457|ctaE| Putative cytochrome C oxidase subunit III transmembrane protein [Sinorhizobium meliloti 2011]	ctaE	0.604205	0.463337	0.460841	0.0308242	0.491665	0.0208364	0.950664	0.0510302	0.279712	0.568972	-0.294424	1.39902	0.0154528	-0.452226	2.60875	0.000120567	-0.710349	3.49243	0	-1.04359
SMc01804	SM2011_c01804|ID:35966883|rplM| putative 50S ribosomal protein L13 [Sinorhizobium meliloti 2011]	rplM	1.13286	0.320532	0.458312	4.18487	4.64318	0.772647	0.43841	-0.125302	0.91695	0.214797	-0.365172	0.710679	0.196539	-0.175129	2.80518	0.000512249	-0.47849	5.86085	0	-1.46075
SMc02603	SM2011_c02603|ID:35966683| putative MFS permease [Sinorhizobium meliloti 2011]		0.904007	0.372723	0.456728	-0.790016	-0.333288	0.750614	0.148678	0.573611	0.579099	0.307383	0.496282	nd	nd	nd	nd	nd	nd	nd	nd	nd
SMb20106	SM2011_b20106|ID:35934704| Putative transcriptional regulator [Sinorhizobium meliloti 2011]		2.26887	0.122819	0.45229	-2.18737	-1.73509	0.802328	0.173001	-0.376192	1.8943	0.081194	-0.39084	nd	nd	nd	nd	nd	nd	nd	nd	nd
SMc04213	SM2011_c04213|ID:35967767|dgkA| Diacylglycerol kinase [Sinorhizobium meliloti 2011]	dgkA	0.739234	0.419958	0.452117	-2.01135	-1.55923	0.214259	0.640578	0.31061	0.332499	0.512781	0.347573	nd	nd	nd	nd	nd	nd	nd	nd	nd
SMb21645	SM2011_b21645|ID:35938410|agpC| ABC-type alpha-galactoside transport system,permease component [Sinorhizobium meliloti 2011]	agpC	0.664416	0.443078	0.450378	-1.43394	-0.983565	0.194932	0.651981	0.407374	2.58472	0.0386519	-0.57697	nd	nd	nd	nd	nd	nd	nd	nd	nd
SMc00691	SM2011_c00691|ID:35968773|xerD| putative integrase/recombinase DNA recombination protein [Sinorhizobium meliloti 2011]	xerD	2.09612	0.145873	0.449491	-1.52823	-1.07874	1.60384	0.0206903	-0.70677	1.05562	0.224386	-0.283646	nd	nd	nd	nd	nd	nd	nd	nd	nd
SMc00402	SM2011_c00402|ID:35965683| putative signal peptide protein [Sinorhizobium meliloti 2011]		1.48	0.251645	0.447317	1.45067	1.89799	0.484331	0.413407	-0.233343	0.0651386	0.889169	0.0398118	0.551335	0.284982	-0.14315	3.3798	0.00021519	-0.65659	6.31257	0	-2.04404
SMc04337	SM2011_c04337|ID:35967888| hypothetical protein [Sinorhizobium meliloti 2011]		2.16603	0.138418	0.44648	2.44967	2.89615	2.23431	0.00188148	-1.03807	2.15813	0.0427478	-0.662145	3.40715	0.000764228	-0.485655	2.9755	0.00113141	-0.37156	3.71019	0	-0.644196
SMc01317	SM2011_c01317|ID:35967029|rpoB| putative DNA-directed RNA polymerase beta chain [Sinorhizobium meliloti 2011]	rpoB	6.99117	0.0190245	0.441928	4.34534	4.78727	1.17928	0.416357	-0.106762	3.36993	0.071966	-0.269586	1.10977	0.104211	-0.19594	3.42241	0.000180451	-0.455428	6.05872	0	-1.24958
SMc00577	SM2011_c00577|ID:35966754|gmk| putative guanylate kinase [Sinorhizobium meliloti 2011]	gmk	1.2488	0.301771	0.441824	-0.220219	0.221605	0.358707	0.483045	0.278522	0.179672	0.75307	-0.0930336	0.263475	0.65665	0.0484689	1.95207	0.0152267	-0.186577	1.41242	0.00217843	-0.328947
SMc01949	SM2011_c01949|ID:35968526|livG| putative high-affinity branched-chain amino acid transport ATP-binding ABC transporter [Sinorhizobium meliloti 2011]	livG	1.77399	0.20178	0.439394	1.34644	1.78584	0.12862	0.864024	0.044013	0.442435	0.501102	-0.192539	0.205309	0.740968	0.0352755	1.44005	0.0432828	-0.138287	3.28816	1.38757e-05	-0.53489
SMc01921	SM2011_c01921|ID:35966924|nuoH| putative NADH dehydrogenase I chain H transmembrane protein [Sinorhizobium meliloti 2011]	nuoH	0.493473	0.511707	0.438347	0.507898	0.946245	1.92942	0.00728139	0.788018	0.716274	0.260906	-0.41257	nd	nd	nd	nd	nd	nd	nd	nd	nd
SMc01291	SM2011_c01291|ID:35967064|rpmD| putative 50S ribosomal protein L30 [Sinorhizobium meliloti 2011]	rpmD	1.69824	0.216582	0.437048	4.51524	4.95229	0.208596	0.725207	-0.112065	1.85258	0.0647657	-0.517859	0.418657	0.528281	0.0653792	2.262	0.00644003	-0.232929	4.46585	0	-0.606623
SMc01327	SM2011_c01327|ID:35967010| Putative tRNA/rRNA methyltransferase [Sinorhizobium meliloti 2011]		1.28312	0.296918	0.436363	1.17642	1.61278	0.968997	0.129022	-0.377307	0.779263	0.254088	-0.368591	1.01516	0.151993	-0.161022	1.3184	0.0137036	-0.258215	5.74677	0	-1.25125
SMc02767	SM2011_c02767|ID:35965288|trpF| putative N-5-phosphoribosylanthranilate isomerase [Sinorhizobium meliloti 2011]	trpF	1.55918	0.241574	0.435866	0.935666	1.37153	1.87648	0.0184038	-0.550152	0.923882	0.204264	-0.390954	1.17872	0.0343349	-0.367437	2.31266	0.00113505	-0.480736	2.46645	1.4431e-05	-0.893341
SMb20750	SM2011_b20750|ID:35938126| Short chain alcohol dehydrogenase/reductase involved in D-fucose,glucose-1-phosphate,leucine and ornithine utilization [Sinorhizobium meliloti 2011]		0.794403	0.407036	0.435158	-2.41113	-1.97598	nd	nd	nd	0.305622	0.530095	0.376905	nd	nd	nd	nd	nd	nd	nd	nd	nd
SMc03804	SM2011_c03804|ID:35973251|ubiH| 2-octaprenyl-6-methoxyphenol hydroxylase [Sinorhizobium meliloti 2011]	ubiH	0.704664	0.433765	0.433686	1.43185	1.86554	1.7263	0.0412188	-0.394363	1.43633	0.0578146	-1.39217	1.20961	0.133788	-0.156169	2.76044	0.00267135	-0.276183	4.70996	0	-0.74515
SMc01285	SM2011_c01285|ID:35967075|rpoA| DNA-directed RNA polymerase,alpha subunit [Sinorhizobium meliloti 2011]	rpoA	2.55424	0.104581	0.432396	4.54288	4.97528	0.124051	0.845706	-0.0639009	1.46577	0.131921	-0.344835	1.1278	0.13079	-0.165925	3.37736	0.00104803	-0.353096	5.97757	0	-1.08291
SMb20612	SM2011_b20612|ID:35938306|dctB| C4-dicarboxylate transport sensor protein [Sinorhizobium meliloti 2011]	dctB	1.33567	0.287739	0.430471	-2.4779	-2.04743	1.04192	0.061719	-0.800933	0.329546	0.609232	-0.139523	nd	nd	nd	nd	nd	nd	nd	nd	nd
SMc01531	SM2011_c01531|ID:35968441|kdgK| Putative 2-dehydro-3-deoxygluconokinase [Sinorhizobium meliloti 2011]	kdgK	2.33668	0.127137	0.430151	0.421179	0.85133	0.210788	0.861167	0.0310939	0.210661	0.743651	-0.0826275	1.168	0.160598	-0.141459	3.2853	0.000382199	-0.441325	4.61208	0	-1.29067
SMb20508	SM2011_b20508|ID:35935635| putative sugar ABC transporter,periplasmic solute-binding protein,putative arabinose transporter [Sinorhizobium meliloti 2011]		1.9081	0.171193	0.429433	-0.842958	-0.413526	1.32619	0.0528977	0.509722	nd	nd	nd	1.94573	0.0139586	0.319596	0.782116	0.0956751	0.121841	1.06161	0.00803516	0.243069
SMc01207	SM2011_c01207|ID:35967353|queA| putative S-adenosylmethionine:tRNA ribosyltransferase-isomerase(queuosine biosynthesis protein QueA) [Sinorhizobium meliloti 2011]	queA	2.68379	0.0958115	0.428694	-0.633857	-0.205163	1.77315	0.00610024	-1.1949	0.205036	0.752995	-0.0765731	nd	nd	nd	nd	nd	nd	nd	nd	nd
SMc01858	SM2011_c01858|ID:35968148|mraW| putative S-adenosyl-L-methionine-dependent methyltransferase [Sinorhizobium meliloti 2011]	mraW	2.23213	0.140569	0.427619	0.502935	0.930554	0.435017	0.47939	-0.190784	1.28749	0.251227	-0.205651	0.53419	0.513468	-0.0610042	0.0776103	0.750618	-0.0239927	2.62099	0.000285469	-0.359143
SMb20069	SM2011_b20069|ID:35934620| putative Na+/aminoacid symporter [Sinorhizobium meliloti 2011]		1.0389	0.348808	0.426777	-0.860602	-0.433825	0.309856	0.524104	0.294782	0.874766	0.177176	0.555605	nd	nd	nd	nd	nd	nd	nd	nd	nd
SMc02549	SM2011_c02549|ID:35966712| hypothetical protein [Sinorhizobium meliloti 2011]		0.469884	0.524751	0.42472	0.464283	0.889003	0.467191	0.395488	-0.2798	0.37306	0.54213	-0.185648	2.08099	0.00267234	-0.620928	3.58455	0.000138211	-0.506029	5.24486	0	-1.44984
SMc01131	SM2011_c01131|ID:35965772| Putative SAM dependent methyltransferase [Sinorhizobium meliloti 2011]		1.20528	0.316654	0.4245	-0.342522	0.0819784	0.370628	0.458058	0.311256	0.533548	0.378285	0.317145	0.606149	0.256644	-0.150748	1.08817	0.0307978	-0.19666	3.54315	0	-0.885041
SMc02849	SM2011_c02849|ID:35965481|gyaR| putative glyoxylate reductase [Sinorhizobium meliloti 2011]	gyaR	1.71156	0.222395	0.420775	0.966584	1.38736	0.582852	0.416329	-0.175878	1.28702	0.0721513	-0.973466	1.50862	0.092392	-0.170245	2.98789	0.00358919	-0.242328	5.71785	0	-0.640501
SMc00716	SM2011_c00716|ID:35968743|ftsX| Cell division protein [Sinorhizobium meliloti 2011]	ftsX	0.514103	0.506337	0.414409	-1.84926	-1.43485	1.19467	0.0462676	0.733115	1.7664	0.0562337	-0.754221	1.49253	0.00861698	-0.601358	2.98267	0.000243728	-0.85887	4.36041	0	-1.57874
SMc00354	SM2011_c00354|ID:35965621| Putative outer membrane protein [Sinorhizobium meliloti 2011]		1.63179	0.240002	0.414035	3.54732	3.96136	2.48013	0.00630588	0.552784	0.523088	0.387797	-0.310809	0.339161	0.583144	0.0589976	1.42251	0.0417007	-0.141796	0.939705	0.0257469	-0.1438
SMb21417	SM2011_b21417|ID:35937618|ddhB| Putative CDP-glucose 4,6-dehydratase [Sinorhizobium meliloti 2011]	ddhB	0.793258	0.413071	0.41347	-0.37589	0.0375802	3.41507	0.000943396	-0.592506	2.51204	0.0194947	-0.967076	0.0147945	0.974852	-0.00450293	0.908012	0.0859499	-0.120342	0.813676	0.00995341	-0.296997
SMc00579	SM2011_c00579|ID:35966757|ksgA| Putative dimethyladenosine transferase [Sinorhizobium meliloti 2011]	ksgA	1.6791	0.233908	0.40977	-0.812971	-0.403202	0.0222405	0.969264	0.005325	0.567277	0.369025	-0.300765	1.6406	0.0472863	-0.222521	1.12305	0.0104709	-0.357257	2.9522	0	-0.867294
SMc01803	SM2011_c01803|ID:35966882|rpsI| putative 30S ribosomal protein S9 [Sinorhizobium meliloti 2011]	rpsI	2.21956	0.153696	0.40842	3.99774	4.40616	0.244331	0.757509	-0.0687596	0.340267	0.611606	-0.131248	0.358524	0.505805	0.0794157	1.92982	0.00435741	-0.30691	5.79218	0	-1.3513
SMa0223	SM2011_a0223|ID:35916494| Transcriptional regulator,TetR family [Sinorhizobium meliloti 2011]		1.12679	0.33599	0.404802	-2.66621	-2.26141	nd	nd	nd	nd	nd	nd	nd	nd	nd	nd	nd	nd	nd	nd	nd
SMc01721	SM2011_c01721|ID:35965836|oxaA| Putative inner-membrane transmembrane protein [Sinorhizobium meliloti 2011]	oxaA	1.39072	0.289026	0.4042	2.62447	3.02867	0.522609	0.422719	0.194664	1.303	0.0999276	-0.583779	1.757	0.0222621	-0.288378	3.66653	0.000144681	-0.509865	5.10793	0	-0.971531
SMc00583	SM2011_c00583|ID:35966763| putative,transmembrane protein [Sinorhizobium meliloti 2011]		0.661287	0.453548	0.403811	-0.879473	-0.475661	0.950171	0.162607	-0.304544	0.365632	0.524205	-0.232275	nd	nd	nd	nd	nd	nd	nd	nd	nd
SMc00045	SM2011_c00045|ID:35966539|cycF| putative Cytochrome c556 [Sinorhizobium meliloti 2011]	cycF	1.1314	0.338115	0.402137	3.26277	3.66491	0.399448	0.444846	-0.286798	1.08791	0.162421	-0.411614	1.7237	0.0525291	-0.205622	0.20457	0.4584	-0.0555868	4.0381	0	-0.470543
SMc02649	SM2011_c02649|ID:35966663|arsC| Arsenate reductase [Sinorhizobium meliloti 2011]	arsC	0.66405	0.453438	0.401857	-1.44877	-1.04691	0.463773	0.387339	0.300317	0.475713	0.432481	0.275103	nd	nd	nd	nd	nd	nd	nd	nd	nd
SMc03800	SM2011_c03800|ID:35973246| Hypothetical protein [Sinorhizobium meliloti 2011]		1.1757	0.329885	0.401743	1.30063	1.70237	0.796491	0.313459	-0.187731	0.5821	0.307603	-0.486369	1.15393	0.19554	-0.124904	2.53094	0.00234461	-0.304135	4.6499	0	-0.895333
SMc02654	SM2011_c02654|ID:35966658|acpS| putative holo-acyl-carrier protein synthase [Sinorhizobium meliloti 2011]	acpS	0.920575	0.384539	0.396928	-0.321002	0.0759256	0.505501	0.395737	-0.238237	0.63501	0.344462	-0.288228	1.95881	0.027581	-0.242615	1.90548	0.0152565	-0.188924	2.01811	0.000267665	-0.505483
SMc03137	SM2011_c03137|ID:35969128| hypothetical protein [Sinorhizobium meliloti 2011]		0.774716	0.420603	0.396792	-3.44158	-3.04479	nd	nd	nd	nd	nd	nd	nd	nd	nd	nd	nd	nd	nd	nd	nd
SMc00058	SM2011_c00058|ID:35966567|mucR| Transcriptional regulator of exopolysaccharide biosynthesis [Sinorhizobium meliloti 2011]	mucR	1.00891	0.365744	0.392295	1.97674	2.36903	0.987292	0.15687	-0.301896	1.20826	0.115456	-0.55968	0.0775331	0.904739	-0.01305	0.517118	0.107792	-0.15612	3.3748	0	-0.703818
SMc01039	SM2011_c01039|ID:35967169| Hypothetical protein [Sinorhizobium meliloti 2011]		1.05656	0.355939	0.392244	-1.9137	-1.52145	0.804084	0.16207	-0.409087	0.467247	0.43999	-0.270664	0.5063	0.530399	0.0589755	2.10399	0.0044658	-0.28002	3.87342	0.000270102	-0.290846
SMb20003	SM2011_b20003|ID:35934451| Pyrroline-5-carboxylate reductase [Sinorhizobium meliloti 2011]		0.648944	0.461223	0.391522	-0.277873	0.11365	1.92271	0.0230451	-0.468802	1.02546	0.152582	-0.51075	1.57559	0.0427214	-0.240439	3.0417	0.00113323	-0.365355	4.64703	0	-0.769271
SMc02500	SM2011_c02500|ID:35969237|atpG| putative ATP synthase gamma chain [Sinorhizobium meliloti 2011]	atpG	1.2906	0.313807	0.390594	4.35952	4.75011	0.0206725	0.966097	0.00737476	0.435445	0.467379	-0.248448	1.81392	0.0181708	-0.304149	3.89439	0.000137374	-0.466264	5.73687	0	-1.21978
SMc02702	SM2011_c02702|ID:35968386| hypothetical protein [Sinorhizobium meliloti 2011]		1.71095	0.241197	0.388346	-1.31978	-0.931439	1.66044	0.0525463	0.368858	0.0484618	0.915015	-0.0323184	1.48529	0.101018	-0.163697	1.15717	0.116942	-0.0885968	2.74716	0.00093287	-0.254605
SMc00741	SM2011_c00741|ID:35968711|acsA3| Putative acetyl-CoA synthetase [Sinorhizobium meliloti 2011]	acsA3	1.2185	0.327876	0.385837	-0.783743	-0.397906	0.783763	0.304249	-0.197949	0.717275	0.271354	-0.38038	nd	nd	nd	nd	nd	nd	nd	nd	nd
SMb20423	SM2011_b20423|ID:35935435| Putative aminotransferase [Sinorhizobium meliloti 2011]		0.474656	0.529824	0.385254	-0.309935	0.0753193	0.863416	0.15744	-0.371271	1.38661	0.112198	0.451391	1.2599	0.227139	-0.107442	2.47883	0.012256	-0.180169	6.54218	0	-0.739963
SMc02361	SM2011_c02361|ID:35966589|cycH| Cytochrome C-type biogenesis transmembrane protein [Sinorhizobium meliloti 2011]	cycH	0.795877	0.420204	0.383258	-0.763816	-0.380558	0.764106	0.274651	0.229	1.43616	0.0656273	-0.941053	1.77891	0.0129299	-0.359773	2.5985	0.000390374	-0.583039	3.70821	0	-1.01977
SMb20481	SM2011_b20481|ID:35935561|asnO| Asparagine synthase [Sinorhizobium meliloti 2011]	asnO	1.53944	0.273474	0.382094	-1.12758	-0.745487	1.53651	0.074149	-0.325798	0.936256	0.26044	-0.265458	1.47544	0.323859	-0.0758255	2.09969	0.0133799	-0.18811	0.703909	0.202661	-0.0440688
SMb20347	SM2011_b20347|ID:35935245| Putative transcriptional regulator [Sinorhizobium meliloti 2011]		1.1109	0.34919	0.380793	0.574967	0.95576	2.52237	0.00159336	-0.84862	1.64128	0.0589598	-0.803941	1.66259	0.0162683	-0.347741	4.5478	0.000275304	-0.534619	5.72256	0	-1.07494
SMc02801	SM2011_c02801|ID:35973450|parB| putative chromosome partitioning protein ParB [Sinorhizobium meliloti 2011]	parB	1.58869	0.265974	0.380639	2.10665	2.48729	1.64646	0.0270975	-0.555816	1.75373	0.0544122	-0.876621	1.01756	0.228181	-0.118173	5.34308	0.000156322	-0.397278	6.68469	0	-1.06988
SMc00966	SM2011_c00966|ID:35966429| Putative acetyl-CoA C-acetyltransferase [Sinorhizobium meliloti 2011]		0.94981	0.383824	0.37953	-0.92815	-0.54862	1.12286	0.0838502	0.455176	0.474201	0.60292	-0.09817	2.15698	0.0231116	0.241857	2.06613	0.0120771	-0.197905	0.87313	0.0270665	0.146589
SMc03129	SM2011_c03129|ID:35969139| hypothetical protein [Sinorhizobium meliloti 2011]		0.740309	0.435816	0.379327	-0.392335	-0.0130076	nd	nd	nd	0.575803	0.380424	-0.268165	nd	nd	nd	nd	nd	nd	nd	nd	nd
SMb20878	SM2011_b20878|ID:35937434| hypothetical protein [Sinorhizobium meliloti 2011]		1.60769	0.264106	0.379115	-1.89376	-1.51464	1.81186	0.0121394	-0.705242	0.0741112	0.881751	-0.041062	nd	nd	nd	nd	nd	nd	nd	nd	nd
SMc02363	SM2011_c02363|ID:35966591|cycK,ccmF| Cytochrome C-type biogenesis transmembrane protein [Sinorhizobium meliloti 2011]	cycK,ccmF	1.22049	0.330634	0.377097	-0.587981	-0.210884	0.237605	0.633466	0.226817	0.0949916	0.855236	-0.0502946	nd	nd	nd	nd	nd	nd	nd	nd	nd
SMb21410	SM2011_b21410|ID:35937604| Putative methyltransferase,S-Adenosyl-L-methionine (SAM)-MTase [Sinorhizobium meliloti 2011]		0.968593	0.383227	0.370979	-1.57107	-1.20009	1.03002	0.0873899	0.524182	1.3204	0.103668	0.53962	1.29338	0.132892	0.150824	0.181492	0.596682	-0.0318749	0.0821006	0.688446	-0.0149522
SMb20886	SM2011_b20886|ID:35937450| hypothetical protein [Sinorhizobium meliloti 2011]		1.95284	0.217509	0.370209	-0.122799	0.24741	0.197109	0.823177	-0.0484406	0.167567	0.791865	0.0586574	0.299169	0.665829	0.0431557	0.687012	0.187517	0.0782971	0.81247	0.0478404	-0.110634
SMb21252	SM2011_b21252|ID:35936399| Putative glycosyltransferase [Sinorhizobium meliloti 2011]		1.57921	0.272699	0.369991	-1.88617	-1.51618	1.03927	0.0686873	-0.697353	0.802961	0.292265	-0.275108	nd	nd	nd	nd	nd	nd	nd	nd	nd
SMc01545	SM2011_c01545|ID:35968286| Hypothetical protein [Sinorhizobium meliloti 2011]		0.960889	0.384244	0.36942	-2.29431	-1.92489	1.80951	0.0314353	-0.446097	0.285586	0.596717	-0.209841	nd	nd	nd	nd	nd	nd	nd	nd	nd
SMc00099	SM2011_c00099|ID:35966521|phnA| putative alkylphosphonate uptake protein [Sinorhizobium meliloti 2011]	phnA	0.667221	0.462174	0.365041	0.550345	0.915387	0.829404	0.1763	-0.344307	0.379645	0.499362	-0.265504	1.54797	0.0311742	-0.281117	2.41033	0.00268329	-0.30162	4.76282	0	-0.99699
SMc00643	SM2011_c00643|ID:35968834|purA| putative adenylosuccinate synthetase IMP--aspartate ligase [Sinorhizobium meliloti 2011]	purA	1.42606	0.304056	0.362103	3.14301	3.50511	1.02502	0.260578	-0.181308	0.372075	0.54546	-0.178973	1.34253	0.0478907	-0.260554	3.3917	0.000435897	-0.424361	5.91172	0	-1.16585
SMc00405	SM2011_c00405|ID:35965689| hypothetical protein [Sinorhizobium meliloti 2011]		1.82123	0.244144	0.357775	0.445056	0.802831	1.74386	0.0351693	-0.426099	0.776349	0.233169	-0.446661	1.38383	0.110279	-0.162564	2.67768	0.00823082	-0.19648	4.50857	0	-0.490151
SMc00225	SM2011_c00225|ID:35966527|tam| putative trans-aconitate methyltransferase [Sinorhizobium meliloti 2011]	tam	2.08377	0.209615	0.357674	-0.78839	-0.430716	1.7821	0.0206192	0.572704	0.0451014	0.920706	-0.0285461	0.0015805	0.998073	0.000236392	0.304805	0.324124	-0.071932	1.42705	0.00471743	-0.23767
SMc01303	SM2011_c01303|ID:35967050|rpsC| putative 30S ribosomal protein S3 [Sinorhizobium meliloti 2011]	rpsC	0.809918	0.423543	0.357476	4.46452	4.82199	0.142256	0.819237	0.0763865	0.155642	0.750093	-0.137925	0.035463	0.937561	-0.0113148	2.32527	0.00241813	-0.322503	6.36996	0	-1.48939
SMb20589	SM2011_b20589|ID:35938260|pcaF| Beta-ketoadipyl-CoA thiolase [Sinorhizobium meliloti 2011]	pcaF	2.2454	0.177686	0.355369	-2.36392	-2.00855	nd	nd	nd	nd	nd	nd	0.70291	0.243345	-0.14105	1.27485	0.0198079	-0.221579	3.73172	0	-0.792339
SMa1210	SM2011_a1210|ID:35919067|fixH| FixH nitrogen fixation protein [Sinorhizobium meliloti 2011]	fixH	0.443347	0.551696	0.353392	1.17594	1.52934	1.18836	0.0614572	0.567562	0.0165828	0.960181	-0.0238869	0.17973	0.703036	-0.049648	4.77321	0	-0.761636	5.45249	0	-1.72508
SMc01430	SM2011_c01430|ID:35968058|ilvH| putative acetolactate synthase isozyme III small subunit [Sinorhizobium meliloti 2011]	ilvH	0.996174	0.38334	0.353184	2.84118	3.19437	0.269146	0.643442	-0.149575	0.914813	0.374221	-0.162027	0.12616	0.848224	0.0199715	2.65362	0.0100317	-0.185724	5.41585	0	-0.685934
SMc02265	SM2011_c02265|ID:35966011|secD2| Putative protein-export membrane protein [Sinorhizobium meliloti 2011]	secD2	0.811863	0.424703	0.352158	2.39967	2.75183	0.0846099	0.921358	0.0173992	0.94089	0.158815	-0.579742	1.59448	0.0187228	-0.343513	2.90252	0.000391946	-0.507639	4.2177	0	-0.903878
SMb20563	SM2011_b20563|ID:35935825| hypothetical protein [Sinorhizobium meliloti 2011]		0.129929	0.833567	0.350209	-0.666136	-0.315927	0.321838	0.442805	-0.789898	nd	nd	nd	0.658587	0.422753	0.0749769	0.812507	0.174647	0.0772327	0.53573	0.224106	0.043584
SMc00366	SM2011_c00366|ID:35965644|pheT| putative phenylalanyl-tRNA synthetase beta chain [Sinorhizobium meliloti 2011]	pheT	1.50458	0.299111	0.348681	2.68395	3.03263	1.73519	0.0259774	-0.518743	2.43128	0.039	-0.656409	1.46645	0.0468497	-0.243891	3.3004	0.00104712	-0.358988	6.07246	0	-1.08917
SMc01293	SM2011_c01293|ID:35967062|rplR| putative 50S ribosomal protein L18 [Sinorhizobium meliloti 2011]	rplR	0.640717	0.475222	0.34513	5.39253	5.73766	0.989598	0.153514	0.308006	0.678514	0.252216	-0.528971	0.544564	0.367492	-0.101009	3.09575	0.000522134	-0.437063	5.52616	0	-1.30545
SMb21202	SM2011_b21202|ID:35936655| putative dioxygenase [Sinorhizobium meliloti 2011]		0.670231	0.466077	0.344589	-1.69544	-1.35085	1.22065	0.045088	-0.707343	0.309636	0.545543	-0.274121	0.264261	0.629045	0.056096	1.14594	0.0277582	0.200563	1.98449	0.000364394	-0.451265
SMa0508	SM2011_a0508|ID:35917067| ABC transporter,ATP-binding protein [Sinorhizobium meliloti 2011]		0.229449	0.73356	0.344025	-2.53846	-2.19443	nd	nd	nd	nd	nd	nd	nd	nd	nd	nd	nd	nd	nd	nd	nd
SMc04012	SM2011_c04012|ID:35968923|pepF| Putative oligoendopeptidase F [Sinorhizobium meliloti 2011]	pepF	0.272871	0.688957	0.341631	2.57492	2.91655	0.314298	0.701365	-0.0804917	0.179422	0.776037	-0.0673792	1.38271	0.0731111	-0.20518	3.05709	0.00262967	-0.260857	5.25674	0	-0.795325
SMc00236	SM2011_c00236|ID:35967470|trpC| putative indole-3-glycerol phosphate synthase (IGPS) tryptophan biosynthesis lyase decarboxylase [Sinorhizobium meliloti 2011]	trpC	0.660994	0.470298	0.33975	0.675519	1.01527	0.260629	0.654854	0.141541	0.360138	0.483301	0.364252	1.63051	0.0343617	-0.257023	3.90911	0.000615721	-0.356715	5.3092	0	-0.774583
SMb20935	SM2011_b20935|ID:35937129|exsI| Putative transcriptional regulator [Sinorhizobium meliloti 2011]	exsI	0.352581	0.617856	0.337712	-1.16913	-0.831421	2.67255	0	1.82065	0.11122	0.796709	-0.130647	0.701715	0.19447	0.179395	2.01254	0.00146014	-0.507609	6.23583	0	-2.44391
SMc04166	SM2011_c04166|ID:35967903| hypothetical protein [Sinorhizobium meliloti 2011]		0.818628	0.42859	0.336269	-0.671762	-0.335492	0.881181	0.206662	-0.264122	0.710696	0.256962	-0.44196	2.18025	0.0969227	-0.139816	0.141923	0.720299	-0.0195093	2.04255	0.00594049	-0.173289
SMb20825	SM2011_b20825|ID:35935891| Putative acetyltransferase,cysElacA/lpxA/nodL family protein [Sinorhizobium meliloti 2011]		0.950475	0.401421	0.332025	-0.857698	-0.525673	1.40236	0.0588577	0.43427	0.410994	0.512229	0.203456	nd	nd	nd	nd	nd	nd	nd	nd	nd
SMc00731	SM2011_c00731|ID:35968723| Putative adenosylcobalamin biosynthesis protein [Sinorhizobium meliloti 2011]		0.540362	0.513988	0.331077	1.16991	1.50099	0.456712	0.657563	-0.0765511	0.422328	0.428059	0.404839	1.4245	0.104111	-0.165313	2.82283	0.0034598	-0.250726	4.5436	0	-0.767448
SMc00565	SM2011_c00565|ID:35966741|rplI| putative 50S ribosomal protein L9 [Sinorhizobium meliloti 2011]	rplI	3.12472	0.13028	0.330914	4.8487	5.17961	0.069817	0.90052	-0.0411679	1.03371	0.428733	-0.124913	0.721591	0.205136	-0.165661	3.18618	0.000497462	-0.447321	5.38247	0	-1.59134
SMc02905	SM2011_c02905|ID:35965560|dnaX| Putative DNA polymerase III subunit TAU protein [Sinorhizobium meliloti 2011]	dnaX	0.446041	0.556942	0.329331	1.07035	1.39968	1.29236	0.106818	-0.297823	0.728211	0.208329	-0.699072	1.04625	0.185332	-0.136645	3.0961	0.00142331	-0.324326	4.67706	0	-0.784996
SMc02420	SM2011_c02420|ID:35968662| Cytosine deaminase and related metal-dependent hydrolase family protein [Sinorhizobium meliloti 2011]		0.387969	0.593888	0.329151	-1.90548	-1.57633	nd	nd	nd	nd	nd	nd	nd	nd	nd	nd	nd	nd	nd	nd	nd
SMc02077	SM2011_c02077|ID:35967255|xthA2| Putative exodeoxyribonuclease III [Sinorhizobium meliloti 2011]	xthA2	0.576942	0.502567	0.325227	0.818071	1.1433	1.11329	0.0915947	-0.425795	1.34783	0.362374	-0.134422	2.39342	0.0336847	-0.201504	0.703789	0.101349	-0.125045	6.15166	0	-0.613957
SMc02694	SM2011_c02694|ID:35968378|clpS2| Putative ATP-dependent Clp protease adapter protein clpS2 [Sinorhizobium meliloti 2011]	clpS2	0.387839	0.595312	0.32357	-1.89614	-1.57257	0.19552	0.717984	0.136788	0.000955465	0.988137	0.000521898	nd	nd	nd	nd	nd	nd	nd	nd	nd
SMc04094	SM2011_c04094|ID:35973442| hypothetical protein [Sinorhizobium meliloti 2011]		0.255654	0.709313	0.322005	3.70609	4.02809	0.174113	0.798991	0.070817	0.610634	0.241675	-0.9844	0.98462	0.152285	-0.164373	2.56832	0.0014645	-0.401304	5.42842	0	-1.34342
SMc02082	SM2011_c02082|ID:35967248|tolC| Putative outer membrane secretion protein [Sinorhizobium meliloti 2011]	tolC	0.412641	0.580336	0.320737	1.44334	1.76408	2.32223	0.000869565	1.10709	0.389834	0.481287	0.293226	1.67817	0.0165511	0.342288	1.60447	0.006427	0.30429	3.9077	0	0.689531
SMc00511	SM2011_c00511|ID:35967600|rpe| putative D-ribulose-5-phosphate 3-epimerase [Sinorhizobium meliloti 2011]	rpe	0.395827	0.591718	0.3168	0.79069	1.10749	0.95147	0.106188	-0.488105	1.02214	0.155385	0.497837	1.55971	0.0701292	-0.192602	3.0534	0.000954907	-0.383703	5.80639	0	-1.03833
SMc01948	SM2011_c01948|ID:35968525|livF| putative high-affinity branched-chain amino acid transport ATP-binding ABC transporter [Sinorhizobium meliloti 2011]	livF	0.695433	0.468203	0.315488	1.67816	1.99365	0.00546324	0.9837	0.00125599	0.486355	0.428793	-0.273065	0.0105669	0.985748	0.00210738	2.18027	0.0043857	-0.277012	3.91362	0	-0.693538
SMc02440	SM2011_c02440|ID:35968692|ubiG| Putative 3-demethylubiquinone-9 3-methyltransferase [Sinorhizobium meliloti 2011]	ubiG	1.5519	0.314202	0.313316	1.16644	1.47975	0.668957	0.375537	-0.180205	3.4774	0.0128276	-0.730265	2.03314	0.0265358	-0.240033	3.58162	0.000678314	-0.367143	6.97655	0	-0.948422
SMc01981	SM2011_c01981|ID:35968563| Putative cytochrome C transmembrane protein [Sinorhizobium meliloti 2011]		0.626897	0.487855	0.313091	0.384814	0.697905	1.50244	0.0185525	0.918546	0.303206	0.562271	0.244592	1.10382	0.0482194	0.323613	1.62436	0.0024457	0.483288	3.66571	0	0.851067
SMc00323	SM2011_c00323|ID:35965580|rpsO| putative 30S ribosomal protein S15 [Sinorhizobium meliloti 2011]	rpsO	0.447305	0.561446	0.311569	4.42327	4.73484	0.109729	0.839652	0.0947504	0.778029	0.200684	0.615678	0.550164	0.374008	-0.0979983	2.61255	0.00105452	-0.422273	5.39022	0	-1.47924
SMb20017	SM2011_b20017|ID:35934490| Putative sugar ABC transporter,ATP-binding protein [Sinorhizobium meliloti 2011]		1.39505	0.335979	0.310817	-1.08135	-0.770535	0.111341	0.855332	0.062595	1.76983	0.0664904	-0.533491	0.48016	0.25007	-0.20948	0.249839	0.321594	-0.0890546	0.176505	0.265343	0.0750481
SMc01102	SM2011_c01102|ID:35965805| putative transmembrane protein [Sinorhizobium meliloti 2011]		0.897632	0.420577	0.310311	-2.02641	-1.7161	0.0581326	0.902913	-0.061552	0.669103	0.308651	-0.337774	nd	nd	nd	nd	nd	nd	nd	nd	nd
SMa0247	SM2011_a0247|ID:35916529| hypothetical protein [Sinorhizobium meliloti 2011]		0.598481	0.499567	0.310094	1.38595	1.69605	1.87748	0.0171062	-0.587974	0.0513736	0.894457	0.061043	2.34671	0.0100589	-0.310026	3.45786	0.00107107	-0.337138	4.67357	0	-0.614084
SMc01110	SM2011_c01110|ID:35965795|phrR| Transcription regulator [Sinorhizobium meliloti 2011]	phrR	1.49875	0.322428	0.309863	3.1452	3.45506	3.39025	0	-0.700453	0.930075	0.19506	-0.412699	0.391319	0.65106	-0.0411139	2.9522	0.00472669	-0.223859	4.56561	0	-0.500737
SMc03877	SM2011_c03877|ID:35973357| Putative ATP-dependent RNA helicase [Sinorhizobium meliloti 2011]		1.48199	0.325313	0.308843	3.47913	3.78797	2.81655	0	-0.978048	3.26525	0.010383	-0.924846	1.3924	0.0390943	-0.279952	2.98394	0.000547619	-0.466306	6.01678	0	-1.35212
SMc00977	SM2011_c00977|ID:35966415| Putative acyl-CoA dehydrogenase [Sinorhizobium meliloti 2011]		0.71228	0.466007	0.308094	-0.65087	-0.342776	1.43385	0.0319948	0.648021	0.0819463	0.845805	0.0934036	2.60839	0.0570289	0.161849	0.353618	0.486502	0.0360324	2.77121	0.000538356	0.287631
SMc00723	SM2011_c00723|ID:35968732|lysA| putative diaminopimelate DAP decarboxylase [Sinorhizobium meliloti 2011]	lysA	1.51733	0.321899	0.308013	1.961	2.26902	1.00102	0.120138	-0.379703	1.12554	0.103489	-0.809617	2.05309	0.0127759	-0.313665	3.55277	0.000194805	-0.45715	5.34051	0	-1.06691
SMc01455	SM2011_c01455|ID:35968091|dld| Putative D-lactate dehydrogenase (cytochrome) protein [Sinorhizobium meliloti 2011]	dld	0.363624	0.618215	0.305594	0.96335	1.26894	0.327036	0.633068	-0.119574	0.228581	0.664256	0.169863	1.76955	0.0396123	-0.227309	2.57208	0.0027159	-0.285018	4.7005	0	-0.646524
SMc00411	SM2011_c00411|ID:35965696| hypothetical protein [Sinorhizobium meliloti 2011]		0.644895	0.485871	0.303566	1.83273	2.1363	1.01434	0.0976525	-0.472054	0.21613	0.693835	-0.138479	2.22513	0.00619071	-0.384259	3.27584	0.00012616	-0.534728	5.69933	0	-1.04444
SMc04303	SM2011_c04303|ID:35967857|cobN| putative Aerobic cobaltochelatase CobN subunit [Sinorhizobium meliloti 2011]	cobN	0.424539	0.578655	0.303488	-0.000547409	0.30294	0.435185	0.487696	0.180672	0.391225	0.5439	-0.166682	0.890615	0.47186	0.0582433	1.90216	0.101613	-0.0827246	4.34914	1.40172e-05	-0.421356
SMc03851	SM2011_c03851|ID:35973320|ccmG| Putative thiol:disulfide interchange protein (cytochrome C biogenesis protein) [Sinorhizobium meliloti 2011]	ccmG	1.33295	0.348364	0.302926	-1.33179	-1.02887	0.0419684	0.92905	0.0327956	0.729668	0.232264	-0.530893	nd	nd	nd	nd	nd	nd	nd	nd	nd
SMc00961	SM2011_c00961|ID:35966434| hypothetical protein [Sinorhizobium meliloti 2011]		0.24767	0.721074	0.301491	0.337821	0.639311	2.00919	0.0102266	-0.644061	1.40652	0.0849668	-0.603398	0.273231	0.611076	-0.0602884	1.52856	0.0172807	-0.205207	2.72192	1.24752e-05	-0.566195
SMc00051	SM2011_c00051|ID:35966559|phaA2| putative Na(+)/H(+)-antiporter [Sinorhizobium meliloti 2011]	phaA2	0.509768	0.535756	0.300938	-2.46995	-2.16901	1.35552	0.0270222	0.872571	0.174524	0.754229	-0.0957348	nd	nd	nd	nd	nd	nd	nd	nd	nd
SMc02866	SM2011_c02866|ID:35965505| Putative transcriptional regulator [Sinorhizobium meliloti 2011]		1.0219	0.401452	0.300175	-1.76191	-1.46173	nd	nd	nd	0.726546	0.260346	-0.401691	nd	nd	nd	nd	nd	nd	nd	nd	nd
SMc01702	SM2011_c01702|ID:35965864| Putative oxidoreductase [Sinorhizobium meliloti 2011]		1.04332	0.398828	0.297666	2.36644	2.66411	1.09294	0.0956237	-0.420485	0.308561	0.568699	-0.218586	1.98856	0.03197	-0.229018	2.62132	0.00324339	-0.264637	4.93338	0	-0.715393
SMb21155	SM2011_b21155|ID:35936541| hypothetical protein [Sinorhizobium meliloti 2011]		1.69137	0.306589	0.295332	-2.91955	-2.62422	nd	nd	nd	0.408308	0.468943	-0.291628	nd	nd	nd	nd	nd	nd	nd	nd	nd
SMb21516	SM2011_b21516|ID:35937870| hypothetical protein [Sinorhizobium meliloti 2011]		0.63066	0.494054	0.292897	-1.85556	-1.56266	0.44896	0.39967	-0.297793	0.0999949	0.827687	0.0778472	nd	nd	nd	nd	nd	nd	nd	nd	nd
SMc00515	SM2011_c00515|ID:35967595| hypothetical protein [Sinorhizobium meliloti 2011]		2.34744	0.239599	0.292728	-0.594117	-0.301389	1.41492	0.083945	-0.323994	0.668222	0.482154	-0.133779	0.980952	0.160352	-0.158243	0.917299	0.040547	-0.192715	4.6384	0	-0.738298
SMc00132	SM2011_c00132|ID:35967762| hypothetical protein [Sinorhizobium meliloti 2011]		0.861127	0.435566	0.291169	-2.75536	-2.4642	nd	nd	nd	nd	nd	nd	nd	nd	nd	nd	nd	nd	nd	nd	nd
SMc01158	SM2011_c01158|ID:35965732| hypothetical protein [Sinorhizobium meliloti 2011]		1.15648	0.384217	0.288452	-0.901793	-0.61334	0.812132	0.199201	0.308894	0.429096	0.530307	-0.164704	0.0745435	0.89767	-0.0149508	2.58969	0.0027787	-0.28188	3.98057	0	-0.592201
SMc03894	SM2011_c03894|ID:35973375| Putative amino-acid ABC transporter ATP-binding protein [Sinorhizobium meliloti 2011]		1.07587	0.398663	0.287383	-1.0685	-0.781119	0.838786	0.138084	-0.471457	1.09451	0.135183	-0.533086	nd	nd	nd	nd	nd	nd	nd	nd	nd
SMc01502	SM2011_c01502|ID:35968476| Hydrolase phosphatase [Sinorhizobium meliloti 2011]		1.00369	0.411653	0.287188	-0.523737	-0.23655	0.794288	0.153564	-0.456554	1.34806	0.118323	-0.438421	nd	nd	nd	nd	nd	nd	nd	nd	nd
SMc04016	SM2011_c04016|ID:35968928|hss| putative homospermidine synthase [Sinorhizobium meliloti 2011]	hss	1.37046	0.354301	0.285189	3.47416	3.75934	2.04982	0.0194921	-0.475785	0.571756	0.351404	-0.337703	2.85571	0.00616069	-0.312346	3.16095	0.00180415	-0.285996	6.47487	0	-0.865816
SMc01026	SM2011_c01026|ID:35967153| Hypothetical protein [Sinorhizobium meliloti 2011]		2.00115	0.284691	0.283817	1.0812	1.36502	1.64804	0.0412676	-0.418595	0.485768	0.491532	-0.177007	1.54958	0.132529	-0.137788	2.99307	0.00107374	-0.375977	6.3937	0	-0.764643
SMc00362	SM2011_c00362|ID:35965636|infC| putative translation initiation factor IF-3 protein [Sinorhizobium meliloti 2011]	infC	0.42039	0.588224	0.282428	3.5229	3.80532	2.13497	0.0126473	-0.525808	0.821789	0.178086	-0.661058	1.16968	0.10322	-0.189401	3.47999	0.000513393	-0.391924	6.41498	0	-1.10128
SMc01906	SM2011_c01906|ID:35966904|hupB| DNA-binding protein HU [Sinorhizobium meliloti 2011]	hupB	1.37214	0.357249	0.280398	6.80092	7.08132	0.567188	0.37091	0.227103	0.333426	0.691623	0.0790098	1.62825	0.0490053	-0.220012	4.00455	0.000129278	-0.446553	5.43085	0	-0.978193
SMb20749	SM2011_b20749|ID:35938124|uxuB| putative mannitol dehydrogenase [Sinorhizobium meliloti 2011]	uxuB	0.673343	0.486384	0.279704	-0.455828	-0.176124	0.552414	0.35428	0.253085	0.753329	0.309746	-0.27327	0.343436	0.58287	0.0586745	0.0708819	0.794838	0.017763	1.08446	0.0133683	-0.183381
SMc00176	SM2011_c00176|ID:35967703| hypothetical protein [Sinorhizobium meliloti 2011]		0.498819	0.546707	0.279199	1.8129	2.0921	3.76173	0.00726566	-0.356132	0.674982	0.265587	-0.460936	2.1951	0.0117751	-0.31035	2.06411	0.00736734	-0.2372	3.25789	2.98587e-05	-0.422988
SMa1835	SM2011_a1835|ID:35920961| hypothetical protein [Sinorhizobium meliloti 2011]		0.392396	0.606866	0.278412	-2.83153	-2.55312	nd	nd	nd	1.26649	0.0912113	0.695777	nd	nd	nd	nd	nd	nd	nd	nd	nd
SMc00942	SM2011_c00942|ID:35967430| hypothetical protein [Sinorhizobium meliloti 2011]		0.822009	0.449009	0.278409	-1.37106	-1.09265	nd	nd	nd	nd	nd	nd	0.966289	0.403855	0.0685748	0.145758	0.656059	0.027161	0.280424	0.360778	-0.0327929
SMc04209	SM2011_c04209|ID:35967960| Hypothetical protein [Sinorhizobium meliloti 2011]		0.56403	0.522592	0.277718	-1.77675	-1.49903	0.988683	0.116572	-0.402199	0.914966	0.215926	-0.363569	nd	nd	nd	nd	nd	nd	nd	nd	nd
SMb20899	SM2011_b20899|ID:35937490|idhA| Inositol 2-dehydrogenase [Sinorhizobium meliloti 2011]	idhA	0.933264	0.428486	0.277688	1.26571	1.5434	2.6814	0.00196139	-0.731331	0.418688	0.531661	-0.166697	2.79042	0.00542857	-0.332683	0.188367	0.62376	0.0276175	2.09439	0.00140283	-0.278652
SMc02600	SM2011_c02600|ID:35965365| putative transmembrane protein [Sinorhizobium meliloti 2011]		1.02097	0.413499	0.277025	-0.714972	-0.437946	0.614408	0.338002	-0.229388	1.25925	0.127285	-0.449907	nd	nd	nd	nd	nd	nd	nd	nd	nd
SMc02495	SM2011_c02495|ID:35969244|tal| Putative transaldolase [Sinorhizobium meliloti 2011]	tal	1.24991	0.378344	0.276135	4.57769	4.85382	0.361047	0.561019	-0.16082	0.722246	0.246235	-0.466638	1.72249	0.0343225	-0.246109	4.54144	0.000113903	-0.385459	6.1788	0	-0.992417
SMc03805	SM2011_c03805|ID:35973252|tesB| putative acyl-CoA thioesterase II [Sinorhizobium meliloti 2011]	tesB	0.40059	0.602344	0.27461	-0.857843	-0.583233	0.626741	0.262198	-0.339243	0.0665267	0.892757	0.0336807	0.338048	0.440105	0.113958	0.766322	0.0598978	-0.173239	1.91702	0.000364699	-0.473193
SMc02641	SM2011_c02641|ID:35966671|rkpK| UDP-glucose 6-dehydrogenase [Sinorhizobium meliloti 2011]	rkpK	0.929616	0.433471	0.270084	3.78214	4.05222	1.53883	0.0606099	-0.371071	0.70222	0.275429	-0.388112	2.07005	0.0304847	-0.226273	3.56467	0.00105366	-0.327738	5.38773	0	-0.835742
SMc02437	SM2011_c02437|ID:35968688|ptsP| putative phosphoenolpyruvate phosphotransferase PtsP (enzyme I-NTR) [Sinorhizobium meliloti 2011]	ptsP	0.785781	0.463945	0.269729	1.75048	2.02021	2.9037	0.000519774	-0.814088	1.8415	0.0706457	-0.472827	1.91051	0.0124437	-0.338636	3.12311	0.000695469	-0.41487	5.00831	0	-0.959059
SMc04042	SM2011_c04042|ID:35968960| Inositol-1-monophosphatase family protein [Sinorhizobium meliloti 2011]		0.714434	0.48071	0.269032	0.871835	1.14087	1.65875	0.0303607	-0.506115	0.706795	0.251551	-0.473365	1.68766	0.0479421	-0.216312	1.34969	0.0350131	-0.159053	4.2911	0	-0.603121
SMc03802	SM2011_c03802|ID:35973248| Putative peptidase [Sinorhizobium meliloti 2011]		1.00121	0.422126	0.266433	-0.602421	-0.335988	1.02955	0.220883	-0.209931	0.419453	0.621839	0.0959003	1.10209	0.123253	-0.175293	2.19448	0.00644231	-0.237397	3.33686	1.29412e-05	-0.474213
SMc02525	SM2011_c02525|ID:35969208|fdsB| Putative NAD-dependent formate dehydrogenase beta subunit [Sinorhizobium meliloti 2011]	fdsB	1.42511	0.36157	0.264328	-0.347491	-0.0831637	1.69333	0.0747097	-0.293902	0.251734	0.681593	-0.119401	2.19178	0.117291	-0.127919	2.08684	0.0166452	-0.174761	5.18503	0	-0.435807
SMc00117	SM2011_c00117|ID:35966558|msrB1| putative peptide methionine sulfoxide reductase [Sinorhizobium meliloti 2011]	msrB1	0.227583	0.747011	0.2628	0.713409	0.976209	1.11787	0.184891	-0.225673	0.379853	0.487142	0.293238	1.06064	0.0802361	-0.242959	2.73662	0.000679712	-0.466607	4.81076	0	-1.40982
SMc01294	SM2011_c01294|ID:35967061|rplF| putative 50S ribosomal protein L6 [Sinorhizobium meliloti 2011]	rplF	0.822601	0.460157	0.261544	4.97774	5.23928	1.23734	0.075417	-0.427982	1.35576	0.126334	-0.403236	0.771946	0.189756	-0.167379	2.77843	0.000702863	-0.446658	6.11251	0	-1.47595
SMc02640	SM2011_c02640|ID:35966672|lpsL| UDP-glucuronate 5-epimerase [Sinorhizobium meliloti 2011]	lpsL	0.524385	0.544083	0.261264	1.6279	1.88916	0.655521	0.39163	-0.17131	1.37789	0.0657158	-1.06367	1.53192	0.210091	-0.105341	1.60974	0.0163136	-0.203837	4.59511	0	-0.473748
SMa0062	SM2011_a0062|ID:35916060| Transcriptional regulator,GntR family [Sinorhizobium meliloti 2011]		0.521046	0.54636	0.261074	-3.02013	-2.75905	nd	nd	nd	nd	nd	nd	nd	nd	nd	nd	nd	nd	nd	nd	nd
SMc01277	SM2011_c01277|ID:35967085| Putative ATP synthase complex assembly protein [Sinorhizobium meliloti 2011]		1.39012	0.368574	0.2608	0.233451	0.494252	1.63914	0.0411715	0.419916	0.27549	0.661247	-0.122197	0.00682229	0.989638	-0.00163861	2.24625	0.00113779	-0.499667	4.33451	0	-0.758701
SMc02390	SM2011_c02390|ID:35966628|gst7| Putative glutathione S-transferase [Sinorhizobium meliloti 2011]	gst7	0.508829	0.549981	0.260263	2.3669	2.62716	0.486005	0.416562	-0.228126	0.289694	0.573678	0.248771	1.32782	0.0541887	-0.247628	2.64224	0.000526919	-0.52206	6.37002	0	-1.86239
SMb20993	SM2011_b20993|ID:35937300| Acyl-CoA dehydrogenase [Sinorhizobium meliloti 2011]		0.414252	0.599478	0.260116	-1.6033	-1.34318	0.444892	0.454933	-0.212882	0.775663	0.219704	0.502915	1.70906	0.0312	-0.257661	2.03714	0.00441588	0.288438	1.68329	0.0040226	-0.224152
SMc04037	SM2011_c04037|ID:35968955| Putative amino acid or peptide ABC transporter,periplasmic solute-binding component [Sinorhizobium meliloti 2011]		0.242764	0.733834	0.258913	-0.741189	-0.482276	0.768512	0.247763	-0.257342	0.0806304	0.869652	-0.0461419	0.579585	0.432881	-0.0768859	0.149751	0.699162	0.0214183	3.10279	0.000185443	-0.3567
SMa1500	SM2011_a1500|ID:35919887| oxidoreductase [Sinorhizobium meliloti 2011]		0.522158	0.547336	0.25351	-0.0444012	0.209108	3.01903	0	-0.883314	1.53914	0.0707472	-0.641209	nd	nd	nd	nd	nd	nd	nd	nd	nd
SMb21347	SM2011_b21347|ID:35936791| Putative pectin degradation protein [Sinorhizobium meliloti 2011]		0.175424	0.795473	0.25343	-1.97515	-1.72172	nd	nd	nd	nd	nd	nd	0.0952277	0.881208	-0.0161076	0.744499	0.162657	0.0847812	0.15021	0.471858	0.0291805
SMc00607	SM2011_c00607|ID:35966799| putative signal peptide protein [Sinorhizobium meliloti 2011]		0.335018	0.659447	0.252489	0.95313	1.20562	2.55339	0.00156098	0.818295	0.0317355	0.933403	-0.0372493	1.76546	0.0154703	0.33377	1.15652	0.00943635	0.371656	2.13945	0.000591197	0.337615
SMc00048	SM2011_c00048|ID:35966553| hypothetical protein [Sinorhizobium meliloti 2011]		1.30705	0.386488	0.251473	2.60005	2.85152	0.0694536	0.895748	-0.0478347	0.252279	0.723292	0.0808294	0.154202	0.767817	0.0356619	0.789323	0.124249	-0.100491	0.0290318	0.860387	0.00740349
SMc01861	SM2011_c01861|ID:35968145|murE| putative udp-N-acetylmuramoylalanyl -D-glutamate--2,6-diaminopimelate ligase [Sinorhizobium meliloti 2011]	murE	1.16527	0.407339	0.251206	1.56305	1.81426	2.98005	0.0751992	-0.202284	1.27996	0.138488	-0.394633	2.29112	0.0512486	-0.177393	2.88751	0.00681388	-0.201956	5.83776	0	-0.590611
SMc00944	SM2011_c00944|ID:35967435| Hypothetical protein [Sinorhizobium meliloti 2011]		0.656624	0.505257	0.249827	1.5196	1.76942	3.19839	0.00182079	-0.547584	1.83624	0.0667379	-0.504865	0.273025	0.486949	-0.118004	0.497971	0.111478	0.15827	0.104423	0.395435	-0.0705232
SMb20634	SM2011_b20634|ID:35938366| Putative sugar uptake ABC transporter periplasmic solute-binding protein precursor [Sinorhizobium meliloti 2011]		0.228571	0.748131	0.248071	-1.78494	-1.53687	2.49691	0	1.79562	0.882022	0.202613	0.43313	2.86371	0.00241228	0.420988	0.120221	0.756103	0.0169861	1.78247	0.000900643	0.365197
SMc04083	SM2011_c04083|ID:35973429|cynT| Putative carbonic anhydrase [Sinorhizobium meliloti 2011]	cynT	1.13792	0.412694	0.248018	2.12407	2.37209	0.781788	0.17232	-0.399803	1.97774	0.13643	-0.254119	2.17057	0.00620275	-0.399768	3.62821	0.000122083	-0.47469	6.68875	0	-1.47347
SMb20333	SM2011_b20333|ID:35935205|betT| Choline-glycine betaine transporter induced by an osmotic shock [Sinorhizobium meliloti 2011]	betT	0.394955	0.617963	0.246037	-2.57481	-2.32877	0.23814	0.63067	0.232897	0.778928	0.179436	-0.772871	nd	nd	nd	nd	nd	nd	nd	nd	nd
SMc00055	SM2011_c00055|ID:35966563|phaE2| putative Na(+)/H(+)-antiporter [Sinorhizobium meliloti 2011]	phaE2	1.17313	0.406333	0.244728	-1.35794	-1.11321	nd	nd	nd	nd	nd	nd	nd	nd	nd	nd	nd	nd	nd	nd	nd
SMc01877	SM2011_c01877|ID:35968127|recN| putative DNA repair protein [Sinorhizobium meliloti 2011]	recN	2.0725	0.318678	0.243316	-0.163171	0.0801443	2.69236	0.000985222	-0.85253	1.36516	0.181761	-0.266156	0.890899	0.302198	-0.0962428	1.18467	0.0824234	-0.108308	2.36589	0.00295611	-0.200644
SMc01047	SM2011_c01047|ID:35967179| D-alanine aminotransferase [Sinorhizobium meliloti 2011]		0.291923	0.69588	0.243002	0.748814	0.991816	0.0742173	0.882298	-0.0653493	0.383674	0.462317	-0.375081	1.1402	0.248222	-0.1041	2.95924	0.0128893	-0.164062	4.07968	3.04431e-05	-0.364922
SMc02501	SM2011_c02501|ID:35969236|atpD| putative ATP synthase beta chain [Sinorhizobium meliloti 2011]	atpD	1.0612	0.427555	0.242273	6.0033	6.24558	1.0736	0.181307	-0.237521	0.880518	0.291972	-0.245832	1.60514	0.0267933	-0.289094	3.35669	0.000531792	-0.410192	5.91332	0	-1.16071
SMc02739	SM2011_c02739|ID:35968435|choV| Putative choline ABC transporter,ATP-binding component [Sinorhizobium meliloti 2011]	choV	0.462476	0.582935	0.240354	1.72616	1.96652	2.08332	0	-6.15382	0.386691	0.461403	-0.376224	3.66382	0	-1.70981	3.04407	0.00143582	-0.341525	4.49065	0	-0.977434
SMb21454	SM2011_b21454|ID:35937706| Hypothetical protein [Sinorhizobium meliloti 2011]		0.109406	0.859503	0.239855	-1.28079	-1.04094	nd	nd	nd	nd	nd	nd	0.150085	0.712416	0.0562927	0.0535851	0.830756	0.015749	2.9868	1.38845e-05	0.601581
SMc02701	SM2011_c02701|ID:35968385|nudL| Nudix hydrolase family protein [Sinorhizobium meliloti 2011]	nudL	0.761247	0.48404	0.239741	-1.82977	-1.59003	0.477538	0.376608	-0.301211	0.969233	0.167817	-0.484052	nd	nd	nd	nd	nd	nd	nd	nd	nd
SMc04459	SM2011_c04459|ID:35968846|ftsH| putative metalloprotease transmembrane protein [Sinorhizobium meliloti 2011]	ftsH	1.74856	0.349463	0.238331	3.02302	3.26135	0.961304	0.444789	-0.108499	1.32507	0.140571	-0.362494	1.7257	0.0132637	-0.368251	3.27308	0.000141079	-0.565886	5.28558	0	-1.34199
SMc04154	SM2011_c04154|ID:35965387|purU2| putative formyltetrahydrofolate deformylase [Sinorhizobium meliloti 2011]	purU2	0.560371	0.546228	0.228694	-1.18912	-0.960421	1.08285	0.204709	-0.213298	0.209874	0.741319	0.0857341	1.10832	0.185379	-0.132184	3.33	0.00145588	-0.323804	3.99324	0	-0.68784
SMb20286	SM2011_b20286|ID:35935102| Putative opine dehydrogenase [Sinorhizobium meliloti 2011]		0.927795	0.460944	0.226136	0.548667	0.774803	2.64553	0.00179505	-0.701275	1.10227	0.128318	-0.583455	0.997924	0.278931	-0.0990928	3.66057	0.00292043	-0.226006	5.34844	0	-0.64775
SMc02759	SM2011_c02759|ID:35965300| Hypothetical protein [Sinorhizobium meliloti 2011]		0.627246	0.526543	0.225015	-0.174003	0.0510126	1.48758	0.0390492	-0.508886	1.92004	0.0750664	-0.412894	1.89573	0.00877277	-0.402918	2.52983	0.00104275	-0.444445	2.95752	1.30255e-05	-0.547873
SMc01566	SM2011_c01566|ID:35968334|recQ| putative ATP-dependent DNA helicase [Sinorhizobium meliloti 2011]	recQ	0.188471	0.787121	0.223157	-0.985998	-0.76284	0.695499	0.330949	-0.20272	0.746195	0.26798	-0.359967	nd	nd	nd	nd	nd	nd	nd	nd	nd
SMc01304	SM2011_c01304|ID:35967049|rplV| putative 50S ribosomal protein L22 [Sinorhizobium meliloti 2011]	rplV	1.32904	0.408002	0.222789	3.89903	4.12182	1.08515	0.096662	-0.417686	1.15353	0.110321	-0.669369	0.878521	0.198876	-0.145229	2.83967	0.00104538	-0.396529	4.82347	0	-1.05208
SMa1387	SM2011_a1387|ID:35919603| Transcriptional regulator,LysR family [Sinorhizobium meliloti 2011]		1.30682	0.407	0.222392	-2.2118	-1.98941	nd	nd	nd	nd	nd	nd	nd	nd	nd	nd	nd	nd	nd	nd	nd
SMc00733	SM2011_c00733|ID:35968721| putative short chain dehydrogenase [Sinorhizobium meliloti 2011]		0.886242	0.47097	0.22132	-1.08663	-0.865311	0.552816	0.410617	-0.192721	0.188843	0.708484	-0.153641	0.974159	0.306997	-0.0910514	0.472993	0.535357	0.0281625	0.396276	0.129854	-0.083755
SMc01310	SM2011_c01310|ID:35967040|rpsJ| putative 30S ribosomal protein S10 [Sinorhizobium meliloti 2011]	rpsJ	0.357803	0.658528	0.217781	4.30226	4.52004	0.091778	0.883654	-0.0406256	0.0122542	0.969236	-0.0169528	0.498128	0.452045	0.0782857	1.1838	0.0558623	-0.133842	4.83478	0	-0.790829
SMc03770	SM2011_c03770|ID:35973214|rplU| putative 50S ribosomal protein L21 [Sinorhizobium meliloti 2011]	rplU	0.503676	0.578709	0.214419	4.40988	4.6243	0.561207	0.292712	-0.353975	0.12186	0.779642	0.154672	0.653297	0.281846	-0.1252	2.79155	0.00155143	-0.327775	6.36941	0	-1.34313
SMb20049	SM2011_b20049|ID:35934578|fusA2| Putative elongation factor G [Sinorhizobium meliloti 2011]	fusA2	0.331338	0.680766	0.208376	-1.14169	-0.933314	2.37706	0.00192424	0.90582	0.337244	0.569419	0.18029	1.31486	0.0424211	0.284934	1.30998	0.0122976	0.275272	3.01484	1.33861e-05	0.559251
SMc04013	SM2011_c04013|ID:35968924|pabB| Putative para-aminobenzoate synthase component 1 [Sinorhizobium meliloti 2011]	pabB	1.08349	0.451135	0.207231	-0.830894	-0.623662	1.46281	0.0387198	-0.533033	2.1075	0.0600961	0.492021	nd	nd	nd	nd	nd	nd	nd	nd	nd
SMc04058	SM2011_c04058|ID:35968984| hypothetical protein [Sinorhizobium meliloti 2011]		0.269985	0.726936	0.205674	-1.301	-1.09533	1.43594	0.0400095	-0.531802	1.29207	0.101618	-0.579907	nd	nd	nd	nd	nd	nd	nd	nd	nd
SMb21683	SM2011_b21683|ID:35937578| Hypothetical protein [Sinorhizobium meliloti 2011]		0.23753	0.752764	0.20233	-1.06172	-0.859385	0.132549	0.819223	-0.0883392	0.116589	0.782563	-0.174552	1.15587	0.0427557	0.330303	1.52621	0.00711311	0.308227	3.11743	0	0.725522
SMc01438	SM2011_c01438|ID:35968069|degP2| putative serine protease [Sinorhizobium meliloti 2011]	degP2	1.2429	0.435562	0.20198	2.13772	2.3397	0.0858553	0.905883	0.025513	0.479123	0.432527	0.271915	1.41174	0.12049	-0.152345	2.96177	0.00789085	-0.19019	4.95255	0	-0.480687
SMa1887	SM2011_a1887|ID:35921109| Transcriptional regulator [Sinorhizobium meliloti 2011]		0.43267	0.623705	0.199389	-2.78196	-2.58257	nd	nd	nd	nd	nd	nd	nd	nd	nd	nd	nd	nd	nd	nd	nd
SMc02610	SM2011_c02610|ID:35965373|glxB| Putative glutamine amidotransferase [Sinorhizobium meliloti 2011]	glxB	0.355136	0.669937	0.198566	1.03166	1.23022	0.66176	0.263795	0.301405	0.318287	0.550023	0.241521	0.678275	0.377256	0.0857418	2.15116	0.00209081	-0.375149	4.96275	0	-0.904456
SMc01350	SM2011_c01350|ID:35966978|gatB| Putative glutamyl-tRNA amidotransferase subunit B [Sinorhizobium meliloti 2011]	gatB	0.268119	0.730984	0.198491	3.5962	3.79469	0.272008	0.708289	-0.0873842	0.132951	0.771593	0.141017	1.6333	0.0210699	-0.319309	3.31348	0.000394062	-0.443577	6.16276	0	-1.4039
SMb20942	SM2011_b20942|ID:35937147|exoB| UDP glucose 4-epimerase [Sinorhizobium meliloti 2011]	exoB	0.638487	0.543479	0.196254	1.32725	1.5235	2.37955	0.00395506	-0.700404	0.10999	0.865672	0.0327194	5.07752	0	-0.562101	3.42399	0.00948863	-0.171034	6.0482	0	-0.628378
SMc00149	SM2011_c00149|ID:35967740|fumC| putative fumarate hydratase class II [Sinorhizobium meliloti 2011]	fumC	0.340644	0.681281	0.195151	3.36262	3.55777	0.44511	0.403662	0.295239	0.328403	0.543295	0.239067	1.77251	0.0352595	-0.238059	3.0638	0.0014442	-0.341812	5.955	0	-0.881529
SMc01018	SM2011_c01018|ID:35967143|parE| putative topoisomerase IV subunit B [Sinorhizobium meliloti 2011]	parE	0.413469	0.639535	0.192162	0.960069	1.15223	1.645	0.038301	-0.443513	0.505358	0.355556	-0.453952	1.98061	0.107936	-0.138401	3.5128	0.00107019	-0.333445	6.5627	0	-0.700086
SMc03208	SM2011_c03208|ID:35969105|hmgA| Homogentisate 1,2-dioxygenase [Sinorhizobium meliloti 2011]	hmgA	0.103026	0.867388	0.191559	-0.768019	-0.576459	3.30945	0	-3.24909	0.432628	0.422182	-0.39656	4.37906	0	-0.663977	2.0172	0.00278006	-0.345781	4.34767	0	-0.710518
SMc04127	SM2011_c04127|ID:35965424| ABC transporter,ATP-binding protein [Sinorhizobium meliloti 2011]		0.705431	0.534503	0.185868	0.0745206	0.260389	1.08693	0.217237	0.202997	0.758102	0.245092	-0.42352	1.00721	0.29617	-0.0932028	2.82406	0.00332182	-0.251993	4.17267	0	-0.466847
SMb21644	SM2011_b21644|ID:35938408|agpD| ABC-type alpha-galactoside transport system,duplicated ATPase component [Sinorhizobium meliloti 2011]	agpD	0.449543	0.623758	0.185258	-1.60325	-1.418	1.61784	0.00750893	-1.49285	1.32242	0.0905724	-0.637332	nd	nd	nd	nd	nd	nd	nd	nd	nd
SMc03974	SM2011_c03974|ID:35968875| hypothetical protein [Sinorhizobium meliloti 2011]		0.116387	0.857549	0.183762	0.207621	0.391384	2.05472	0.0212584	-0.450303	nd	nd	nd	nd	nd	nd	nd	nd	nd	nd	nd	nd
SMa1761	SM2011_a1761|ID:35920712| Aminotransferase [Sinorhizobium meliloti 2011]		0.130584	0.845195	0.183695	0.512584	0.696279	0.0666615	0.914596	-0.0261545	0.638536	0.348037	0.278566	0.0392637	0.930425	-0.0128073	1.20473	0.231509	0.0561892	3.33809	1.24434e-05	-0.449477
SMc00138	SM2011_c00138|ID:35967755| Putative amino-acid ABC transporter permease [Sinorhizobium meliloti 2011]		0.156526	0.824873	0.183192	-0.130863	0.0523286	nd	nd	nd	nd	nd	nd	nd	nd	nd	nd	nd	nd	nd	nd	nd
SMc00585	SM2011_c00585|ID:35966765|pepA| putative aminopeptidase A/I protein [Sinorhizobium meliloti 2011]	pepA	0.363338	0.674142	0.182746	2.90146	3.08421	0.426278	0.502753	-0.173008	0.580854	0.374459	-0.27441	0.7507	0.42095	-0.0713011	2.80631	0.00560213	-0.217724	5.51177	0	-0.63877
SMa0206	SM2011_a0206|ID:35916450| Response regulator [Sinorhizobium meliloti 2011]		0.372573	0.670228	0.180754	-2.44386	-2.26311	0.298637	0.556965	0.248944	0.76047	0.208317	-0.599214	nd	nd	nd	nd	nd	nd	nd	nd	nd
SMc04021	SM2011_c04021|ID:35968936| putative transmembrane protein [Sinorhizobium meliloti 2011]		0.812289	0.518428	0.178398	-0.0802274	0.0981701	0.0147821	0.97151	0.00586923	1.96198	0.0558498	-0.612345	nd	nd	nd	nd	nd	nd	nd	nd	nd
SMb20063	SM2011_b20063|ID:35934608| hypothetical protein [Sinorhizobium meliloti 2011]		0.421535	0.645748	0.178353	-2.48214	-2.30379	0.223967	0.74047	-0.0871865	nd	nd	nd	nd	nd	nd	nd	nd	nd	nd	nd	nd
SMc02271	SM2011_c02271|ID:35966022|rkpH| Short-chain dehydrogenases/reductases (SDR) family protein [Sinorhizobium meliloti 2011]	rkpH	0.21581	0.777661	0.177875	-2.41615	-2.23828	nd	nd	nd	nd	nd	nd	nd	nd	nd	nd	nd	nd	nd	nd	nd
SMc02154	SM2011_c02154|ID:35965919| Hypothetical protein [Sinorhizobium meliloti 2011]		0.355477	0.685399	0.173287	0.930355	1.10364	1.38751	0.11856	-0.256601	1.42319	0.112811	-0.429999	0.573177	0.479407	-0.0666662	1.04683	0.0864613	-0.111313	1.72423	0.0122936	-0.145595
SMc02880	SM2011_c02880|ID:35965525| Putative sugar kinase,ROK family protein [Sinorhizobium meliloti 2011]		0.332574	0.699683	0.172533	-0.704954	-0.532421	0.760444	0.178284	-0.401006	0.61255	0.363803	-0.271089	1.55351	0.0424717	0.243947	1.34758	0.035018	0.159131	0.022324	0.919017	0.00354862
SMc00858	SM2011_c00858|ID:35966380| hypothetical protein [Sinorhizobium meliloti 2011]		0.370922	0.677247	0.172397	-1.57625	-1.40386	0.461164	0.41717	0.247763	0.320161	0.603733	-0.152164	0.0119845	0.971135	-0.00873915	0.391489	0.100713	-0.272943	0.186797	0.193034	0.129194
SMc01318	SM2011_c01318|ID:35967026|rplL| putative 50S ribosomal protein L7/L12 (L8) [Sinorhizobium meliloti 2011]	rplL	0.164257	0.818658	0.171491	5.52389	5.69538	1.45623	0.0302804	0.651281	0.753871	0.192793	0.750509	1.25148	0.0584738	-0.251327	3.24458	0.000119718	-0.522905	6.44828	0	-1.88555
SMc01114	SM2011_c01114|ID:35965791|phoH| Putative phosphate starvation-inducible protein PhoH,predicted ATPase [Sinorhizobium meliloti 2011]	phoH	0.212512	0.781737	0.169301	2.66499	2.83429	1.95575	0.00779574	-0.742823	0.0631629	0.872533	-0.0846708	0.0521285	0.952112	-0.00589569	3.78527	0.00153808	-0.269897	5.70613	0	-0.795671
SMb21250	SM2011_b21250|ID:35936395| Putative glycosyltransferase [Sinorhizobium meliloti 2011]		0.38664	0.67189	0.167278	0.0292897	0.196568	0.206784	0.700594	-0.150044	1.83693	0.06467	-0.521351	0.133824	0.83123	-0.0229711	0.493218	0.313058	-0.0562418	1.61197	0.00607595	-0.195403
SMa1501	SM2011_a1501|ID:35919891| hypothetical protein [Sinorhizobium meliloti 2011]		0.752606	0.542664	0.166671	-0.933766	-0.767096	0.295341	0.652043	-0.119352	0.805786	0.273189	-0.304274	2.25875	0.00634017	-0.376163	1.34012	0.0484956	-0.135697	2.64793	3.07692e-05	-0.55274
SMc02682	SM2011_c02682|ID:35968366| hypothetical protein [Sinorhizobium meliloti 2011]		1.09037	0.48869	0.166442	0.205379	0.371822	1.34738	0.202068	0.181343	1.76561	0.0937172	-0.381953	0.201996	0.762985	-0.0310949	0.691844	0.182707	-0.0796149	3.57657	6.7571e-05	-0.370211
SMc03834	SM2011_c03834|ID:35973298|pcbD| Putative pterin-4-alpha-carbinolamine dehydratase [Sinorhizobium meliloti 2011]	pcbD	0.62501	0.57552	0.166167	0.413205	0.579372	0.75958	0.191199	-0.367881	0.809069	0.207885	-0.501536	0.210743	0.772819	-0.0285163	0.659264	0.132394	-0.10638	0.737346	0.0839926	-0.0821116
SMc02474	SM2011_c02474|ID:35969267| Putative ATP-binding ABC transporter [Sinorhizobium meliloti 2011]		0.402394	0.666085	0.165493	-2.04413	nd	nd	nd	nd	nd	nd	nd	nd	nd	nd	nd	nd	nd	nd	nd	nd
SMc04393	SM2011_c04393|ID:35973405| Putative dextrin ABC sugar transporter,ATP-binding component [Sinorhizobium meliloti 2011]		0.402394	0.666085	0.165493	-2.04413	-1.87864	0.380572	0.578395	-0.135932	1.04167	0.169758	-0.412352	nd	nd	nd	nd	nd	nd	nd	nd	nd
SMc03971	SM2011_c03971|ID:35968871|mexF2| putative multidrug-efflux system transmembrane protein [Sinorhizobium meliloti 2011]	mexF2	0.571796	0.59207	0.164719	-1.42536	-1.26064	4.14322	0	0.976169	0.0427181	0.927064	-0.0232694	nd	nd	nd	nd	nd	nd	nd	nd	nd
SMc03818	SM2011_c03818|ID:35973274|xthA3| Putative exodeoxyribonuclease III [Sinorhizobium meliloti 2011]	xthA3	1.09961	0.492908	0.1623	-0.324883	-0.162583	1.47219	0.0325103	-0.60102	1.51755	0.107969	-0.408511	0.457611	0.598973	-0.0477735	0.148823	0.76584	0.0147126	0.180783	0.430852	0.0309958
SMc02223	SM2011_c02223|ID:35965966| Transcriptional regulator [Sinorhizobium meliloti 2011]		0.182671	0.806042	0.16146	-1.85222	-1.69076	0.481196	0.310974	0.489436	1.09535	0.156213	-0.431185	nd	nd	nd	nd	nd	nd	nd	nd	nd
SMc02309	SM2011_c02309|ID:35966074| Putative arsenate reductase [Sinorhizobium meliloti 2011]		0.290249	0.733985	0.160155	-1.00272	-0.842562	2.10816	0.000865801	-1.5804	0.0302524	0.939901	0.0262592	nd	nd	nd	nd	nd	nd	nd	nd	nd
SMc01168	SM2011_c01168|ID:35967418|lrp2| putative leucine-responsive transcriptional regulator,AsnC family [Sinorhizobium meliloti 2011]	lrp2	0.527418	0.613515	0.159695	-2.02106	-1.86137	0.0674917	0.902405	-0.0432057	1.02863	0.219381	-0.298598	nd	nd	nd	nd	nd	nd	nd	nd	nd
SMc00040	SM2011_c00040|ID:35966520| Putative organic hydroperoxide resistance protein [Sinorhizobium meliloti 2011]		0.771076	0.546291	0.159184	4.15051	4.30969	0.923001	0.334103	0.153606	0.168192	0.76381	0.0882914	0.891843	0.486894	0.0557675	1.28198	0.0558454	0.128689	0.079416	0.738836	0.0112927
SMc00322	SM2011_c00322|ID:35965579| putative sensor histidine kinase [Sinorhizobium meliloti 2011]		0.180918	0.808633	0.157827	0.069026	0.226853	0.418666	0.41674	-0.31194	0.833282	0.169821	-0.720483	nd	nd	nd	nd	nd	nd	nd	nd	nd
SMc01352	SM2011_c01352|ID:35966976|gatA| Putative glutamyl-tRNA amidotransferase subunit A [Sinorhizobium meliloti 2011]	gatA	0.290326	0.735148	0.157354	2.96068	3.11804	0.146247	0.783538	0.123438	0.260299	0.624874	-0.184633	2.02459	0.00858645	-0.376129	3.07544	0.0006058	-0.425539	4.72037	0	-0.876761
SMb21253	SM2011_b21253|ID:35936401| Hypothetical protein [Sinorhizobium meliloti 2011]		0.271466	0.747674	0.156444	-1.50667	-1.35023	0.818922	0.187419	-0.329023	1.1215	0.118428	-0.634454	nd	nd	nd	nd	nd	nd	nd	nd	nd
SMc00469	SM2011_c00469|ID:35967664|dksA| Putative DnaK suppresor protein [Sinorhizobium meliloti 2011]	dksA	0.153359	0.83084	0.15583	2.35155	2.50738	0.175029	0.780679	0.086613	0.023547	0.956576	0.0130899	1.06507	0.125599	-0.177744	3.91952	0.000543093	-0.369755	6.93099	0	-1.16087
SMc02781	SM2011_c02781|ID:35965271| Putative NADH dehydrogenase/NAD [Sinorhizobium meliloti 2011]		0.305201	0.727742	0.15511	2.56564	2.72075	0.259681	0.696333	-0.10239	1.58994	0.060213	-0.821922	0.00471484	0.995224	-0.000680367	2.57324	0.00996379	-0.189221	3.52946	1.37931e-05	-0.49341
SMc03858	SM2011_c03858|ID:35973328|pheAa| Putative chorismate mutase [Sinorhizobium meliloti 2011]	pheAa	0.377755	0.686733	0.154797	0.951158	1.10595	1.8376	0.0166667	-0.635576	2.58956	0.0393927	-0.559211	2.15158	0.00532966	-0.431601	3.23928	0.000435339	-0.442084	4.34451	0	-1.36573
SMc04089	SM2011_c04089|ID:35973434| hypothetical protein [Sinorhizobium meliloti 2011]		0.311022	0.725248	0.154137	-1.1976	-1.04347	1.50508	0.0503017	-0.428594	0.700763	0.284723	-0.366647	nd	nd	nd	nd	nd	nd	nd	nd	nd
SMc02365	SM2011_c02365|ID:35966593|degP1| putative serine protease [Sinorhizobium meliloti 2011]	degP1	0.255623	0.760529	0.150325	3.94427	4.0946	1.28828	0.0684044	0.43817	2.10743	0.0407204	0.734034	0.952251	0.430458	0.0640142	0.264617	0.537034	-0.0336573	2.24408	0.00328199	-0.199216
SMc02730	SM2011_c02730|ID:35968423| hypothetical protein [Sinorhizobium meliloti 2011]		0.226522	0.78168	0.145716	1.44738	1.5931	1.94433	0.00697931	-0.842024	1.60378	0.058	-0.911818	2.07522	0.0100569	-0.345069	2.34229	0.00147492	-0.398499	4.65731	0	-1.00771
SMc00677	SM2011_c00677|ID:35968792| Putative aminotransferase [Sinorhizobium meliloti 2011]		0.446307	0.666123	0.144457	-1.34987	-1.20541	nd	nd	nd	0.0738937	0.881183	-0.0403953	nd	nd	nd	nd	nd	nd	nd	nd	nd
SMc02047	SM2011_c02047|ID:35967291|gcvT| putative aminomethyltransferase (glycine cleavage system T protein) [Sinorhizobium meliloti 2011]	gcvT	0.229388	0.782184	0.139285	2.76849	2.90778	2.80191	0	-1.3717	0.588469	0.298605	-0.506962	3.18709	0.00076	-0.777219	3.78277	0.000169154	-0.525322	5.36757	0	-1.13475
SMc00690	SM2011_c00690|ID:35968775|accA| putative acetyl-coenzyme A carboxylase carboxyl transferase subunit alpha protein [Sinorhizobium meliloti 2011]	accA	0.22358	0.785916	0.138658	2.80887	2.94753	1.61479	0.083162	-0.285691	0.117452	0.806378	-0.0882766	1.16281	0.163572	-0.140209	3.26255	0.00190817	-0.27509	5.85732	0	-0.861553
SMc01101	SM2011_c01101|ID:35965806|def1| putative peptide deformylase [Sinorhizobium meliloti 2011]	def1	0.174736	0.819549	0.138112	2.6521	2.79022	0.0324983	0.942382	-0.0244201	1.48586	0.0920281	-0.499551	1.06615	0.227314	-0.115724	0.421674	0.160018	-0.129657	4.33178	0	-0.581907
SMc04198	SM2011_c04198|ID:35967944| Phage-related repressor protein C [Sinorhizobium meliloti 2011]		0.36252	0.710739	0.136712	-0.157835	-0.0211236	1.55205	0.127345	-0.222828	0.265446	0.663264	-0.126485	2.20271	0.0457952	-0.1888	1.95842	0.00266998	-0.36076	4.30636	0	-0.921756
SMc01309	SM2011_c01309|ID:35967041|rplC| putative 50S ribosomal protein L3 [Sinorhizobium meliloti 2011]	rplC	0.309368	0.740137	0.134808	4.90968	5.04448	1.45841	0.0416732	-0.500159	1.17999	0.12565	-0.516195	0.828352	0.178732	-0.165798	3.27354	0.000179372	-0.474445	6.72655	0	-1.59327
SMc02560	SM2011_c02560|ID:35965313|chvI| Transcriptional regulatory protein [Sinorhizobium meliloti 2011]	chvI	0.228152	0.785397	0.134196	2.4837	2.6179	1.01839	0.103749	-0.441278	1.14113	0.103165	-0.780171	2.32903	0.00359802	-0.448073	2.34961	0.00145505	-0.417224	5.6872	0	-1.22478
SMc00815	SM2011_c00815|ID:35966277|guaB| putative inosine-5-monophosphate dehydrogenase [Sinorhizobium meliloti 2011]	guaB	0.425065	0.68593	0.133704	3.60383	3.73754	3.03777	0.00097561	-0.690477	1.31007	0.0714172	-0.975425	2.86421	0.00339223	-0.376954	3.5788	0.00155148	-0.282493	5.70056	0	-0.732704
SMc02259	SM2011_c02259|ID:35966005| Putative periplasmic binding ABC transporter [Sinorhizobium meliloti 2011]		0.134973	0.850908	0.132148	1.14458	1.27673	1.53179	0.0441236	0.446418	0.339537	0.545912	0.212468	2.16538	0.0325889	0.215428	0.382357	0.412456	-0.0448461	1.52347	0.00252513	-0.286716
SMb21270	SM2011_b21270|ID:35936431| Putative cyclic nucleotide-binding protein [Sinorhizobium meliloti 2011]		0.105873	0.871761	0.131964	1.77683	1.90879	2.614	0	-1.34635	1.09302	0.173914	-0.369669	5.17949	0	-0.607018	3.34911	0.00181239	-0.273722	5.0638	0	-0.617973
SMc00240	SM2011_c00240|ID:35967474| Hypothetical protein signal peptide transmembrane [Sinorhizobium meliloti 2011]		0.376434	0.70955	0.131531	0.539013	0.670544	0.611578	0.307897	-0.272394	1.77063	0.042875	-1.08736	1.37044	0.0958578	-0.176637	0.0354098	0.898625	-0.00847912	0.951808	0.0567521	-0.0926434
SMa1509	SM2011_a1509|ID:35919919| ABC transporter,ATP-binding protein [Sinorhizobium meliloti 2011]		0.151022	0.838934	0.130604	-2.44669	-2.31609	nd	nd	nd	0.729273	0.232811	-0.524558	nd	nd	nd	nd	nd	nd	nd	nd	nd
SMb20231	SM2011_b20231|ID:35934980| Putative ABC transporter sugar-binding protein [Sinorhizobium meliloti 2011]		0.535764	0.652064	0.12958	-2.04975	-1.92017	0.166817	0.791436	0.0836388	0.30529	0.636749	0.12441	nd	nd	nd	nd	nd	nd	nd	nd	nd
SMc01915	SM2011_c01915|ID:35966917|nuoD1| putative NADH-quinone oxidoreductase subunit D 1 [Sinorhizobium meliloti 2011]	nuoD1	0.674094	0.611104	0.128638	3.15468	3.28332	0.979026	0.154956	-0.308664	0.730171	0.286207	-0.335458	1.25203	0.101283	-0.182032	3.37356	0.00170784	-0.281449	6.55763	0	-0.828819
SMc00568	SM2011_c00568|ID:35966744|rpsF| Putative 30S ribosomal protein S6 [Sinorhizobium meliloti 2011]	rpsF	0.329308	0.735126	0.128351	4.36002	4.48837	0.776213	0.334199	-0.17728	0.448919	0.48148	0.215343	0.340234	0.572737	0.0617492	1.22795	0.0551066	-0.132191	5.62339	0	-0.87708
SMc00356	SM2011_c00356|ID:35965625|genX| Putative lysyl-tRNA synthetase [Sinorhizobium meliloti 2011]	genX	0.110463	0.868775	0.126492	-1.51305	-1.38656	3.30117	0	-1.30471	0.555001	0.350052	0.365473	1.57936	0.0551362	-0.213955	3.09402	0.000705649	-0.40351	5.39987	0	-0.857841
SMc01106	SM2011_c01106|ID:35965800| putative small heat shock protein [Sinorhizobium meliloti 2011]		0.542022	0.657815	0.124263	2.48292	2.60718	0.769805	0.209029	-0.320556	0.66841	0.262376	-0.48558	1.40218	0.0295518	-0.318427	3.18249	0.000144068	-0.595143	5.75888	0	-1.71635
SMc00327	SM2011_c00327|ID:35965586|fabB| putative 3-oxoacyl-acyl-carrier-protein synthase I [Sinorhizobium meliloti 2011]	fabB	0.22668	0.792623	0.122756	2.43879	2.56154	0.209178	0.758328	-0.0813977	0.2205	0.75914	0.0650079	2.0528	0.0157553	-0.289239	3.91583	0.000907931	-0.327163	5.94712	0	-1.01884
SMb20389	SM2011_b20389|ID:35935353| Diguanylate cyclase [Sinorhizobium meliloti 2011]		0.286677	0.760313	0.122611	-2.3602	-2.23759	0.0825253	0.86608	0.11197	0.367216	0.545308	0.18247	nd	nd	nd	nd	nd	nd	nd	nd	nd
SMb20598	SM2011_b20598|ID:35938276|repA3| putative replication protein [Sinorhizobium meliloti 2011]	repA3	0.264886	0.773235	0.121316	0.762904	0.88422	2.25346	0.00784582	-0.578979	1.4344	0.070373	-0.763042	nd	nd	nd	nd	nd	nd	nd	nd	nd
SMc00724	SM2011_c00724|ID:35968731| Hypothetical protein [Sinorhizobium meliloti 2011]		0.0563844	0.917099	0.120892	0.310805	0.431697	1.07635	0.0845232	0.48251	1.24239	0.0717806	-1.11323	nd	nd	nd	nd	nd	nd	nd	nd	nd
SMc02645	SM2011_c02645|ID:35966668|cfa2| Cyclopropane-fatty-acyl synthase [Sinorhizobium meliloti 2011]	cfa2	0.851269	0.590838	0.120675	1.45354	1.57422	1.09441	0.104224	-0.384124	3.10866	0.0101667	-1.01847	1.56633	0.125283	-0.141459	4.23706	0.00438388	-0.197186	6.53938	0	-0.576577
SMc01006	SM2011_c01006|ID:35967130| hypothetical protein [Sinorhizobium meliloti 2011]		0.324256	0.746757	0.118626	0.470043	0.58867	0.852225	0.260124	0.215883	0.500232	0.465193	-0.20108	0.82958	0.303307	0.0991337	1.66811	0.0258736	-0.164058	3.74154	1.27131e-05	-0.420571
SMc02498	SM2011_c02498|ID:35969241|atpH| Putative ATP synthase delta chain [Sinorhizobium meliloti 2011]	atpH	0.174699	0.826481	0.118337	4.49868	4.61702	0.541656	0.331396	-0.299425	0.86771	0.197719	-0.470557	1.15015	0.109893	-0.184004	2.43114	0.00153981	-0.371618	5.06521	0	-0.789935
SMc01569	SM2011_c01569|ID:35968338|carA| putative carbamoyl-phosphate synthetase,glutamine-hydrolyzing protein [Sinorhizobium meliloti 2011]	carA	0.307089	0.75652	0.115989	1.93357	2.04956	1.88369	0.0130507	-0.644914	1.50841	0.0661361	-0.804453	1.84238	0.0123674	-0.354001	3.47351	0.000512821	-0.392262	5.90631	0	-1.38558
SMb21291	SM2011_b21291|ID:35936477| Putative transcriptional regulator,lysR family protein [Sinorhizobium meliloti 2011]		0.134972	0.856556	0.111378	-0.259875	-0.148498	0.658473	0.363306	-0.191411	1.17154	0.161216	-0.368313	0.33371	0.732496	0.0298409	0.281121	0.5705	0.0288756	0.22911	0.496991	-0.0217049
SMa1896	SM2011_a1896|ID:35921129|msrA3| Peptide methionine sulfoxide reductase [Sinorhizobium meliloti 2011]	msrA3	0.28666	0.770771	0.111207	0.187657	0.298864	2.56251	0.00551378	-0.565611	0.00288564	0.984709	-0.00212836	0.723927	0.194444	-0.173857	2.26461	0.00290618	-0.302938	5.25608	0	-1.0298
SMc02940	SM2011_c02940|ID:35968848|tilS| Putative tRNA(Ile)-lysidine synthase [Sinorhizobium meliloti 2011]	tilS	0.134543	0.85795	0.107842	-3.1371	-3.02925	nd	nd	nd	0.0110113	0.972843	0.00742221	nd	nd	nd	nd	nd	nd	nd	nd	nd
SMc01761	SM2011_c01761|ID:35966829|parC| putative topoisomerase IV subunit A [Sinorhizobium meliloti 2011]	parC	0.261943	0.785651	0.106068	1.11819	1.22426	2.69985	0.00874844	-0.443919	2.15114	0.0382036	-0.846365	1.33611	0.108117	-0.168093	2.37944	0.00487391	-0.2491	5.08749	0	-0.71138
SMc00425	SM2011_c00425|ID:35965713| Putative transcription regulator [Sinorhizobium meliloti 2011]		0.20597	0.815563	0.104567	-0.682952	-0.578385	0.218114	0.707767	-0.120894	0.0681318	0.887322	-0.0404212	0.918621	0.267234	-0.107709	0.0659016	0.79626	0.0187149	0.533866	0.120192	-0.0741928
SMc03932	SM2011_c03932|ID:35969002|soxD2| Putative sarcosine oxidase delta subunit [Sinorhizobium meliloti 2011]	soxD2	0.196855	0.819967	0.104021	2.43386	2.53788	0.227602	0.749684	-0.0791527	0.223015	0.700801	0.119034	0.53174	0.494134	-0.0654368	0.0701246	0.819636	-0.0142376	0.0194629	0.921379	0.00362635
SMc01971	SM2011_c01971|ID:35968551|puuC| Putative gamma-glutamyl-gamma-aminobutyraldehyde dehydrogenase [Sinorhizobium meliloti 2011]	puuC	0.169376	0.837136	0.103834	2.04867	2.1525	0.468563	0.537768	0.129721	1.00662	0.175017	-0.418853	0.11688	0.834907	-0.0240754	0.640038	0.233444	-0.0674965	4.93749	0	-0.65896
SMc00528	SM2011_c00528|ID:35967576| hypothetical protein [Sinorhizobium meliloti 2011]		0.0987873	0.882353	0.101962	2.68118	2.78314	0.463153	0.457388	-0.195778	0.250101	0.676795	-0.124873	1.06648	0.105477	-0.201068	2.93614	0.000842707	-0.414566	6.06981	0	-1.20952
SMc01787	SM2011_c01787|ID:35966859| Transcription regulator MerR family [Sinorhizobium meliloti 2011]		0.249327	0.796658	0.0985847	1.42978	1.52837	2.01128	0.0292443	-0.395497	0.385283	0.510755	-0.236166	0.42039	0.49033	-0.0756196	0.0971719	0.599506	0.0637836	1.73815	0.00172825	-0.296452
SMc00486	SM2011_c00486|ID:35967636|glsA| putative glutaminase A [Sinorhizobium meliloti 2011]	glsA	0.260525	0.792802	0.0979787	-0.543441	-0.445463	0.0404679	0.934335	0.0260725	0.659588	0.486781	0.131969	0.0765077	0.859185	0.0257004	0.826974	0.0497773	-0.183963	3.47683	0	-0.777621
SMc00683	SM2011_c00683|ID:35968782| Putative penicillin-binding protein [Sinorhizobium meliloti 2011]		0.518513	0.709948	0.0968867	-0.680357	-0.583471	4.85625	0	1.15204	1.03708	0.211706	0.309952	0.778552	0.214881	0.147472	1.01882	0.301872	-0.0471724	0.178039	0.45587	-0.0282346
SMa0009	SM2011_a0009|ID:35915929|fdhE| Formate dehydrogenase accessory protein FdhE [Sinorhizobium meliloti 2011]	fdhE	0.318136	0.77376	0.0949127	-1.54163	-1.44672	2.23411	0.00402454	-0.856707	0.523832	0.523332	-0.137063	nd	nd	nd	nd	nd	nd	nd	nd	nd
SMc01189	SM2011_c01189|ID:35967384|tmk| Putative thymidylate kinase,dTMP kinase [Sinorhizobium meliloti 2011]	tmk	0.157006	0.84936	0.0933223	-0.232036	-0.138713	1.68118	0.0179702	-0.70903	0.340675	0.542092	-0.224176	0.191496	0.753436	-0.0341368	2.77989	0.000864125	-0.443124	5.44347	0	-0.807971
SMc02791	SM2011_c02791|ID:35965257|aroE1| putative shikimate 5-dehydrogenase [Sinorhizobium meliloti 2011]	aroE1	0.234534	0.808982	0.0925121	0.363634	0.456146	0.560709	0.428461	-0.173397	0.240663	0.696907	-0.109559	2.45844	0.0178713	-0.243326	3.0696	0.000536131	-0.448551	3.64833	0	-1.27104
SMc04000	SM2011_c04000|ID:35968908| Hypothetical protein [Sinorhizobium meliloti 2011]		0.0624809	0.91461	0.0912	0.241128	0.332328	2.477	0.000538012	1.19984	0.021635	0.952861	0.0247447	nd	nd	nd	nd	nd	nd	nd	nd	nd
SMc01220	SM2011_c01220|ID:35967330|lpsE| lipopolysaccharide core biosynthesis glycosyl transferase [Sinorhizobium meliloti 2011]	lpsE	0.130494	0.864208	0.0910447	-0.880204	-0.78916	0.585905	0.260485	-0.4039	1.09132	0.166486	-0.393589	0.550937	0.321937	0.120578	0.420407	0.257229	0.0765522	2.711	0.00031508	0.33769
SMb20262	SM2011_b20262|ID:35935050| Aldehyde dehydrogenase (NADP+) [Sinorhizobium meliloti 2011]		0.322653	0.779933	0.0884572	4.59379	4.68225	0.90441	0.145158	-0.381453	0.321589	0.693738	-0.0798266	2.63053	0.00304943	-0.422678	3.06343	0.000864971	-0.40419	6.07015	0	-1.36765
SMc02770	SM2011_c02770|ID:35965284|phaZ| Intracellular PHB depolymerase [Sinorhizobium meliloti 2011]	phaZ	0.129778	0.865529	0.0881752	0.532824	0.620999	0.125219	0.83455	-0.0771399	0.748194	0.313413	-0.269375	0.872358	0.356218	-0.0818579	1.98467	0.00607636	-0.26158	4.05929	0	-0.608897
SMa1155	SM2011_a1155|ID:35918888| Cation transport P-type ATPase [Sinorhizobium meliloti 2011]		0.104421	0.882144	0.0873853	-0.128453	-0.0410679	0.369695	0.437172	-0.385325	0.183741	0.741037	-0.107038	nd	nd	nd	nd	nd	nd	nd	nd	nd
SMc04211	SM2011_c04211|ID:35967765| putative transmembrane protein [Sinorhizobium meliloti 2011]		0.0584307	0.918389	0.0842533	-2.86146	-2.77721	nd	nd	nd	nd	nd	nd	nd	nd	nd	nd	nd	nd	nd	nd	nd
SMc03133	SM2011_c03133|ID:35969133| Putative DL-2-aminoadipic acid ABC transporter,permease component [Sinorhizobium meliloti 2011]		0.176884	0.843866	0.0840257	-0.508418	-0.424392	0.558866	0.269492	0.426455	nd	nd	nd	nd	nd	nd	nd	nd	nd	nd	nd	nd
SMc00375	SM2011_c00375|ID:35965653| putative oxidoreductase [Sinorhizobium meliloti 2011]		0.0649754	0.914402	0.0808715	1.52479	1.60566	0.337048	0.60181	-0.139609	0.374264	0.448349	0.504778	1.86792	0.0652212	-0.179319	2.38027	0.00761134	-0.213628	4.26069	1.3245e-05	-0.401144
SMc01295	SM2011_c01295|ID:35967060|rpsH| putative 30S ribosomal protein S8 [Sinorhizobium meliloti 2011]	rpsH	0.198054	0.837863	0.0781306	4.73477	4.8129	0.0592057	0.925218	-0.020613	1.60227	0.102647	-0.400504	0.900057	0.31253	0.0926671	1.07766	0.0660689	-0.128199	5.32232	0	-0.85234
SMc02908	SM2011_c02908|ID:35965565|recR| putative recombination protein [Sinorhizobium meliloti 2011]	recR	0.079528	0.904375	0.0772809	-0.465047	-0.387766	0.779414	0.318949	-0.187503	0.53843	0.415014	-0.24665	0.091459	0.87051	0.01888	0.457534	0.382824	-0.0460784	1.50716	0.0117977	0.158029
SMb21650	SM2011_b21650|ID:35938422|lacR| Putative lacI-type transcriptional regulator [Sinorhizobium meliloti 2011]	lacR	0.130081	0.871068	0.0754833	-1.83277	-1.75729	0.27396	0.621474	-0.183044	0.0626985	0.883407	-0.0560067	nd	nd	nd	nd	nd	nd	nd	nd	nd
SMc01314	SM2011_c01314|ID:35967035|rpsL| putative 30S ribosomal protein S12 [Sinorhizobium meliloti 2011]	rpsL	0.205804	0.83887	0.0727894	4.69058	4.76337	0.153076	0.74322	-0.212595	0.446731	0.537555	-0.14816	0.0173789	0.972986	-0.00434677	2.11477	0.00483499	-0.270957	4.70836	0	-0.731948
SMc04400	SM2011_c04400|ID:35973413|afr| 1,5-anhydro-D-fructose reductase [Sinorhizobium meliloti 2011]	afr	0.31256	0.802843	0.0726002	-1.30708	-1.23448	0.78131	0.187287	-0.357963	0.509031	0.530344	-0.133282	1.02531	0.153436	-0.158696	0.0842889	0.86661	0.00840735	2.97917	0.000221871	-0.352825
SMb20434	SM2011_b20434|ID:35935459|eutD| putative Xaa-Pro dipeptidase,involved in ectoine utilization [Sinorhizobium meliloti 2011]	eutD	0.0810221	0.905091	0.0687406	-0.116395	-0.0476548	1.40219	0.0291413	-0.747013	1.67443	0.0989157	0.392592	3.83452	0.000709434	-0.42537	3.89428	0.00213759	-0.248163	6.26912	0	-0.961204
SMc01427	SM2011_c01427|ID:35968055| Hypothetical protein [Sinorhizobium meliloti 2011]		0.0602728	0.918011	0.0686477	1.6455	1.71415	0.331847	0.484053	-0.353002	0.101247	0.822068	-0.088989	2.0614	0.0161261	0.285792	1.14252	0.0396071	-0.165212	3.96967	0	-0.644115
SMc01703	SM2011_c01703|ID:35965863| hypothetical protein [Sinorhizobium meliloti 2011]		0.134562	0.873338	0.0665411	-2.10061	-2.03406	1.24353	0.0642293	-0.495633	0.0392512	0.92226	-0.0363929	nd	nd	nd	nd	nd	nd	nd	nd	nd
SMc00790	SM2011_c00790|ID:35966239|dppF1| Oligopeptide ABC transporter,ATP-binding component [Sinorhizobium meliloti 2011]	dppF1	0.0677954	0.916091	0.0605518	3.17745	3.238	2.50458	0.00184058	-0.781742	1.57508	0.0555429	-1.10416	1.7911	0.0313076	-0.247975	0.356773	0.283197	-0.0766809	6.49905	0	-0.768665
SMc01099	SM2011_c01099|ID:35965809|truA| putative tRNA pseudouridine synthase A [Sinorhizobium meliloti 2011]	truA	0.0605984	0.918874	0.0587615	-0.335496	-0.276734	1.02621	0.168722	-0.266596	0.301472	0.542918	-0.317287	1.78836	0.103049	-0.147827	2.00163	0.022641	-0.159107	4.45076	0	-0.650899
SMc00451	SM2011_c00451|ID:35966469| putative processing protease [Sinorhizobium meliloti 2011]		0.0662758	0.916751	0.0579515	2.81316	2.87111	0.556651	0.450441	-0.159493	0.252776	0.598488	-0.305327	1.58479	0.0586571	-0.207097	2.34482	0.00634478	-0.229018	5.8341	0	-0.716159
SMc02148	SM2011_c02148|ID:35965937| Putative polyphosphate kinase 2 [Sinorhizobium meliloti 2011]		0.0851438	0.908524	0.0525054	1.51445	1.56696	1.60454	0.0516766	-0.387521	0.790009	0.23866	-0.409377	0.99765	0.333145	-0.0834218	2.83714	0.00741136	-0.199076	4.32583	0	-0.605609
[truncated: 2,064 more rows]

## Sheet: nod-up_sanc-down
				Dataset 1											Dataset 2
[truncated: 277 more rows]

## Sheet: nod-down_sanc-up
					Dataset 1									Dataset 2
[truncated: 75 more rows]

## Sheet: TCA cycle
			Dataset 1									Dataset 2
[truncated: 20 more rows]

## Sheet: Protect.
				Dataset 1											Dataset 2
[truncated: 26 more rows]

## Sheet: DNA
			Dataset 1									Dataset 2
[truncated: 35 more rows]

[truncated: 3 more sheets: Sugar Transport, Motility & Division, Raw data]
