# Supplementary material for: Inhibition of rhizobial cheaters by the host Medicago truncatula involves repression of symbiotic functions and induction of defense
Source: New Phytol. 2025 Sep 5;248(3):1458–74. doi: 10.1111/nph.70494 (PMC12489286; doi:10.1111/nph.70494)
Supplement: Supplementary file 6 — Table S5 Phosphoproteome analysis under sanctioning in Medicago truncatula nodules. Please note: Wiley is not responsible for the content or functionality of any Supporting Information supplied by the authors. Any queries (other than missing material) should be directed to the New Phytologist Central Office. [file NPH-248-1458-s006.xlsx]

## Sheet: General infos
New Phytologist Supporting Information
Article title: Inhibition of rhizobial cheaters by the host Medicago truncatula involves repression of symbiotic functions and induction of defense
Authors: Min Chen, Axelle Raisin, Natalie Judkins, Pierre-Marie Allard, Emmanuel Défossez, Michael Stumpe, Inmaculada Yruela, Manuel Becana, Didier Reinhardt
Article acceptance date: 29 July 2025
Table S5. Phosphoproteome analysis under sanctioning in M. truncatula nodules

## Sheet: All Phosphoproteins
Sequence	Annotated Sequence	Master Protein Accessions	Positions in Master Proteins	Modifications in Master Proteins	Description	Number PhosphoSites	Quan Info	Student's T-test Significant AND 15fold Arg_Ctrl	Student's T-test Significant AND 15fold HN_Ctrl	Student's T-test Significant AND 15fold NifH_Ctrl	Student's T-test Significant Arg_Ctrl	Student's T-test Significant HN_Ctrl	Student's T-test Significant NifH_Ctrl	Student's T-test Difference Arg_Ctrl	Student's T-test Difference HN_Ctrl	Student's T-test Difference NifH_Ctrl	Arg_norm_1	Arg_norm_2	Arg_norm_3	Arg_norm_4	Ctrl_norm_1	Ctrl_norm_2	Ctrl_norm_3	Ctrl_norm_4	HN_norm_1	HN_norm_2	HN_norm_3	HN_norm_4	NifH_norm_1	NifH_norm_2	NifH_norm_3	132C, ARG_p	133N, ARG_p	133C, ARG_p	134N, ARG_p	126, CTRL_p	127N, CTRL_p	127C, CTRL_p	128N, CTRL_p	128C, HN_p	129N, HN_p	129C, HN_p	130N, HN_p	130C, NIFH_p	131N, NIFH_p	132N, NIFH_p	132C, ARG_ft	133N, ARG_ft	133C, ARG_ft
SASVSSR	[K].SASVSSR.[K]	SM2011_c01030	SM2011_c01030 [6-12]	SM2011_c01030 1xPhospho [S8(100)]	ID:35967158 pdhA| Pyruvate dehydrogenase E1 component alpha subunit [Sinorhizobium meliloti 2011]	1		+	+	+	+	+	+	0.774778	1.43001	2.86447	-7.30452	-6.80708	-6.75508	-7.03429	-7.73053	-7.54222	-7.73723	-7.9901	-6.41478	-5.94157	-6.44324	-6.48047	-4.93263	-4.90501	-4.81899	5.30743	5.6837	5.82782	5.55152	5.57289	5.56682	5.60288	5.2211	5.21335	5.70044	5.30743	5.23266	8.0607	7.87836	7.60955	12.6119	12.4908	12.5829
MAKSAYESR	[-].MAKSAYESR.[L]	SM2011_c01297	SM2011_c01297 [1-9]	SM2011_c01297 1xMet-loss [N-Term];1xPhospho [S4(98.2)]	ID:35967056 rplE| putative 50S ribosomal protein L5 [Sinorhizobium meliloti 2011]	1			+	+		+	+	-0.106798	1.28729	3.24596	-9.87363	-7.92882	-8.73737	-8.78497	-9.16278	-8.17331	-8.68444	-8.87707	-7.66951	-7.48736	-7.58865	-7.0029	-5.10774	-5.49846	-5.82912	2.07039	3.76553	3.15381	3.15381	3.47249	4.24031	3.98185	3.67807	3.3505	3.56071	3.60881	4.06178	7.28817	6.70183	6.12722	11.944	11.6944	11.8912
SASVSSR	[K].SASVSSR.[K]	SM2011_c01030	SM2011_c01030 [6-12]	SM2011_c01030 1xPhospho [S6(99.1)]	ID:35967158 pdhA| Pyruvate dehydrogenase E1 component alpha subunit [Sinorhizobium meliloti 2011]	1				+	+		+	0.450271	-0.210472	1.69178	-8.15252	-7.65789	-7.92754	-7.91905	-8.21172	-8.46517	-8.46237	-8.31881	-8.10456	-8.10595	-9.14186	-8.94759	-6.40837	-6.66028	-6.94957	4.45943	4.83289	4.65535	4.66676	5.0917	4.64386	4.87774	4.89239	3.52356	3.53605	2.60881	2.76553	6.58496	6.12309	5.47897	12.6119	12.4908	12.5829
FCSSPDVVR	[K].FCSSPDVVR.[C]	A0A072U6V1	A0A072U6V1 [40-48]	A0A072U6V1 1xPhospho [S42(92.1)]	Nodule Cysteine-Rich (NCR) secreted peptide OS=Medicago truncatula OX=3880 GN=MTR_7g007940 PE=4 SV=1	1		+	+	+	+	+	+	0.847107	1.93581	1.31586	0.303139	0.566936	0.418485	0.59623	-0.551899	-0.30958	-0.370843	-0.271316	2.22918	1.34425	1.35086	1.31533	0.744323	0.98843	1.08709	8.0607	7.99152	7.97384	7.8936	8.4818	8.37025	8.44997	8.2341	7.82909	7.83289	7.88692	7.90629	8.38457	8.27845	7.91109	7.75756	7.42459	7.55536
HLSPPRYSPAR	[R].HLSPPRYSPAR.[E]	A0A072UKL8	A0A072UKL8 [62-72]	A0A072UKL8 2xPhospho [S64(100);S69(100)]	Zinc finger C-x8-C-x5-C-x3-H type family protein, putative OS=Medicago truncatula OX=3880 GN=25492102 PE=4 SV=1	2			+	+	+	+	+	0.42004	0.614838	0.696488	1.05186	1.24681	1.2524	1.10331	0.748034	0.735042	0.719277	0.771868	1.44992	1.33753	1.23047	1.41565	1.45829	1.45938	1.40247	9.30925	9.46984	9.54381	9.34696	9.42857	9.28656	9.31061	9.38068	9.40237	9.44605	9.37156	9.29278	9.43442	9.39189	9.38888	8.25739	8.22304	8.2914
ATTLSSLPR	[R].ATTLSSLPR.[L]	A0A072UPN1	A0A072UPN1 [9-17]	A0A072UPN1 1xPhospho [T11(89.3)]	Triose phosphate/phosphate translocator OS=Medicago truncatula OX=3880 GN=25493090 PE=4 SV=1	1		+	+	+	+	+	+	0.72416	0.847809	1.11798	0.843055	1.06748	0.905149	0.719091	0.0877838	0.289637	0.0666418	0.194075	0.909235	1.07641	0.905581	1.13815	1.10654	1.28897	1.43702	8.271	8.3097	8.27845	8.04821	8.72042	8.53138	8.61508	8.49466	7.26679	7.41447	7.48301	7.47978	8.69975	8.47978	8.15127	7.42794	7.24222	7.3733
GGIGKSTTSQNTLAALVDLGQK	[K].GGIGKSTTSQNTLAALVDLGQK.[I]	SM2011_a0825	SM2011_a0825 [13-34]	SM2011_a0825 1xPhospho [T24(73.4)]	ID:35918004 nifH| NifH nitrogenase iron protein [Sinorhizobium meliloti 2011]	1		+	+	+	+	+	+	1.17994	2.18722	1.50344	-7.19373	-6.95742	-7.16033	-7.07683	-8.30181	-8.11538	-8.56244	-8.12841	-5.97009	-5.96616	-6.05157	-6.37135	-7.07236	-6.65839	-6.58996	6.71012	6.58946	6.52982	6.59694	6.83036	6.65821	6.71699	6.77083	6.54689	6.63807	6.66107	6.2817	6.58946	6.45121	6.14771	13.9038	13.5469	13.6902
LSLYAQSIDK	[R].LSLYAQSIDK.[S]	A0A072UKL8	A0A072UKL8 [302-311]	A0A072UKL8 1xPhospho [S308(100)]	Zinc finger C-x8-C-x5-C-x3-H type family protein, putative OS=Medicago truncatula OX=3880 GN=25492102 PE=4 SV=1	1			+	+	+	+	+	0.322773	0.710775	0.810411	-2.37719	-2.1208	-1.99494	-1.98626	-2.41562	-2.3736	-2.4912	-2.48987	-1.74105	-1.71621	-1.88558	-1.58435	-1.65782	-1.52652	-1.71215	5.8802	6.10224	6.29646	6.25739	6.26491	6.17792	6.10014	6.11894	6.2114	6.39232	6.2555	6.29278	6.31832	6.40599	6.27426	8.25739	8.22304	8.2914
IIPLEASPVEVAIQS	[K].IIPLEASPVEVAIQS.[-]	G7JZK0	G7JZK0 [570-584]	G7JZK0 1xPhospho [S584(98.4)]	Asparagine synthetase [glutamine-hydrolyzing] OS=Medicago truncatula OX=3880 GN=11426313 PE=4 SV=1	1		+		+	+		+	0.924215	0.0530235	1.05453	-5.58524	-5.32819	-5.23632	-5.36537	-6.45566	-6.18625	-6.40405	-6.16603	-6.52502	-6.171	-6.09222	-6.21165	-5.29001	-5.3785	-5.07688	6.22304	6.26679	6.43296	6.32912	6.33092	6.30561	6.27984	6.3733	6.48059	6.76155	6.29094	6.46761	6.58797	6.15381	6.15381	11.8083	11.595	11.6693
MTVDLTGLQFLNSSGINLLAK	[R].MTVDLTGLQFLNSSGINLLAK.[L]	SM2011_b20452	SM2011_b20452 [49-69]	SM2011_b20452 1xPhospho [S61(91.8)]	ID:35935491 hypothetical protein [Sinorhizobium meliloti 2011]	1				+		+	+	-0.518466	0.404088	0.873465	-0.0579605	-1.0748	-1.71455	-0.103594	-0.147661	-0.10226	-0.36237	-0.264756	0.213565	0.240435	0.0745134	0.210792	0.726788	0.554386	0.681437	8.4363	8.48744	8.56529	8.44253	8.78986	8.66427	8.64241	8.66035	8.45245	8.42333	8.47411	8.36763	8.84987	8.72281	8.6865	8.49426	9.56224	10.2798
RDSRSPGRGPSHSR	[R].RDSRSPGRGPSHSR.[G]	G7KRW9	G7KRW9 [292-305]	G7KRW9 2xPhospho [S294(99.9);S296(99.9)]	Pre-mRNA-splicing factor SF2-like protein OS=Medicago truncatula OX=3880 GN=MTR_7g108810 PE=4 SV=1	2		+		+	+		+	0.908962	-0.0646695	0.821405	-5.57938	-5.9703	-5.42058	-5.95227	-6.52986	-6.57111	-6.80747	-6.64994	-7.83519	-6.57208	-6.13819	-6.2716	-5.77398	-5.8187	-5.8619	4.69488	4.17792	4.79701	4.17792	3.89724	3.73335	3.48543	3.53605	2.1375	3.53605	3.90689	3.72247	4.51096	4.48543	4.20163	10.2743	10.1482	10.2176
EFSYFLEEK	[R].EFSYFLEEK.[E]	H2EST4	H2EST4 [27-35]	H2EST4 1xPhospho [S29(100)]	Carboxy-terminal region remorin OS=Medicago truncatula OX=3880 GN=SYMREM1 PE=4 SV=1	1			+	+	+	+	+	0.408141	0.594962	0.778733	-1.4238	-1.21712	-1.24936	-1.29802	-1.7366	-1.59058	-1.7425	-1.75118	-1.0868	-0.994237	-1.19697	-1.163	-1.04932	-0.91208	-0.818046	10.4595	10.403	10.5053	10.4705	11.046	10.9912	11.1973	10.875	9	9.23362	9.13853	9.15102	11.1013	10.9156	10.6848	11.8833	11.6201	11.7547
STLNPNAK	[K].STLNPNAK.[E]	A0A072TY37	A0A072TY37 [551-558]	A0A072TY37 1xPhospho [S551(93.7)]	CTC-interacting domain protein OS=Medicago truncatula OX=3880 GN=25500533 PE=4 SV=1	1			+	+	+	+	+	0.29019	0.66607	0.795281	-2.41595	-2.1693	-2.37002	-2.44836	-2.71396	-2.56411	-2.50725	-2.77909	-2.05171	-1.91518	-2.09835	-1.83488	-1.84255	-1.89656	-1.79834	8.75622	8.99492	8.87897	8.68054	8.73064	8.808	8.82496	8.57781	8.93221	9.12257	8.84987	9.10198	9.53216	9.37526	9.36807	11.1722	11.1642	11.249
RPSPPPR	[K].RPSPPPR.[K]	G7IJA2	G7IJA2 [85-91]	G7IJA2 1xPhospho [S87(100)]	Putative nucleotide-binding alpha-beta plait domain, RNPS1, RNA recognition OS=Medicago truncatula OX=3880 GN=11406805 PE=4 SV=1	1				+	+		+	0.553477	0.141325	0.813524	-0.412491	-0.899682	-0.586452	-1.00204	-1.30219	-1.35482	-1.23622	-1.22135	-1.19498	-1.22665	-1.30663	-0.821009	-0.64539	-0.348664	-0.401301	8.52591	8.0045	8.47127	7.95128	7.83352	7.62132	7.84486	7.76022	7.56224	7.63227	7.76885	7.99661	8.43463	8.49745	8.3996	8.9384	8.90418	9.05772
AMSLPSSPHDYR	[K].AMSLPSSPHDYR.[S]	A0A072VCI1	A0A072VCI1 [497-508]	A0A072VCI1 1xPhospho [S503(98.2)]	MAP kinase kinase kinase-like protein OS=Medicago truncatula OX=3880 GN=11408882 PE=4 SV=1	1				+	+	+	+	0.389413	0.503066	0.630658	1.90827	1.66065	1.79464	1.60775	1.3151	1.29034	1.434	1.37422	1.8607	1.82858	1.68168	2.05496	1.93637	2.02534	1.99051	7.03342	7.07682	7.1416	6.76155	6.98185	6.848	6.96694	6.91648	7.18982	7.41954	7	7.25267	7.33896	7.27705	7.09064	5.12515	5.41616	5.34696
ERRSESLAK	[R].ERRSESLAK.[K]	A0A072TZB9	Q2HTS1 [226-234];A0A072TZB9 [226-234];I3S1W3 [226-234]	Q2HTS1 1xPhospho [S231(99.6)];A0A072TZB9 1xPhospho [S231(99.6)];I3S1W3 1xPhospho [S231(99.6)]	40S ribosomal protein S6 OS=Medicago truncatula OX=3880 GN=25498171 PE=3 SV=1	1	Shared		+	+		+	+	0.00626481	-0.731344	0.734874	-3.44762	-3.58175	-3.33047	-3.41182	-3.50655	-3.47899	-3.47423	-3.33695	-3.78318	-4.44697	-4.3016	-4.19035	-2.63327	-2.67138	-2.83828	6.74147	6.43129	6.8392	6.69905	7.04111	6.89724	6.91648	7.08428	6.2817	5.79442	5.91648	5.91648	7.6489	7.46189	7.12722	10.1891	10.013	10.1697
QADSTSTSR	[K].QADSTSTSR.[T]	G7KH86	G7KH86 [405-413]	G7KH86 1xPhospho [S/T]	Zinc finger CCCH domain protein OS=Medicago truncatula OX=3880 GN=11435155 PE=4 SV=1	1				+	+	+	+	0.382775	0.455111	0.909946	-1.97253	-2.08512	-1.75577	-1.95291	-2.36229	-2.50693	-2.34583	-2.08238	-1.75097	-1.95837	-1.85266	-1.91499	-1.43059	-1.48302	-1.32963	6.61618	6.31832	6.50303	6.61618	6.99548	6.60733	6.88874	6.99095	5.94251	5.76818	5.6865	5.73606	7.42459	7.18587	6.90207	8.58871	8.40344	8.2588
MPSLSAK	[-].MPSLSAK.[N]	SM2011_a0830	SM2011_a0830 [1-7]	SM2011_a0830 1xMet-loss [N-Term];1xPhospho [S3(99.3)]	ID:35918028 nifE| NifE nitrogenase molybdenum-cofactor synthesis protein [Sinorhizobium meliloti 2011]	1		+	+	+	+	+	+	0.696687	1.24766	1.42688	-0.338949	0.275634	0.217286	0.101014	-0.906024	-0.49452	-0.648339	-0.482879	0.695367	0.673544	0.39184	0.698141	1.26534	0.652792	0.463696	7.50779	7.83099	7.84737	7.60881	7.55995	7.56834	7.71973	7.77215	7.95652	7.91767	7.69836	7.82845	8.96578	8.30743	7.88996	7.84674	7.55536	7.63008
ERIESSLNNSGR	[R].ERIESSLNNSGR.[R]	G7I4I2	G7I4I2 [138-149]	G7I4I2 1xPhospho [S147(99.8)]	DUF1645 family protein OS=Medicago truncatula OX=3880 GN=11417205 PE=4 SV=1	1		+	+	+	+	+	+	1.05573	1.41078	0.956115	-3.69314	-3.5783	-3.69866	-4.06182	-4.99737	-4.56321	-4.9318	-4.76248	-3.22353	-3.48454	-3.61387	-3.28982	-3.98535	-3.78726	-3.80019	6.36282	6.40939	6.44791	6.14568	5.36457	5.61471	5.47897	5.48864	6.43129	6.5345	5.97728	6.31288	6.13955	6.17592	6.08321	10.056	9.98769	10.1466
SNSLADK	[K].SNSLADK.[T]	A0A072VPL4	A0A072VPL4 [341-347]	A0A072VPL4 1xPhospho [S343(100)]	Probable tRNA N6-adenosine threonylcarbamoyltransferase OS=Medicago truncatula OX=3880 GN=25484846 PE=3 SV=1	1				+		+	+	0.137467	0.512846	0.685902	-0.979179	-0.93831	-1.00749	-0.954018	-1.13042	-1.19061	-1.05973	-1.04811	-0.693087	-0.657229	-0.522202	-0.504959	-0.540036	-0.352742	-0.371162	7.66107	7.75622	7.65678	7.70598	7.63445	7.50462	7.65177	7.66888	7.99831	8.22786	8.27286	8.21237	8.17043	8.20261	8.02459	8.64024	8.69453	8.66427
MTVDLTGLQFLNSSGINLLAK	[R].MTVDLTGLQFLNSSGINLLAK.[L]	SM2011_b20452	SM2011_b20452 [49-69]	SM2011_b20452 1xPhospho [S/T]	ID:35935491 hypothetical protein [Sinorhizobium meliloti 2011]	1				+		+	+	-0.416005	0.443032	0.748585	-1.61284	-2.58382	-3.20196	-1.59076	-1.81237	-1.66639	-1.95711	-1.88948	-1.38464	-1.26403	-1.5317	-1.37286	-1.04734	-1.1628	-1.03813	6.88142	6.97842	7.07788	6.95536	7.12515	7.10014	7.04767	7.03562	6.85425	6.91886	6.8679	6.78398	7.07575	7.00562	6.96694	8.49426	9.56224	10.2798
LANSSFSDLQNPQYELDGK	[R].LANSSFSDLQNPQYELDGK.[A]	A0A072U056	A0A072U056 [72-90]	A0A072U056 1xPhospho [S76(92.8)]	Delta-1-pyrroline-5-carboxylate synthase OS=Medicago truncatula OX=3880 GN=25498588 PE=3 SV=1	1		+	+	+	+	+	+	0.820524	1.41472	0.981728	0.157887	0.197921	0.21424	0.137879	-0.620955	-0.583754	-0.833045	-0.536417	0.827618	0.97701	0.63072	0.649375	0.137002	0.279137	0.598417	8.76188	8.83889	8.81378	8.72247	8.96607	8.89966	9.0268	8.90238	9.48583	9.61545	9.24174	9.51511	9.01597	8.83257	8.75121	8.604	8.64097	8.59954
DSAAVAPTVDDPPSAEDAAESAK	[K].DSAAVAPTVDDPPSAEDAAESAK.[I]	A0A072V335	A0A072V335 [132-154]	A0A072V335 1xPhospho [S145(100)]	MFP1 attachment factor-like protein OS=Medicago truncatula OX=3880 GN=25489916 PE=4 SV=1	1				+	+	+	+	0.354616	0.156978	0.701352	0.00749969	-0.176589	-0.208178	-0.035449	-0.51888	-0.337945	-0.5223	-0.452054	-0.334407	-0.295354	-0.270692	-0.302814	0.135712	0.249459	0.345501	9.94193	9.8213	9.95245	9.91409	9.808	9.78953	9.77347	9.86728	9.67472	9.70943	9.69697	9.59805	9.79035	9.77791	9.79279	9.93443	9.99788	10.1606
ATGEVVLGDATLGSIHIQK	[R].ATGEVVLGDATLGSIHIQK.[G]	G7K1Z9	G7K1Z9 [79-97]	G7K1Z9 1xPhospho [S92(100)]	Leghemoglobin Lb120-1 OS=Medicago truncatula OX=3880 GN=11406608 PE=2 SV=1	1		+	+	+	+	+	+	0.740791	1.68812	0.946732	-4.27225	-3.99886	-4.0425	-4.2321	-5.00641	-4.74877	-4.95222	-4.80149	-3.3432	-3.06388	-3.16187	-3.18743	-4.18247	-3.87919	-3.72981	8.36632	8.34252	8.40981	8.37895	8.57175	8.58946	8.76653	8.67278	7.73268	8.07842	8.03067	7.93605	8.91946	8.8505	8.67384	12.6386	12.3414	12.4523
DSVEELQQGHSVEIAR	[R].DSVEELQQGHSVEIAR.[S]	A0A072UKL8	A0A072UKL8 [280-295]	A0A072UKL8 1xPhospho [S290(100)]	Zinc finger C-x8-C-x5-C-x3-H type family protein, putative OS=Medicago truncatula OX=3880 GN=25492102 PE=4 SV=1	1			+	+	+	+	+	0.273766	0.725324	0.656394	-0.050374	-0.140886	-0.121977	-0.18891	-0.437838	-0.339142	-0.512918	-0.307313	0.394063	0.280354	0.188935	0.440733	0.206757	0.317789	0.246729	8.20701	8.08215	8.16942	8.05474	8.2427	8.21237	8.07842	8.3015	8.34651	8.38888	8.33002	8.31786	8.18289	8.2503	8.23314	8.25739	8.22304	8.2914
RLANSSFSDLQNPQYELDGK	[R].RLANSSFSDLQNPQYELDGK.[A]	A0A072U056	A0A072U056 [71-90]	A0A072U056 1xPhospho [S/Y]	Delta-1-pyrroline-5-carboxylate synthase OS=Medicago truncatula OX=3880 GN=25498588 PE=3 SV=1	1		+	+	+	+	+	+	0.847206	1.07305	1.03068	-1.98341	-1.93223	-1.76286	-2.18371	-2.76813	-2.76505	-2.87003	-2.84783	-1.65708	-1.45853	-1.86015	-1.98309	-1.86551	-2.05041	-1.43033	6.62059	6.70874	6.83668	6.40088	6.8189	6.71836	6.98982	6.59096	7.00113	7.17991	6.75087	6.88264	7.01346	6.50303	6.72247	8.604	8.64097	8.59954
AIAPHIEQNPVFESPTPTK	[R].AIAPHIEQNPVFESPTPTK.[L]	A0A072V3H1	A0A072V3H1 [1073-1091]	A0A072V3H1 1xPhospho [T1088(100)]	Myosin family XI heavy chain OS=Medicago truncatula OX=3880 GN=11432428 PE=3 SV=1	1		+	+	+	+	+	+	0.725496	1.62626	0.849668	-0.641241	-0.473849	-0.576084	-1.05166	-1.48852	-1.30961	-1.45248	-1.39422	0.330317	0.352052	0.225482	-0.0476456	-0.79094	-0.520111	-0.373561	6.18785	6.12309	6.34873	5.848	6.32012	6.18785	6.34518	6.24603	6.19574	6.42459	6.42122	6.09803	6.21917	6.18587	6.2114	6.82909	6.59694	6.92481
DSAAVAPTVDDPPSAEDAAESAK	[K].DSAAVAPTVDDPPSAEDAAESAK.[I]	A0A072V335	A0A072V335 [132-154]	A0A072V335 1xPhospho [S152(100)]	MFP1 attachment factor-like protein OS=Medicago truncatula OX=3880 GN=25489916 PE=4 SV=1	1							+	0.00880301	0.0562564	0.53987	-2.7625	-2.77485	-2.95606	-2.77162	-2.7885	-2.80735	-2.90861	-2.79577	-2.97241	-2.62887	-2.80476	-2.66917	-2.30857	-2.2626	-2.28439	7.17193	7.22304	7.20457	7.17792	7.53838	7.32012	7.38716	7.52356	7.03672	7.37591	7.16289	7.2317	7.34607	7.26585	7.16289	9.93443	9.99788	10.1606
TSSTTESNSNHGR	[K].TSSTTESNSNHGR.[R]	A0A072V1D7	A0A072V1D7 [21-33]	A0A072V1D7 2xPhospho [S23(87.2);S29(100)]	Calmodulin-domain kinase CDPK protein OS=Medicago truncatula OX=3880 GN=25493802 PE=4 SV=1	2					+		+	0.439363	0.110185	0.460364	-3.6439	-2.98344	-3.2982	-3.14474	-3.69623	-3.73656	-3.70894	-3.686	-3.60038	-3.60892	-3.77101	-3.40668	-3.26632	-3.24578	-3.2276	7.12619	7.81057	7.62498	7.58946	7.20653	7.04439	7.06717	7.11166	7.1416	7.27891	7.04221	7.27333	7.43879	7.46434	7.49665	10.7701	10.794	10.9232
RSYTANQNR	[K].RSYTANQNR.[H]	A0A072VIQ6	A0A072VIQ6 [1099-1107]	A0A072VIQ6 1xPhospho [T1102(99.3)]	Ubiquitin carboxyl-terminal hydrolase-like protein OS=Medicago truncatula OX=3880 GN=11418867 PE=3 SV=1	1			+	+		+	+	0.221087	0.682189	0.716519	-5.71602	-6.09469	-6.35931	-6.14231	-6.30606	-6.26786	-6.22467	-6.39808	-5.61774	-5.49488	-5.88167	-5.47363	-5.59413	-5.7178	-5.43603	6.73877	6.40259	6.22497	6.23458	6.43129	6.35226	6.40088	6.21529	6.73877	7.03562	6.58045	6.89482	6.8936	6.732	6.90569	12.4548	12.4973	12.5843
MTVDLTGLQFLNSSGINLLAK	[R].MTVDLTGLQFLNSSGINLLAK.[L]	SM2011_b20452	SM2011_b20452 [49-69]	SM2011_b20452 1xPhospho [S/T]	ID:35935491 hypothetical protein [Sinorhizobium meliloti 2011]	1				+	+	+	+	-0.579299	0.274135	0.718889	-1.7677	-2.54878	-3.21268	-1.61894	-1.74967	-1.63313	-1.84491	-1.60318	-1.4251	-1.41471	-1.39735	-1.4972	-1.04948	-0.871964	-1.04506	6.72656	7.01346	7.06717	6.92719	7.18785	7.1334	7.15987	7.32193	6.81378	6.76818	7.00225	6.65964	7.07361	7.29646	6.96	8.49426	9.56224	10.2798
STMSYNSK	[R].STMSYNSK.[ST]	G7JFQ2	G7JFQ2 [6-13]	G7JFQ2 1xPhospho [S9(93.5)]	UPF0481 plant-like protein OS=Medicago truncatula OX=3880 GN=MTR_4g009340 PE=4 SV=1	1				+	+	+	+	0.560449	0.371845	0.659022	2.96301	3.33569	3.14926	2.97598	2.7014	2.4782	2.55287	2.44967	2.83985	2.96716	2.80998	3.05254	3.22384	3.18513	3.20471	8.96751	9.1249	9.11504	8.84141	8.54689	8.62388	8.43796	8.40386	8.296	9.11894	8.95361	9.04576	9.22834	9.25338	9.29852	6.0045	5.78921	5.96578
NVIHGSDSVESANK	[R].NVIHGSDSVESANK.[E]	A0A072TWL0	A0A072TWL0 [113-126]	A0A072TWL0 1xPhospho [S118(100)]	Nucleoside diphosphate kinase OS=Medicago truncatula OX=3880 GN=25500090 PE=3 SV=1	1		+		+	+	+	+	0.789307	0.515905	0.60936	-2.39913	-2.28372	-2.50649	-2.30364	-3.07448	-3.14146	-3.2659	-3.16838	-2.76645	-2.60595	-2.67316	-2.54103	-2.51509	-2.62452	-2.51998	9.11114	9.29692	9.10329	9.21018	8.54844	8.45943	8.25786	8.41659	8.52943	8.82941	8.73268	8.78725	8.89239	8.74382	8.67878	11.5103	11.5806	11.6098
SNDNSNGK	[K].SNDNSNGK.[G]	G7I6E7	G7I6E7 [310-317]	G7I6E7 1xPhospho [S310(100)]	Peptidyl-prolyl cis-trans isomerase OS=Medicago truncatula OX=3880 GN=11420866 PE=4 SV=2	1		+	+	+	+	+	+	0.762509	-0.601317	0.744129	-2.66465	-2.79124	-2.57788	-2.69603	-3.3634	-3.56512	-3.28137	-3.56994	-4.06887	-4.1361	-4.06036	-3.91978	-2.75767	-2.63984	-2.70499	7.02569	6.87036	7.08958	7.00787	6.47249	6.1819	6.41785	6.1127	5.30378	5.27053	5.37156	5.50144	6.96463	7.04876	6.92837	9.69035	9.6616	9.66747
LANSSFSDLQNPQYELDGK	[R].LANSSFSDLQNPQYELDGK.[A]	A0A072U056	A0A072U056 [72-90]	A0A072U056 1xPhospho [S/Y]	Delta-1-pyrroline-5-carboxylate synthase OS=Medicago truncatula OX=3880 GN=25498588 PE=3 SV=1	1		+	+	+	+	+	+	0.850128	1.38455	0.932902	-1.604	-1.71023	-1.51846	-1.57336	-2.43525	-2.32961	-2.68292	-2.35877	-1.02159	-0.850534	-1.1064	-1.28982	-1.73329	-1.51562	-1.3073	7	6.93074	7.08108	7.01123	7.15178	7.15381	7.17692	7.08002	7.63662	7.7879	7.50462	7.57592	7.14568	7.03782	6.84549	8.604	8.64097	8.59954
ERRSESLAK	[R].ERRSESLAK.[K]	A0A072TZB9	Q2HTS1 [226-234];A0A072TZB9 [226-234];I3S1W3 [226-234]	Q2HTS1 1xPhospho [S229(88.7)];A0A072TZB9 1xPhospho [S229(88.7)];I3S1W3 1xPhospho [S229(88.7)]	40S ribosomal protein S6 OS=Medicago truncatula OX=3880 GN=25498171 PE=3 SV=1	1	Shared					+	+	-0.024745	-0.29831	0.547855	-1.78394	-1.5872	-1.71229	-1.65514	-1.71004	-1.6351	-1.71934	-1.57511	-1.90652	-2.12193	-2.02579	-1.7786	-1.09803	-1.0982	-1.1399	8.40514	8.42585	8.45738	8.45574	8.83763	8.74113	8.67136	8.84612	8.15836	8.11946	8.19229	8.32823	9.18413	9.03507	8.82559	10.1891	10.013	10.1697
ALSVSPK	[K].ALSVSPK.[S]	A0A072V3H1	A0A072V3H1 [1050-1056]	A0A072V3H1 1xPhospho [S1054(100)]	Myosin family XI heavy chain OS=Medicago truncatula OX=3880 GN=11432428 PE=3 SV=1	1		+	+	+	+	+	+	0.68655	0.837011	0.714857	0.570937	0.778973	0.445875	0.458772	-0.222178	-0.0176725	-0.255404	0.00361109	0.710493	0.80521	0.758455	0.582243	0.66161	0.53529	0.578939	7.40003	7.37591	7.37069	7.35843	7.58646	7.47978	7.54226	7.64386	6.57592	6.87774	6.9542	6.72792	7.67172	7.24127	7.1639	6.82909	6.59694	6.92481
VLSQMLSQK	[R].VLSQMLSQK.[L]	G7I8P3	G7I8P3 [297-305];G7KYK4 [310-318]	G7I8P3 1xPhospho [S303(100)];G7KYK4 1xPhospho [S316(100)]	Putative NAD(P)H oxidase (H(2)O(2)-forming) OS=Medicago truncatula OX=3880 GN=11409538 PE=4 SV=1	1	Shared		+	+	+	+	+	0.505872	0.933689	0.667512	-2.36853	-2.23136	-2.33095	-2.37925	-2.79432	-2.88704	-2.87412	-2.7781	-1.94559	-1.86436	-1.94293	-1.84593	-2.31624	-2.05161	-2.1298	8.81057	8.82209	8.84329	8.63008	8.71699	8.57705	8.81378	8.55382	8.67948	8.87652	8.7738	8.80413	8.5932	8.64205	8.52591	11.1791	11.0535	11.1742
RNTFKK	[R].RNTFKK.[S]	A0A072UX38	A0A072UX38 [614-619]	A0A072UX38 1xPhospho [T616(100)]	Multidrug resistance protein ABC transporter family protein OS=Medicago truncatula OX=3880 GN=MTR_3g056675 PE=4 SV=1	1			+	+	+	+	+	0.559186	1.85723	0.968492	-2.00068	-1.44164	-1.3681	-1.74319	-2.07201	-2.23073	-2.31364	-2.17397	-0.14743	-0.0943055	-0.351005	-0.768674	-1.28164	-1.48754	-0.918111	5.73064	6.28355	6.20555	5.73335	6.33271	5.91648	5.71149	5.88996	6.30378	6.3733	6.06178	5.82528	6.37156	6.28725	6.47249	7.73132	7.7252	7.57365
NRSPSRVNR	[R].NRSPSRVNR.[R]	G7I6E7	G7I6E7 [709-717]	G7I6E7 2xPhospho [S711(100);S713(100)]	Peptidyl-prolyl cis-trans isomerase OS=Medicago truncatula OX=3880 GN=11420866 PE=4 SV=2	2				+	+		+	0.298136	-0.0381854	0.677514	-3.95971	-3.54474	-3.99787	-3.8534	-4.24194	-4.03552	-4.24637	-4.02443	-4.79371	-4.06322	-3.91149	-3.93258	-3.44803	-3.4162	-3.51442	5.73064	6.11686	5.66959	5.8505	5.59395	5.71149	5.45286	5.65821	4.57894	5.34341	5.52042	5.48864	6.27426	6.2724	6.11894	9.69035	9.6616	9.66747
SDSEDEEK	[K].SDSEDEEK.[-]	G7KYH2	G7KYH2 [604-611]	G7KYH2 2xPhospho [S604(100);S606(100)]	Putative transcription factor WD40-like family OS=Medicago truncatula OX=3880 GN=11444777 PE=4 SV=1	2		+		+	+	+	+	0.697727	0.47377	0.726877	-1.87642	-2.16213	-1.97511	-1.90351	-2.69071	-2.61587	-2.7876	-2.6139	-2.16896	-2.30122	-2.14229	-2.20052	-2.08883	-1.98279	-1.7788	8.27193	8.13134	8.46638	8.23745	7.60437	7.6279	7.40173	7.61324	8.05745	8.06663	8.05148	7.92541	8.08958	8.1205	8.30879	10.1483	10.2935	10.4415
RKSSAEPAR	[R].RKSSAEPAR.[R]	G7IJA2	G7IJA2 [62-70]	G7IJA2 1xPhospho [S65(99.5)]	Putative nucleotide-binding alpha-beta plait domain, RNPS1, RNA recognition OS=Medicago truncatula OX=3880 GN=11406805 PE=4 SV=1	1				+	+		+	0.400278	0.129203	0.702896	-2.52224	-2.7203	-2.46079	-2.58875	-2.96779	-3.00115	-3.03015	-2.8941	-3.15731	-2.62242	-2.81245	-2.7842	-2.41753	-2.2946	-2.09907	6.41616	6.18388	6.59694	6.36457	6.16792	5.97499	6.05094	6.08746	5.59991	6.23649	6.26303	6.03342	6.66249	6.55152	6.70183	8.9384	8.90418	9.05772
EEEHSPK	[K].EEEHSPK.[Q]	G7J6M9	G7J6M9 [135-141]	G7J6M9 1xPhospho [S139(100)]	Putative ribonuclease III OS=Medicago truncatula OX=3880 GN=11435654 PE=4 SV=2	1				+	+	+	+	0.33136	-0.313533	0.718526	-0.941125	-0.9656	-0.949936	-1.11027	-1.30274	-1.53742	-1.26637	-1.18585	-1.75582	-1.51132	-1.58243	-1.69693	-0.595185	-0.64535	-0.57317	7.3336	7.17293	7.19574	7.24508	7.7879	7.14873	7.75489	7.85362	5.09592	5.39917	5.24793	5.24793	8.56872	8.35887	8.22352	8.27473	8.13853	8.14568
SLSELSVGFAR	[R].SLSELSVGFAR.[A]	G7IAG4	G7IAG4 [45-55]	G7IAG4 2xPhospho [S45(99.9);S]	Alkaline/neutral invertase OS=Medicago truncatula OX=3880 GN=11408526 PE=3 SV=1	2		+	+		+	+	+	0.762171	0.813153	0.491131	-4.99484	-4.86594	-5.18816	-5.04258	-5.75044	-5.7413	-5.83554	-5.81294	-4.79527	-4.9374	-5.07809	-5.07684	-5.31651	-5.30329	-5.26197	7.19279	7.21335	7.0045	7.13134	6.93782	6.79701	6.91049	6.7879	7.08428	7.00562	6.81634	6.79442	7.05202	6.89482	6.732	12.1876	12.0793	12.1927
EEEPKTEEVK	[K].EEEPKTEEVK.[G]	A0A072UQC8	A0A072UQC8 [77-86]	A0A072UQC8 1xPhospho [T82(100)]	Uncharacterized protein OS=Medicago truncatula OX=3880 GN=25493308 PE=4 SV=1	1		+	+	+	+	+	+	0.703514	0.848567	1.13077	-4.72231	-4.46411	-4.4168	-4.94019	-5.38165	-5.33659	-5.61623	-5.023	-4.29329	-4.28059	-4.63219	-4.75713	-4.50164	-4.20748	-3.91668	7.24603	7.06932	7.40939	7.09698	7.47411	7.30925	7.44543	7.56529	5.61765	5.71149	5.52982	5.33985	7.83857	7.82972	7.7046	11.9683	11.5334	11.8262
RSQSTLK	[R].RSQSTLK.[R]	G7KFT7	G7KFT7 [831-837]	G7KFT7 1xPhospho [S/T]	Sucrose synthase OS=Medicago truncatula OX=3880 GN=11433144 PE=3 SV=2	1				+	+	+	+	0.270867	0.524875	0.79697	-3.17253	-3.20535	-3.35549	-3.25681	-3.6719	-3.38956	-3.32555	-3.68664	-3.16618	-2.77195	-2.96615	-3.06986	-2.76933	-2.70615	-2.68885	6.70598	6.80993	6.65392	6.53761	6.73877	6.96347	7.27612	6.54998	6.6837	7.22593	6.94134	6.78921	7.61912	7.43212	7.69139	9.87851	10.0153	10.0094
LSSMNIQSEK	[K].LSSMNIQSEK.[E]	A0A072TXQ3	A0A072TXQ3 [51-60]	A0A072TXQ3 1xPhospho [S53(93.2)]	Exocyst subunit Exo70 family protein OS=Medicago truncatula OX=3880 GN=MTR_7g013770 PE=3 SV=1	1			+	+	+	+	+	0.262897	0.622079	0.692369	-2.12559	-1.63782	-1.90534	-2.17715	-2.24781	-2.16424	-2.19236	-2.29307	-1.78459	-1.51946	-1.61012	-1.495	-1.59303	-1.66077	-1.3422	6.75889	7.30469	7.08958	6.66959	6.98413	6.95884	6.99548	6.82146	7.02791	7.32823	7.26209	7.32103	7.42878	7.25361	7.54381	8.88448	8.94251	8.99492
ERRSESLAK	[R].ERRSESLAK.[K]	I3S1W3	Q2HTS1 [226-234];A0A072TZB9 [226-234];I3S1W3 [226-234]	Q2HTS1 1xPhospho [S231(99.6)];A0A072TZB9 1xPhospho [S231(99.6)];I3S1W3 1xPhospho [S231(99.6)]	40S ribosomal protein S6 OS=Medicago truncatula OX=3880 GN=25493128 PE=2 SV=1	1	Shared		+	+		+	+	-0.0762964	-0.68222	0.662612	-5.35505	-5.51448	-5.14724	-5.24266	-5.33167	-5.31322	-5.22509	-5.08427	-5.59543	-6.19253	-5.98887	-5.90629	-4.48264	-4.57497	-4.67024	6.74147	6.43129	6.8392	6.69905	7.04111	6.89724	6.91648	7.08428	6.2817	5.79442	5.91648	5.91648	7.6489	7.46189	7.12722	12.0965	11.9458	11.9864
VLSQMLSQK	[R].VLSQMLSQK.[L]	G7I8P3	G7I8P3 [297-305];G7KYK4 [310-318]	G7I8P3 1xPhospho [S303(100)];G7KYK4 1xPhospho [S316(100)]	Putative NAD(P)H oxidase (H(2)O(2)-forming) OS=Medicago truncatula OX=3880 GN=11409538 PE=4 SV=1	1	Shared		+	+	+	+	+	0.431508	0.865627	0.632341	-3.25726	-3.12686	-3.36753	-3.40868	-3.80671	-3.61985	-3.71808	-3.74171	-2.79979	-2.85885	-2.93341	-2.8318	-3.18766	-3.11926	-2.96083	7.92184	7.92659	7.80671	7.60066	7.7046	7.84423	7.96982	7.59021	7.82528	7.88203	7.78333	7.81826	7.72178	7.5744	7.69488	11.1791	11.0535	11.1742
MTVDLTGLQFLNSSGINLLAK	[R].MTVDLTGLQFLNSSGINLLAK.[L]	SM2011_b20452	SM2011_b20452 [49-69]	SM2011_b20452 1xPhospho [S62(84.4)]	ID:35935491 hypothetical protein [Sinorhizobium meliloti 2011]	1			+	+		+	+	-0.337666	0.610875	0.997681	-3.68176	-4.47903	-5.27984	-3.77002	-3.91072	-3.70475	-4.37251	-3.872	-3.28004	-3.39108	-3.55662	-3.18875	-3.06564	-2.90164	-2.93467	4.8125	5.08321	5	4.7761	5.0268	5.06178	4.63227	5.05311	4.95884	4.79181	4.84298	4.96809	5.05745	5.26679	5.07039	8.49426	9.56224	10.2798
NTSGDTEVVITNFLK	[K].NTSGDTEVVITNFLK.[S]	A0A072U6U0	A0A072U6U0 [43-57]	A0A072U6U0 1xPhospho [T/S]	CASP-like protein OS=Medicago truncatula OX=3880 GN=MTR_6g007160 PE=3 SV=1	1		+	+	+	+	+	+	0.608873	1.48355	0.636536	0.230029	0.206038	0.111202	0.187088	-0.383869	-0.371296	-0.601646	-0.344322	1.21353	1.30392	0.915973	0.799662	0.147482	0.246419	0.239856	9.70839	9.50204	9.53411	9.63644	10.2276	10.0126	10.257	10.0304	8.97441	9.25054	9.02763	9.07066	9.96319	9.80752	9.63753	9.47836	9.296	9.42291
ISNSIYK	[K].ISNSIYK.[Q]	G7L2S1	G7L2S1 [554-560]	G7L2S1 1xPhospho [S555(100)]	Transducin/WD-like repeat-protein OS=Medicago truncatula OX=3880 GN=11430659 PE=4 SV=2	1		+	+	+	+	+	+	0.871923	1.5612	0.703511	-4.4221	-3.88218	-4.27277	-4.34121	-5.27581	-5.10145	-4.93653	-5.09216	-3.61736	-3.65535	-3.78853	-3.09989	-4.5005	-4.37998	-4.31345	6.14975	6.57592	6.30012	6.11894	5.46271	5.55766	5.74953	5.55152	6.97154	7.02237	6.84046	7.39746	6.14975	6.14975	6.09381	10.5718	10.4581	10.5729
YYSSSSSSSSSY	[K].YYSSSSSSSSSY.[-]	G7L6I7	G7L6I7 [158-169]	G7L6I7 1xPhospho [S161(66.2)]	Early nodulin ENOD18 OS=Medicago truncatula OX=3880 GN=11410639 PE=4 SV=1	1		+	+	+	+	+	+	0.654638	1.64771	0.857097	-3.29963	-3.00016	-3.00607	-3.23709	-3.89474	-3.70347	-3.96333	-3.59997	-2.10598	-2.09737	-2.13052	-2.2368	-3.13656	-2.91945	-2.74382	8.48663	8.43796	8.54574	8.27006	8.53255	8.53099	8.69836	8.6388	8.01737	8.06124	8.22207	8.09064	8.47654	8.35975	8.25456	11.7863	11.4381	11.5518
ILADLGSK	[K].ILADLGSK.[L]	A0A072TXQ3	A0A072TXQ3 [43-50]	A0A072TXQ3 1xPhospho [S49(100)]	Exocyst subunit Exo70 family protein OS=Medicago truncatula OX=3880 GN=MTR_7g013770 PE=3 SV=1	1			+	+	+	+	+	0.267105	0.708613	0.740882	-0.0258732	0.298277	0.205489	-0.0670242	-0.246099	-0.151256	-0.00396347	-0.256231	0.494702	0.650567	0.374764	0.65687	0.39878	0.590632	0.740072	8.8586	9.24079	9.20041	8.77972	8.98584	8.97183	9.18388	8.85829	9.3072	9.49825	9.24698	9.47289	9.42059	9.50502	9.62607	8.88448	8.94251	8.99492
WNYDGSSTNQAPGQDSEVILYPQAIFK	[K].WNYDGSSTNQAPGQDSEVILYPQAIFK.[D]	O04998	O04998 [53-79]	O04998 1xPhospho [S/T/Y]	Glutamine synthetase OS=Medicago truncatula OX=3880 GN=11427840 PE=1 SV=1	1		+	+	+	+	+	+	0.81806	1.15032	0.771069	-5.91642	-5.8498	-5.686	-5.70454	-6.73749	-6.52028	-6.73887	-6.43235	-5.33847	-5.41125	-5.65445	-5.42354	-5.99498	-5.80996	-5.7036	6.50462	6.33092	6.55766	6.44626	6.39403	6.42122	6.47411	6.44626	6.37156	6.43796	6.23266	6.30012	6.43962	6.41109	6.23649	12.421	12.1807	12.2437
SISSTSSR	[KR].SISSTSSR.[LS]	A0A072VUK4	A0A072VUK4 [1540-1547]	A0A072VUK4 1xPhospho [S1543(90)]	Pre-rRNA processing protein Rrp5 OS=Medicago truncatula OX=3880 GN=25483593 PE=4 SV=1	1			+		+	+	+	0.469849	0.683183	0.551344	-4.94077	-5.19395	-4.99244	-5.04604	-5.45653	-5.51548	-5.49762	-5.58295	-4.82346	-4.84281	-4.81678	-4.8368	-4.89473	-5.068	-4.92268	6.23266	5.9472	6.24603	6.05528	5.90689	5.73606	5.80735	5.70874	6.2724	6.41616	6.38198	6.26491	6.36807	6.15178	6.20163	11.1734	11.1411	11.2385
EPGNEGTSSSVVK	[K].EPGNEGTSSSVVK.[Q]	H2EST4	H2EST4 [36-48]	H2EST4 1xPhospho [S44(99.8)]	Carboxy-terminal region remorin OS=Medicago truncatula OX=3880 GN=SYMREM1 PE=4 SV=1	1					+		+	0.27653	0.186873	0.482065	-4.45958	-4.42932	-4.2887	-4.45468	-4.63899	-4.68814	-4.75838	-4.6529	-4.24886	-4.81169	-4.36051	-4.56986	-4.2341	-4.20781	-4.16571	7.42375	7.19081	7.46597	7.31379	8.14364	7.8936	8.1814	7.97327	5.83794	5.41616	5.97499	5.74416	7.91648	7.61985	7.33718	11.8833	11.6201	11.7547
RLANSSFSDLQNPQYELDGK	[R].RLANSSFSDLQNPQYELDGK.[A]	A0A072U056	A0A072U056 [71-90]	A0A072U056 1xPhospho [S76(93.8)]	Delta-1-pyrroline-5-carboxylate synthase OS=Medicago truncatula OX=3880 GN=25498588 PE=3 SV=1	1		+	+	+	+	+	+	0.678078	1.56365	0.887663	-1.31398	-1.27115	-1.3086	-1.31219	-2.01111	-1.78228	-2.06543	-2.05941	-0.254348	-0.127079	-0.683247	-0.598947	-1.25765	-1.23331	-0.784722	7.29002	7.36982	7.29094	7.2724	7.57592	7.70113	7.79442	7.37938	8.40386	8.51136	7.92778	8.26679	7.62132	7.32012	7.36807	8.604	8.64097	8.59954
EGGSIDRDAVLTR	[K].EGGSIDRDAVLTR.[V]	G8A207	G8A207 [82-94]	G8A207 1xPhospho [T93(100)]	Carboxy-terminal region remorin OS=Medicago truncatula OX=3880 GN=25485076 PE=2 SV=1	1				+	+		+	0.309009	0.164687	0.821411	-5.80481	-5.33696	-5.61509	-5.77635	-6.11789	-5.89801	-5.78997	-5.96338	-5.8921	-5.80499	-5.65455	-5.75886	-5.13844	-5.33054	-4.89373	6.01792	6.51096	6.39403	6.02459	5.53916	5.77083	5.79701	5.61471	6.11478	6.29462	6.4363	6.25739	6.74551	6.64097	7.19081	11.8227	11.8479	12.0091
LSTTESK	[K].LSTTESK.[S]	G7LGI5	G7LGI5 [26-32]	G7LGI5 1xPhospho [S31(100)]	Respiratory burst oxidase-like protein D OS=Medicago truncatula OX=3880 GN=11441035 PE=4 SV=1	1						+	+	0.0628552	0.49183	0.520927	-3.68083	-3.42688	-3.71652	-3.70543	-3.69367	-3.71078	-3.7166	-3.66003	-3.23972	-3.20638	-3.27693	-3.09072	-3.15046	-3.27886	-3.09371	7.10748	7.39489	7.17792	6.95884	7.33092	7.23649	7.19081	7.1416	7.25833	7.48623	7.25172	7.40003	7.75221	7.59842	7.83162	10.7883	10.8218	10.8944
QFSLPSADVDILK	[R].QFSLPSADVDILK.[Q]	G7L8W6	G7L8W6 [609-621]	G7L8W6 1xPhospho [S611(100)]	Phosphatidylinositol 4-phosphate 5-kinase OS=Medicago truncatula OX=3880 GN=11439925 PE=4 SV=1	1		+	+	+	+	+	+	0.89127	1.05782	0.753325	5.94705	6.58086	6.10455	6.09614	5.3378	5.18383	5.32086	5.32103	6.03705	6.80138	6.26258	6.29377	5.81938	6.05399	6.25925	10.2617	10.4188	10.39	10.2088	10.3423	10.3131	10.4041	10.3345	10.4225	10.5455	10.3836	10.3981	10.3983	10.2556	10.4049	4.3147	3.83794	4.2854
QDISGQSDISGSLK	[K].QDISGQSDISGSLK.[V]	A0A072UKL8	A0A072UKL8 [101-114]	A0A072UKL8 1xPhospho [S110(92.3)]	Zinc finger C-x8-C-x5-C-x3-H type family protein, putative OS=Medicago truncatula OX=3880 GN=25492102 PE=4 SV=1	1				+	+	+	+	0.379205	0.512442	0.593644	-0.853098	-0.888539	-0.845972	-1.06374	-1.39052	-1.27912	-1.34341	-1.15513	-0.866049	-0.888388	-0.789705	-0.574264	-0.650604	-0.66666	-0.777933	7.40429	7.3345	7.44543	7.17991	7.29002	7.2724	7.24793	7.45368	7.0864	7.22014	7.35138	7.30287	7.32553	7.26585	7.20848	8.25739	8.22304	8.2914
VVSDHATSSVDQTTAAGTDTK	[R].VVSDHATSSVDQTTAAGTDTK.[D]	H2EST4	H2EST4 [52-72]	H2EST4 1xPhospho [S60(96.9)]	Carboxy-terminal region remorin OS=Medicago truncatula OX=3880 GN=SYMREM1 PE=4 SV=1	1		+	+	+	+	+	+	1.05038	2.52855	0.760675	-5.22655	-4.56485	-4.73899	-4.92173	-5.92589	-5.74254	-6.03289	-5.95233	-3.08906	-3.3538	-3.58865	-3.50795	-5.33551	-5.16517	-4.95753	6.65678	7.05528	7.01569	6.84674	6.85674	6.8392	6.90689	6.67384	6.99774	6.87406	6.74685	6.80607	6.81506	6.66249	6.54535	11.8833	11.6201	11.7547
SFYSCFNPK	[K].SFYSCFNPK.[S]	G7I5R6	G7I5R6 [139-147]	G7I5R6 1xPhospho [S139(100)]	Uncharacterized protein OS=Medicago truncatula OX=3880 GN=11421396 PE=4 SV=1	1			+		+	+	+	0.291947	0.865115	0.491319	-1.47029	-1.45999	-1.58049	-1.57586	-1.77062	-1.87282	-1.74949	-1.86149	-1.28411	-0.957439	-0.80814	-0.744268	-1.35923	-1.30405	-1.30358	7.44708	7.37069	7.33718	7.21335	7.36457	7.16088	7.39746	7.16088	7.54148	7.85922	7.71425	7.78594	7.52982	7.4545	7.26209	8.91737	8.83067	8.91767
NGSGDASTGSSR	[R].NGSGDASTGSSR.[S]	A0A072VDP6	A0A072VDP6 [385-396]	A0A072VDP6 1xPhospho [T/S]	Putative Smr domain-containing protein OS=Medicago truncatula OX=3880 GN=25481982 PE=4 SV=1	1			+	+	+	+	+	0.419123	1.18731	0.684838	-3.86517	-3.36834	-3.89539	-3.95867	-4.35755	-4.19311	-4.08872	-4.12468	-3.15036	-2.89962	-3.20661	-2.75824	-3.49418	-3.64467	-3.37969	5.82273	6.2854	5.87774	5.66959	5.42626	5.58496	5.75221	5.62352	6.54226	6.97613	6.54226	6.91648	6.16189	6.00225	6.23649	9.6879	9.65374	9.77314
SVSLDNNNNYK	[R].SVSLDNNNNYK.[Y]	A0A072ULW0	A0A072ULW0 [576-586]	A0A072ULW0 1xPhospho [S578(100)]	Interactor of constitutive active ROPs-like protein OS=Medicago truncatula OX=3880 GN=25494426 PE=4 SV=1	1				+	+		+	0.309193	0.106918	0.685339	0.645273	0.945939	0.829825	0.783189	0.334488	0.633797	0.559402	0.439768	0.526217	0.590104	0.492357	0.786446	1.14709	1.07996	1.30456	9.22497	9.46046	9.46209	9.33047	9.09038	9.20555	9.20506	9.13673	8.98442	9.13468	8.96809	9.03342	9.34873	9.30492	9.29324	8.57969	8.51452	8.63227
VSSPSIPPIGEGR	[R].VSSPSIPPIGEGR.[S]	G7KGS7	G7KGS7 [281-293]	G7KGS7 1xPhospho [S]	Pumilio-family RNA-binding repeatprotein OS=Medicago truncatula OX=3880 GN=11427522 PE=4 SV=2	1			+		+	+	+	0.330602	0.9639	0.506906	-3.67238	-3.66145	-3.72716	-3.64073	-4.00802	-4.05449	-4.04188	-3.91974	-2.96484	-2.84636	-3.40928	-2.94804	-3.465	-3.46784	-3.56454	5.97039	5.96809	6.0045	6.01569	5.86542	5.73064	5.79701	5.89724	6.86171	7.12619	6.56986	6.92125	6.23266	6.1918	6.0268	9.64277	9.62954	9.73166
IETHEVVLDTNK	[R].IETHEVVLDTNK.[D]	Q8W4T7	Q8W4T7 [9-20]	Q8W4T7 1xPhospho [T11(100)]	Major intrinsic protein (MIP) family transporter OS=Medicago truncatula OX=3880 GN=NIP1 PE=2 SV=1	1		+	+	+	+	+	+	0.843538	2.04267	0.741138	-1.90773	-1.79133	-1.78995	-1.92985	-2.85505	-2.5679	-2.73031	-2.63976	-0.654454	-0.532401	-0.654504	-0.780982	-2.10462	-2.00536	-1.76138	7.41532	7.27798	7.49105	7.16792	7.9431	7.88753	8.09592	7.74416	7.10643	7.41363	7.38716	7.25739	7.74416	7.55612	7.27891	9.32305	9.06932	9.281
STIESHK	[R].STIESHK.[S]	A0A072TXB9	A0A072TXB9 [81-87]	A0A072TXB9 1xPhospho [S85(100)]	Putative RIN4, pathogenic type III effector avirulence factor Avr cleavage OS=Medicago truncatula OX=3880 GN=25500328 PE=4 SV=1	1		+			+	+	+	0.884175	0.352691	0.550068	-2.44605	-2.33648	-2.53902	-2.73088	-3.46194	-3.44076	-3.35074	-3.33569	-3.06794	-2.92176	-3.25889	-2.92976	-2.74212	-2.89602	-2.90349	6.67807	6.88753	6.91528	6.60585	5.55459	5.6893	5.57289	5.78921	6.1918	6.35226	6.09381	6.31651	6.36457	6.2211	6.45779	9.12412	9.224	9.4543
AVSFSSAEK	[R].AVSFSSAEK.[E]	G7I308	G7I308 [613-621]	G7I308 1xPhospho [S615(99.4)]	Uncharacterized protein OS=Medicago truncatula OX=3880 GN=11422934 PE=4 SV=2	1			+		+	+	+	0.354785	0.598003	0.535868	-3.39712	-3.01511	-3.28508	-3.46122	-3.61597	-3.714	-3.55376	-3.69394	-3.15318	-3.07048	-3.082	-2.88	-3.10538	-3.17916	-3.04111	7.17293	7.47654	7.32373	7.04549	7.08108	6.9331	7.05311	6.86171	7.41278	7.60363	7.54381	7.60955	7.44045	7.28355	7.36807	10.57	10.4917	10.6088
NTNSVSDSK	[K].NTNSVSDSK.[A]	A0A072U4S0	A0A072U4S0 [226-234]	A0A072U4S0 1xPhospho [S233(100)]	Putative calcium/calmodulin-dependent protein kinase OS=Medicago truncatula OX=3880 GN=25499396 PE=4 SV=1	1					+		+	0.3241	-0.138693	0.522214	0.474442	0.405993	0.50107	0.188482	0.0894027	-0.00305986	0.0895844	0.0976601	-0.0165319	-0.155911	-0.206903	0.0981627	0.49567	0.605028	0.671133	7.87958	7.92955	8.07093	7.51491	7.50303	7.55766	7.44626	7.45697	7.81762	7.74012	7.73268	7.81378	7.85674	7.98527	8.26209	7.40514	7.52356	7.56986
IIPLEASPVEVAIQS	[K].IIPLEASPVEVAIQS.[-]	G7JZK0	G7JZK0 [570-584]	G7JZK0 1xPhospho [S576(100)]	Asparagine synthetase [glutamine-hydrolyzing] OS=Medicago truncatula OX=3880 GN=11426313 PE=4 SV=1	1		+		+	+		+	1.00813	0.0626918	1.10134	-5.26448	-5.22866	-5.09639	-5.25986	-6.31571	-6.09782	-6.33163	-6.13674	-6.52987	-6.3149	-5.73355	-6.05282	-5.57968	-5.04849	-4.72924	6.54381	6.36632	6.57289	6.43463	6.47086	6.39403	6.35226	6.40259	6.47573	6.61765	6.64962	6.62644	6.29829	6.48382	6.50144	11.8083	11.595	11.6693
SKYEDELIANAAYIGSPGK	[K].SKYEDELIANAAYIGSPGK.[G]	A0A072VVG3	A0A072VVG3 [6-24]	A0A072VVG3 1xPhospho [S21(100)]	Fructose-bisphosphate aldolase OS=Medicago truncatula OX=3880 GN=25483885 PE=3 SV=1	1				+	+	+	+	0.233551	0.482546	0.619422	-4.98804	-4.9453	-5.06743	-5.08073	-5.30455	-5.17979	-5.27471	-5.25666	-4.69404	-4.56645	-5.07509	-4.74994	-4.753	-4.69513	-4.45538	8.54226	8.52278	8.40642	8.36238	8.37025	8.42333	8.40131	8.2724	8.76984	9.01374	8.27426	8.73471	8.57969	8.42333	8.47776	13.5303	13.4681	13.4738
QEALVNSSWELFK	[K].QEALVNSSWELFK.[Q]	G7I6B5	G7I6B5 [7-19]	G7I6B5 1xPhospho [S13(98.3)]	Leghemoglobin Lb120-1 OS=Medicago truncatula OX=3880 GN=MTR_1g011540 PE=2 SV=1	1		+	+	+	+	+	+	0.910832	1.71868	0.823852	-6.86278	-6.33419	-6.52682	-6.43881	-7.55111	-7.31348	-7.64997	-7.29138	-5.45346	-5.66204	-5.76489	-6.05082	-6.81511	-6.41433	-6.65346	5.07039	5.21723	5.1334	5.34341	5.42962	5.46923	5.51412	5.49506	5.1375	4.94953	4.85798	4.6893	5.43962	5.44626	4.88264	11.9332	11.5514	11.6602
SPTSESGLQDQEADK	[K].SPTSESGLQDQEADK.[D]	A0A072VW73	A0A072VW73 [436-450]	A0A072VW73 1xPhospho [S439(92.3)]	Phosphatidic acid phosphohydrolase OS=Medicago truncatula OX=3880 GN=25484079 PE=4 SV=1	1		+	+	+	+	+	+	0.886424	1.36169	0.822467	-0.350828	-0.297494	-0.177138	-0.587079	-1.17327	-1.29609	-1.39059	-1.09827	0.220941	0.302729	0.00421619	-0.0393744	-0.690911	-0.371631	-0.188732	6.6837	6.51885	6.73335	6.50462	6.57894	6.2384	6.45615	6.38716	6.63372	6.85425	6.6837	6.66107	6.41447	6.59991	6.52826	7.03452	6.81634	6.91049
STTSQNTLAALVDLGQK	[K].STTSQNTLAALVDLGQK.[I]	SM2011_a0825	SM2011_a0825 [18-34]	SM2011_a0825 1xPhospho [S/T]	ID:35918004 nifH| NifH nitrogenase iron protein [Sinorhizobium meliloti 2011]	1		+	+	+	+	+	+	0.722147	1.55113	0.983928	-6.07857	-5.88368	-5.98141	-6.06865	-6.88614	-6.57982	-6.75196	-6.68298	-5.239	-4.98952	-5.16883	-5.29902	-6.11956	-5.72245	-5.38188	7.82528	7.6632	7.70874	7.60511	8.24603	8.19377	8.52748	8.21626	7.27798	7.61471	7.54381	7.35403	7.54226	7.38716	7.35579	13.9038	13.5469	13.6902
SNNNINNQS	[K].SNNNINNQS.[-]	A0A072THJ7	A0A072THJ7 [239-247]	A0A072THJ7 1xPhospho [S247(100)]	Viral movement protein OS=Medicago truncatula OX=3880 GN=MTR_0116s0090 PE=4 SV=1	1		+	+	+	+	+	+	0.890092	0.709018	0.828232	-0.537509	0.0461526	0.204715	-0.119203	-1.04198	-0.860645	-1.07074	-0.99284	-0.352533	-0.340442	-0.176187	-0.260978	-0.486536	-0.0491786	0.0457535	6.02015	6.05961	6.13545	5.57289	5.66676	5.42291	5.27798	5.65821	5.96578	5.67525	5.8125	5.87036	6.21529	6.4822	6.53761	6.55766	6.01346	5.93074
YYSSSSSSSSSY	[K].YYSSSSSSSSSY.[-]	G7L6I7	G7L6I7 [158-169]	G7L6I7 1xPhospho [S/Y]	Early nodulin ENOD18 OS=Medicago truncatula OX=3880 GN=11410639 PE=4 SV=1	1			+	+	+	+	+	0.435173	1.42796	0.768081	-3.0204	-2.52612	-2.52971	-2.61658	-3.11554	-3.02087	-3.32162	-2.97549	-1.80639	-1.43239	-1.76501	-1.71789	-2.52034	-2.37593	-2.12463	8.76587	8.91199	9.02209	8.89057	9.31175	9.21359	9.34007	9.26327	8.31696	8.72622	8.58759	8.60955	9.09276	8.90328	8.87375	11.7863	11.4381	11.5518
STEENYSFSIAK	[K].STEENYSFSIAK.[I]	Q2HVU7	Q2HVU7 [703-714]	Q2HVU7 1xPhospho [S709(99.5)]	Cation/H+ exchanger 3 OS=Medicago truncatula OX=3880 GN=11446480 PE=4 SV=1	1			+		+	+	+	0.347229	1.65001	0.522898	0.464624	0.608718	0.609273	0.653798	0.296241	0.29134	0.152003	0.207912	2.01876	1.87115	1.84848	1.80913	0.797156	0.660758	0.821403	6.04658	6.3147	6.2817	6.16792	6.06178	6.12928	6.04439	6.24793	7.20065	7.55766	7.47492	7.34518	6.46107	6.25172	6.27426	5.58195	5.70598	5.67243
RSESLAK	[R].RSESLAK.[K]	A0A072TZB9	Q2HTS1 [228-234];A0A072TZB9 [228-234];I3S1W3 [228-234]	Q2HTS1 1xPhospho [S229(100)];A0A072TZB9 1xPhospho [S229(100)];I3S1W3 1xPhospho [S229(100)]	40S ribosomal protein S6 OS=Medicago truncatula OX=3880 GN=25498171 PE=3 SV=1	1	Shared		+			+	+	0.050128	-0.769056	0.511018	-2.00619	-1.86788	-1.89961	-1.81396	-2.00541	-1.99816	-1.95358	-1.83101	-2.54446	-3.00107	-2.71823	-2.60062	-1.43542	-1.37638	-1.49626	8.18289	8.14517	8.27006	8.29692	8.54226	8.37808	8.43713	8.59021	7.52042	7.24031	7.49985	7.50621	8.84674	8.75689	8.46923	10.1891	10.013	10.1697
SSPGGRSPGYDQESR	[R].SSPGGRSPGYDQESR.[Q]	G7KNW9	G7KNW9 [172-186]	G7KNW9 2xPhospho [S173(81.6);S185(96.5)]	ARF GTPase activator OS=Medicago truncatula OX=3880 GN=MTR_6g086630 PE=4 SV=1	2			+	+		+	+	0.170065	1.27262	0.693436	-3.90161	-4.38993	-4.22139	-4.28233	-4.48561	-4.38469	-4.30487	-4.30037	-3.11057	-2.87392	-3.31638	-3.08419	-3.86023	-3.71215	-3.45396	6.45286	6.05094	6.27426	6.07895	5.848	5.98185	5.91648	5.99322	7.38888	7.65678	7.28817	7.35315	6.43129	6.54535	6.848	10.3545	10.4409	10.4957
QEALVNSSYEAFK	[K].QEALVNSSYEAFK.[Q]	G7KBK3	G7KBK3 [7-19]	G7KBK3 1xPhospho [S/Y]	Leghemoglobin Lb120-1 OS=Medicago truncatula OX=3880 GN=MTR_5g066070 PE=2 SV=1	1		+	+	+	+	+	+	0.879197	1.69978	0.814647	-6.24248	-6.03326	-5.87154	-6.15648	-6.9853	-6.87089	-7.14423	-6.82012	-5.26047	-5.22767	-5.25793	-5.27537	-6.43063	-5.95417	-6.03667	7.25361	7.06824	7.35755	7.17493	7.74079	7.60585	7.80993	7.6844	6.83162	6.88874	6.94603	6.87897	7.38111	7.42038	6.96463	13.4961	13.1015	13.2291
RFSSPTPAAK	[R].RFSSPTPAAK.[K]	A0A072UYP6	A0A072UYP6 [776-785]	A0A072UYP6 1xPhospho [S779(99.6)]	Actin filament bundling protein P-115-ABP OS=Medicago truncatula OX=3880 GN=25490850 PE=4 SV=1	1		+	+	+	+	+	+	0.843395	0.905914	0.620926	-0.892867	-0.860266	-0.903664	-0.926717	-1.85455	-1.55867	-1.77026	-1.77361	-0.963017	-0.799875	-0.842791	-0.727751	-1.18052	-1.17746	-0.997059	9.25574	9.33092	9.40365	9.21091	8.85643	9.00815	8.96029	8.80929	9.40854	9.56415	9.38651	9.43275	9.1581	9.04521	9.26115	10.1486	10.1912	10.3073
QEALVNSSYEAFK	[K].QEALVNSSYEAFK.[Q]	G7KBK3	G7KBK3 [7-19]	G7KBK3 1xPhospho [S14(88.6)]	Leghemoglobin Lb120-1 OS=Medicago truncatula OX=3880 GN=MTR_5g066070 PE=2 SV=1	1		+	+	+	+	+	+	1.07888	1.9421	1.18762	-6.78047	-6.58265	-6.55949	-6.82679	-7.70929	-7.66553	-8.04607	-7.64406	-5.66416	-5.7999	-5.95983	-5.87265	-7.01343	-6.68805	-6.03436	6.71562	6.51885	6.66959	6.50462	7.01681	6.81121	6.90809	6.86047	6.42794	6.31651	6.24413	6.2817	6.79831	6.6865	6.96694	13.4961	13.1015	13.2291
GGAGAAVGRSTR	[R].GGAGAAVGRSTR.[A]	A0A072UM25	A0A072UM25 [1079-1090]	A0A072UM25 1xPhospho [S1088(92.3)]	Argonaute protein 1A OS=Medicago truncatula OX=3880 GN=25497351 PE=3 SV=1	1			+	+	+	+	+	0.492628	0.930057	0.59876	-6.51923	-6.60619	-6.54436	-6.58887	-7.04621	-7.0137	-6.95966	-7.20961	-6.04926	-5.99601	-6.28372	-6.17995	-6.59102	-6.40523	-6.37934	5.9542	5.80735	5.90929	5.78921	5.53294	5.45615	5.45286	5.26303	6.47897	6.65535	6.2854	6.29462	5.77347	5.96578	5.98413	12.4734	12.4135	12.4537
RSYTANQNR	[K].RSYTANQNR.[H]	A0A072VIQ6	A0A072VIQ6 [1099-1107]	A0A072VIQ6 1xPhospho [S/T/Y]	Ubiquitin carboxyl-terminal hydrolase-like protein OS=Medicago truncatula OX=3880 GN=11418867 PE=3 SV=1	1			+	+		+	+	0.162111	0.683379	0.815559	-7.46838	-7.65934	-7.82939	-7.64896	-7.73285	-7.78219	-7.68069	-8.05879	-7.2027	-6.91874	-7.34942	-7.05014	-7.00877	-7.22869	-6.75675	4.98641	4.83794	4.75489	4.72792	5.0045	4.83794	4.94486	4.55459	5.15381	5.61176	5.1127	5.31832	5.47897	5.2211	5.58496	12.4548	12.4973	12.5843
SDTTDGGDSALR	[R].SDTTDGGDSALR.[D]	A0A072UBH5	A0A072UBH5 [90-101]	A0A072UBH5 1xPhospho [T92(98.7)]	EF hand calcium-binding family protein OS=Medicago truncatula OX=3880 GN=25496749 PE=4 SV=1	1						+	+	0.147797	0.143249	0.422743	-2.41962	-2.36576	-2.40199	-2.61449	-2.5781	-2.54627	-2.66511	-2.60358	-2.55007	-2.4571	-2.43322	-2.37966	-2.16314	-2.19177	-2.17165	7.64674	7.69209	7.77281	7.5345	7.7662	7.68159	7.57818	7.6907	7.77939	7.9542	7.9331	7.91289	7.97154	7.85985	7.85985	10.0664	10.0579	10.1748
SSAEPARR	[K].SSAEPARR.[G]	G7IJA2	G7IJA2 [64-71]	G7IJA2 1xPhospho [S]	Putative nucleotide-binding alpha-beta plait domain, RNPS1, RNA recognition OS=Medicago truncatula OX=3880 GN=11406805 PE=4 SV=1	1		+		+	+		+	0.643895	0.115938	0.704496	-3.00059	-3.31322	-3.37965	-3.56101	-3.95381	-3.99885	-3.82181	-4.05557	-3.85998	-4.13645	-3.87777	-3.49209	-3.4565	-3.26718	-3.03536	5.93782	5.59096	5.67807	5.39232	5.1819	4.97728	5.25927	4.926	4.89724	4.72247	5.19771	5.32553	5.62352	5.57894	5.76553	8.9384	8.90418	9.05772
SFDSDDSPK	[K].SFDSDDSPK.[L]	G7L1U0	G7L1U0 [75-83]	G7L1U0 1xPhospho [S78(100)]	IQ calmodulin-binding motif protein OS=Medicago truncatula OX=3880 GN=11434651 PE=4 SV=1	1					+	+	+	0.469193	0.261725	0.394975	-0.97096	-0.913691	-0.882358	-0.931341	-1.38317	-1.36902	-1.40333	-1.4196	-1.13626	-1.16824	-1.03789	-1.18583	-1.03984	-0.987871	-0.968701	8.97097	8.98868	9.07387	9.01235	9.33271	9.18115	9.34696	9.11868	8.44419	8.50064	8.58946	8.39575	9.11712	9.07012	8.84956	9.94193	9.90238	9.95623
FSSPTPAAK	[R].FSSPTPAAK.[K]	A0A072UYP6	A0A072UYP6 [777-785]	A0A072UYP6 1xPhospho [S779(99.6)]	Actin filament bundling protein P-115-ABP OS=Medicago truncatula OX=3880 GN=25490850 PE=4 SV=1	1		+	+	+	+	+	+	0.745968	0.813369	0.604686	-0.778788	-0.798864	-0.85281	-0.849919	-1.62405	-1.38517	-1.67609	-1.57895	-0.808744	-0.685425	-0.787186	-0.729422	-1.03988	-0.989055	-0.855201	9.36982	9.39232	9.4545	9.28771	9.08693	9.18165	9.05447	9.00394	9.56281	9.6786	9.44211	9.43108	9.29875	9.23362	9.40301	10.1486	10.1912	10.3073
YIQEGYTQPVDHSSK	[K].YIQEGYTQPVDHSSK.[R]	G7KFG8	G7KFG8 [13-27]	G7KFG8 1xPhospho [S26(95.3)]	Calmodulin-domain kinase CDPK protein OS=Medicago truncatula OX=3880 GN=11418713 PE=4 SV=1	1				+	+		+	0.376863	0.090368	0.64843	-2.82934	-2.38985	-2.5966	-2.72074	-3.14146	-2.9594	-2.81943	-3.1237	-2.99247	-2.80772	-3.05927	-2.82306	-2.3663	-2.46356	-2.25783	8.73505	9.16967	9.03535	8.79604	8.71905	8.81506	8.93487	8.60881	8.73166	8.99774	8.70287	8.79409	9.23793	9.05745	9.22255	11.5644	11.5595	11.632
EASRSSGPR	[R].EASRSSGPR.[N]	A0A072UPW1	A0A072UPW1 [206-214]	A0A072UPW1 1xPhospho [S]	Putative RNA polymerase-associated protein Rtf1 OS=Medicago truncatula OX=3880 GN=25493202 PE=4 SV=1	1		+	+	+	+	+	+	1.24173	0.605266	0.851243	-2.62776	-2.76615	-2.34653	-2.66671	-3.85082	-3.81503	-4.0015	-3.70671	-3.67938	-2.99634	-3.09622	-3.18105	-3.23051	-3.10438	-2.64192	7.83668	7.63952	7.99266	7.55536	6.77215	6.70598	6.49506	6.82146	6.61765	7.2555	7.16892	7.02901	7.21626	7.33628	7.70736	10.4644	10.4057	10.3392
IQSLAGQHSDVLESLSPVVR	[K].IQSLAGQHSDVLESLSPVVR.[K]	A0A072V6N9	A0A072V6N9 [33-52]	A0A072V6N9 1xPhospho [S35(100)]	Nucleosome assembly protein OS=Medicago truncatula OX=3880 GN=11439210 PE=3 SV=1	1							+	0.126295	0.0519097	0.459515	-3.08019	-2.69692	-2.65017	-3.1195	-3.07315	-3.05102	-2.93293	-2.99485	-3.01436	-2.95129	-3.05354	-2.82513	-2.60036	-2.55573	-2.50432	9.57686	9.98982	10.1059	9.59021	9.73877	9.66498	9.8197	9.76967	9.77676	9.99633	9.81634	9.97312	10.0614	10.0959	10.1137	12.6571	12.6867	12.7561
MEESAAIK	[-].MEESAAIK.[R]	A0A072V5G7	A0A072V5G7 [1-8]	A0A072V5G7 1xMet-loss [N-Term];1xPhospho [S4(100)]	Histone-arginine methyltransferase, putative OS=Medicago truncatula OX=3880 GN=25488132 PE=3 SV=1	1				+		+	+	0.0739629	-0.256758	0.633863	0.574851	0.873157	0.714013	0.704203	0.68085	0.666142	0.572845	0.650536	0.525336	0.39102	0.0159712	0.611014	1.3541	1.42169	1.05357	8.61102	8.71802	8.76984	8.67172	8.90147	8.79181	8.79636	8.74012	8.36894	8.38198	8.09011	8.53761	9.42396	9.44128	8.94778	8.03617	7.84486	8.05582
EYSPLRSPEK	[R].EYSPLRSPEK.[R]	A0A072UKL8	A0A072UKL8 [82-91]	A0A072UKL8 2xPhospho [S84(100);S88(100)]	Zinc finger C-x8-C-x5-C-x3-H type family protein, putative OS=Medicago truncatula OX=3880 GN=25492102 PE=4 SV=1	2				+	+	+	+	0.316831	0.56414	0.617957	1.06769	1.15699	1.24911	0.757195	0.579914	0.848082	0.818056	0.71762	1.40422	1.17248	1.29208	1.35145	1.46494	1.21698	1.3947	9.32508	9.38003	9.54052	9.00084	9.26045	9.3996	9.40939	9.32643	9.35667	9.281	9.43317	9.22858	9.44108	9.14949	9.38111	8.25739	8.22304	8.2914
DDSYVSK	[R].DDSYVSK.[S]	G7K2L1	G7K2L1 [190-196]	G7K2L1 1xPhospho [S192(100)]	Plant intracellular ras group-related LRR protein OS=Medicago truncatula OX=3880 GN=11409402 PE=4 SV=1	1					+	+	+	0.246539	0.507265	0.548171	-1.57014	-1.61701	-1.69989	-1.75963	-2.01295	-1.93555	-1.79723	-1.8871	-1.52366	-1.42022	-1.44551	-1.21437	-1.4364	-1.40004	-1.24366	9.68843	9.6961	9.68947	9.47147	9.34141	9.35953	9.37439	9.31061	9.44853	9.65499	9.49105	9.67878	9.59675	9.616	9.78169	11.2586	11.3131	11.3894
NTDNYSNNETSGGYGSGGAK	[K].NTDNYSNNETSGGYGSGGAK.[T]	G7IBZ5	G7IBZ5 [66-85]	G7IBZ5 1xPhospho [S81(100)]	ABA/WDS induced protein OS=Medicago truncatula OX=3880 GN=11407015 PE=4 SV=1	1				+		+	+	0.0713637	-0.274785	0.634231	-2.97874	-2.73486	-2.98779	-3.13123	-2.90352	-2.88153	-3.09954	-3.23349	-3.14507	-3.22726	-3.41516	-3.42973	-2.38526	-2.42631	-2.3743	6.23266	6.36107	6.18388	5.93782	6.3733	6.34873	6.51885	6.05745	6.90328	7.08108	6.77083	6.63662	6.62205	6.24222	6.79312	9.2114	9.09592	9.17168
WCTNLHSDENCK	[K].WCTNLHSDENCK.[V]	G7L8W6	G7L8W6 [207-218];A0A072TTF7 [207-218]	G7L8W6 1xPhospho [T/S];A0A072TTF7 1xPhospho [T/S]	Phosphatidylinositol 4-phosphate 5-kinase OS=Medicago truncatula OX=3880 GN=11439925 PE=4 SV=1	1	Shared	+	+	+	+	+	+	0.75628	0.807861	0.768165	3.11826	3.74627	3.25376	3.15689	2.70079	2.45116	2.55775	2.54036	3.10161	3.7794	3.26355	3.33695	3.02913	3.53646	3.42645	7.43296	7.58421	7.53916	7.26959	7.70529	7.58045	7.64097	7.55382	7.48704	7.52356	7.38457	7.44128	7.60807	7.73809	7.57213	4.3147	3.83794	4.2854
STMSYNSK	[R].STMSYNSK.[ST]	G7JFQ2	G7JFQ2 [6-13]	G7JFQ2 1xPhospho [S9(99.9)]	UPF0481 plant-like protein OS=Medicago truncatula OX=3880 GN=MTR_4g009340 PE=4 SV=1	1		+			+	+	+	0.606327	0.443476	0.510034	1.90599	2.08362	1.96614	1.73746	1.39291	1.34457	1.29084	1.23958	1.93531	1.68931	1.56303	1.85415	1.94036	1.76844	1.77223	7.91049	7.87283	7.93192	7.60288	7.2384	7.49025	7.17592	7.19377	7.39146	7.84109	7.70667	7.84737	7.94486	7.83668	7.86604	6.0045	5.78921	5.96578
QEALVNSSYEAFK	[K].QEALVNSSYEAFK.[Q]	G7KBK3	G7KBK3 [7-19]	G7KBK3 1xPhospho [S13(99.7)]	Leghemoglobin Lb120-1 OS=Medicago truncatula OX=3880 GN=MTR_5g066070 PE=2 SV=1	1		+	+		+	+	+	0.59919	0.935577	0.502821	-3.7791	-3.61648	-3.68993	-3.72778	-4.33485	-4.21465	-4.37108	-4.28947	-3.39409	-3.29241	-3.4063	-3.37495	-3.8981	-3.79015	-3.71082	9.71699	9.48502	9.53916	9.60363	10.3912	10.2621	10.5831	10.215	8.69801	8.824	8.79766	8.77939	9.91364	9.5844	9.29048	13.4961	13.1015	13.2291
RTNSIADNMPDALRK	[K].RTNSIADNMPDALRK.[S]	G7KFT7	G7KFT7 [9-23]	G7KFT7 1xPhospho [T/S]	Sucrose synthase OS=Medicago truncatula OX=3880 GN=11433144 PE=3 SV=2	1						+	+	0.188923	0.543742	0.555877	-2.63915	-2.52022	-2.77196	-2.75002	-2.87073	-2.69912	-2.94347	-2.92373	-2.36445	-2.15365	-2.33612	-2.40786	-2.38282	-2.31299	-2.21433	7.23936	7.49506	7.23745	7.04439	7.53993	7.65392	7.65821	7.31288	7.48543	7.84423	7.57137	7.45121	8.00562	7.82528	8.16591	9.87851	10.0153	10.0094
IQSLAGQHSDVLESLSPVVRK	[K].IQSLAGQHSDVLESLSPVVRK.[R]	A0A072V6N9	A0A072V6N9 [33-53]	A0A072V6N9 1xPhospho [S35(100)]	Nucleosome assembly protein OS=Medicago truncatula OX=3880 GN=11439210 PE=3 SV=1	1				+		+	+	0.0523067	0.201969	0.620522	-4.45395	-4.23059	-4.39107	-4.50612	-4.55217	-4.34053	-4.35047	-4.54777	-4.40483	-4.18773	-4.35813	-4.03238	-3.98261	-3.79835	-3.70069	8.2031	8.45615	8.36501	8.20359	8.25974	8.37547	8.40216	8.21675	8.38629	8.75989	8.51175	8.76587	8.67913	8.85331	8.91737	12.6571	12.6867	12.7561
GSPGPGRR	[R].GSPGPGRR.[R]	G7IJA2	G7IJA2 [304-311]	G7IJA2 1xPhospho [S305(100)]	Putative nucleotide-binding alpha-beta plait domain, RNPS1, RNA recognition OS=Medicago truncatula OX=3880 GN=11406805 PE=4 SV=1	1							+	0.255039	-0.0516491	0.580545	-4.18352	-3.68695	-4.06224	-4.36236	-4.50927	-4.25367	-4.24314	-4.30914	-4.34444	-4.36066	-4.48452	-4.3322	-3.66385	-3.84612	-3.73481	4.75489	5.21723	4.99548	4.59096	4.62644	4.72247	4.83794	4.67243	4.41278	4.49825	4.59096	4.48543	5.41616	5	5.06609	8.9384	8.90418	9.05772
HGLPSPTMNR	[K].HGLPSPTMNR.[S]	Q2HU72	Q2HU72 [537-546]	Q2HU72 1xPhospho [T543(100)]	Steroid nuclear receptor, ligand-binding OS=Medicago truncatula OX=3880 GN=11441892 PE=4 SV=2	1			+	+	+	+	+	0.226861	0.712045	0.621961	-1.5933	-1.48886	-1.44416	-1.52472	-1.87619	-1.72261	-1.5873	-1.77237	-0.988242	-1.07955	-1.19684	-0.845669	-1.17118	-1.22832	-0.953471	7.94953	8.02625	8.0917	7.76022	7.926	7.89118	8.05962	7.73403	8.26679	8.46271	8.16641	8.42836	8.25361	8.2854	8.43713	9.54284	9.51511	9.53586
ISSSNSVTAR	[R].ISSSNSVTAR.[T]	G7JB10	G7JB10 [358-367]	G7JB10 1xPhospho [S363(99.1)]	TPX2 (Targeting protein for Xklp2) family protein OS=Medicago truncatula OX=3880 GN=11428820 PE=4 SV=2	1				+		+	+	0.050102	0.488105	0.656778	-2.63329	-2.34842	-2.37705	-2.43318	-2.6934	-2.34513	-2.37714	-2.57668	-2.07197	-1.88396	-2.0665	-2.01749	-1.97137	-1.7635	-1.78905	6.36107	6.75355	6.67525	6.59694	6.68229	6.82655	6.91886	6.62936	6.76155	6.95303	6.63081	6.67948	7.11582	7.2317	7.16892	8.99435	9.10198	9.0523
TGPLDQHSYVSTGVK	[R].TGPLDQHSYVSTGVK.[G]	A0A072UP99	A0A072UP99 [622-636]	A0A072UP99 1xPhospho [S629(100)]	LRR receptor-like kinase OS=Medicago truncatula OX=3880 GN=MTR_4g095012 PE=4 SV=1	1				+	+		+	0.384972	0.0994861	0.657856	0.841054	1.00271	1.08758	0.652399	0.754441	0.446608	0.394313	0.448493	0.817188	0.893663	0.267261	0.463686	1.2124	1.26051	1.03355	7.1809	7.32283	7.23936	7.00113	7.1416	6.94486	6.93192	7.12515	7.04985	7.15482	6.77347	6.84046	7.26115	7.32012	7.44294	6.33985	6.32012	6.15178
CLLNEYMVDEPSCSTPTR	[K].CLLNEYMVDEPSCSTPTR.[R]	G7IU89	G7IU89 [979-996]	G7IU89 1xPhospho [T995(84.3)]	p-loop nucleoside triphosphate hydrolase superfamily protein OS=Medicago truncatula OX=3880 GN=MTR_2g096010 PE=3 SV=2	1		+	+		+	+	+	0.637514	1.12621	0.532282	-4.75589	-4.5377	-4.5586	-4.76661	-5.32942	-5.29339	-5.25869	-5.28736	-4.16136	-3.99963	-4.22073	-4.28229	-4.92875	-4.67647	-4.67458	7.11686	7.14262	7.24031	7.01011	7.14057	6.98299	7.25644	7.14873	6.94251	7.20945	7.00562	6.88142	7.1819	7.25644	7.11894	11.8728	11.6803	11.7989
ERRSESLAK	[R].ERRSESLAK.[K]	I3S1W3	Q2HTS1 [226-234];A0A072TZB9 [226-234];I3S1W3 [226-234]	Q2HTS1 1xPhospho [S229(88.7)];A0A072TZB9 1xPhospho [S229(88.7)];I3S1W3 1xPhospho [S229(88.7)]	40S ribosomal protein S6 OS=Medicago truncatula OX=3880 GN=25493128 PE=2 SV=1	1	Shared					+	+	-0.107306	-0.249186	0.475594	-3.69138	-3.51993	-3.52907	-3.48597	-3.53516	-3.46933	-3.4702	-3.32243	-3.71877	-3.86748	-3.71306	-3.49454	-2.9474	-3.00179	-2.97186	8.40514	8.42585	8.45738	8.45574	8.83763	8.74113	8.67136	8.84612	8.15836	8.11946	8.19229	8.32823	9.18413	9.03507	8.82559	12.0965	11.9458	11.9864
TNSIADNMPDALRK	[R].TNSIADNMPDALRK.[S]	G7KFT7	G7KFT7 [10-23]	G7KFT7 1xPhospho [T10(100)]	Sucrose synthase OS=Medicago truncatula OX=3880 GN=11433144 PE=3 SV=2	1					+	+	+	0.359746	0.561803	0.356523	-1.98612	-2.02716	-1.97874	-2.00456	-2.39608	-2.34741	-2.33442	-2.35764	-1.84089	-1.62763	-1.85058	-1.86925	-2.00907	-2.00796	-1.99008	7.89239	7.98812	8.03067	7.78986	8.01458	8.00562	8.26725	7.87897	8.00899	8.37025	8.05691	7.98982	8.37938	8.13031	8.39017	9.87851	10.0153	10.0094
VGEPNRVGGSSSSLSTENR	[R].VGEPNRVGGSSSSLSTENR.[H]	A0A072U8E2	A0A072U8E2 [419-437]	A0A072U8E2 2xPhospho [S428(88.3);S430(39.8)]	S-acyltransferase OS=Medicago truncatula OX=3880 GN=25495909 PE=3 SV=1	2			+		+	+	+	0.498749	0.588376	0.450449	-2.45338	-2.25015	-2.39057	-2.41751	-2.96105	-2.789	-2.91803	-2.83852	-2.11896	-2.32994	-2.4343	-2.2699	-2.41105	-2.45458	-2.41298	7.38629	7.50223	7.47005	7.35843	7.23936	7.18785	7.1918	7.21432	7.12825	7.30469	7.08002	7.1179	7.40769	7.31922	7.30195	9.83968	9.75238	9.86062
SKSENHQQYDDGSVPSPINFK	[K].SKSENHQQYDDGSVPSPINFK.[E]	A0A072TT11	A0A072TT11 [933-953]	A0A072TT11 1xPhospho [S/Y]	Putative transcription factor C3H family OS=Medicago truncatula OX=3880 GN=MTR_8g081640 PE=4 SV=1	1		+	+		+	+	+	0.62596	0.745029	0.514344	-1.87106	-1.37118	-1.78116	-1.80211	-2.4008	-2.20833	-2.38291	-2.33731	-1.68985	-1.38469	-1.5597	-1.715	-1.84888	-1.89217	-1.71292	6.85175	7.2317	7.00675	6.93192	6.75756	6.79701	6.6907	6.70736	6.75889	7.07146	6.94134	6.77083	6.98527	6.853	6.88996	8.72281	8.60288	8.7879
RENSLRQENEK	[R].RENSLRQENEK.[Q]	G7LEJ1	G7LEJ1 [321-331]	G7LEJ1 1xPhospho [S324(100)]	DnaJ heat shock amino-terminal domain protein OS=Medicago truncatula OX=3880 GN=11444531 PE=4 SV=1	1				+	+	+	+	0.266105	0.564885	0.609933	-4.13365	-4.17201	-4.15892	-4.44563	-4.63064	-4.49772	-4.28753	-4.55874	-4.01089	-3.85081	-4.1417	-3.71168	-3.90478	-3.97167	-3.77472	6.65678	6.58797	6.6879	6.39232	6.43296	6.46597	6.60585	6.39575	6.74416	7.04658	6.69349	7.03122	6.99548	6.81762	6.93074	10.7904	10.76	10.8468
ESSGAFSSELSQNHVR	[R].ESSGAFSSELSQNHVR.[A]	A0A072UYD4	A0A072UYD4 [432-447]	A0A072UYD4 1xPhospho [S442(100)]	RING-type E3 ubiquitin transferase OS=Medicago truncatula OX=3880 GN=25491020 PE=4 SV=1	1						+	+	0.184959	0.251567	0.425407	-2.88022	-2.53876	-2.65284	-2.68805	-2.92823	-2.91083	-2.85459	-2.80605	-2.63178	-2.61602	-2.81697	-2.42866	-2.49673	-2.45025	-2.40158	7.79442	8.1416	8.14822	7.91827	7.94544	7.8857	7.89603	7.98299	8.05962	8.17343	7.90268	8.20506	8.18933	8.20555	8.25503	10.6746	10.6804	10.8011
YAAQFHVASFGSSK	[K].YAAQFHVASFGSSK.[L]	I3SQ79	I3SQ79 [121-134]	I3SQ79 1xPhospho [S129(100)]	Uncharacterized protein OS=Medicago truncatula OX=3880 GN=25482161 PE=2 SV=1	1					+	+	+	0.295729	0.247529	0.426193	1.0405	1.23175	1.12485	1.18899	0.780579	0.922931	0.860372	0.839293	1.03172	1.06663	1.1104	1.18454	1.22809	1.30897	1.2939	9.6858	9.82607	9.72996	9.69401	9.55075	9.58007	9.62425	9.55766	10.6563	10.9126	10.7436	10.7798	9.83542	9.66035	9.85767	8.6453	8.59433	8.60511
NTSGDTEVVITNFLK	[K].NTSGDTEVVITNFLK.[S]	A0A072U6U0	A0A072U6U0 [43-57]	A0A072U6U0 1xPhospho [S45(99.7)]	CASP-like protein OS=Medicago truncatula OX=3880 GN=MTR_6g007160 PE=3 SV=1	1			+		+	+	+	0.507329	0.893314	0.552271	0.0617628	0.102745	0.0400057	0.147207	-0.357756	-0.40107	-0.603534	-0.315234	0.634006	0.666624	0.376183	0.218852	0.0744085	0.211712	0.112496	9.54013	9.39874	9.46291	9.59656	10.2537	9.98285	10.2551	10.0595	8.39489	8.61324	8.48784	8.48985	9.89011	9.77281	9.51017	9.47836	9.296	9.42291
LTVPGGASVACSTEK	[R].LTVPGGASVACSTEK.[A]	A0A072UXM4	A0A072UXM4 [514-528]	A0A072UXM4 1xPhospho [S525(90.4)]	Asparagine synthetase [glutamine-hydrolyzing] OS=Medicago truncatula OX=3880 GN=25490923 PE=4 SV=1	1		+	+	+	+	+	+	1.01978	1.01556	0.816478	-5.67205	-5.67411	-5.63679	-5.52995	-6.57121	-6.46802	-6.96164	-6.59116	-5.74983	-5.48915	-5.59865	-5.69213	-6.09842	-5.65657	-5.7396	6.09592	5.91886	6.06824	6.11061	6.47249	6.33092	6.20163	6.18587	7.19672	7.49825	7.23266	7.1467	5.97499	5.96809	5.64097	11.768	11.593	11.705
AADNVSQQSLEK	[R].AADNVSQQSLEK.[D]	G7LAR7	G7LAR7 [1551-1562]	G7LAR7 1xPhospho [S1559(100)]	CCR4-NOT transcription complex protein, putative OS=Medicago truncatula OX=3880 GN=11429926 PE=4 SV=2	1					+	+	+	0.257754	0.430349	0.423887	-4.14174	-3.88456	-3.96484	-4.1209	-4.27058	-4.20521	-4.34626	-4.321	-3.7778	-3.89524	-3.8542	-3.89442	-3.89893	-3.82785	-3.85885	7.44791	7.6907	7.62425	7.39318	7.57137	7.50223	7.38111	7.35755	7.79636	7.82146	7.7286	7.57969	7.69558	7.71218	7.56605	11.5897	11.5753	11.5891
SRSSSSTNK	[K].SRSSSSTNK.[F]	A0A072URJ9	A0A072URJ9 [163-171]	A0A072URJ9 1xPhospho [S165(83.2)]	FYVE zinc finger protein OS=Medicago truncatula OX=3880 GN=11423859 PE=4 SV=1	1		+		+	+	+	+	0.722751	0.562683	0.769563	-0.735352	-0.788154	-0.623013	-0.951857	-1.42565	-1.46283	-1.52539	-1.57552	-0.9663	-0.975633	-0.973317	-0.823397	-0.954129	-0.856662	-0.372554	8.16038	8.17243	8.39017	7.98242	7.76022	7.72724	7.4822	7.4822	8.08055	8.1629	8.1205	8.2114	8.11894	7.96	8.39232	8.89573	8.96058	9.01318
SDISSEEGSRK	[K].SDISSEEGSRK.[V]	A0A072U9X5	A0A072U9X5 [61-71]	A0A072U9X5 2xPhospho [S61(100);S64(98.6)]	DEAD-box ATP-dependent RNA helicase OS=Medicago truncatula OX=3880 GN=25496562 PE=3 SV=1	2					+		+	0.458111	0.0417612	0.521117	-3.58797	-3.4119	-3.50606	-3.53164	-3.95036	-3.87663	-3.95793	-4.0851	-3.97256	-3.99356	-3.91904	-3.81781	-3.57117	-3.3969	-3.37109	6.08321	6.25361	6.22882	6.15381	6.03562	6.08958	6.07039	5.75221	5.10852	5.07468	5.30012	5.25927	6.39403	6.41447	6.22882	9.67119	9.66551	9.73488
VTGGNSPSR	[K].VTGGNSPSR.[N]	G7ID81	G7ID81 [508-516]	G7ID81 1xPhospho [T509(99.8)]	Putative major facilitator, sugar transporter, major facilitator superfamily OS=Medicago truncatula OX=3880 GN=11417707 PE=3 SV=1	1				+			+	-0.204821	0.207899	0.833733	-6.08475	-5.82993	-5.36576	-5.7488	-5.46382	-5.51307	-5.77892	-5.45414	-5.40545	-5.21845	-5.60957	-5.1449	-5.03502	-4.72112	-4.40013	5.04002	5.36107	5.79701	5.22497	5.8802	5.73064	5.27798	5.56072	5.12515	5.43296	4.926	5.27053	5.7866	5.98641	6.23649	11.1248	11.191	11.1628
SSTSTSTSRPVQPVQPR	[R].SSTSTSTSRPVQPVQPR.[T]	G7K628	G7K628 [16-32]	G7K628 1xPhospho [S16(99.2)]	Putative sucrose/H+ symporter, plant, major facilitator superfamily domain-containing protein OS=Medicago truncatula OX=3880 GN=11430272 PE=2 SV=1	1		+		+	+	+	+	0.617234	0.414829	0.65949	0.153253	0.133918	0.349028	0.344101	-0.388709	-0.283342	-0.522268	-0.294319	-0.0701485	-0.187033	0.227058	0.2008	0.0600104	0.329705	0.472275	7.58871	7.59171	7.81826	7.55842	7.50064	7.32103	7.27798	7.27705	7.15482	7.21043	7.32193	7.19967	7.38284	7.53916	7.66605	7.43546	7.45779	7.46923
DSPANEAEEK	[K].DSPANEAEEK.[E]	G7KU84	G7KU84 [232-241]	G7KU84 1xPhospho [S233(100)]	Nuclear RNA-binding-like protein OS=Medicago truncatula OX=3880 GN=MTR_7g081660 PE=4 SV=2	1					+	+	+	0.412549	0.471956	0.413564	-5.39593	-5.14099	-5.26501	-5.30676	-5.68087	-5.64895	-5.67021	-5.75886	-5.06272	-5.47898	-5.14123	-5.18813	-5.33354	-5.26668	-5.22825	5.80735	5.89724	5.95652	5.88996	5.83542	5.6865	5.60288	5.61471	6.26303	5.926	6.16591	6.08321	5.80735	5.76818	5.77083	11.2033	11.0382	11.2215
NTSGDTEVVITNFLK	[K].NTSGDTEVVITNFLK.[S]	A0A072U6U0	A0A072U6U0 [43-57]	A0A072U6U0 1xPhospho [T48(98.7)]	CASP-like protein OS=Medicago truncatula OX=3880 GN=MTR_6g007160 PE=3 SV=1	1		+	+	+	+	+	+	0.653169	2.18661	0.763748	-3.01729	-3.0405	-3.38289	-3.56916	-3.85393	-3.84012	-4.21482	-3.71365	-1.78361	-1.26995	-1.96598	-1.85652	-3.35463	-3.0344	-3.03661	6.46107	6.2555	6.04002	5.8802	6.75756	6.54381	6.64386	6.66107	5.97728	6.67666	6.14568	6.41447	6.46107	6.52669	6.36107	9.47836	9.296	9.42291
TSSPEESPGK	[K].TSSPEESPGK.[K]	B7FNC6	B7FNC6 [233-242]	B7FNC6 2xPhospho [S239(68.8);T/S]	Nuclear speckle splicing regulatory protein, putative OS=Medicago truncatula OX=3880 GN=11442499 PE=2 SV=1	2					+	+	+	0.371256	-0.250299	0.558661	0.534797	0.239452	0.629603	0.219407	-0.136817	0.114595	0.0814352	0.0790229	-0.0768938	-0.405993	-0.235469	-0.144606	0.493362	0.572378	0.71392	7.52121	7.24508	7.58496	7.33002	7.06286	7.08958	6.95303	6.97384	7.09803	7	7.09276	6.98982	7.224	7.37069	7.49265	6.98641	7.00562	6.95536
SGTPDAQFVPR	[R].SGTPDAQFVPR.[V]	G7KGS7	G7KGS7 [270-280]	G7KGS7 1xPhospho [S/T]	Pumilio-family RNA-binding repeatprotein OS=Medicago truncatula OX=3880 GN=11427522 PE=4 SV=2	1						+	+	-0.155151	-0.283904	0.409087	-0.863711	-0.889421	-0.935295	-1.09037	-0.803592	-0.75308	-0.765819	-0.835701	-1.00765	-1.01719	-1.16985	-1.09912	-0.384099	-0.439745	-0.31754	8.77906	8.74012	8.79636	8.56605	9.06985	9.03205	9.07307	8.98128	8.8189	8.95536	8.80929	8.77017	9.31356	9.21989	9.2738	9.64277	9.62954	9.73166
RTNSIADNMPDALRK	[K].RTNSIADNMPDALRK.[S]	G7KFT7	G7KFT7 [9-23]	G7KFT7 1xPhospho [S12(90)]	Sucrose synthase OS=Medicago truncatula OX=3880 GN=11433144 PE=3 SV=2	1						+	+	0.171197	0.514449	0.521968	-2.07955	-2.06632	-2.25385	-2.28266	-2.31791	-2.19923	-2.35423	-2.49582	-1.92091	-1.65448	-1.81157	-1.92243	-1.84117	-1.84503	-1.77328	7.79896	7.94895	7.75556	7.51175	8.09276	8.15381	8.24745	7.74079	7.92896	8.34341	8.09592	7.93664	8.54728	8.29324	8.60696	9.87851	10.0153	10.0094
SYSTTSQR	[R].SYSTTSQR.[S]	A0A072TPT8	A0A072TPT8 [427-434]	A0A072TPT8 2xPhospho [T431(81.8);S432(99.7)]	Calmodulin-binding receptor-like cytoplasmic kinase OS=Medicago truncatula OX=3880 GN=25500863 PE=3 SV=1	2					+		+	0.233587	0.16359	0.535023	-3.0715	-2.80477	-3.025	-3.02473	-3.28956	-3.14655	-3.0731	-3.35113	-3.31438	-2.83032	-3.01329	-3.04799	-2.70425	-2.62245	-2.71348	6.15178	6.31651	6.23074	6.04002	5.93782	5.99095	6.09381	5.86295	5.89239	6.38716	6.21529	6.00675	6.44626	6.52042	6.43296	9.22328	9.12127	9.25574
VASTGNANNSTRPR	[R].VASTGNANNSTRPR.[K]	G7L0S0	G7L0S0 [9-22]	G7L0S0 2xPhospho [S11(99.9);T19(90.3)]	Transducin/WD40 repeat protein OS=Medicago truncatula OX=3880 GN=MTR_7g114370 PE=4 SV=2	2			+	+		+	+	0.156969	1.17517	0.702278	-4.72786	-4.83185	-4.84899	-5.17922	-5.3132	-5.10082	-4.7705	-5.03129	-3.8155	-3.8596	-4.09783	-3.74218	-4.40945	-4.35382	-4.29174	5.44956	5.37504	5.4363	4.93074	5.10434	5.20945	5.47897	5.29278	6.2891	6.42962	6.11478	6.38543	5.78136	5.79961	5.86295	10.1774	10.2069	10.2853
ELHTLK	[RK].ELHTLK.[G]	A0A072TWF6	A0A072TWF6 [938-943];G7JCD0 [923-928];G7JUD3 [924-929];A0A072U5E1 [928-933];G7IN02 [930-935];A0A072URD6 [930-935]	A0A072TWF6 1xPhospho [T941(100)];G7JCD0 1xPhospho [T926(100)];G7JUD3 1xPhospho [T927(100)];A0A072U5E1 1xPhospho [T931(100)];G7IN02 1xPhospho [T933(100)];A0A072URD6 1xPhospho [T933(100)]	Plasma membrane ATPase OS=Medicago truncatula OX=3880 GN=25500040 PE=3 SV=1	1	Shared		+	+	+	+	+	0.292045	1.29189	0.674924	-3.2512	-2.93015	-3.15611	-3.36542	-3.48998	-3.51744	-3.2712	-3.59244	-2.34624	-1.86199	-2.4291	-2.06616	-2.56177	-2.92125	-2.8955	6.73606	7.00899	7.02901	6.66249	6.92955	6.93192	7.09381	6.61176	6.98982	7.22786	6.70044	6.98641	7.43879	6.99209	7.15381	9.98726	9.93914	10.1851
TGPDSPNNSNRGESSPR	[K].TGPDSPNNSNRGESSPR.[F]	A0A072U9B0	A0A072U9B0 [191-207]	A0A072U9B0 1xPhospho [S199(100)]	PPPDE thiol peptidase family protein, putative OS=Medicago truncatula OX=3880 GN=MTR_6g048290 PE=4 SV=1	1				+	+	+	+	-0.391099	0.238957	0.659566	-3.64015	-3.77111	-3.5309	-4.22782	-3.54029	-3.44312	-3.19717	-3.425	-3.23648	-3.21281	-3.27669	-2.92378	-2.94778	-2.62952	-2.64819	6.03122	5.95187	6.24603	5.47573	6.47735	6.55152	6.67243	6.45779	6.29646	6.38543	6.24413	6.50144	6.8802	7.09908	6.99548	9.67136	9.72298	9.77693
RSASAASK	[K].RSASAASK.[N]	G7KP96	G7KP96 [59-66]	G7KP96 1xPhospho [S62(99.9)]	DNA (cytosine-5)-methyltransferase OS=Medicago truncatula OX=3880 GN=11408961 PE=3 SV=2	1		+	+	+	+	+	+	0.936839	0.931001	0.682487	0.744387	0.440463	0.528122	0.482739	-0.464427	-0.447536	-0.220428	-0.419257	0.15175	0.692195	0.700439	0.627971	0.33339	0.0477624	0.502572	7.69975	7.54689	7.60066	7.42291	6.81634	6.96694	6.97728	6.90087	7.57213	7.93251	7.89421	7.76752	7.41447	7.20359	7.38888	6.95536	7.10643	7.07253
SIGRSPR	[R].SIGRSPR.[R]	G7JB56	G7JB56 [471-477]	G7JB56 1xPhospho [S475(100)]	Peptidyl-prolyl cis-trans isomerase OS=Medicago truncatula OX=3880 GN=11432469 PE=4 SV=2	1					+	+	+	0.311672	-0.287869	0.57417	-3.53261	-3.45826	-3.84852	-3.56976	-4.06941	-3.93912	-3.95344	-3.69387	-4.15836	-4.19801	-4.41856	-4.03238	-3.32833	-3.34	-3.35104	4.95884	5.07468	4.74953	5.0268	4.62059	4.59694	4.62059	4.848	4.12102	4.2854	4.05311	4.32912	5.2555	5.18982	5.1819	8.49145	8.53294	8.59805
TSSTSLQR	[K].TSSTSLQR.[L]	G7LDC1	G7LDC1 [137-144]	G7LDC1 1xPhospho [S138(98.8)]	Coiled-coil vesicle tethering protein, putative OS=Medicago truncatula OX=3880 GN=11417029 PE=4 SV=1	1			+	+	+	+	+	0.461607	2.4558	0.597103	0.452512	-0.42733	-0.353483	-0.736055	-0.778293	-0.67027	-0.776136	-0.686085	1.56857	1.82287	1.41448	2.1065	-0.234975	0.0972972	-0.254101	5.77083	5.35403	5.34696	4.98641	5.1334	5.30012	5.03122	5.33628	6.71425	7.03232	6.42794	7.0607	5.40599	5.66107	5.33985	5.31832	5.78136	5.70044
EQTQEDNNEVLK	[K].EQTQEDNNEVLK.[V]	A0A072U6U0	A0A072U6U0 [19-30]	A0A072U6U0 1xPhospho [T21(100)]	CASP-like protein OS=Medicago truncatula OX=3880 GN=MTR_6g007160 PE=3 SV=1	1		+	+	+	+	+	+	0.736337	1.66558	0.654995	-3.47386	-3.17291	-3.25499	-3.3704	-4.0569	-3.96101	-4.3087	-3.8909	-2.29165	-2.21869	-2.5207	-2.52415	-3.52845	-3.32078	-3.34892	6.0045	6.12309	6.16792	6.07895	6.55459	6.42291	6.54998	6.48382	5.46923	5.72792	5.59096	5.74685	6.28725	6.24031	6.04876	9.47836	9.296	9.42291
MQDIFGSVRRSLVFR	[-].MQDIFGSVRRSLVFR.[A]	G7KYN7	G7KYN7 [1-15]	G7KYN7 2xPhospho [S7(100);S11(100)]	MAP kinase kinase kinase OS=Medicago truncatula OX=3880 GN=11421374 PE=4 SV=1	2		+	+	+	+	+	+	0.59505	1.07037	0.650579	-1.40293	-1.3176	-1.33346	-1.16572	-1.95217	-1.9052	-1.88698	-1.85555	-0.790626	-0.610982	-1.07604	-0.840783	-1.35345	-1.42333	-0.971413	5.93782	5.90929	6.01792	6.02015	5.95652	5.83289	6.01569	5.94017	5.83289	6.12102	5.86295	6.01346	6.08534	5.97499	6.30378	7.34074	7.22689	7.35138
RNSNNSGR	[K].RNSNNSGR.[V]	G7IU86	G7IU86 [120-127]	G7IU86 1xPhospho [S122(99.7)]	Phototropin-2 protein OS=Medicago truncatula OX=3880 GN=11427766 PE=4 SV=2	1				+	+		+	0.453182	0.0034827	0.69688	-0.548794	-0.94889	-0.591371	-0.719731	-1.18817	-1.05518	-1.27376	-1.10441	-1.10135	-1.07827	-1.23013	-1.19784	-0.738276	-0.404347	-0.232871	6.7866	6.49985	6.90448	6.58496	6.40429	6.33628	6.32912	6.50144	6.21335	6.41278	6.11061	6.18587	6.78136	7.21917	7.57061	7.33539	7.44874	7.49585
EPGNEGTSSSVVK	[K].EPGNEGTSSSVVK.[Q]	H2EST4	H2EST4 [36-48]	H2EST4 1xPhospho [S43(88.8)]	Carboxy-terminal region remorin OS=Medicago truncatula OX=3880 GN=SYMREM1 PE=4 SV=1	1		+	+	+	+	+	+	0.853556	1.38956	0.906132	-4.98246	-4.62126	-4.53842	-4.805	-5.75804	-5.60446	-5.70808	-5.29077	-4.05558	-3.91679	-4.55677	-4.274	-4.88942	-4.88046	-4.28275	6.90087	6.99887	7.21626	6.96347	7.02459	6.97728	7.2317	7.33539	6.03122	6.31107	5.77873	6.04002	7.26115	6.9472	7.22014	11.8833	11.6201	11.7547
LESEEDGVR	[R].LESEEDGVR.[V]	A0A072USH1	A0A072USH1 [356-364]	A0A072USH1 1xPhospho [S358(100)]	DnaJ heat shock family protein, putative OS=Medicago truncatula OX=3880 GN=25493883 PE=4 SV=1	1					+	+	+	0.224328	0.180686	0.367338	0.545563	0.672025	0.500921	0.421604	0.292438	0.276981	0.303319	0.370062	0.734	0.486138	0.34471	0.400695	0.674465	0.665969	0.693679	6.91886	6.95187	6.92719	6.78267	6.97613	6.88874	6.98982	7.10748	6.33985	6.34163	6.19771	6.19771	7.16792	7.00225	6.8716	6.3733	6.27984	6.42626
EGSDEESSPR	[R].EGSDEESSPR.[A]	A8W459	A8W459 [137-146]	A8W459 1xPhospho [S139(100)]	Putative vesicle-associated membrane-protein-associated protein OS=Medicago truncatula OX=3880 GN=11424030 PE=2 SV=1	1				+	+	+	+	0.36156	0.528173	0.700083	-3.19218	-3.10291	-2.94233	-3.04718	-3.35161	-3.47712	-3.65499	-3.24711	-2.88936	-2.9594	-3.00889	-2.7605	-2.9213	-2.73673	-2.53985	8.1375	8.24222	8.39746	8.05853	8.03947	7.83099	7.52591	7.92244	8.20848	8.39832	8.18537	8.33628	8.27984	8.49185	8.64422	11.3297	11.3451	11.3398
SVSPHAR	[R].SVSPHAR.[R]	A0A072TT11	A0A072TT11 [579-585]	A0A072TT11 2xPhospho [S579(100);S581(100)]	Putative transcription factor C3H family OS=Medicago truncatula OX=3880 GN=MTR_8g081640 PE=4 SV=1	2					+	+	+	0.35032	0.293399	0.568893	-1.47963	-1.14591	-1.19545	-1.41662	-1.59078	-1.69883	-1.81716	-1.53212	-1.55878	-1.36657	-1.31716	-1.2228	-1.22905	-1.04196	-1.00148	7.24317	7.45697	7.59246	7.31741	7.56758	7.30652	7.25644	7.51254	6.88996	7.08958	7.18388	7.26303	7.60511	7.70321	7.6014	8.72281	8.60288	8.7879
SVTDSEIIDYDNGK	[R].SVTDSEIIDYDNGK.[-]	G7KGZ7	G7KGZ7 [131-144]	G7KGZ7 1xPhospho [S131(100)]	Pleckstrin-like (PH) domain protein OS=Medicago truncatula OX=3880 GN=11426549 PE=2 SV=1	1					+	+	+	0.377915	0.457356	0.533755	1.80882	2.19855	1.91913	1.65644	1.48994	1.49026	1.62563	1.46545	1.99672	1.96191	1.92841	2.01367	1.95358	1.98096	2.22018	9.20457	9.39232	9.44191	9.08773	9.40642	9.32125	9.37851	9.36872	9.04002	9.224	9.07307	9.13468	9.57856	9.62626	9.72639	7.39575	7.19377	7.52278
DLSSSSSVGDLKR	[R].DLSSSSSVGDLKR.[Y]	G7IFQ3	G7IFQ3 [150-162]	G7IFQ3 1xPhospho [S]	Synapse-associated protein, putative OS=Medicago truncatula OX=3880 GN=11441874 PE=4 SV=1	1			+			+	+	0.110451	0.831848	0.392015	-2.31776	-2.4792	-2.39441	-2.52728	-2.5957	-2.51635	-2.56721	-2.48119	-1.66532	-1.69014	-1.87403	-1.60357	-2.1748	-2.11026	-2.15924	6.59991	6.38716	6.61765	6.39575	6.74281	6.66107	6.69488	6.77479	7.04549	7.13545	6.89845	7.16792	6.96347	6.89845	6.71973	8.91767	8.86635	9.01207
GSRENSTSDLAQR	[R].GSRENSTSDLAQR.[D]	A0A072VAE8	A0A072VAE8 [116-128]	A0A072VAE8 2xPhospho [S117(96.6);S121(89.9)]	Topoisomerase II-associated protein PAT1 OS=Medicago truncatula OX=3880 GN=25487016 PE=4 SV=1	2				+	+	+	+	0.268847	0.507356	0.612851	0.704621	0.218398	0.679427	0.314173	0.16711	0.159925	0.277407	0.236791	0.576157	0.622633	0.947953	0.723915	0.594784	0.847273	1.02742	6.11061	5.75756	6.41278	5.91409	6	5.97499	6.10014	5.95652	6.19967	6.27798	6.19967	6.12309	6.20359	6.31651	6.49665	5.40599	5.53916	5.73335
VAGNENAASK	[K].VAGNENAASK.[D]	A0A072TUH5	A0A072TUH5 [438-447]	A0A072TUH5 1xPhospho [S446(100)]	Hydroxyproline-rich glycoprotein family protein OS=Medicago truncatula OX=3880 GN=25502061 PE=4 SV=1	1					+	+	+	0.403823	0.274384	0.543201	3.74271	3.9096	3.62266	3.63795	3.36602	3.38675	3.1812	3.36366	3.5587	3.4702	3.72701	3.63925	3.92975	3.70914	3.96393	8.76951	8.90509	8.80058	8.65141	8.60251	8.64602	8.63735	8.56529	8.74853	8.95884	9.00871	8.92095	8.89785	8.91468	8.98185	5.0268	4.99548	5.17792
NTSGDTEVVITNFLK	[K].NTSGDTEVVITNFLK.[S]	A0A072U6U0	A0A072U6U0 [43-57]	A0A072U6U0 1xPhospho [T44(99.6)]	CASP-like protein OS=Medicago truncatula OX=3880 GN=MTR_6g007160 PE=3 SV=1	1		+	+	+	+	+	+	0.93724	2.13528	0.755186	-2.0809	-2.00414	-2.11639	-2.39624	-3.05306	-2.83317	-3.44675	-3.01365	-0.695874	-0.8163	-1.14126	-1.15205	-2.41824	-2.36536	-2.21082	7.39746	7.29186	7.30652	7.05311	7.55842	7.55075	7.41193	7.36107	7.06501	7.13031	6.97039	7.11894	7.39746	7.19574	7.18686	9.47836	9.296	9.42291
SDLPVIFLTSK	[K].SDLPVIFLTSK.[D]	SM2011_c02560	SM2011_c02560 [71-81]	SM2011_c02560 1xPhospho [S80(100)]	ID:35965313 chvI| Transcriptional regulatory protein [Sinorhizobium meliloti 2011]	1			+	+	+	+	+	0.445387	0.591919	0.642109	-4.17366	-4.45283	-4.52344	-3.84578	-4.89269	-4.48029	-4.56168	-4.84259	-4.52463	-4.09618	-3.95849	-3.83027	-4.00165	-4.08077	-4.07419	5.6865	5.45286	5.70321	6.00675	5.92125	5.94251	6.14568	5.66391	4.54844	5.04439	5.15785	5.08321	6.15381	5.87036	5.6837	9.86016	9.90569	10.2267
LLIASKLSR	[R].LLIASKLSR.[K]	G7I5R6	G7I5R6 [129-137]	G7I5R6 1xPhospho [S136(99.4)]	Uncharacterized protein OS=Medicago truncatula OX=3880 GN=11421396 PE=4 SV=1	1			+	+		+	+	0.170924	1.8707	0.661465	-2.77373	-2.66476	-3.00598	-3.06129	-2.89297	-3.13162	-3.2257	-2.93915	-1.47245	-1.13156	-1.24626	-0.856372	-2.5315	-2.45113	-2.17507	6.14364	6.16591	5.91169	5.72792	6.24222	5.90207	5.92125	6.08321	7.35315	7.6851	7.27612	7.67384	6.35755	6.30743	6.3906	8.91737	8.83067	8.91767
SGMLVQDPSK	[K].SGMLVQDPSK.[G]	I3T3U9	I3T3U9 [47-56]	I3T3U9 1xPhospho [S47(100)]	Putative SEP domain-containing protein OS=Medicago truncatula OX=3880 GN=25486233 PE=2 SV=1	1					+	+	+	0.310024	0.189706	0.448967	-2.03564	-1.90246	-1.89349	-2.03496	-2.37292	-2.27993	-2.23312	-2.22067	-2.1556	-2.05324	-2.09759	-2.0414	-1.80188	-1.91656	-1.76465	8.47086	8.43505	8.51452	8.41996	8.21626	8.30606	8.28494	8.2293	8.46434	8.69453	8.56339	8.60696	8.57327	8.40897	8.53993	10.5065	10.3375	10.408
GGIGKSTTSQNTLAALVDLGQK	[K].GGIGKSTTSQNTLAALVDLGQK.[I]	SM2011_a0825	SM2011_a0825 [13-34]	SM2011_a0825 1xPhospho [S18(98.5)]	ID:35918004 nifH| NifH nitrogenase iron protein [Sinorhizobium meliloti 2011]	1			+	+		+	+	0.123287	0.945443	0.599142	-6.22648	-6.18933	-6.23729	-6.27801	-6.40731	-6.26659	-6.39221	-6.35815	-5.2872	-5.31605	-5.59369	-5.44554	-5.98587	-5.71214	-5.57276	7.67737	7.35755	7.45286	7.39575	8.72485	8.507	8.88722	8.5411	7.22978	7.28817	7.11894	7.2075	7.67596	7.39746	7.16491	13.9038	13.5469	13.6902
SSTSTSTSRPVQPVQPR	[R].SSTSTSTSRPVQPVQPR.[T]	G7K628	G7K628 [16-32]	G7K628 1xPhospho [S19(98)]	Putative sucrose/H+ symporter, plant, major facilitator superfamily domain-containing protein OS=Medicago truncatula OX=3880 GN=11430272 PE=2 SV=1	1		+		+	+	+	+	0.683271	0.483563	0.699211	-0.0752735	-0.0766811	0.12397	0.156368	-0.651903	-0.574253	-0.8184	-0.560146	-0.283626	-0.421327	0.0199137	0.0145898	-0.212216	0.0526414	0.303681	7.36019	7.38111	7.5932	7.37069	7.23745	7.03012	6.98185	7.01123	6.94134	6.97613	7.11478	7.01346	7.11061	7.26209	7.49745	7.43546	7.45779	7.46923
QLELVDTLTPLPQSESEPR	[K].QLELVDTLTPLPQSESEPR.[E]	H2EST4	H2EST4 [8-26]	H2EST4 1xPhospho [S21(100)]	Carboxy-terminal region remorin OS=Medicago truncatula OX=3880 GN=SYMREM1 PE=4 SV=1	1		+	+	+	+	+	+	0.735031	2.23336	0.69431	-2.08648	-1.88813	-1.98286	-2.06422	-2.71721	-2.67155	-2.92646	-2.6466	-0.410137	-0.403057	-0.640796	-0.574405	-2.28964	-2.05551	-1.79328	9.79685	9.732	9.77182	9.70425	10.0654	9.91019	10.0133	9.97957	9.67666	9.8248	9.69471	9.73961	9.86093	9.77215	9.7096	11.8833	11.6201	11.7547
VLGSSDSDEYADDISR	[K].VLGSSDSDEYADDISR.[G]	A0A072US37	A0A072US37 [662-677]	A0A072US37 1xPhospho [S666(86.8)]	Endoribonuclease dicer-like protein OS=Medicago truncatula OX=3880 GN=25493973 PE=3 SV=1	1		+	+	+	+	+	+	0.624949	0.947027	0.696466	-0.126164	0.293763	0.329925	0.189557	-0.56298	-0.408422	-0.678009	-0.163305	0.699681	0.473931	0.473655	0.328123	0.118165	0.260099	0.351595	8.15228	8.1819	8.19967	8.1634	8.26959	8.12257	8.1533	8.32373	7.74079	7.96578	7.85736	7.79246	8.35226	8.20261	8.14211	8.27845	7.88813	7.86975
TRSSTSTSTSRPVQPVQPR	[R].TRSSTSTSTSRPVQPVQPR.[T]	G7K628	G7K628 [14-32]	G7K628 1xPhospho [S16(98.9)]	Putative sucrose/H+ symporter, plant, major facilitator superfamily domain-containing protein OS=Medicago truncatula OX=3880 GN=11430272 PE=2 SV=1	1					+		+	0.274811	0.0694139	0.48554	-0.183743	0.0657706	0.00244045	0.0720077	-0.277589	-0.196675	-0.403648	-0.264856	-0.373218	-0.365139	-0.0971255	-0.0296297	0.0933347	0.2872	0.219009	7.25172	7.52356	7.47168	7.28633	7.61176	7.40769	7.39661	7.30652	6.85175	7.03232	6.99774	6.96924	7.41616	7.49665	7.41278	7.43546	7.45779	7.46923
MRGSPGPGR	[R].MRGSPGPGR.[R]	G7IJA2	G7IJA2 [302-310]	G7IJA2 1xPhospho [S305(100)]	Putative nucleotide-binding alpha-beta plait domain, RNPS1, RNA recognition OS=Medicago truncatula OX=3880 GN=11406805 PE=4 SV=1	1		+		+	+		+	0.604705	0.0953579	0.599409	-2.60749	-2.94999	-2.84243	-3.21456	-3.38082	-3.52328	-3.50517	-3.62402	-3.54777	-3.12827	-3.53322	-3.44258	-3.1235	-2.75653	-2.8467	6.33092	5.9542	6.21529	5.73877	5.75489	5.45286	5.57592	5.35755	5.20945	5.73064	5.54226	5.37504	5.95652	6.08958	5.9542	8.9384	8.90418	9.05772
FGMSPSK	[K].FGMSPSK.[G]	G7L3V5	G7L3V5 [511-517];A0A072VKP7 [510-516]	G7L3V5 1xPhospho [S514(100)];A0A072VKP7 1xPhospho [S513(100)]	ATPase, AAA-type, CDC48 protein OS=Medicago truncatula OX=3880 GN=11432951 PE=4 SV=2	1	Shared						+	0.0711436	0.0208488	0.447739	-5.43249	-5.36229	-5.3753	-5.47961	-5.50182	-5.47906	-5.48199	-5.47141	-5.45455	-5.43789	-5.65864	-5.29981	-5.02389	-4.92594	-5.15766	8.24365	8.25361	8.28031	8.11374	8.51452	8.39489	8.3637	8.43003	7.74079	7.86542	7.49346	7.85922	8.84925	8.87221	8.42164	13.6761	13.6159	13.6556
DNPSNYSTR	[R].DNPSNYSTR.[S]	G7KQC8	G7KQC8 [452-460]	G7KQC8 1xPhospho [S458(93)]	Extra-large GTP-binding protein OS=Medicago truncatula OX=3880 GN=MTR_6g071360 PE=4 SV=2	1				+		+	+	0.222672	0.370533	0.599767	-1.81916	-1.51563	-1.84935	-2.16556	-2.07075	-1.84933	-2.02518	-2.29513	-2.06544	-1.36839	-1.59309	-1.73133	-1.49277	-1.46957	-1.41865	5.49825	5.77347	5.56682	4.87774	5.25927	5.39575	5.14975	5.0268	5.42962	5.91886	5.88264	5.52982	5.61471	5.65249	5.7761	7.31741	7.2891	7.41616
RDLSSSSSVGDLK	[K].RDLSSSSSVGDLK.[R]	G7IFQ3	G7IFQ3 [149-161]	G7IFQ3 1xPhospho [S156(91.8)]	Synapse-associated protein, putative OS=Medicago truncatula OX=3880 GN=11441874 PE=4 SV=1	1			+		+	+	+	0.425161	1.30482	0.541203	-2.29415	-2.17008	-2.23992	-2.33207	-2.75807	-2.6167	-2.61392	-2.74818	-1.35325	-1.38847	-1.37331	-1.40255	-2.30538	-2.13465	-1.98901	6.62352	6.69627	6.77215	6.59096	6.58045	6.56072	6.64818	6.50779	7.35755	7.43713	7.39917	7.36894	6.83289	6.87406	6.88996	8.91767	8.86635	9.01207
SSTTSTSK	[R].SSTTSTSK.[Q]	A0A072U6G6	A0A072U6G6 [19-26]	A0A072U6G6 1xPhospho [S20(96.3)]	Mitogen-activated protein kinase OS=Medicago truncatula OX=3880 GN=11406573 PE=4 SV=1	1							+	-0.099789	-0.041604	0.518761	-0.0280919	0.438907	0.292378	-0.0491409	0.264602	0.392969	0.211055	0.184582	-0.0607147	0.373651	0.00788689	0.565969	0.81384	0.642962	0.889389	6.73877	7.15178	7.06717	6.69905	7.01011	7.1127	7.07895	6.96463	6.83289	7.09064	7.0045	7.12515	7.43296	7.42038	7.47735	6.76686	6.71287	6.77479
GSDGDSPAYR	[K].GSDGDSPAYR.[N]	G7IIU5	G7IIU5 [46-55]	G7IIU5 1xPhospho [S47(100)]	Uncharacterized protein OS=Medicago truncatula OX=3880 GN=11422858 PE=4 SV=2	1			+	+	+	+	+	0.452269	0.713664	0.6676	-2.17997	-2.14762	-2.08775	-2.22287	-2.62209	-2.5055	-2.81893	-2.50076	-1.87443	-1.95479	-1.99212	-1.77127	-2.15912	-1.93288	-1.74066	8.73606	8.76818	8.98954	8.6886	8.507	8.50104	8.2446	8.57592	9.44253	9.53586	9.45656	9.49546	8.77906	8.99067	9.19377	10.916	10.9158	11.0773
RDLSSSSSVGDLK	[K].RDLSSSSSVGDLK.[R]	G7IFQ3	G7IFQ3 [149-161]	G7IFQ3 1xPhospho [S155(99.5)]	Synapse-associated protein, putative OS=Medicago truncatula OX=3880 GN=11441874 PE=4 SV=1	1					+	+	+	0.311166	-0.250737	0.579982	-2.33873	-1.86748	-2.16157	-2.18426	-2.59032	-2.43595	-2.23419	-2.53624	-2.48007	-2.94785	-2.71503	-2.65671	-1.90178	-1.9437	-1.76211	6.57894	6.99887	6.8505	6.73877	6.74819	6.74147	7.02791	6.71973	6.23074	5.87774	6.05745	6.11478	7.23649	7.06501	7.11686	8.91767	8.86635	9.01207
EESDDDMGFSLFD	[K].EESDDDMGFSLFD.[-]	A0A072VLF0	I3S066 [100-112];A0A072VLF0 [101-113];G7J8Y6 [98-110]	I3S066 1xPhospho [S102(100)];A0A072VLF0 1xPhospho [S103(100)];G7J8Y6 1xPhospho [S100(100)]	60S acidic ribosomal protein OS=Medicago truncatula OX=3880 GN=25487532 PE=3 SV=1	1	Shared				+	+	+	0.578383	0.336747	0.481451	-3.19349	-3.06701	-2.95996	-3.02985	-3.61803	-3.59569	-3.66917	-3.68095	-3.26704	-3.35798	-3.29468	-3.29715	-3.30766	-3.1238	-3.04706	7.979	7.9507	8.15228	8.08481	7.85237	7.71425	7.70113	7.70529	8.03782	7.95768	7.96347	7.91528	7.92422	7.95361	7.8189	11.1725	11.0177	11.1122
NTSGDTEVVITNFLK	[K].NTSGDTEVVITNFLK.[S]	A0A072U6U0	A0A072U6U0 [43-57]	A0A072U6U0 1xPhospho [T53(100)]	CASP-like protein OS=Medicago truncatula OX=3880 GN=MTR_6g007160 PE=3 SV=1	1		+	+	+	+	+	+	0.937874	2.09451	0.866668	-2.83884	-2.71555	-2.49335	-2.93208	-3.61261	-3.53718	-4.14581	-3.43572	-1.40686	-1.3798	-1.6408	-1.92581	-3.01093	-2.6895	-2.74806	6.63952	6.58045	6.92955	6.51728	6.99887	6.84674	6.71287	6.93899	6.35403	6.56682	6.47086	6.34518	6.80478	6.8716	6.64962	9.47836	9.296	9.42291
LADATPVILPTSISNNFLLDPK	[R].LADATPVILPTSISNNFLLDPK.[L]	G7LAD1	G7LAD1 [202-223]	G7LAD1 1xPhospho [T212(89.9)]	Aspartate aminotransferase OS=Medicago truncatula OX=3880 GN=11440930 PE=4 SV=2	1			+		+	+	+	0.44434	0.682412	0.397992	-5.78374	-5.68755	-5.85234	-6.03377	-6.3226	-6.28204	-6.33336	-6.19675	-5.71873	-5.434	-5.73159	-5.52078	-5.90284	-5.90698	-5.84727	5.89482	5.80735	5.76288	5.47897	5.80993	5.70874	5.78921	5.80993	5.66676	6	5.71699	5.79181	5.92362	5.80735	5.70598	11.6786	11.4949	11.6152
NSSSSAVVNMTSSPTNSNNVR	[K].NSSSSAVVNMTSSPTNSNNVR.[K]	A0A072TSL8	A0A072TSL8 [268-288]	A0A072TSL8 1xPhospho [S280(100)]	Peptide/nitrate transporter plant OS=Medicago truncatula OX=3880 GN=25502802 PE=4 SV=1	1						+	+	0.165275	0.358393	0.435517	-0.327336	-0.240534	-0.0766211	-0.366961	-0.482871	-0.345745	-0.370569	-0.473367	-0.255852	-0.0254135	-0.00502157	0.0473056	-0.0450048	0.00431919	0.0928211	8.19426	8.13494	8.26679	8.13288	9.14211	8.90147	9.31628	8.87713	7.10434	7.19279	7.1639	7.24698	8.64674	8.52356	8.2293	8.5216	8.37547	8.34341
HKPSSDSQTR	[K].HKPSSDSQTR.[S]	G7KAQ8	G7KAQ8 [9-18]	G7KAQ8 1xPhospho [T17(100)]	Calmodulin-domain kinase CDPK protein OS=Medicago truncatula OX=3880 GN=11421791 PE=4 SV=1	1				+	+	+	+	0.557598	0.455572	0.66572	-4.46422	-3.20748	-3.64751	-4.0421	-4.65228	-4.33586	-4.1828	-4.42076	-3.90009	-3.94039	-4.21639	-3.71255	-3.73915	-3.87019	-3.58728	7.38111	8.66285	8.30104	7.80155	7.41532	7.59021	7.6886	7.48704	8.03397	8.12102	7.79766	8.18587	8.20457	8.03012	8.20653	11.8453	11.8703	11.9485
TILTAPNSPEK	[R].TILTAPNSPEK.[Y]	G7L1U0	G7L1U0 [260-270]	G7L1U0 2xPhospho [S267(100);T]	IQ calmodulin-binding motif protein OS=Medicago truncatula OX=3880 GN=11434651 PE=4 SV=1	2			+		+	+	+	0.451917	1.02058	0.491855	-3.15533	-3.19502	-3.16312	-3.30706	-3.68135	-3.50796	-3.73348	-3.7054	-2.60202	-2.64319	-2.57207	-2.72858	-3.24169	-3.18516	-3.06873	6.7866	6.70736	6.79312	6.63662	7.03452	7.04221	7.01681	6.83289	6.97842	7.02569	7.05528	6.853	6.91528	6.87283	6.74953	9.94193	9.90238	9.95623
VTTLPVDISHGDK	[K].VTTLPVDISHGDK.[I]	G7JVN6	G7JVN6 [73-85]	G7JVN6 1xPhospho [T75(99.8)]	Putative sterol 3-beta-glucosyltransferase OS=Medicago truncatula OX=3880 GN=11428112 PE=4 SV=1	1			+			+	+	0.18422	0.660634	0.483539	-1.67041	-1.49883	-1.69389	-1.89289	-1.96469	-1.8525	-1.78751	-1.88821	-1.24306	-1.18433	-1.31029	-1.11268	-1.48795	-1.41949	-1.26161	8.17493	8.38198	8.35623	7.99266	8.23793	8.2148	8.40429	8.18834	8.61102	8.75789	8.63735	8.6749	8.58082	8.57061	8.80864	9.84533	9.88081	10.0501
VTTILGNASVLGQSGLEHGSPLAAGGMFSK	[R].VTTILGNASVLGQSGLEHGSPLAAGGMFSK.[G]	G7J0G1	G7J0G1 [73-102]	G7J0G1 1xPhospho [S86(94.4)]	Putative STAR protein, homodimerization region OS=Medicago truncatula OX=3880 GN=11422411 PE=4 SV=1	1		+	+	+	+	+	+	1.01438	1.80394	0.957676	0.604771	1.14661	0.848858	1.05857	-0.172061	0.201234	-0.282934	-0.144948	2.2076	1.52069	1.96035	1.12843	1.06178	0.370491	1.14173	5.04439	5.47573	5.06609	5.23649	4.90689	5.17393	4.90689	4.62059	5.27798	5.45615	5.01346	4.98641	5.06178	4.84298	5.09592	4.43962	4.32912	4.21723
AESEGEAEGMADAHDVEGDGTSLPFSER	[K].AESEGEAEGMADAHDVEGDGTSLPFSER.[F]	G7K6W4	G7K6W4 [1072-1099]	G7K6W4 1xPhospho [S1074(100)]	Paired amphipathic helix SIN3-like protein OS=Medicago truncatula OX=3880 GN=11408135 PE=4 SV=2	1						+	+	0.140837	0.221868	0.413751	-0.570808	-0.129226	-0.0717726	-0.244186	-0.309855	-0.465204	-0.352812	-0.451469	-0.218431	-0.223987	-0.167083	-0.0823698	-0.00984764	0.0211234	0.0454726	7.57894	7.7662	7.86604	7.70943	7.7866	7.60733	7.6279	7.58195	7.33539	7.39146	7.35491	7.43962	7.67525	7.6893	7.61912	8.14975	7.89542	7.93782
APPSPYGETYFHR	[R].APPSPYGETYFHR.[S]	A0A072VG05	A0A072VG05 [59-71]	A0A072VG05 1xPhospho [S62(100)]	GDSL-like lipase/acylhydrolase OS=Medicago truncatula OX=3880 GN=25482476 PE=3 SV=1	1					+		+	0.452594	0.0708299	0.579387	-8.51013	-8.51662	-8.60163	-8.64498	-8.97691	-9.04652	-8.91277	-9.14755	-9.12971	-8.80514	-9.12998	-8.73559	-8.24617	-8.47674	-8.60174	5.9472	5.94017	6.06824	5.70874	6.00225	5.8802	5.98641	5.64674	5.58195	5.90689	5.74416	5.80478	5.97957	5.82273	5.64962	14.4573	14.4568	14.6699
SKTGISSSK	[K].SKTGISSSK.[D]	G7I4V2	G7I4V2 [1004-1012]	G7I4V2 1xPhospho [T1006(100)]	COP1-interacting-like protein OS=Medicago truncatula OX=3880 GN=11430531 PE=4 SV=2	1				+		+	+	0.206977	0.5199	0.599313	-3.2638	-2.56144	-3.01416	-3.33123	-3.48818	-3.25172	-3.03719	-3.22146	-2.89527	-2.72189	-2.69411	-2.60767	-2.62061	-2.715	-2.61536	7.22304	8.01514	7.67243	7.24317	7.18884	7.37417	7.62717	7.45943	7.44045	7.67172	7.64674	7.65607	7.96463	7.83479	7.88509	10.4868	10.5766	10.6866
LENANVSPASGMELSNGR	[R].LENANVSPASGMELSNGR.[T]	G7K6W4	G7K6W4 [880-897]	G7K6W4 1xPhospho [S886(100)]	Paired amphipathic helix SIN3-like protein OS=Medicago truncatula OX=3880 GN=11408135 PE=4 SV=2	1			+			+	+	0.156012	0.593697	0.402213	-1.02253	-0.426189	-0.348351	-0.821243	-0.770922	-0.806685	-0.780057	-0.884693	-0.280492	-0.105275	-0.369201	-0.112602	-0.44765	-0.441282	-0.336198	7.12722	7.46923	7.58946	7.13237	7.32553	7.26585	7.20065	7.14873	7.27333	7.51017	7.15279	7.40939	7.23745	7.22689	7.23745	8.14975	7.89542	7.93782
SKSTEDIYTR	[R].SKSTEDIYTR.[T]	Q2HVU4	Q2HVU4 [195-204]	Q2HVU4 1xPhospho [S197(95.3)]	ADP-ribosylation factor GTPase-activating protein AGD10 OS=Medicago truncatula OX=3880 GN=11419488 PE=2 SV=1	1			+			+	+	0.181468	1.38332	0.581981	-1.20186	-0.96045	-0.9483	-1.15979	-1.32506	-1.23838	-1.09033	-1.34251	0.126387	0.364773	-0.129716	0.175583	-0.82475	-0.690928	-0.485582	8.51924	8.55919	8.68124	8.36063	8.59544	8.58195	8.74651	8.48864	9.55286	9.82687	9.27543	9.60604	8.87621	8.98556	9.04521	9.7211	9.51964	9.62954
SSSVPDKSQQR	[R].SSSVPDKSQQR.[S]	G7IN22	G7IN22 [759-769]	G7IN22 2xPhospho [S761(93.7);S766(100)]	Actin filament bundling protein P-115-ABP OS=Medicago truncatula OX=3880 GN=11440584 PE=4 SV=2	2			+	+	+	+	+	0.48051	1.00265	0.69073	-5.4237	-5.31716	-5.4667	-5.46401	-6.06637	-5.71647	-5.70897	-6.10181	-4.85275	-4.79965	-5.01903	-4.91156	-5.21569	-5.35419	-5.05315	7.52826	7.63952	7.55842	7.43463	6.96347	7.23649	7.2075	6.824	8.32238	8.47938	8.17592	8.18884	7.71699	7.55842	7.89482	12.952	12.9567	13.0251
TGPSFADAAVGR	[K].TGPSFADAAVGR.[I]	G7J579	G7J579 [113-124]	G7J579 1xPhospho [S116(100)]	FH protein interacting protein FIP1, putative OS=Medicago truncatula OX=3880 GN=11431799 PE=4 SV=1	1					+	+	+	0.229426	0.435824	0.457175	-1.43067	-1.29066	-1.39117	-1.62428	-1.73544	-1.66621	-1.64162	-1.61121	-1.33364	-1.1512	-1.32786	-1.09849	-1.31666	-1.21323	-1.08945	8.88448	9.1236	9.06878	8.74248	8.70356	8.79507	8.75455	8.82623	9.28887	9.47167	9.24579	9.49985	9.01067	9.10407	9.25196	10.3151	10.4143	10.4599
EPNVAHSESYREVLR	[K].EPNVAHSESYREVLR.[T]	G7KNY7	G7KNY7 [386-400]	G7KNY7 1xPhospho [S394(99.1)]	Cyclic nucleotide-binding domain protein OS=Medicago truncatula OX=3880 GN=11439995 PE=3 SV=2	1					+	+	+	0.227031	0.232273	0.376284	-0.00186729	0.215638	0.0680838	-0.104117	-0.219831	-0.204521	-0.174057	-0.131979	0.024662	0.000433922	0.03123	0.142377	0.158441	0.167921	0.254701	8.271	8.48663	8.5267	8.18636	8.33092	8.38457	8.44543	8.37938	8.23314	8.37678	8.26772	8.32328	8.45902	8.5611	8.55574	8.27286	8.271	8.45861
VTTILGNASVLGQSGLEHGSPLAAGGMFSK	[R].VTTILGNASVLGQSGLEHGSPLAAGGMFSK.[G]	G7J0G1	G7J0G1 [73-102]	G7J0G1 1xPhospho [S92(84.9)]	Putative STAR protein, homodimerization region OS=Medicago truncatula OX=3880 GN=11422411 PE=4 SV=1	1		+	+	+	+	+	+	0.7932	1.29769	0.677186	3.50054	3.87349	3.83425	3.9021	2.92611	2.98441	2.81018	3.21689	4.69448	3.7829	4.75875	3.89222	3.81698	3.42777	3.73999	7.94017	8.20261	8.05148	8.08002	8.00506	7.9571	8	7.98242	7.76487	7.71836	7.81186	7.7502	7.81698	7.90026	7.69418	4.43962	4.32912	4.21723
SGPLNNAPSR	[K].SGPLNNAPSR.[T]	A0A072UHD8	A0A072UHD8 [64-73]	A0A072UHD8 2xPhospho [S64(100);S72(100)]	Ubiquitin-specific protease family C19 protein OS=Medicago truncatula OX=3880 GN=25491179 PE=4 SV=1	2					+	+	+	0.497548	0.330822	0.524803	-0.200397	0.164704	-0.145938	-0.355058	-0.581381	-0.479802	-0.831968	-0.633732	-0.67192	-0.188851	-0.241758	-0.101064	-0.107099	-0.110258	-0.103398	7.92837	8.14313	7.98128	7.72656	7.91886	7.83036	7.86604	7.83794	6.87652	7.25077	7.05745	7.17692	8.13083	7.99774	7.83794	8.12877	7.97842	8.12722
ALAYSTVGTLDYMAPEVLLK	[R].ALAYSTVGTLDYMAPEVLLK.[K]	G7I3J4	G7I3J4 [303-322]	G7I3J4 1xPhospho [S307(99.4)]	AGC kinase OS=Medicago truncatula OX=3880 GN=11414236 PE=4 SV=1	1					+	+	+	0.38628	0.258626	0.543387	-5.29263	-4.67578	-4.48387	-4.71315	-5.36087	-5.22794	-5.07773	-5.04402	-5.1529	-4.96347	-4.86704	-4.69263	-4.6158	-4.72009	-4.56686	3.27798	3.83794	3.97269	3.65535	3.40599	3.44626	3.39232	3.54844	3.16992	3.45943	3.37851	3.51096	3.75489	3.6893	3.66676	8.57061	8.51373	8.45656
EEGELSPNGDFEEDNFAVYGDAGSEAVHK	[R].EEGELSPNGDFEEDNFAVYGDAGSEAVHK.[G]	G7K6W4	G7K6W4 [965-993]	G7K6W4 1xPhospho [S970(100)]	Paired amphipathic helix SIN3-like protein OS=Medicago truncatula OX=3880 GN=11408135 PE=4 SV=2	1						+	+	0.0763558	0.305943	0.391153	-1.41639	-1.15531	-1.02972	-1.26711	-1.34023	-1.28855	-1.27197	-1.2732	-1.17185	-0.948689	-0.863781	-0.96587	-0.823392	-0.917301	-0.966317	6.73335	6.74012	6.90809	6.6865	6.75622	6.78398	6.70874	6.76022	6.38198	6.66676	6.65821	6.55612	6.86171	6.75087	6.60733	8.14975	7.89542	7.93782
RNNSQDQLEESENAVVR	[K].RNNSQDQLEESENAVVR.[I]	A0A072VX24	A0A072VX24 [480-496]	A0A072VX24 1xPhospho [S483(100)]	Non-lysosomal glucosylceramidase OS=Medicago truncatula OX=3880 GN=11423130 PE=4 SV=1	1			+		+	+	+	0.241121	0.900617	0.36012	0.000573158	-0.0290198	0.136128	-0.0584216	-0.222167	-0.196477	-0.260115	-0.236466	0.732605	0.584734	0.674025	0.695881	0.094038	0.188034	0.111867	7.97499	7.97154	8.14568	7.9331	8.09751	8.04002	7.99774	8.01903	8.16138	8.29967	8.224	8.13134	8.17991	8.15785	8.10905	7.97441	8.00056	8.00955
DSIGTESPVAR	[R].DSIGTESPVAR.[E]	G7KS28	G7KS28 [12-22]	G7KS28 2xPhospho [S13(100);S18(99.6)]	Glucose-6-phosphate 1-dehydrogenase OS=Medicago truncatula OX=3880 GN=11427023 PE=3 SV=1	2						+	+	0.203068	-0.263666	0.470251	-3.18517	-3.07371	-3.10523	-3.46703	-3.547	-3.35833	-3.3216	-3.41647	-3.68418	-3.68748	-3.7669	-3.55951	-2.97026	-2.99426	-2.85728	8.39618	8.46025	8.52317	8.07842	8.11009	8.26115	8.26772	8.20457	8.01514	8.08693	7.92065	8.11322	8.55995	8.48744	8.58871	11.5813	11.534	11.6284
ARSPPRRSPVGR	[R].ARSPPRRSPVGR.[R]	G7IJA2	G7IJA2 [327-338]	G7IJA2 2xPhospho [S329(100);S334(100)]	Putative nucleotide-binding alpha-beta plait domain, RNPS1, RNA recognition OS=Medicago truncatula OX=3880 GN=11406805 PE=4 SV=1	2				+	+		+	0.450722	0.13018	0.648278	-0.639653	-0.85379	-0.952861	-1.01727	-1.33546	-1.29244	-1.40654	-1.23203	-1.30601	-1.20285	-1.25658	-0.98031	-0.966797	-0.527801	-0.51042	8.29875	8.05039	8.10486	7.93605	7.80025	7.6837	7.67455	7.74953	7.45121	7.65607	7.8189	7.83731	8.11322	8.31832	8.29048	8.9384	8.90418	9.05772
NCDFPAIFSFGASNVDTGGLAAAFR	[K].NCDFPAIFSFGASNVDTGGLAAAFR.[A]	A0A072VG05	A0A072VG05 [34-58]	A0A072VG05 1xPhospho [S46(100)]	GDSL-like lipase/acylhydrolase OS=Medicago truncatula OX=3880 GN=25482476 PE=3 SV=1	1			+		+	+	+	0.558239	0.658516	0.486442	-7.33528	-7.21648	-7.51202	-7.2431	-7.92388	-7.82974	-7.98629	-7.79994	-7.47997	-7.00536	-7.2499	-7.17055	-7.39919	-7.28377	-7.51259	7.12205	7.24031	7.15785	7.11061	7.05528	7.09698	6.91289	6.99435	7.2317	7.70667	7.62425	7.36982	6.82655	7.01569	6.73877	14.4573	14.4568	14.6699
NSSSSAVVNMTSSPTNSNNVR	[K].NSSSSAVVNMTSSPTNSNNVR.[K]	A0A072TSL8	A0A072TSL8 [268-288]	A0A072TSL8 1xPhospho [S280(93.1)]	Peptide/nitrate transporter plant OS=Medicago truncatula OX=3880 GN=25502802 PE=4 SV=1	1						+	+	-0.0755957	-0.439693	0.360477	-0.9404	-0.757823	-0.761454	-0.776697	-0.702542	-0.800132	-0.722509	-0.708807	-1.3512	-1.04827	-1.15323	-1.14006	-0.37162	-0.400822	-0.346619	7.5812	7.61765	7.58195	7.72315	8.92244	8.44708	8.96434	8.64169	6.00899	6.16993	6.01569	6.05961	8.32012	8.11842	7.78986	8.5216	8.37547	8.34341
KYPSSSSNLTR	[K].KYPSSSSNLTR.[A]	G7I524	G7I524 [183-193]	G7I524 1xPhospho [S187(72)]	NAC transcription factor-like protein OS=Medicago truncatula OX=3880 GN=11429614 PE=4 SV=1	1			+			+	+	0.0728015	2.27651	0.537262	-1.70584	-2.19226	-1.98127	-1.95317	-2.08648	-1.93232	-2.02857	-2.07637	0.226817	0.627154	-0.41348	0.541805	-1.6918	-1.36657	-1.42265	6.52826	6.12515	6.50938	6.08958	6.28725	6.30561	6.12928	6.12722	8.35094	8.85549	7.85611	8.57743	6.53605	6.78267	6.88387	8.2341	8.31741	8.49065
SSVDNPGPSSSGRR	[K].SSVDNPGPSSSGRR.[W]	G7L0Q2	G7L0Q2 [551-564]	G7L0Q2 1xPhospho [S559(86.2)]	Phosphatidate phosphatase LPIN3-like protein OS=Medicago truncatula OX=3880 GN=11430649 PE=4 SV=1	1		+		+	+	+	+	0.718285	0.496143	0.946467	-2.97866	-3.23373	-2.85081	-3.01669	-3.74926	-3.82539	-3.86299	-3.5154	-3.335	-3.37911	-3.78638	-2.46797	-2.27808	-3.17367	-2.92361	6.8125	6.61176	7.14057	6.74685	6.2854	6.18388	6.15785	6.51885	6.59544	6.67101	6.27053	7.46025	7.60807	6.61765	6.8802	9.79116	9.84549	9.99138
RGGNSRFLK	[K].RGGNSRFLK.[T]	G7KUJ1	G7KUJ1 [357-365]	G7KUJ1 1xPhospho [S361(100)]	S-adenosylmethionine synthase OS=Medicago truncatula OX=3880 GN=MTR_7g110310 PE=3 SV=1	1		+	+	+	+	+	+	0.718045	2.647	0.780645	-9.30462	-9.2713	-9.24699	-9.40575	-10.137	-10.1738	-9.88189	-9.90816	-7.36528	-7.05242	-7.81868	-7.27649	-9.46746	-9.39753	-8.8687	5.14975	5.07468	5.07895	4.99095	4.83289	4.60881	4.92125	4.84298	6.06824	6.3345	5.45286	6.06393	5.05311	4.99548	5.11686	14.4544	14.346	14.3259
SDDDINESPK	[K].SDDDINESPK.[V]	A0A072UWT2	A0A072UWT2 [669-678]	A0A072UWT2 1xPhospho [S669(100)]	DEK carboxy-terminal domain protein OS=Medicago truncatula OX=3880 GN=25489146 PE=4 SV=1	1					+	+	+	0.372885	0.42632	0.34957	-4.63982	-4.775	-4.71107	-4.75583	-5.07439	-5.11431	-5.08543	-5.09913	-4.70203	-4.66672	-4.64027	-4.65896	-4.80107	-4.70969	-4.72048	8.73166	8.65571	8.81025	8.6872	8.63008	8.45409	8.45492	8.51491	8.47249	8.56453	8.70529	8.59582	8.75188	8.74551	8.71939	13.3715	13.4307	13.5213
LQQMSAVNQSFRDHGMK	[R].LQQMSAVNQSFRDHGMK.[S]	G7IUA4	G7IUA4 [459-475]	G7IUA4 1xPhospho [S468(100)]	CCR4-NOT transcription complex subunit 2 OS=Medicago truncatula OX=3880 GN=11418070 PE=4 SV=2	1			+	+	+	+	+	0.379007	0.612428	0.671717	0.281068	1.07477	0.636834	0.132103	-0.0637865	0.0628271	0.350007	0.259696	0.547764	0.722296	0.952247	0.836147	0.804904	0.648569	1.01824	6.00899	6.62936	6.3345	6	6.18982	6.1375	6.46271	6.27984	6.32912	6.40599	6.37851	6.44791	6.6851	6.55305	6.69349	5.72792	5.55459	5.69766
EEEDSDEASR	[K].EEEDSDEASR.[Q]	Q93YX8	Q93YX8 [312-321]	Q93YX8 1xPhospho [S316(100)]	Phosphoinositide phospholipase C OS=Medicago truncatula OX=3880 GN=PLC1 PE=4 SV=1	1			+		+	+	+	0.514164	0.629447	0.523469	-1.93652	-1.83793	-1.75672	-1.933	-2.40566	-2.35316	-2.47255	-2.28944	-1.84773	-1.78042	-1.66454	-1.71034	-1.96868	-1.9254	-1.67613	9.99901	10.1394	10.3467	9.95681	9.66463	9.59805	9.44045	9.60511	10.5486	10.7636	10.8486	10.6259	9.95391	10.0945	10.3601	11.9355	11.9774	12.1035
SSPEMAVK	[K].SSPEMAVK.[G]	G7IG10	G7IG10 [876-883]	G7IG10 1xPhospho [S877(94.4)]	Component of IIS longevity pathway SMK-1 domain protein OS=Medicago truncatula OX=3880 GN=11422056 PE=4 SV=2	1		+	+	+	+	+	+	1.20798	1.07855	0.92056	-0.562228	-0.553314	-0.577915	-0.528456	-2.12828	-1.62817	-1.76925	-1.52815	-0.962568	-0.491423	-0.639647	-0.646021	-1.12691	-0.96131	-0.440489	7.64674	7.72792	7.68089	7.64097	7.46679	7.55919	7.63227	7.53605	7.45697	7.75556	7.50144	7.45779	7.67948	7.50303	7.50144	8.20897	8.28123	8.2588
VPNSDINIIVTQQLQDPR	[K].VPNSDINIIVTQQLQDPR.[S]	G7IK92	G7IK92 [17-34]	G7IK92 1xPhospho [S20(100)]	Purine permease OS=Medicago truncatula OX=3880 GN=11445848 PE=4 SV=1	1			+		+	+	+	0.536512	0.760624	0.401164	0.375638	0.307312	0.249536	0.31784	-0.14817	-0.178916	-0.278231	-0.290402	0.529343	0.475863	0.530702	0.610869	0.21316	0.144019	0.174521	7.49665	7.40429	7.53216	7.38716	7.61471	7.48784	7.49985	7.33092	7.35843	7.44626	7.41701	7.46761	7.62425	7.52513	7.43379	7.12102	7.09698	7.28263
EGTSDEGEILSDNNK	[K].EGTSDEGEILSDNNK.[A]	G7I6U2	G7I6U2 [495-509]	G7I6U2 1xPhospho [S498(99.7)]	Chromatin remodeling complex subunit OS=Medicago truncatula OX=3880 GN=MTR_1g080420 PE=4 SV=2	1					+	+	+	0.370007	0.412975	0.514859	1.60432	1.58681	1.38186	1.69036	1.0889	1.18254	1.1548	1.35707	1.70582	1.65389	1.57577	1.49974	1.61241	1.68783	1.83183	8.3336	8.2914	8.35799	8.29324	8.40088	8.29002	8.3015	8.39489	8.07039	8.20848	8.05474	8.02956	8.49506	8.44004	8.44211	6.72928	6.7046	6.97613
RSSVSSGGR	[K].RSSVSSGGR.[S]	G7L2Q2	G7L2Q2 [17-25]	G7L2Q2 1xPhospho [S19(88.2)]	Kinase family protein OS=Medicago truncatula OX=3880 GN=11436533 PE=4 SV=1	1					+		+	0.50082	0.0490834	0.478532	-1.77306	-1.96854	-1.9922	-1.90561	-2.55746	-2.27765	-2.44763	-2.35995	-2.55559	-2.31539	-2.26395	-2.31143	-1.95921	-1.88744	-1.94977	6.61324	6.40259	6.46107	6.3733	6.1416	6.24982	6.1127	6.19771	5.79181	6.14568	6.04439	5.92362	6.41278	6.50144	6.46597	8.38629	8.37112	8.45327
SMDGPWVDSSISYPSK	[K].SMDGPWVDSSISYPSK.[D]	G7IQZ2	G7IQZ2 [986-1001]	G7IQZ2 1xPhospho [S986(100)]	LRR receptor-like kinase OS=Medicago truncatula OX=3880 GN=11413360 PE=4 SV=1	1					+	+	+	0.416093	0.486485	0.422593	-4.0235	-3.83802	-4.00248	-3.9995	-4.48045	-4.3313	-4.31919	-4.39694	-4.00174	-3.86017	-3.94978	-3.77025	-3.99234	-3.9989	-3.88689	6.78136	6.92719	6.85922	6.76553	6.32012	6.3733	6.39746	6.32553	6.96116	7.2724	7.06717	7.17293	6.68229	6.732	6.81762	10.8049	10.7652	10.8617
SRSPSPPPER	[K].SRSPSPPPER.[S]	A0A072TT11	A0A072TT11 [488-497]	A0A072TT11 2xPhospho [S490(99);S492(100)]	Putative transcription factor C3H family OS=Medicago truncatula OX=3880 GN=MTR_8g081640 PE=4 SV=1	2					+		+	0.339314	-0.137712	0.395345	-1.179	-0.975715	-0.992837	-1.15509	-1.34329	-1.39727	-1.45963	-1.4597	-1.78482	-1.57963	-1.36047	-1.48583	-1.08596	-0.994295	-0.978637	7.54381	7.62717	7.79507	7.57894	7.81506	7.60807	7.61397	7.58496	6.66391	6.87652	7.14057	7	7.74819	7.75087	7.62425	8.72281	8.60288	8.7879
ISNSSTGPGSISK	[K].ISNSSTGPGSISK.[G]	G7I4I2	G7I4I2 [187-199]	G7I4I2 1xPhospho [S196(93.1)]	DUF1645 family protein OS=Medicago truncatula OX=3880 GN=11417205 PE=4 SV=1	1		+	+	+	+	+	+	0.630232	1.16238	0.651301	-1.63179	-1.48824	-1.58815	-1.94025	-2.45806	-2.12209	-2.26051	-2.32869	-1.12969	-1.35263	-1.05432	-0.983213	-1.87176	-1.6278	-1.42356	8.42417	8.49945	8.55842	8.26725	7.90388	8.05582	8.15026	7.92244	8.52513	8.6664	8.53683	8.61949	8.25314	8.33539	8.45984	10.056	9.98769	10.1466
SSYRSDGASSSEAR	[R].SSYRSDGASSSEAR.[R]	A0A072VCI1	A0A072VCI1 [397-410]	A0A072VCI1 1xPhospho [S407(62.1)]	MAP kinase kinase kinase-like protein OS=Medicago truncatula OX=3880 GN=11408882 PE=4 SV=1	1							+	0.261923	-0.0187966	0.512078	0.137879	-0.661277	-0.16109	-0.185715	-0.508904	-0.478704	-0.597481	-0.332804	-0.774535	-0.516285	-0.416244	-0.286016	-0.102462	0.0987782	0.101497	5.26303	4.75489	5.18587	4.96809	5.15785	5.07895	4.93546	5.20945	4.55459	5.07468	4.90207	4.91169	5.30012	5.3505	5.20163	5.12515	5.41616	5.34696
MHSGGK	[R].MHSGGK.[G]	B7FGJ7	G7JLB5 [4-9];B7FGJ7 [4-9]	G7JLB5 1xPhospho [S6(100)];B7FGJ7 1xPhospho [S6(100)]	Cytoplasmic ribosomal protein S13 OS=Medicago truncatula OX=3880 GN=11425556 PE=2 SV=1	1	Shared					+	+	-0.0351917	-0.437977	0.389348	-5.7006	-5.6583	-5.72089	-5.57062	-5.66815	-5.67197	-5.59201	-5.57751	-5.98816	-5.96237	-6.4245	-5.88653	-5.16761	-5.2712	-5.27538	6.10643	5.98185	6.01792	6.11478	6.36107	6.23649	6.28355	6.30925	5.69488	5.82018	5.32193	5.82273	6.7211	6.52982	6.30925	11.807	11.6402	11.7388
GGNSSTGR	[K].GGNSSTGR.[E]	A0A072VLX3	A0A072VLX3 [357-364]	A0A072VLX3 1xPhospho [S360(98.7)]	ADP-ribosylation factor GTPase-activating protein AGD10 OS=Medicago truncatula OX=3880 GN=25484131 PE=4 SV=1	1			+		+	+	+	0.296311	0.593732	0.519493	-4.7154	-4.28922	-4.52699	-4.60466	-4.85621	-4.85654	-4.80302	-4.80573	-4.03111	-4.26119	-4.74083	-3.91344	-4.34274	-4.47331	-4.1166	6.0045	6.31107	6.11894	6.07253	6.24793	6.18587	6.22882	6.24982	6.01792	5.91648	5.33985	6.13545	6.60585	6.43463	6.47249	10.7199	10.6003	10.6459
GRSSENVNNAPNMSR	[R].GRSSENVNNAPNMSR.[R]	A0A072U7J2	A0A072U7J2 [119-133]	A0A072U7J2 1xPhospho [S122(83.3)]	Duplicated homeodomain protein, putative OS=Medicago truncatula OX=3880 GN=MTR_6g033340 PE=4 SV=1	1					+		+	-0.503698	-0.129623	0.512941	2.26621	1.35548	1.59296	1.18964	2.12078	1.98528	2.29114	2.02187	2.3061	1.72128	1.78989	2.0833	2.63252	2.54709	2.67351	6.77083	5.70598	6.17792	5.58195	6.50621	6.2854	6.46107	6.1918	5.76553	5.93074	6.03782	5.92125	6.83416	6.81762	7.05202	4.50462	4.3505	4.58496
TSSANMSR	[K].TSSANMSR.[I]	A0A072U2J4	A0A072U2J4 [15-22]	A0A072U2J4 1xPhospho [S17(87.4)]	ENTH/VHS/GAT family protein OS=Medicago truncatula OX=3880 GN=25499268 PE=4 SV=1	1			+		+	+	+	0.447783	0.87084	0.443185	-4.37638	-4.58076	-4.75082	-4.31397	-4.99312	-4.94134	-4.82717	-5.05144	-4.17506	-3.98325	-4.30891	-3.86248	-4.50687	-4.5623	-4.46107	6.41616	6.18982	6.12515	6.40088	5.97957	5.853	6.06393	5.86295	6.66249	6.96694	6.60585	6.94953	6.35755	6.23649	6.31832	10.7925	10.7706	10.876
SMSVSPDR	[R].SMSVSPDR.[V]	G7IN22	G7IN22 [773-780]	G7IN22 1xPhospho [S775(99.1)]	Actin filament bundling protein P-115-ABP OS=Medicago truncatula OX=3880 GN=11440584 PE=4 SV=2	1						+	+	0.189906	0.278979	0.404914	-6.29518	-6.22876	-6.07909	-6.40839	-6.48758	-6.51168	-6.37267	-6.39912	-6.18304	-6.10311	-6.26068	-6.10831	-6.09979	-6.01416	-5.9996	6.65678	6.72792	6.94603	6.49025	6.54226	6.44128	6.54381	6.52669	6.99209	7.17592	6.93428	6.99209	6.83289	6.89845	6.94837	12.952	12.9567	13.0251
SNGSGFSFR	[K].SNGSGFSFR.[L]	A0A072VJ58	A0A072VJ58 [229-237]	A0A072VJ58 1xPhospho [S235(90.3)]	TPX2 (Targeting protein for Xklp2) family protein OS=Medicago truncatula OX=3880 GN=25483638 PE=4 SV=1	1							+	-0.15506	0.152493	0.447812	-1.79475	-1.8042	-2.03207	-1.86319	-1.77508	-1.78083	-1.56682	-1.75123	-1.7475	-1.53557	-1.64471	-1.33621	-1.23866	-1.31507	-1.25831	9.16264	9.26303	9.17842	9.04303	9.34074	9.28586	9.4045	9.3516	8.77939	9.01123	8.73098	8.99605	9.6397	9.63081	9.56529	10.9574	11.0672	11.2105
SDDEEDEEEDK	[K].SDDEEDEEEDK.[E]	G7L4A2	G7L4A2 [873-883]	G7L4A2 1xPhospho [S873(100)]	Tplate-like protein OS=Medicago truncatula OX=3880 GN=11446268 PE=4 SV=1	1		+			+	+	+	0.601306	0.282657	0.519254	-1.41289	-1.65563	-1.38083	-1.53889	-2.11128	-2.01458	-2.1982	-2.0694	-1.86962	-1.87401	-1.79713	-1.72207	-1.67458	-1.66911	-1.39364	9.44501	9.21018	9.62662	9.33047	8.90358	8.89148	8.75221	8.84424	9.06797	9.22014	9.20653	9.10329	9.17193	9.18809	9.46271	10.8579	10.8658	11.0074
RPSTSQASATVNPK	[R].RPSTSQASATVNPK.[V]	G7JW50	G7JW50 [61-74]	G7JW50 1xPhospho [T64(93.9)]	Uncharacterized protein OS=Medicago truncatula OX=3880 GN=11429396 PE=4 SV=2	1			+			+	+	0.224276	0.959891	0.440052	0.692554	0.450505	0.190369	0.172491	0.0458517	0.239429	0.196355	0.127179	0.93234	1.29478	1.08925	1.132	0.507118	0.628448	0.641201	7.94427	7.94075	7.93251	7.5691	7.60733	7.75355	7.72383	7.63735	8.28725	8.60585	8.54458	8.38845	7.90629	7.78529	7.97212	7.25172	7.49025	7.74214
VVSDHATSSVDQTTAAGTDTK	[R].VVSDHATSSVDQTTAAGTDTK.[D]	H2EST4	H2EST4 [52-72]	H2EST4 1xPhospho [S59(85.1)]	Carboxy-terminal region remorin OS=Medicago truncatula OX=3880 GN=SYMREM1 PE=4 SV=1	1		+	+	+	+	+	+	1.16815	1.93619	0.850733	-4.93496	-3.94135	-4.44543	-4.24884	-5.64308	-5.27887	-5.73619	-5.58505	-3.62083	-3.33183	-3.72521	-3.82056	-5.11275	-4.62309	-4.39436	6.94837	7.67878	7.30925	7.51964	7.13955	7.30287	7.20359	7.04111	6.46597	6.89603	6.61029	6.49346	7.03782	7.20457	7.10852	11.8833	11.6201	11.7547
HNLEQNGGSPCR	[K].HNLEQNGGSPCR.[K]	A0A072UKL8	A0A072UKL8 [261-272]	A0A072UKL8 1xPhospho [S269(100)]	Zinc finger C-x8-C-x5-C-x3-H type family protein, putative OS=Medicago truncatula OX=3880 GN=25492102 PE=4 SV=1	1					+	+	+	0.472238	0.400914	0.582725	0.757749	1.01417	0.877772	0.976002	0.360577	0.425191	0.415131	0.535849	0.874098	0.89401	0.617804	0.954493	1.16801	1.11625	0.766471	9.01514	9.23721	9.16917	9.21965	9.04111	8.97671	9.00647	9.14466	8.82655	9.00253	8.75889	8.83162	9.14415	9.04876	8.75288	8.25739	8.22304	8.2914
LSTTTLNASR	[R].LSTTTLNASR.[R]	A0A072USP7	A0A072USP7 [1253-1262]	A0A072USP7 1xPhospho [S1261(100)]	Sister chromatid cohesion PDS5-like protein OS=Medicago truncatula OX=3880 GN=25494325 PE=4 SV=1	1		+	+		+	+	+	0.705702	0.882983	0.536133	-4.24477	-4.40618	-4.41406	-4.59147	-5.30574	-4.98258	-5.02514	-5.16582	-4.23965	-4.27407	-4.25851	-4.17511	-4.66156	-4.60443	-4.48507	6.62498	6.46434	6.59395	6.22304	5.853	6.08108	6.05094	5.96578	6.47897	6.66249	6.59246	6.55612	6.33985	6.36107	6.49985	10.8697	10.8705	11.008
WNYDGSSTGQAPGEDSEVIIYPQAIFK	[K].WNYDGSSTGQAPGEDSEVIIYPQAIFK.[D]	Q84UC1	Q84UC1 [109-135];G7J9B8 [53-79]	Q84UC1 1xPhospho [S114(99.2)];G7J9B8 1xPhospho [S58(99.2)]	Glutamine synthetase OS=Medicago truncatula OX=3880 GN=GS2 PE=2 SV=1	1	Shared		+		+	+	+	0.382608	0.694416	0.524061	-5.14951	-5.10712	-5.01	-5.00549	-5.57718	-5.44341	-5.41633	-5.36563	-4.79648	-4.69252	-4.76386	-4.77202	-5.04075	-4.99099	-4.74798	6.65249	6.64241	6.60733	6.66818	6.79051	6.67384	6.72383	6.75756	6.74147	6.926	6.69905	6.58195	6.83416	6.59096	6.44128	11.802	11.7495	11.6173
SNSLVPYELHEVTDAK	[R].SNSLVPYELHEVTDAK.[A]	G7LID2	G7LID2 [179-194]	G7LID2 1xPhospho [S181(99.4)]	Cysteine proteinase inhibitor OS=Medicago truncatula OX=3880 GN=11431251 PE=3 SV=1	1						+	+	-0.165384	0.220286	0.33031	-1.24643	-1.49922	-1.46615	-1.60283	-1.30474	-1.32325	-1.28174	-1.24336	-1.3068	-0.988928	-1.13613	-0.840094	-0.973377	-0.955671	-0.944841	8.22159	8.21965	8.25597	8.13391	8.29554	8.14517	8.13443	8.19377	8.40642	8.73166	8.50303	8.68229	8.53877	8.27146	8.35711	9.46801	9.71887	9.72212
GSGNDSR	[R].GSGNDSR.[R]	G7L261	G7L261 [159-165]	G7L261 1xPhospho [S164(100)]	GYF domain protein OS=Medicago truncatula OX=3880 GN=11439344 PE=4 SV=2	1			+	+	+	+	+	0.505232	0.659838	0.587069	-5.91573	-5.62398	-5.68785	-5.69466	-6.11932	-6.30852	-6.32775	-6.18756	-5.65082	-5.55495	-5.72262	-5.37542	-5.40956	-5.76846	-5.76814	6.28725	6.62205	6.63807	6.5744	6.31288	6.04876	6.04658	6.22882	6.41954	6.68089	6.38888	6.66676	6.77742	6.3733	6.36982	12.203	12.246	12.3259
SCEEAPDNGIEVSR	[K].SCEEAPDNGIEVSR.[H]	A0A072UKL8	A0A072UKL8 [312-325]	A0A072UKL8 1xPhospho [S312(100)]	Zinc finger C-x8-C-x5-C-x3-H type family protein, putative OS=Medicago truncatula OX=3880 GN=25492102 PE=4 SV=1	1				+	+	+	+	0.343004	0.434571	0.624689	-0.435295	-0.392679	-0.581973	-0.58116	-0.759289	-0.735813	-1.00337	-0.864648	-0.50785	-0.263662	-0.63726	-0.216065	-0.0722523	-0.102153	-0.473868	7.82209	7.83036	7.70943	7.66249	7.92125	7.8157	7.58797	7.74416	7.4446	7.84486	7.50383	7.66107	7.90388	7.83036	7.51254	8.25739	8.22304	8.2914
ANVECESDK	[R].ANVECESDK.[D]	G7KA73	G7KA73 [28-36]	G7KA73 1xPhospho [S34(100)]	Nodule Cysteine-Rich (NCR) secreted peptide OS=Medicago truncatula OX=3880 GN=11431999 PE=4 SV=1	1			+		+	+	+	0.404661	0.838647	0.550546	3.71248	3.62408	3.22793	3.4372	3.20908	3.19259	2.84655	3.13481	3.8818	3.1964	4.48951	4.16992	3.59436	3.68755	3.65701	8.39618	7.85674	7.92837	7.85674	8.93428	8.61213	8.40727	8.46393	6.41785	6.26679	6.52513	6.57592	8.26679	8.68755	7.71012	4.6837	4.23266	4.70044
RFSSPTPAAK	[R].RFSSPTPAAK.[K]	A0A072UYP6	A0A072UYP6 [776-785]	A0A072UYP6 1xPhospho [S/T]	Actin filament bundling protein P-115-ABP OS=Medicago truncatula OX=3880 GN=25490850 PE=4 SV=1	1		+			+	+	+	0.593082	0.516298	0.528695	-2.48968	-2.43629	-2.7558	-2.61329	-3.34641	-3.01915	-3.08526	-3.21657	-2.90395	-2.47589	-2.66325	-2.5591	-2.64793	-2.71567	-2.55085	7.65893	7.75489	7.55152	7.52435	7.36457	7.54767	7.6453	7.36632	7.46761	7.88813	7.56605	7.6014	7.6907	7.507	7.70736	10.1486	10.1912	10.3073
DGPTGDNTHVSTR	[R].DGPTGDNTHVSTR.[I]	A0A072UGY6	A0A072UVS1 [265-277];A0A072UGY6 [227-239]	A0A072UVS1 1xPhospho [S275(93.8)];A0A072UGY6 1xPhospho [S237(93.8)]	Tyrosine kinase family protein OS=Medicago truncatula OX=3880 GN=11434725 PE=3 SV=1	1	Shared	+	+	+	+	+	+	1.66538	1.02485	1.5387	1.77341	1.74271	1.51014	1.30889	-0.317363	0.650931	-1.08961	0.429644	-0.184424	1.18179	1.33236	1.44326	1.46432	1.42836	1.47863	8.04767	8.19722	8.21335	7.92065	7.98413	7.97556	7.81698	7.79246	7.56377	7.83857	7.65249	7.64097	8.05528	7.98755	8.31152	6.27426	6.4545	6.70321
SSTWNSSSTPSFDDFGRPISFSSPK	[K].SSTWNSSSTPSFDDFGRPISFSSPK.[E]	G7J5A0	G7J5A0 [213-237]	G7J5A0 1xPhospho [S213(99.3)]	Putative chromatin regulator PHD family OS=Medicago truncatula OX=3880 GN=11436682 PE=4 SV=1	1			+			+	+	0.23531	0.655026	0.525993	-3.37038	-3.15556	-3.53143	-3.63855	-3.71611	-3.71266	-3.51372	-3.69467	-3.17728	-3.1476	-3.00965	-2.68253	-3.27855	-3.15204	-2.96931	7.02569	7.17692	6.89724	6.73877	6.84298	6.86666	6.89482	6.67525	7.33002	7.45204	7.42038	7.71493	7.13031	7.08958	7.16692	10.3961	10.3325	10.4287
LFLLPNQQNSESSER	[R].LFLLPNQQNSESSER.[L]	G7JHJ7	G7JHJ7 [158-172]	G7JHJ7 1xPhospho [S]	Putative purine-rich element binding protein family OS=Medicago truncatula OX=3880 GN=11443938 PE=4 SV=1	1			+		+	+	+	0.402341	0.925931	0.440908	-4.92548	-4.81689	-5.14461	-4.9791	-5.4371	-5.34099	-5.46162	-5.23573	-4.50392	-4.40119	-4.53895	-4.32765	-4.94203	-4.95625	-4.88558	6.87897	6.93428	6.73064	6.75756	6.71699	6.72792	6.65105	6.79442	7.18982	7.34163	7.14873	7.30743	6.90087	6.824	6.83416	11.8045	11.7512	11.8752
QSSLDPIRR	[R].QSSLDPIRR.[S]	G7L8T0	G7L8T0 [49-57]	G7L8T0 1xPhospho [S50(91.5)]	Integrin-linked kinase family protein OS=Medicago truncatula OX=3880 GN=MTR_8g088590 PE=4 SV=1	1			+	+	+	+	+	0.385079	0.779062	0.731601	-3.87508	-3.65496	-3.64879	-3.74516	-4.29789	-3.84674	-3.89822	-4.42146	-3.20095	-3.35215	-3.66579	-3.12917	-3.44073	-3.34158	-3.37112	4.74953	4.88264	4.97728	4.8125	4.52356	4.91648	4.79701	4.34341	5.20163	5.16591	4.74953	5.22882	5.19771	5.32553	5.30378	8.62461	8.53761	8.62607
VSDENSAFSDSK	[K].VSDENSAFSDSK.[E]	G7JE75	G7JE75 [309-320]	G7JE75 1xPhospho [S319(99.4)]	Putative Rab-GTPase-TBC domain-containing protein OS=Medicago truncatula OX=3880 GN=11438160 PE=4 SV=1	1							+	0.0563248	-0.0748038	0.468529	-2.65886	-2.51542	-2.67	-2.65151	-2.72646	-2.6436	-2.78913	-2.56191	-2.80799	-2.65619	-2.86675	-2.68938	-2.32006	-2.15265	-2.16253	7.9431	8.01235	8.0129	7.93251	8.15634	8.0917	7.98071	8.21675	7.60511	7.87529	7.59544	7.71768	8.34385	8.41996	8.41405	10.602	10.5278	10.6829
GSAAATASMRR	[R].GSAAATASMRR.[R]	G7LJD9	G7LJD9 [11-21]	G7LJD9 1xPhospho [S18(99.9)]	Protein transport protein Sec61 subunit beta OS=Medicago truncatula OX=3880 GN=11413802 PE=3 SV=1	1						+	+	0.22182	0.4637	0.429089	-2.44102	-1.81187	-2.12503	-2.16808	-2.33734	-2.46182	-2.2675	-2.36662	-2.13636	-1.93592	-1.85973	-1.64648	-1.86264	-2.00794	-1.91712	6.89482	7.14262	6.91169	6.926	7.54071	7.21237	7.39232	7.27705	6.91049	7.01011	6.93664	7.11374	7.69349	7.38888	7.24603	9.33584	8.95449	9.03672
LDHSISDSGVLR	[R].LDHSISDSGVLR.[L]	A0A072VW73	A0A072VW73 [117-128]	A0A072VW73 1xPhospho [S122(100)]	Phosphatidic acid phosphohydrolase OS=Medicago truncatula OX=3880 GN=25484079 PE=4 SV=1	1			+		+	+	+	0.520364	1.33235	0.534891	-0.830931	-0.326095	-0.768897	-1.07155	-1.38065	-1.08164	-1.37914	-1.2375	0.172181	0.212692	-0.048667	-0.0857301	-0.701095	-0.85468	-0.64875	6.20359	6.49025	6.1416	6.02015	6.37156	6.45286	6.46761	6.24793	6.58496	6.76421	6.63081	6.61471	6.40429	6.11686	6.06824	7.03452	6.81634	6.91049
GIFMQTNPNGGNTSYHGR	[K].GIFMQTNPNGGNTSYHGR.[H]	G7JQ35	G7JQ35 [50-67]	G7JQ35 1xPhospho [S63(99.5)]	Pti1-like kinase OS=Medicago truncatula OX=3880 GN=11438218 PE=4 SV=1	1					+	+	+	0.239443	0.34881	0.361826	-2.12769	-1.83739	-2.14565	-2.10479	-2.31001	-2.26374	-2.23577	-2.36378	-1.95614	-1.88502	-2.04388	-1.89303	-1.95287	-1.91427	-1.92736	7.34784	7.6014	7.46352	7.20945	7.13955	7.17193	7.17193	7.0864	7.52748	7.73539	7.66107	7.63952	7.56224	7.61692	7.69139	9.47553	9.43879	9.60918
SSSASSLR	[K].SSSASSLR.[E]	G7KKA6	G7KKA6 [294-301]	G7KKA6 1xPhospho [S]	Peptidoglycan-binding LysM domain protein, putative OS=Medicago truncatula OX=3880 GN=11427858 PE=4 SV=1	1			+	+	+	+	+	0.331445	0.767354	0.700986	-0.610579	-0.659004	-0.827139	-0.879298	-1.42522	-0.870059	-1.10747	-0.899053	-0.251591	-0.241202	-0.564935	-0.174656	-0.267761	-0.361588	-0.494043	6.70321	6.8716	6.74953	6.52669	6.49185	6.82273	6.6837	6.82273	6.80478	6.83668	6.55919	6.84549	7.15178	7.02901	6.77742	7.31379	7.5306	7.57667
SISSPSLSSAPYSAR	[K].SISSPSLSSAPYSAR.[H]	A0A072U868	A0A072U868 [355-369]	A0A072U868 1xPhospho [S367(100)]	Putative vacuolar protein sorting-associated protein Ist1 OS=Medicago truncatula OX=3880 GN=25496184 PE=4 SV=1	1		+	+	+	+	+	+	1.04149	0.722573	1.07367	-2.21009	-2.1432	-1.99506	-2.2016	-3.67036	-2.60524	-3.52421	-2.91609	-2.66875	-2.49768	-2.45393	-2.20524	-2.14575	-2.15797	-2.01218	7.57667	7.63372	7.824	7.50938	7.58496	7.61102	7.59395	7.41785	7.49905	7.72656	7.61324	7.77347	7.68159	7.52748	7.66818	9.78676	9.77693	9.81906
SSSPLPR	[R].SSSPLPR.[SL]	A0A072UYP6	A0A072UYP6 [757-763]	A0A072UYP6 1xPhospho [S759(91.1)]	Actin filament bundling protein P-115-ABP OS=Medicago truncatula OX=3880 GN=25490850 PE=4 SV=1	1		+	+		+	+	+	0.700558	0.682834	0.536783	-3.58484	-3.94896	-3.99081	-3.89541	-4.60245	-4.45829	-4.4341	-4.7274	-3.84174	-3.88505	-3.90557	-3.85855	-4.00592	-4.148	-3.90242	6.56377	6.24222	6.31651	6.24222	6.10852	6.10852	6.29646	5.85549	6.52982	6.47897	6.32373	6.30195	6.33271	6.07468	6.35579	10.1486	10.1912	10.3073
LGDMSSHSK	[K].LGDMSSHSK.[E]	Q2HVU7	Q2HVU7 [446-454]	Q2HVU7 1xPhospho [S450(92.1)]	Cation/H+ exchanger 3 OS=Medicago truncatula OX=3880 GN=11446480 PE=4 SV=1	1			+		+	+	+	0.355438	1.58182	0.494874	1.9541	2.06353	2.06431	2.05725	1.83215	1.7425	1.61143	1.53136	3.59782	3.19523	3.00474	3.24694	2.14022	2.1356	2.24689	7.53605	7.76951	7.73674	7.57137	7.59768	7.58045	7.50383	7.57137	8.77972	8.88173	8.63118	8.783	7.80413	7.72656	7.69975	5.58195	5.70598	5.67243
EDESIEK	[K].EDESIEK.[K]	A0A072VR57	A0A072VR57 [98-104]	A0A072VR57 1xPhospho [S101(100)]	Putative transcription factor interactor and regulator CCHC(Zn) family OS=Medicago truncatula OX=3880 GN=25485710 PE=4 SV=1	1		+	+	+	+	+	+	0.90418	0.843001	1.08728	-2.27709	-1.94131	-2.25942	-2.04139	-3.37321	-2.51607	-3.57422	-2.67243	-2.21342	-2.15427	-2.49007	-1.90616	-1.98591	-1.9404	-1.91379	5.98641	6.20945	5.98185	6.15583	6.26866	6.22304	6.09803	6.24793	5.52669	6.06393	5.60585	6.03342	6.36282	6.4446	6.20359	8.2635	8.15076	8.24127
TNSIADNMPDALRK	[R].TNSIADNMPDALRK.[S]	G7KFT7	G7KFT7 [10-23]	G7KFT7 1xPhospho [S12(89)]	Sucrose synthase OS=Medicago truncatula OX=3880 GN=11433144 PE=3 SV=2	1					+	+	+	0.224848	0.510866	0.471775	-3.05961	-3.05759	-2.96501	-3.16798	-3.40056	-3.15533	-3.23973	-3.35397	-2.77413	-2.65359	-2.72262	-2.95579	-2.75909	-2.91041	-2.77736	6.8189	6.95768	7.04439	6.62644	7.01011	7.19771	7.36194	6.88264	7.07575	7.3443	7.18488	6.90328	7.62936	7.22786	7.60288	9.87851	10.0153	10.0094
IQTGISELDRVTGGGFVR	[R].IQTGISELDRVTGGGFVR.[G]	SM2011_c00556	SM2011_c00556 [91-108]	SM2011_c00556 2xPhospho [T93(99.8);S96(99.1)]	ID:35966727 radA| Putative DNA repair protein [Sinorhizobium meliloti 2011]	2		+	+	+	+	+	+	1.61824	2.4105	0.642091	-3.77151	-3.7467	-3.91244	-3.67889	-5.49071	-5.2002	-5.63331	-5.25827	-2.95667	-2.90063	-3.05695	-3.02625	-4.9036	-4.76432	-4.59268	6.50938	6.47573	6.46271	6.63081	5.4822	5.52669	5.36457	5.54844	6.60881	6.6879	6.56986	6.52199	5.63517	5.61765	5.56682	10.2809	10.2224	10.3751
SADDVTR	[K].SADDVTR.[V]	A0A072VMU6	A0A072VMU6 [375-381]	A0A072VMU6 1xPhospho [S375(100)]	Kinase 1B OS=Medicago truncatula OX=3880 GN=25487888 PE=3 SV=1	1				+	+		+	0.500538	0.109356	0.686781	0.330056	0.998758	0.854005	1.14705	0.367401	0.238875	0.567139	0.1543	0.148426	0.72404	0.48356	0.409112	0.757822	1.0602	1.23811	6.47573	6.85922	6.85175	6.6453	6.61912	6.61912	6.76288	6.38888	6.16189	6.58946	6.5345	6.33985	6.83036	6.90569	7.17592	6.14568	5.86047	5.99774
ADVDNGGTTPER	[K].ADVDNGGTTPER.[L]	G7KKA6	G7KKA6 [218-229]	G7KKA6 1xPhospho [T226(89.8)]	Peptidoglycan-binding LysM domain protein, putative OS=Medicago truncatula OX=3880 GN=11427858 PE=4 SV=1	1					+	+	+	0.24359	-0.386143	0.415871	-1.45332	-1.60223	-1.77707	-1.64577	-1.78573	-1.82984	-1.8915	-1.94568	-2.43578	-2.26026	-2.12412	-2.17717	-1.39053	-1.41332	-1.53811	5.86047	5.92837	5.79961	5.76022	6.13134	5.86295	5.89966	5.7761	4.62059	4.81762	5	4.84298	6.02901	5.97728	5.73335	7.31379	7.5306	7.57667
QLELVDTLTPLPQSESEPR	[K].QLELVDTLTPLPQSESEPR.[E]	H2EST4	H2EST4 [8-26]	H2EST4 1xPhospho [T16(100)]	Carboxy-terminal region remorin OS=Medicago truncatula OX=3880 GN=SYMREM1 PE=4 SV=1	1		+	+	+	+	+	+	0.741223	1.74098	0.594408	-2.73282	-2.73078	-2.7196	-2.87943	-3.56395	-3.3892	-3.66762	-3.40675	-1.62696	-1.66371	-1.91344	-1.85951	-3.08556	-2.9573	-2.69456	9.15051	8.88935	9.03507	8.88905	9.21868	9.19254	9.27216	9.21941	8.45984	8.56415	8.42206	8.4545	9.06501	8.87037	8.80832	11.8833	11.6201	11.7547
VLSQMLSQK	[R].VLSQMLSQK.[L]	G7I8P3	G7I8P3 [297-305];G7KYK4 [310-318]	G7I8P3 1xPhospho [S299(100)];G7KYK4 1xPhospho [S312(100)]	Putative NAD(P)H oxidase (H(2)O(2)-forming) OS=Medicago truncatula OX=3880 GN=11409538 PE=4 SV=1	1	Shared	+		+	+	+	+	0.694004	0.51108	0.585187	-4.8644	-4.91185	-4.78881	-4.91764	-5.38202	-5.40664	-5.77621	-5.69385	-4.92463	-5.00211	-5.23453	-5.05313	-4.99775	-4.92019	-5.02054	6.3147	6.1416	6.38543	6.0917	6.12928	6.05745	5.91169	5.63807	5.70044	5.73877	5.4822	5.59694	5.91169	5.77347	5.63517	11.1791	11.0535	11.1742
FNSVPQESVEISR	[K].FNSVPQESVEISR.[V]	G7IE16	G7IE16 [314-326]	G7IE16 1xPhospho [S316(99.7)]	Cysteine-rich receptor-kinase-like protein OS=Medicago truncatula OX=3880 GN=11414098 PE=4 SV=1	1					+		+	0.270034	-0.0105536	0.375962	-2.00593	-2.09747	-2.1995	-2.03705	-2.43331	-2.33704	-2.31565	-2.33409	-2.4484	-2.44271	-2.28949	-2.2817	-1.96832	-2.04134	-1.92751	7.6014	7.64602	7.76686	7.62936	7.71631	7.70736	7.75756	7.58045	7.74685	7.97957	8.01235	7.83983	7.64602	7.6279	7.61029	9.60733	9.74349	9.96636
DDGSSSSDDEDDK	[K].DDGSSSSDDEDDK.[S]	G7JCM9	G7JCM9 [200-212]	G7JCM9 1xPhospho [S205(93.9)]	Phospholipase A1 OS=Medicago truncatula OX=3880 GN=11409067 PE=4 SV=1	1					+	+	+	0.236366	0.353382	0.413846	-2.03762	-1.66428	-1.82981	-1.96581	-2.16141	-2.01527	-2.12582	-2.14048	-1.80016	-1.85735	-1.67488	-1.69707	-1.79248	-1.62784	-1.67039	7.27798	7.69766	7.67243	7.2937	7.29186	7.40259	7.26585	7.34696	7.89664	7.87652	8.02348	7.86975	7.63735	7.7807	7.80413	9.3156	9.36194	9.50224
LFLLPNQQNSESSER	[R].LFLLPNQQNSESSER.[L]	G7JHJ7	G7JHJ7 [158-172]	G7JHJ7 1xPhospho [S169(94.7)]	Putative purine-rich element binding protein family OS=Medicago truncatula OX=3880 GN=11443938 PE=4 SV=1	1			+		+	+	+	0.392585	1.11278	0.477859	-3.61463	-3.53879	-3.6658	-3.70103	-3.95835	-4.05155	-4.03639	-4.04431	-2.92259	-2.77242	-3.09336	-2.8511	-3.56631	-3.69173	-3.37632	8.18982	8.21237	8.20945	8.03562	8.19574	8.01737	8.07628	7.98584	8.77116	8.97039	8.59433	8.78398	8.27659	8.08852	8.34341	11.8045	11.7512	11.8752
EESDDDMGFSLFD	[K].EESDDDMGFSLFD.[-]	A0A072VLF0	I3S066 [100-112];A0A072VLF0 [101-113];G7J8Y6 [98-110]	I3S066 1xPhospho [S102(100)];A0A072VLF0 1xPhospho [S103(100)];G7J8Y6 1xPhospho [S100(100)]	60S acidic ribosomal protein OS=Medicago truncatula OX=3880 GN=25487532 PE=3 SV=1	1	Shared				+	+	+	0.413913	0.200125	0.392439	-1.22573	-1.13905	-1.15776	-1.16702	-1.60746	-1.53861	-1.65761	-1.54153	-1.46771	-1.32003	-1.40344	-1.35352	-1.26855	-1.18837	-1.12467	9.94676	9.87866	9.95449	9.94764	9.86295	9.77132	9.7127	9.84471	9.83715	9.99563	9.85471	9.85891	9.96333	9.88905	9.7413	11.1725	11.0177	11.1122
ELHTLK	[RK].ELHTLK.[G]	A0A072U5E1	A0A072TWF6 [938-943];G7JCD0 [923-928];G7JUD3 [924-929];A0A072U5E1 [928-933];G7IN02 [930-935];A0A072URD6 [930-935]	A0A072TWF6 1xPhospho [T941(100)];G7JCD0 1xPhospho [T926(100)];G7JUD3 1xPhospho [T927(100)];A0A072U5E1 1xPhospho [T931(100)];G7IN02 1xPhospho [T933(100)];A0A072URD6 1xPhospho [T933(100)]	Plasma membrane ATPase OS=Medicago truncatula OX=3880 GN=25495267 PE=3 SV=1	1	Shared		+	+	+	+	+	0.279948	0.667472	0.60442	-4.05908	-3.81398	-3.90542	-4.07493	-4.29499	-4.12228	-4.10033	-4.4556	-3.55292	-3.40768	-3.82391	-3.5188	-3.48862	-3.82761	-3.60041	6.73606	7.00899	7.02901	6.66249	6.92955	6.93192	7.09381	6.61176	6.98982	7.22786	6.70044	6.98641	7.43879	6.99209	7.15381	10.7951	10.823	10.9344
SGTGSGSR	[R].SGTGSGSR.[Q]	G7JYY3	G7JYY3 [322-329]	G7JYY3 1xPhospho [S/T]	Armadillo repeat only protein OS=Medicago truncatula OX=3880 GN=11415571 PE=4 SV=2	1					+		+	0.427162	-0.00899196	0.570567	-0.0492363	-0.0628514	-0.158719	-0.329208	-0.733084	-0.413187	-0.525547	-0.636844	-0.52551	-0.575097	-0.707072	-0.53695	-0.122572	-0.0865092	0.189287	7.04985	7.04985	7.16591	6.88996	6.70321	6.87036	6.74685	6.72247	6.54381	6.74953	6.62205	6.64097	7.06824	7.15381	7.31651	7.09908	7.1127	7.32463
MHSGGK	[R].MHSGGK.[G]	G7JLB5	G7JLB5 [4-9];B7FGJ7 [4-9]	G7JLB5 1xPhospho [S6(100)];B7FGJ7 1xPhospho [S6(100)]	Cytoplasmic ribosomal protein S13 OS=Medicago truncatula OX=3880 GN=11409996 PE=2 SV=1	1	Shared					+	+	0.0111293	-0.328251	0.407052	-2.0898	-2.0756	-2.14094	-1.95346	-2.19544	-2.05813	-2.00508	-2.04566	-2.27033	-2.42632	-2.66391	-2.25675	-1.7081	-1.68401	-1.61497	6.10643	5.98185	6.01792	6.11478	6.36107	6.23649	6.28355	6.30925	5.69488	5.82018	5.32193	5.82273	6.7211	6.52982	6.30925	8.19623	8.05745	8.15886
GADYDLSDSGTTFSSQPSSSNIK	[K].GADYDLSDSGTTFSSQPSSSNIK.[T]	G7K0W0	G7K0W0 [900-922]	G7K0W0 1xPhospho [S917(90.2)]	LRR receptor-like kinase OS=Medicago truncatula OX=3880 GN=11435322 PE=3 SV=1	1			+		+	+	+	0.482063	0.965858	0.498841	1.33746	1.7712	1.60659	1.54133	1.03334	1.01444	1.26187	1.01867	1.884	2.0924	2.10153	2.11382	1.45671	1.6719	1.61415	8.633	8.96694	8.83637	8.62242	8.15228	8.28216	8.32688	8.2446	9.41616	9.64006	9.65535	9.71596	8.67878	8.6987	8.8275	7.29554	7.19574	7.22978
WNYDGSSTNQAPGQDSEVILYPQAIFK	[K].WNYDGSSTNQAPGQDSEVILYPQAIFK.[D]	O04998	O04998 [53-79]	O04998 1xPhospho [S58(97.8)]	Glutamine synthetase OS=Medicago truncatula OX=3880 GN=11427840 PE=1 SV=1	1			+		+	+	+	0.544869	0.720943	0.506358	-4.95507	-4.74859	-4.63263	-4.66135	-5.44852	-5.23208	-5.3079	-5.18861	-4.56028	-4.55092	-4.66988	-4.51226	-4.90634	-4.80826	-4.64915	7.46597	7.43212	7.61102	7.48945	7.68299	7.70943	7.90509	7.69	7.14975	7.29829	7.21723	7.2114	7.52826	7.41278	7.29094	12.421	12.1807	12.2437
NFSDGSNGTTDNGQLGGEEHSLVSPK	[R].NFSDGSNGTTDNGQLGGEEHSLVSPK.[S]	G7IG10	G7IG10 [850-875]	G7IG10 1xPhospho [S873(100)]	Component of IIS longevity pathway SMK-1 domain protein OS=Medicago truncatula OX=3880 GN=11422056 PE=4 SV=2	1		+	+	+	+	+	+	1.10563	1.01701	0.86031	1.66908	1.70603	1.82707	1.80442	0.361015	0.802468	0.548016	0.872581	1.42736	1.78369	1.7055	1.73555	1.17332	1.44195	1.90372	9.87805	9.98726	10.0859	9.97384	9.95609	9.98982	9.94954	9.93678	9.8469	10.0307	9.84659	9.83936	9.97971	9.90629	9.84565	8.20897	8.28123	8.2588
SDETSDEEAEGQEK	[R].SDETSDEEAEGQEK.[A]	G7JXE3	G7JXE3 [925-938]	G7JXE3 1xPhospho [S929(93.6)]	E3 ubiquitin-protein ligase HOS1 OS=Medicago truncatula OX=3880 GN=11435603 PE=4 SV=2	1			+		+	+	+	0.502803	0.64541	0.442321	3.32075	3.26749	3.40076	3.29849	2.91215	2.86543	2.74646	2.75224	3.40976	3.45907	3.53526	3.45384	3.26842	3.35532	3.16043	11.0219	11.0137	11.1874	11.0155	10.8883	10.7867	10.7117	10.6711	11.1039	11.2213	11.1777	11.0433	10.9833	10.97	10.9977	7.70113	7.74618	7.7866
KPPSPSPSSR	[K].KPPSPSPSSR.[S]	A0A072U605	A0A072U605 [39-48]	A0A072U605 1xPhospho [S46(93.7)]	Kinesin light chain OS=Medicago truncatula OX=3880 GN=25502226 PE=4 SV=1	1							+	0.074528	0.0704648	0.467996	-2.80364	-2.79662	-2.71687	-2.9456	-2.99079	-2.80883	-2.79539	-2.96583	-2.86635	-2.8264	-2.79803	-2.78821	-2.52208	-2.4247	-2.31987	7.8679	7.87713	8.01792	7.70321	7.85674	7.96982	7.9507	7.77083	7.39575	7.60437	7.54071	7.49985	8.27006	8.29692	8.3966	10.6715	10.6738	10.7348
TGPDSPNNSNRGESSPR	[K].TGPDSPNNSNRGESSPR.[F]	A0A072U9B0	A0A072U9B0 [191-207]	A0A072U9B0 2xPhospho [S195(96.4);S199(78.5)]	PPPDE thiol peptidase family protein, putative OS=Medicago truncatula OX=3880 GN=MTR_6g048290 PE=4 SV=1	2							+	0.0153315	0.0457305	0.521008	-2.81338	-2.98692	-2.77805	-3.25235	-3.06694	-3.0451	-2.78958	-2.99041	-3.0315	-2.96597	-3.07953	-2.6321	-2.40004	-2.60138	-2.35458	6.85798	6.73606	6.99887	6.45121	6.9507	6.94953	7.08002	6.89239	6.50144	6.63227	6.44128	6.79312	7.42794	7.12722	7.2891	9.67136	9.72298	9.77693
AITSAYYR	[R].AITSAYYR.[G]	Q1SL05	Q1SL05 [79-86];G7IM71 [77-84];G7ITF9 [77-84];I3S111 [76-83]	Q1SL05 1xPhospho [T81(90.5)];G7IM71 1xPhospho [T79(90.5)];G7ITF9 1xPhospho [T79(90.5)];I3S111 1xPhospho [T78(90.5)]	Putative small GTPase superfamily, P-loop containing nucleoside triphosphate hydrolase OS=Medicago truncatula OX=3880 GN=11425116 PE=4 SV=1	1	Shared		+		+	+	+	0.569098	0.877411	0.451786	-3.87066	-3.76046	-3.78194	-4.07995	-4.3823	-4.40145	-4.40126	-4.58438	-3.62787	-3.61823	-3.56734	-3.4463	-4.05716	-3.88421	-4.03032	5.87283	5.98185	5.98641	5.73335	5.74685	5.58496	5.56986	5.37504	5.56072	5.82782	5.79701	5.76022	5.73335	5.92362	5.53916	9.74349	9.74231	9.76835
TNDEGSENTSFHSNSDNVR	[K].TNDEGSENTSFHSNSDNVR.[I]	G7L5H7	G7L5H7 [583-601]	G7L5H7 1xPhospho [S592(97.6)]	E3 ubiquitin-protein ligase OS=Medicago truncatula OX=3880 GN=11409414 PE=3 SV=2	1							+	0.0579982	0.0879923	0.461071	-3.2376	-3.33278	-3.16298	-3.2869	-3.32986	-3.16687	-3.40979	-3.34573	-3.35222	-3.32372	-3.17132	-3.05302	-2.95413	-2.7727	-2.82914	7.37591	7.21335	7.45779	7.21335	7.47411	7.47897	7.29186	7.33181	7.17692	7.32733	7.43296	7.46189	7.6359	7.77149	7.6703	10.6135	10.5461	10.6208
GHVESVVK	[K].GHVESVVK.[L]	G7IN02	G7JCD0 [929-936];G7JUD3 [930-937];G7IN02 [936-943];A0A072VE74 [929-936]	G7JCD0 1xPhospho [S933(100)];G7JUD3 1xPhospho [S934(100)];G7IN02 1xPhospho [S940(100)];A0A072VE74 1xPhospho [S933(100)]	Plasma membrane ATPase OS=Medicago truncatula OX=3880 GN=11439650 PE=3 SV=1	1	Shared		+	+	+	+	+	0.450969	0.714502	0.858349	-6.81158	-6.92366	-6.87354	-7.12633	-7.69141	-7.05515	-7.10307	-7.68936	-6.54284	-6.45247	-6.9419	-6.74378	-6.46661	-6.73386	-6.37873	5.07895	5.19771	5.0917	4.95884	4.51096	5.08746	4.95884	4.42626	5.64674	5.83542	4.93074	5.46597	5.52356	5.15785	5.70598	11.8905	12.1214	11.9652
SRSNSQDGGGGGSGGGSNR	[K].SRSNSQDGGGGGSGGGSNR.[A]	A0A072TT84	A0A072TT84 [66-84]	A0A072TT84 1xPhospho [S70(99.3)]	Zinc finger CCCH domain protein OS=Medicago truncatula OX=3880 GN=11430853 PE=4 SV=1	1					+	+	+	0.583221	0.334581	0.530058	-0.557401	-0.568012	-0.248599	-0.495357	-0.982034	-1.20659	-0.985159	-1.02848	-0.85858	-0.511018	-0.616011	-0.878321	-0.621875	-0.611976	-0.327665	5.51728	5.21335	5.49825	5.29646	5.33628	5.14568	5.09592	4.91169	5.05311	5.4822	5.56986	5.08746	5.2211	5.27798	5.64962	6.07468	5.78136	5.74685
EVVTASGSPITDDTEWNNK	[R].EVVTASGSPITDDTEWNNK.[Q]	A0A072VW73	A0A072VW73 [455-473]	A0A072VW73 1xPhospho [S462(87.7)]	Phosphatidic acid phosphohydrolase OS=Medicago truncatula OX=3880 GN=25484079 PE=4 SV=1	1		+	+		+	+	+	0.633645	0.744414	0.551216	0.330049	0.563035	0.587758	0.348754	-0.234938	-0.00936794	-0.331044	-0.129635	0.672558	0.712457	0.435303	0.452352	0.209311	0.400886	0.51471	7.36457	7.37938	7.49825	7.44045	7.51728	7.52513	7.5157	7.35579	7.08534	7.26397	7.11478	7.15279	7.3147	7.37243	7.2317	7.03452	6.81634	6.91049
ALSFNQAGGSGGYSR	[R].ALSFNQAGGSGGYSR.[G]	G7L407	G7L407 [882-896]	G7L407 1xPhospho [S884(100)]	Eukaryotic translation initiation factor 3 subunit C OS=Medicago truncatula OX=3880 GN=11432846 PE=3 SV=1	1			+			+	+	0.22111	0.719088	0.452962	0.750338	1.32724	1.03668	0.900352	0.829456	0.641362	0.92139	0.737959	1.44632	1.41504	1.58747	1.55769	1.25887	1.19429	1.25334	6.37678	6.76686	6.57894	6.41447	6.69488	6.55305	6.96578	6.59842	6.84549	7.0268	6.84674	7.03342	6.79181	6.64386	6.73877	5.62644	5.43962	5.54226
ENGHMVIVIAEGAGQELLTESLQSGK	[K].ENGHMVIVIAEGAGQELLTESLQSGK.[K]	G7KHY6	G7KHY6 [306-331]	G7KHY6 1xPhospho [S329(100)]	ATP-dependent 6-phosphofructokinase OS=Medicago truncatula OX=3880 GN=11438579 PE=3 SV=1	1						+	+	-0.0237281	0.213088	0.484726	-4.80937	-4.74017	-4.50927	-5.16783	-4.87358	-4.74526	-4.90645	-4.60644	-4.65798	-4.45262	-4.43491	-4.73387	-4.33967	-4.32242	-4.23253	6.20945	6.35931	6.46271	5.89239	6.16993	6.2211	6.04002	6.30195	6.06824	6.42459	6.04002	6.06824	6.32912	6.20945	6.12722	11.0188	11.0995	10.972
VGGSSSSLSTENR	[R].VGGSSSSLSTENR.[H]	A0A072U8E2	A0A072U8E2 [425-437]	A0A072U8E2 1xPhospho [S433(99.9)]	S-acyltransferase OS=Medicago truncatula OX=3880 GN=25495909 PE=3 SV=1	1					+	+	+	0.541725	0.401818	0.458333	-2.40672	-2.2001	-2.37198	-2.3708	-3.06188	-2.79396	-2.83278	-2.82787	-2.25967	-2.51051	-2.70311	-2.43593	-2.45155	-2.43841	-2.37241	7.43296	7.55228	7.48864	7.40514	7.13853	7.18289	7.27705	7.22497	6.98755	7.12412	6.81121	6.95187	7.3672	7.33539	7.34252	9.83968	9.75238	9.86062
KTEDQSEDESR	[R].KTEDQSEDESR.[K]	G7JWG8	G7JWG8 [166-176]	G7JWG8 1xPhospho [S171(100)]	Kinase phosphorylation protein OS=Medicago truncatula OX=3880 GN=11420120 PE=2 SV=1	1							+	-0.187232	-0.12807	0.452648	0.881416	1.13099	1.05699	0.956012	1.20706	1.25303	1.02562	1.28862	1.18559	1.22322	0.799512	1.05372	1.61298	1.61891	1.7068	6.96463	7.04985	7.29921	7.01346	7.19574	7.25077	6.89845	7.34607	7.40088	7.44045	7.40684	7.25927	7.37851	7.5306	7.41278	6.08321	5.91886	6.24222
RPFPPPSPAK	[KR].RPFPPPSPAK.[H]	G7L528	G7JMG6 [85-94];G7L528 [88-97];Q2HT01 [88-97]	G7JMG6 1xPhospho [S91(100)];G7L528 1xPhospho [S94(100)];Q2HT01 1xPhospho [S94(100)]	Calmodulin-domain kinase CDPK protein OS=Medicago truncatula OX=3880 GN=11420868 PE=4 SV=1	1	Shared				+	+	+	0.346391	0.440995	0.31947	0.948452	0.873197	0.813382	0.897709	0.571439	0.516933	0.503582	0.555222	1.07343	0.938134	0.863028	1.03656	0.870152	0.87327	0.825369	9.93059	9.91184	10.002	9.8519	9.82623	9.74214	9.75955	9.70217	9.6726	9.85938	9.66942	9.64241	9.83305	9.78496	9.82114	8.98214	9.03864	9.18859
ALSEPTNAFER	[K].ALSEPTNAFER.[V]	A0A072UUP9	A0A072UUP9 [219-229]	A0A072UUP9 1xPhospho [S221(92.4)]	Soluble N-ethylmaleimide-sensitive factor adaptor protein OS=Medicago truncatula OX=3880 GN=25488663 PE=4 SV=1	1			+		+	+	+	0.383765	0.833195	0.407609	-0.96911	-1.07868	-1.22166	-1.09025	-1.5914	-1.39003	-1.46584	-1.44749	-0.52593	-0.610996	-0.709068	-0.715981	-1.09095	-1.10399	-1.0033	7.61397	7.66178	7.61912	7.46434	7.22014	7.34163	7.29737	7.29094	8.01903	8.04221	7.95128	7.96174	7.49025	7.51806	7.61912	8.58308	8.74046	8.84078
FQSEMPSLIQSSPTPSWLSPQGSSSGLLVK	[R].FQSEMPSLIQSSPTPSWLSPQGSSSGLLVK.[K]	G7J0G1	G7J0G1 [114-143]	G7J0G1 1xPhospho [S129(88.3)]	Putative STAR protein, homodimerization region OS=Medicago truncatula OX=3880 GN=11422411 PE=4 SV=1	1			+	+	+	+	+	0.526186	1.33846	0.730872	1.96807	1.93203	2.2585	2.23825	1.57926	1.50466	1.34	1.86819	3.22607	2.56757	3.22487	2.62745	2.50938	2.01133	2.39099	6.40769	6.26115	6.47573	6.41616	6.65821	6.47735	6.52982	6.63372	6.29646	6.50303	6.27798	6.48543	6.50938	6.48382	6.34518	4.43962	4.32912	4.21723
QVPSSAGSSSLVR	[K].QVPSSAGSSSLVR.[V]	G7K2L1	G7K2L1 [162-174]	G7K2L1 1xPhospho [S]	Plant intracellular ras group-related LRR protein OS=Medicago truncatula OX=3880 GN=11409402 PE=4 SV=1	1					+	+	+	0.357842	0.260913	0.405383	-2.90277	-3.08573	-3.02917	-3.12729	-3.49514	-3.43959	-3.2768	-3.36482	-3.10738	-3.1883	-3.13502	-3.10199	-2.99642	-2.99146	-2.97822	8.35579	8.22738	8.36019	8.10381	7.85922	7.85549	7.89482	7.83289	7.86481	7.88692	7.80155	7.79116	8.03672	8.02459	8.04712	11.2586	11.3131	11.3894
SPTFSTTHLNR	[R].SPTFSTTHLNR.[T]	A0A072V8X8	A0A072V8X8 [14-24]	A0A072V8X8 1xPhospho [S/T]	Putative vps54-likeVacuolar protein sorting-associated protein OS=Medicago truncatula OX=3880 GN=25486692 PE=4 SV=1	1					+		+	0.288173	0.146142	0.476469	-3.79498	-3.40409	-3.59645	-3.67328	-3.95372	-3.93537	-3.72687	-4.00554	-3.86921	-3.6172	-3.76816	-3.78236	-3.45488	-3.33284	-3.49899	5.89239	6.15987	6.05961	5.97039	6.10643	6.0268	6.17792	5.98641	5.71425	5.99548	5.77873	5.64097	6.33807	6.30378	6.10852	9.68738	9.56396	9.65607
RPSPPPRKPSPVR	[K].RPSPPPRKPSPVR.[E]	G7IJA2	G7IJA2 [85-97]	G7IJA2 2xPhospho [S87(100);S94(100)]	Putative nucleotide-binding alpha-beta plait domain, RNPS1, RNA recognition OS=Medicago truncatula OX=3880 GN=11406805 PE=4 SV=1	2					+		+	0.233076	0.11743	0.352425	-0.415234	-0.630854	-0.670566	-0.71683	-0.824642	-0.9036	-0.807755	-0.82979	-0.671884	-0.732725	-0.777646	-0.713811	-0.550197	-0.448229	-0.468639	8.52317	8.27333	8.38716	8.23649	8.31107	8.07253	8.27333	8.15178	8.08534	8.12619	8.29783	8.10381	8.52982	8.39789	8.33226	8.9384	8.90418	9.05772
SIDSLGGSNR	[K].SIDSLGGSNR.[Y]	G7KGF4	G7KGF4 [861-870]	G7KGF4 1xPhospho [S864(100)]	NORK OS=Medicago truncatula OX=3880 GN=11407326 PE=3 SV=2	1					+		+	0.512339	0.160142	0.470315	-0.903057	-0.630624	-0.731571	-0.921511	-1.15788	-1.28208	-1.47647	-1.31968	-1.2274	-0.951445	-1.30328	-1.11343	-0.806182	-0.809635	-0.900328	7.94369	8.10171	8.09434	7.848	8.40684	8.16892	8.27891	8.20994	7.65464	7.89905	7.69418	7.79766	8.30469	8.12877	8.03837	8.84674	8.73234	8.82591
SRSGGAGDEFDEEEPEAK	[R].SRSGGAGDEFDEEEPEAK.[R]	G7K5T2	G7K5T2 [366-383]	G7K5T2 1xPhospho [S]	WRKY transcription factor OS=Medicago truncatula OX=3880 GN=11415731 PE=4 SV=1	1						+	+	-0.114645	0.52693	0.387656	-0.430059	-1.23716	-1.38646	-0.623804	-0.791797	-0.720587	-0.811422	-0.895101	-0.148476	-0.170872	-0.314423	-0.477418	-0.381278	-0.479488	-0.390447	6.71562	6.74012	7.0917	6.59246	6.52199	6.34873	6.24603	6.26679	7.39146	7.53993	7.40599	7.20065	6.58797	6.75221	6.92244	7.14568	7.97728	8.47816
GSFGTAK	[K].GSFGTAK.[K]	G7L1R6	G7L1R6 [425-431]	G7L1R6 1xPhospho [S426(100)]	IQ calmodulin-binding motif protein OS=Medicago truncatula OX=3880 GN=MTR_7g100790 PE=2 SV=1	1				+	+		+	0.40717	-0.197353	0.676212	1.74662	1.76355	1.81104	1.49765	1.0789	1.51404	1.36571	1.23152	1.35238	1.39868	0.750656	0.89905	1.70056	2.17372	2.04699	8.07575	7.94544	8.1982	7.86047	7.74281	8.08693	7.99944	7.82845	7.5812	7.67666	7.17692	7.51964	8.23506	8.42164	8.52435	6.32912	6.1819	6.38716
HDSQRDSPVNTGR	[R].HDSQRDSPVNTGR.[A]	G7ISG9	G7ISG9 [452-464]	G7ISG9 1xPhospho [S454(99.9)]	Serine/Threonine-kinase PBS1-like protein OS=Medicago truncatula OX=3880 GN=11442947 PE=4 SV=1	1			+	+	+	+	+	0.400405	0.692554	0.800186	-3.57702	-3.29739	-3.16265	-3.29593	-3.76733	-3.53432	-3.65268	-3.98029	-3.06835	-2.89276	-3.3639	-2.83937	-3.32346	-2.88093	-2.59601	5.35755	5.63807	5.72792	5.39232	5.48864	5.60881	5.44956	5.12928	5.51096	5.70044	5.23266	5.70598	5.55152	5.97269	6.11686	8.93458	8.93546	8.89057
RTNSIADNMPDALRK	[K].RTNSIADNMPDALRK.[S]	G7KFT7	G7KFT7 [9-23]	G7KFT7 1xPhospho [T10(88.8)]	Sucrose synthase OS=Medicago truncatula OX=3880 GN=11433144 PE=3 SV=2	1					+	+	+	0.184025	0.310901	0.435656	-2.34013	-2.32249	-2.21045	-2.40124	-2.51585	-2.50567	-2.56221	-2.42668	-2.19667	-2.1061	-2.23577	-2.22826	-2.08924	-2.17885	-1.93275	7.53838	7.69279	7.79896	7.39318	7.89482	7.84737	8.03947	7.80993	7.6532	7.89178	7.67172	7.63081	8.29921	7.95942	8.4475	9.87851	10.0153	10.0094
MQLNGAPQSYSFNQSLEETK	[K].MQLNGAPQSYSFNQSLEETK.[E]	G7L7L2	G7L7L2 [452-471]	G7L7L2 1xPhospho [S462(98.6)]	Microtubule-associated protein 70-1 OS=Medicago truncatula OX=3880 GN=11434516 PE=4 SV=1	1			+		+	+	+	0.484477	1.00363	0.436058	-3.23411	-2.99566	-3.1748	-3.26933	-3.7994	-3.60181	-3.59104	-3.61957	-2.68236	-2.57502	-2.71712	-2.6228	-3.30293	-3.15349	-3.19426	7.23074	7.41616	7.30012	7.20163	7.28355	7.3443	7.48945	7.38198	7.19967	7.36632	7.20457	7.33807	7.46434	7.41532	7.20555	10.4649	10.4118	10.4749
SNSGPLSK	[K].SNSGPLSK.[H]	A0A072UFR5	A0A072UFR5 [117-124]	A0A072UFR5 1xPhospho [S123(100)]	Ubiquitin-specific protease family C19 protein OS=Medicago truncatula OX=3880 GN=25491226 PE=4 SV=1	1							+	-0.0525317	0.0393051	0.351484	-3.34124	-3.3461	-3.3938	-3.39182	-3.33725	-3.34334	-3.28469	-3.29755	-3.25687	-3.36724	-3.29936	-3.18214	-2.90679	-2.94896	-3.03692	7.06178	7.03122	7.12309	6.95768	7.2891	7.14771	7.22786	7.23266	7.14262	7.26585	7.24222	7.1809	7.56072	7.56605	7.52513	10.403	10.3773	10.5169
GSGSSQNEAITTK	[K].GSGSSQNEAITTK.[V]	G7JY34	G7JY34 [208-220]	G7JY34 1xPhospho [S212(82)]	Serine/Threonine kinase family protein OS=Medicago truncatula OX=3880 GN=11427231 PE=4 SV=1	1					+		+	0.392861	0.141913	0.417423	-0.790265	-0.648644	-0.513192	-0.719268	-1.00566	-0.988458	-1.13935	-1.10935	-1.03347	-0.806402	-0.901694	-0.933592	-0.74562	-0.577024	-0.607198	8.2503	8.2211	8.42962	8.13186	8.36894	8.20408	8.15228	8.13597	7.77742	8.02015	8.02015	7.86666	8.36238	8.38414	8.26162	9.04056	8.86975	8.94281
SANHLEQR	[K].SANHLEQR.[E]	A0A072UUP9	A0A072UUP9 [194-201]	A0A072UUP9 1xPhospho [S194(100)]	Soluble N-ethylmaleimide-sensitive factor adaptor protein OS=Medicago truncatula OX=3880 GN=25488663 PE=4 SV=1	1			+	+	+	+	+	0.451319	1.00875	0.809731	-2.31255	-2.59682	-2.09931	-2.28968	-3.21758	-2.63573	-2.4983	-2.75202	-1.66599	-1.67936	-2.01938	-1.70388	-2.04515	-2.14146	-1.71193	6.27053	6.14364	6.74147	6.26491	5.59395	6.09592	6.26491	5.98641	6.87897	6.97384	6.64097	6.97384	6.53605	6.48059	6.91049	8.58308	8.74046	8.84078
SFTMVSPTEQQK	[K].SFTMVSPTEQQK.[F]	G7LDH4	G7LDH4 [307-318]	G7LDH4 1xPhospho [S307(100)]	Putative reduced growth phenotype protein OS=Medicago truncatula OX=3880 GN=11431112 PE=4 SV=1	1						+	+	-0.0902141	0.352513	0.424404	-1.63272	-1.25166	-1.33912	-1.37477	-1.35803	-1.31767	-1.16464	-1.39706	-1.00452	-1.06433	-0.948946	-0.809559	-0.843862	-0.940783	-0.870201	6.8189	7.17293	7.11374	6.92719	7.45286	7.34696	7.51096	7.29921	7.3156	7.30287	7.3443	7.47168	7.73809	7.60881	7.55228	8.45162	8.42459	8.45286
SSQSSGSITPDAVK	[K].SSQSSGSITPDAVK.[A]	A0A072TUH5	A0A072TUH5 [268-281]	A0A072TUH5 1xPhospho [S268(91.9)]	Hydroxyproline-rich glycoprotein family protein OS=Medicago truncatula OX=3880 GN=25502061 PE=4 SV=1	1					+	+	+	0.318313	0.473884	0.439971	2.24839	2.80088	2.40855	2.31745	2.10869	2.13562	2.07133	2.18638	2.4468	2.51079	2.69099	2.74897	2.66345	2.4121	2.62088	7.27519	7.79636	7.58646	7.33092	7.34518	7.39489	7.52748	7.38802	7.63662	7.99944	7.97269	8.03067	7.63154	7.61765	7.6388	5.0268	4.99548	5.17792
SRLECPDFLDK	[K].SRLECPDFLDK.[L]	G7KBI7	G7KBI7 [75-85]	G7KBI7 1xPhospho [S75(100)]	MADS box interactor-like protein, putative OS=Medicago truncatula OX=3880 GN=11426027 PE=4 SV=1	1					+		+	0.256099	-0.113254	0.517469	2.07699	2.2797	2.04378	2.03798	1.92759	2.01027	1.72154	1.75466	1.80134	1.55271	1.80102	1.80597	2.43225	2.45194	2.22876	7.30195	7.24317	7.20163	7.07361	7.64458	7.40259	7.27612	7.3336	6.75087	6.84549	6.82782	6.70321	7.66107	7.72247	7.37851	5.22497	4.96347	5.15785
TIDELHSLQK	[K].TIDELHSLQK.[K]	G7KF50	G7KF50 [45-54]	G7KF50 1xPhospho [S51(100)]	Phosphoenolpyruvate carboxykinase [ATP] protein OS=Medicago truncatula OX=3880 GN=11416497 PE=3 SV=1	1					+	+	+	0.285485	0.328343	0.411011	-2.37223	-2.39219	-2.35161	-2.49759	-2.70539	-2.65216	-2.70824	-2.68977	-2.62678	-2.36614	-2.25074	-2.19854	-2.25221	-2.4085	-2.17293	6.80219	6.77347	6.89845	6.79312	6.51885	6.79181	6.65392	6.6014	7.25739	7.57667	7.10329	7.54612	6.93192	6.63807	6.73606	9.17443	9.16566	9.25006
IESSLNNSGRR	[R].IESSLNNSGRR.[S]	G7I4I2	G7I4I2 [140-150]	G7I4I2 1xPhospho [S147(100)]	DUF1645 family protein OS=Medicago truncatula OX=3880 GN=11417205 PE=4 SV=1	1		+	+	+	+	+	+	0.843019	1.20486	0.663753	-3.2155	-3.25298	-3.19937	-3.66061	-4.46955	-3.92053	-4.2111	-4.09935	-2.80432	-3.27757	-2.96471	-2.83452	-3.66547	-3.53524	-3.33343	6.84046	6.73471	6.9472	6.54689	5.89239	6.25739	6.19967	6.15178	6.8505	6.74147	6.62644	6.76818	6.45943	6.42794	6.54998	10.056	9.98769	10.1466
LGSPSTRR	[R].LGSPSTRR.[N]	G7ISG9	G7ISG9 [408-415]	G7ISG9 1xPhospho [S410(80.5)]	Serine/Threonine-kinase PBS1-like protein OS=Medicago truncatula OX=3880 GN=11442947 PE=4 SV=1	1			+		+	+	+	0.548406	0.967722	0.546652	-0.228597	-0.0467167	0.0551682	-0.0490904	-0.748574	-0.569481	-0.470696	-0.674108	0.136303	0.465057	0.396659	0.410008	-0.18778	-0.15735	0.137941	8.70598	8.88874	8.94574	8.63916	8.5074	8.57365	8.63154	8.43546	8.71562	9.05826	8.99322	8.95536	8.6872	8.69627	8.85081	8.93458	8.93546	8.89057
IESSLNNSGR	[R].IESSLNNSGR.[R]	G7I4I2	G7I4I2 [140-149]	G7I4I2 1xPhospho [S147(89.3)]	DUF1645 family protein OS=Medicago truncatula OX=3880 GN=11417205 PE=4 SV=1	1		+	+	+	+	+	+	0.720156	1.09909	0.667053	-2.48459	-2.7303	-2.84096	-2.90281	-3.56493	-3.19721	-3.69515	-3.382	-2.31675	-2.51203	-2.39344	-2.22072	-3.01324	-2.73148	-2.63358	7.57137	7.25739	7.30561	7.30469	6.79701	6.98071	6.71562	6.86913	7.33807	7.507	7.19771	7.38198	7.11166	7.2317	7.24982	10.056	9.98769	10.1466
SMTGEQPAQPSSPR	[K].SMTGEQPAQPSSPR.[D]	G7IGJ1	G7IGJ1 [112-125]	G7IGJ1 1xPhospho [S/T]	Cation-chloride cotransporter OS=Medicago truncatula OX=3880 GN=11417685 PE=4 SV=1	1		+	+	+	+	+	+	0.798053	0.641479	0.815043	1.38337	1.41555	1.5954	1.11113	0.463745	0.950691	0.23927	0.659519	1.03395	1.27474	1.27424	1.29621	1.57212	1.51309	1.09484	7.38111	7.56529	7.60214	7.46516	7.62059	7.59021	7.43796	7.4733	7.1918	7.33002	7.20261	7.28263	7.6532	7.59842	7.38024	5.99774	6.14975	6.00675
GHGNYGNSRSFGR	[R].GHGNYGNSRSFGR.[A]	G7L050	G7L050 [411-423]	G7L050 1xPhospho [S420(87.8)]	Nuclear transport factor 2 and RNA recognition motif protein OS=Medicago truncatula OX=3880 GN=MTR_7g055610 PE=4 SV=2	1			+	+	+	+	+	0.520472	0.835726	0.660272	-4.11954	-3.78423	-3.89829	-4.19381	-4.46665	-4.41109	-4.38488	-4.81515	-3.72798	-3.93414	-3.87623	-3.19651	-3.64132	-4.07487	-3.86132	5.49185	5.88996	5.80993	5.47897	5.38198	5.45943	5.44294	5.01346	5.62936	5.53916	5.41954	6.11478	6.23074	5.70321	5.66107	9.61139	9.67419	9.70822
LSESTGEGNKGSR	[K].LSESTGEGNKGSR.[R]	A0A072V361	A0A072V361 [8-20]	A0A072V361 1xPhospho [S19(100)]	Phosphatidylserine decarboxylase proenzyme 2 OS=Medicago truncatula OX=3880 GN=11420633 PE=3 SV=1	1					+	+	+	0.264204	0.570603	0.50366	-3.24689	-3.36281	-3.22203	-3.4811	-3.72249	-3.60404	-3.39224	-3.65087	-2.96826	-2.90223	-3.40485	-2.81189	-3.09994	-3.18226	-2.98405	6.57137	6.53761	6.8125	6.40429	6.38198	6.3906	6.45121	6.25361	7.07039	7.27705	6.74147	7.13545	6.83036	6.72928	7.00562	9.81826	9.90041	10.0345
RNIIRPTSPK	[K].RNIIRPTSPK.[S]	G7JQ45	G7JQ45 [118-127]	G7JQ45 1xPhospho [T/S]	AMP deaminase OS=Medicago truncatula OX=3880 GN=11411569 PE=4 SV=1	1					+		+	0.223292	0.111675	0.397952	-2.52539	-2.44882	-2.50754	-2.49174	-2.72655	-2.65837	-2.77955	-2.7022	-2.66737	-2.62278	-2.6951	-2.43472	-2.42573	-2.29367	-2.23674	7.9472	7.99774	8.00619	7.88264	7.91767	7.93605	7.74685	7.86481	7.60363	7.84361	7.67243	7.90268	8.10643	8.2293	8.19476	10.4726	10.4466	10.5137
DRDREPSRDR	[R].DRDREPSRDR.[E]	G7KRK9	G7KRK9 [334-343]	G7KRK9 1xPhospho [S340(100)]	RNA-binding LUC7-like protein OS=Medicago truncatula OX=3880 GN=11426052 PE=4 SV=1	1							+	0.218176	-0.00254893	0.393773	-5.21736	-5.47667	-5.44605	-5.61286	-5.596	-5.70203	-5.75949	-5.56812	-5.7852	-5.82853	-5.56225	-5.45985	-5.23714	-5.27478	-5.27599	6.52982	6.32193	6.48543	6.16189	6.38888	6.16189	6.11894	6.34518	5.97039	6.08746	6.29094	6.2854	6.57592	6.54381	6.50303	11.7472	11.7986	11.9315
SSSGAVSNVLASPNHR	[R].SSSGAVSNVLASPNHR.[F]	A0A0C3UJQ2	A0A0C3UJQ2 [534-549]	A0A0C3UJQ2 1xPhospho [S545(100)]	Putative nucleotide-binding alpha-beta plait domain, SPOC-like domain-containing protein OS=Medicago truncatula OX=3880 GN=11414216 PE=4 SV=2	1			+		+	+	+	0.425486	0.789665	0.36651	-2.18247	-1.74566	-1.86703	-2.09316	-2.40354	-2.35838	-2.44809	-2.38025	-1.60995	-1.50093	-1.63977	-1.68094	-2.00944	-2.1163	-1.96742	6.36982	6.74819	6.79831	6.47897	6.34163	6.16792	6.32373	6.3733	6.93192	7.08215	6.94369	6.89724	6.57289	6.3345	6.50303	8.55229	8.49386	8.66534
GCAPVILANFPSAIK	[K].GCAPVILANFPSAIK.[D]	A0A072VG05	A0A072VG05 [232-246]	A0A072VG05 1xPhospho [S243(100)]	GDSL-like lipase/acylhydrolase OS=Medicago truncatula OX=3880 GN=25482476 PE=3 SV=1	1							+	0.246386	-0.0281117	0.53483	-7.61435	-7.87634	-7.76901	-8.16587	-7.99617	-7.94601	-8.33999	-8.12895	-8.28876	-7.93988	-8.23029	-8.06464	-7.51287	-7.64698	-7.544	6.84298	6.58045	6.90087	6.18785	6.98299	6.98071	6.55919	6.66534	6.42291	6.77215	6.64386	6.47573	6.71287	6.65249	6.70736	14.4573	14.4568	14.6699
SLNTLLNENVEEAK	[K].SLNTLLNENVEEAK.[K]	A0A072UQC8	A0A072UQC8 [46-59]	A0A072UQC8 1xPhospho [S46(100)]	Uncharacterized protein OS=Medicago truncatula OX=3880 GN=25493308 PE=4 SV=1	1			+		+	+	+	0.497441	1.65504	0.55394	-0.0750408	0.228249	0.00634289	-0.27749	-0.556643	-0.475163	-0.662968	-0.41293	1.20306	1.34648	0.875327	1.08759	-0.161391	0.000411987	0.242022	11.8933	11.7617	11.8325	11.7597	12.2991	12.1707	12.3987	12.1754	11.114	11.3386	11.0373	11.1846	12.1788	12.0376	11.8633	11.9683	11.5334	11.8262
SSFVAASSTSQNEGFSNNTSMAVNK	[R].SSFVAASSTSQNEGFSNNTSMAVNK.[R]	G7KTM4	G7KTM4 [686-710]	G7KTM4 1xPhospho [S687(92.2)]	DEAD-box ATP-dependent RNA helicase-like protein OS=Medicago truncatula OX=3880 GN=11432035 PE=3 SV=1	1			+		+	+	+	0.532329	1.27477	0.429454	-3.57635	-3.45513	-3.68666	-3.68257	-4.06698	-4.04248	-4.27628	-4.14429	-2.77509	-2.82893	-3.03487	-2.79206	-3.74844	-3.72492	-3.63581	6.71425	6.78005	6.62498	6.64386	6.79442	6.71425	6.66249	6.73606	6.79571	6.84172	6.80607	6.79571	6.89118	6.76553	6.74281	10.2906	10.2352	10.3116
NNSYDSSHGTPGR	[K].NNSYDSSHGTPGR.[S]	A0A072TXB9	A0A072TXB9 [165-177]	A0A072TXB9 2xPhospho [S171(92.7);T174(100)]	Putative RIN4, pathogenic type III effector avirulence factor Avr cleavage OS=Medicago truncatula OX=3880 GN=25500328 PE=4 SV=1	2					+	+	+	0.223313	-0.409326	0.377862	-3.53316	-3.54312	-3.48161	-3.80379	-3.87085	-3.85579	-3.71808	-3.8102	-4.24182	-4.11618	-4.44582	-4.08841	-3.49493	-3.3892	-3.42347	5.59096	5.68089	5.97269	5.53294	5.14568	5.27426	5.20555	5.3147	5.01792	5.15785	4.90689	5.15785	5.61176	5.72792	5.93782	9.12412	9.224	9.4543
SFSSMANQVLR	[K].SFSSMANQVLR.[T]	A0A072TSJ0	A0A072TSJ0 [1034-1044]	A0A072TSJ0 1xPhospho [S1034(99.2)]	Putative transcription factor WD40-like family OS=Medicago truncatula OX=3880 GN=25501589 PE=4 SV=1	1			+		+	+	+	0.525151	0.635385	0.438621	-3.22661	-3.0658	-3.23095	-3.37888	-3.85814	-3.7476	-3.61565	-3.78146	-3.20144	-3.05572	-3.33747	-2.86666	-3.25894	-3.26905	-3.40828	7.17991	7.19771	7.16491	7.01569	7.32463	7.24888	7.67172	7.31651	7.00899	7.34163	7.12309	7.35226	7.38888	7.19672	6.93546	10.4065	10.2635	10.3959
HQLSSTASAK	[K].HQLSSTASAK.[V]	A0A072TRN4	A0A072TRN4 [151-160]	A0A072TRN4 1xPhospho [S158(93.3)]	RNA recognition motif OS=Medicago truncatula OX=3880 GN=11423695 PE=4 SV=1	1			+	+	+	+	+	0.4697	0.758385	0.689383	-6.15381	-5.87626	-5.82064	-5.82905	-6.75199	-6.19699	-6.4862	-6.12337	-5.51827	-5.54408	-5.86026	-5.60242	-5.72609	-5.69365	-5.68104	5.42626	5.65249	5.79701	5.70598	5.03562	5.45943	5.18587	5.54844	5.98868	6.08108	5.71149	5.9331	5.81762	5.80993	5.71149	11.5801	11.5287	11.6177
TIVSHGDRDPSVDRPDQDHDGGSLR	[R].TIVSHGDRDPSVDRPDQDHDGGSLR.[A]	G7K6W4	G7K6W4 [229-253]	G7K6W4 1xPhospho [S239(100)]	Paired amphipathic helix SIN3-like protein OS=Medicago truncatula OX=3880 GN=11408135 PE=4 SV=2	1					+		+	0.402874	0.0373485	0.464736	-0.592858	0.246172	0.153884	0.0564938	-0.491343	-0.492841	-0.371163	-0.392456	-0.3116	-0.370368	-0.436654	-0.479786	-0.146716	0.103974	0.126099	7.55689	8.1416	8.0917	8.01011	7.60511	7.57969	7.60955	7.64097	7.24222	7.24508	7.08534	7.04221	7.53838	7.77215	7.69975	8.14975	7.89542	7.93782
GSSIGNSSR	[R].GSSIGNSSR.[H]	G7IBR0	G7IBR0 [666-674]	G7IBR0 2xPhospho [S668(98.7);S672(98.7)]	ABC transporter B family protein OS=Medicago truncatula OX=3880 GN=11408752 PE=4 SV=1	2			+			+	+	0.156876	0.950079	0.393622	-5.00096	-5.00433	-4.71584	-5.04971	-5.15975	-4.99695	-5.10207	-5.13958	-4.35149	-4.15643	-4.05085	-4.03926	-4.77572	-4.70677	-4.6354	6.40259	6.33985	6.6893	6.1416	6.0268	6.12102	5.99095	5.94953	7.21723	7.45039	7.50541	7.39318	6.30743	6.40599	6.56224	11.4035	11.3442	11.4051
NLASSSGSGSR	[K].NLASSSGSGSR.[S]	G7K2L1	G7K2L1 [146-156]	G7K2L1 2xPhospho [S150(97.6);S155(86.9)]	Plant intracellular ras group-related LRR protein OS=Medicago truncatula OX=3880 GN=11409402 PE=4 SV=1	2					+	+	+	0.281019	0.348379	0.368499	-3.72174	-3.9372	-3.98337	-3.94385	-4.23438	-4.10723	-4.12395	-4.24468	-3.88049	-3.83776	-3.90204	-3.69643	-3.80818	-3.78051	-3.83849	7.53683	7.37591	7.40599	7.28725	7.11998	7.18785	7.04767	6.95303	7.0917	7.23745	7.03452	7.19672	7.22497	7.23554	7.18686	11.2586	11.3131	11.3894
RSPPPPPR	[R].RSPPPPPR.[R]	G7IJA2	G7IJA2 [312-319]	G7IJA2 1xPhospho [S313(100)]	Putative nucleotide-binding alpha-beta plait domain, RNPS1, RNA recognition OS=Medicago truncatula OX=3880 GN=11406805 PE=4 SV=1	1						+	+	0.0628012	-0.177567	0.405588	-1.84988	-1.90193	-1.89987	-2.15631	-1.97382	-2.02077	-2.13506	-1.92954	-2.33937	-2.18366	-2.2617	-1.98473	-1.67233	-1.55702	-1.59829	7.08852	7.00225	7.15785	6.79701	7.16189	6.95536	6.94603	7.05202	6.41785	6.67525	6.81378	6.83289	7.40769	7.2891	7.20261	8.9384	8.90418	9.05772
DTAGVQDSPK	[K].DTAGVQDSPK.[L]	G7I6B5	G7I6B5 [48-57]	G7I6B5 1xPhospho [S55(100)]	Leghemoglobin Lb120-1 OS=Medicago truncatula OX=3880 GN=MTR_1g011540 PE=2 SV=1	1		+	+		+	+	+	0.687129	0.714576	0.536307	-2.84121	-2.73604	-2.73392	-2.65887	-3.36363	-3.40398	-3.67725	-3.27369	-2.73859	-2.67671	-2.71719	-2.72777	-2.97814	-2.89538	-2.80648	9.09196	8.81538	8.9263	9.12335	9.6171	9.37873	9.48684	9.51274	7.85237	7.93487	7.90569	8.01235	9.27659	8.96521	8.72962	11.9332	11.5514	11.6602
RSESLAK	[R].RSESLAK.[K]	I3S1W3	Q2HTS1 [228-234];A0A072TZB9 [228-234];I3S1W3 [228-234]	Q2HTS1 1xPhospho [S229(100)];A0A072TZB9 1xPhospho [S229(100)];I3S1W3 1xPhospho [S229(100)]	40S ribosomal protein S6 OS=Medicago truncatula OX=3880 GN=25493128 PE=2 SV=1	1	Shared		+			+	+	-0.0324333	-0.719932	0.438757	-3.91363	-3.8006	-3.71638	-3.64479	-3.83053	-3.83238	-3.70444	-3.57833	-4.35671	-4.74663	-4.4055	-4.31656	-3.28479	-3.27997	-3.32822	8.18289	8.14517	8.27006	8.29692	8.54226	8.37808	8.43713	8.59021	7.52042	7.24031	7.49985	7.50621	8.84674	8.75689	8.46923	12.0965	11.9458	11.9864
GRSPSPPPR	[R].GRSPSPPPR.[R]	G7IJA2	G7IJA2 [281-289]	G7IJA2 2xPhospho [S283(100);S285(100)]	Putative nucleotide-binding alpha-beta plait domain, RNPS1, RNA recognition OS=Medicago truncatula OX=3880 GN=11406805 PE=4 SV=1	2							+	0.119507	-0.0921447	0.342787	1.22663	1.1335	1.09899	1.03961	0.990091	1.00272	0.960164	1.06774	0.878132	0.896642	0.886983	0.990376	1.29524	1.36443	1.38422	10.165	10.0377	10.1567	9.99294	10.1258	9.97885	10.0412	10.0493	9.63535	9.75556	9.96246	9.808	10.3753	10.2105	10.1851	8.9384	8.90418	9.05772
RLSFPASPARPR	[K].RLSFPASPARPR.[R]	G7L1R6	G7L1R6 [433-444]	G7L1R6 1xPhospho [S435(100)]	IQ calmodulin-binding motif protein OS=Medicago truncatula OX=3880 GN=MTR_7g100790 PE=2 SV=1	1					+	+	+	0.329552	0.224379	0.395958	0.731573	1.10996	0.896396	0.690291	0.51201	0.534589	0.571827	0.491588	0.960017	0.844067	0.644125	0.559323	0.863819	1.04853	0.858037	7.0607	7.29186	7.28355	7.05311	7.17592	7.10748	7.20555	7.08852	7.18884	7.12205	7.07039	7.17991	7.39832	7.29646	7.33539	6.32912	6.1819	6.38716
EYSPLRSPEK	[R].EYSPLRSPEK.[R]	A0A072UKL8	A0A072UKL8 [82-91]	A0A072UKL8 1xPhospho [S88(100)]	Zinc finger C-x8-C-x5-C-x3-H type family protein, putative OS=Medicago truncatula OX=3880 GN=25492102 PE=4 SV=1	1					+	+	+	0.374069	0.251056	0.545781	-1.41818	-1.22981	-1.12649	-1.0381	-1.43641	-1.63623	-1.78527	-1.45096	-1.38716	-1.51457	-1.25234	-1.15057	-1.0395	-0.901291	-1.15352	6.8392	6.99322	7.16491	7.20555	7.24413	6.91528	6.80607	7.15785	6.56529	6.59395	6.88874	6.72656	6.93664	7.03122	6.83289	8.25739	8.22304	8.2914
QTSDSPDQK	[K].QTSDSPDQK.[T]	A0A072UGY6	A0A072UGY6 [29-37]	A0A072UGY6 1xPhospho [S33(100)]	Tyrosine kinase family protein OS=Medicago truncatula OX=3880 GN=11434725 PE=3 SV=1	1		+	+	+	+	+	+	1.60135	1.14164	1.54906	2.44957	2.42263	2.2565	1.9332	0.231054	1.43426	-0.344347	1.33554	0.724295	1.99032	2.19518	2.31325	2.14747	2.18161	2.31049	8.72383	8.87713	8.95971	8.54496	8.53255	8.75889	8.56224	8.69836	8.47249	8.6471	8.51531	8.51096	8.73843	8.74079	9.14338	6.27426	6.4545	6.70321
ELELQNTQQLQQQQHSST	[K].ELELQNTQQLQQQQHSST.[-]	A0A072U4N3	A0A072U4N3 [438-455]	A0A072U4N3 1xPhospho [T455(76.5)]	Myb/SANT-like DNA-binding domain protein OS=Medicago truncatula OX=3880 GN=25499370 PE=4 SV=1	1			+		+	+	+	0.448474	0.924586	0.474152	-1.82872	-1.55858	-1.775	-1.60971	-2.08705	-2.15801	-2.18922	-2.13163	-1.32427	-1.17481	-1.14945	-1.21905	-1.6349	-1.85574	-1.51134	7.38024	7.06932	6.98755	7.01235	6.9472	6.73742	6.92244	6.79051	6.20945	6.46761	6.45121	6.43129	6.90929	6.50621	6.55152	9.20897	8.6279	8.76255
EASLPQSHHPTR	[K].EASLPQSHHPTR.[V]	G7ISG9	G7ISG9 [30-41]	G7ISG9 1xPhospho [S36(100)]	Serine/Threonine-kinase PBS1-like protein OS=Medicago truncatula OX=3880 GN=11442947 PE=4 SV=1	1			+		+	+	+	0.378875	0.594502	0.536706	-1.30668	-1.27582	-1.1491	-1.25446	-1.74501	-1.58547	-1.5693	-1.60177	-1.07708	-0.92432	-1.21632	-0.905829	-1.12143	-1.28225	-0.862371	7.6279	7.65964	7.74147	7.43379	7.51096	7.55766	7.53294	7.50779	7.50223	7.66888	7.38024	7.63952	7.75355	7.57137	7.8505	8.93458	8.93546	8.89057
RGNAVGSFDGTNE	[K].RGNAVGSFDGTNE.[-]	G7ISG9	G7ISG9 [495-507]	G7ISG9 1xPhospho [S501(100)]	Serine/Threonine-kinase PBS1-like protein OS=Medicago truncatula OX=3880 GN=11442947 PE=4 SV=1	1		+			+	+	+	0.656026	0.321549	0.50543	-1.68096	-1.69133	-1.86266	-1.56103	-2.40048	-2.23384	-2.28206	-2.50372	-2.09711	-1.85985	-2.21805	-1.95889	-1.94306	-1.92407	-1.68165	7.25361	7.24413	7.02791	7.12722	6.85549	6.90929	6.82018	6.60585	6.4822	6.73335	6.37851	6.58646	6.93192	6.92955	7.03122	8.93458	8.93546	8.89057
ISDPSGTFLSISR	[R].ISDPSGTFLSISR.[N]	G7I5T7	G7I5T7 [165-177]	G7I5T7 1xPhospho [S174(99.9)]	Putative transcription factor C2H2 family OS=Medicago truncatula OX=3880 GN=11433346 PE=4 SV=1	1			+		+	+	+	0.352882	0.593781	0.451607	3.0977	3.61406	3.26556	3.38736	2.81835	3.03485	3.0141	3.08585	3.50958	3.40052	3.50779	3.91037	3.34971	3.47001	3.49995	7.9507	8.10591	8.04166	7.85985	8.11114	8.02126	8.06286	7.80284	8.08852	8.0954	7.94075	8.1809	8.36763	8.29783	8.40684	4.853	4.49185	4.7761
LQSLQSNSQTILSSK	[K].LQSLQSNSQTILSSK.[G]	G7K583	G7K583 [72-86]	G7K583 1xPhospho [S84(99.1)]	Maternal effect embryo arrest protein OS=Medicago truncatula OX=3880 GN=11410589 PE=4 SV=2	1			+		+	+	+	0.216617	0.650421	0.416362	-3.66594	-3.53908	-3.35192	-3.49557	-3.72571	-3.60697	-3.80504	-3.78125	-2.89467	-3.06736	-3.38417	-2.97109	-3.34669	-3.37293	-3.22052	7.15886	7.09064	7.224	7.13443	6.91409	6.97499	6.96463	6.92481	7.18388	7.04221	6.71149	7.11478	6.95652	6.80735	6.85549	10.8248	10.6297	10.5759
VNYTVSNTQSQR	[R].VNYTVSNTQSQR.[M]	G7IKY4	G7IKY4 [604-615]	G7IKY4 1xPhospho [S613(93.4)]	Translocon outer complex protein OS=Medicago truncatula OX=3880 GN=MTR_2g030630 PE=4 SV=1	1						+	+	0.184215	0.530822	0.433997	-4.77416	-4.16815	-4.50313	-4.71226	-4.80713	-4.66382	-4.6116	-4.812	-4.29049	-4.16829	-4.19714	-4.11534	-4.28581	-4.20755	-4.37556	6.76553	7.30287	7.04111	6.74281	6.85425	6.92719	6.97613	6.848	7.03672	7.24888	7.06501	7.11894	7.27519	7.2854	7.05745	11.5397	11.471	11.5442
YYSDMIEYMDPTTLSTSQR	[K].YYSDMIEYMDPTTLSTSQR.[H]	G7L1U0	G7L1U0 [271-289]	G7L1U0 1xPhospho [S285(88.4)]	IQ calmodulin-binding motif protein OS=Medicago truncatula OX=3880 GN=11434651 PE=4 SV=1	1		+	+		+	+	+	0.598174	0.830529	0.469194	-3.29519	-3.28326	-3.00436	-3.29695	-3.73288	-3.82907	-3.98343	-3.72707	-2.97164	-2.95877	-2.98061	-3.03932	-3.45931	-3.33143	-3.25602	6.64674	6.61912	6.95187	6.64674	6.98299	6.7211	6.76686	6.81121	6.60881	6.71012	6.64674	6.54226	6.69766	6.72656	6.56224	9.94193	9.90238	9.95623
SDDEEKPSYGSER	[R].SDDEEKPSYGSER.[R]	G7KKY6	G7KKY6 [358-370]	G7KKY6 1xPhospho [S368(100)]	Pro-resilin, putative OS=Medicago truncatula OX=3880 GN=11412299 PE=4 SV=1	1						+	+	-0.116811	-0.173742	0.377899	-3.14974	-3.04887	-3.06953	-3.37503	-3.14948	-3.00191	-2.99831	-3.02621	-3.3589	-3.13658	-3.20415	-3.17125	-2.60799	-2.72025	-2.66999	9.13673	9.3031	9.38608	9.05637	8.87375	9.09751	9.20041	8.97097	9.5567	9.98371	9.70701	9.70684	9.56434	9.41003	9.55555	12.2865	12.352	12.4556
HSADIHSEDNDGSSSR	[K].HSADIHSEDNDGSSSR.[D]	A0A072V293	A0A072V293 [325-340]	A0A072V293 1xPhospho [S]	Acyl-CoA-binding domain protein OS=Medicago truncatula OX=3880 GN=25491134 PE=4 SV=1	1				+		+	+	0.279693	0.376299	0.676086	-3.99269	-4.54204	-5.32531	-5.70645	-5.12783	-5.19782	-5.09134	-5.26828	-5.04965	-4.84474	-4.80133	-4.48436	-4.844	-4.4686	-4.1731	6.06178	5.76288	4.79181	4.60881	5.0917	4.83794	4.93546	4.7866	4.43296	4.82273	4.82273	4.96809	5.17393	5.46597	5.72792	10.0545	10.3049	10.1171
GSGNDSRR	[R].GSGNDSRR.[E]	G7L261	G7L261 [159-166]	G7L261 1xPhospho [S164(99.5)]	GYF domain protein OS=Medicago truncatula OX=3880 GN=11439344 PE=4 SV=2	1					+	+	+	0.350736	0.558941	0.492318	-5.2143	-5.33794	-5.3475	-5.56724	-5.70428	-5.60506	-5.93471	-5.62586	-4.97127	-5.28513	-5.35127	-5.02648	-5.25624	-5.14176	-5.27749	6.98868	6.90809	6.97842	6.70183	6.72792	6.75221	6.43962	6.79051	7.09908	6.9507	6.76022	7.01569	6.93074	7	6.86047	12.203	12.246	12.3259
VQILTSHTLEPVPIAIGGPGLTPGVR	[K].VQILTSHTLEPVPIAIGGPGLTPGVR.[F]	B7FLD9	B7FLD9 [494-519]	B7FLD9 1xPhospho [S499(64.7)]	2,3-bisphosphoglycerate-independent phosphoglycerate mutase OS=Medicago truncatula OX=3880 GN=11435852 PE=2 SV=1	1					+	+	+	0.241585	0.195725	0.523362	-6.32229	-6.28544	-6.21628	-6.36927	-6.52289	-6.457	-6.7178	-6.46192	-6.33416	-6.19529	-6.43478	-6.41248	-6.08856	-6.13647	-5.82459	7.33539	7.36894	7.36894	7.31107	7.44377	7.40854	7.19672	7.35843	7.38716	7.58496	7.11166	7.33807	7.51885	7.2854	7.41024	13.6577	13.6544	13.5852
SGTGSGSR	[R].SGTGSGSR.[Q]	G7JYY3	G7JYY3 [322-329]	G7JYY3 1xPhospho [T324(99.9)]	Armadillo repeat only protein OS=Medicago truncatula OX=3880 GN=11415571 PE=4 SV=2	1				+			+	0.176508	0.135791	0.709499	-1.67282	-1.23987	-1.64656	-1.79626	-2.09289	-1.61679	-1.78697	-1.56489	-1.53949	-1.64656	-1.86315	-1.46918	-1.03701	-1.30721	-0.82344	5.42626	5.87283	5.67807	5.42291	5.34341	5.66676	5.48543	5.79442	5.52982	5.67807	5.46597	5.70874	6.15381	5.9331	6.30378	7.09908	7.1127	7.32463
RTISNFR	[K].RTISNFR.[R]	G7L5H7	G7L5H7 [571-577]	G7L5H7 1xPhospho [S574(90)]	E3 ubiquitin-protein ligase OS=Medicago truncatula OX=3880 GN=11409414 PE=3 SV=2	1		+	+	+	+	+	+	0.636241	0.740733	0.709206	-5.24894	-4.6807	-4.74794	-5.09085	-5.85443	-5.37905	-5.44238	-5.63753	-4.80941	-4.84886	-4.9691	-4.7231	-5.05709	-4.99575	-4.55459	5.36457	5.86542	5.87283	5.40939	4.94953	5.26679	5.25927	5.04002	5.71973	5.80219	5.63517	5.79181	5.53294	5.54844	5.94486	10.6135	10.5461	10.6208
GHEITLSSEDEQPQPK	[K].GHEITLSSEDEQPQPK.[K]	G7K6W4	G7K6W4 [107-122]	G7K6W4 1xPhospho [S114(87.6)]	Paired amphipathic helix SIN3-like protein OS=Medicago truncatula OX=3880 GN=11408135 PE=4 SV=2	1							+	0.0497137	0.122199	0.418763	-0.73866	-0.200544	-0.209895	-0.419117	-0.454761	-0.517179	-0.484856	-0.310275	-0.385901	-0.350534	-0.248664	-0.293174	0.0222602	-0.12051	0.0292373	7.41109	7.69488	7.72792	7.5345	7.64169	7.55536	7.49585	7.72315	7.16792	7.26491	7.27333	7.22882	7.70736	7.54767	7.60288	8.14975	7.89542	7.93782
RTVQFVDWCPTGFK	[K].RTVQFVDWCPTGFK.[C]	G7LIN7	A2Q5W0 [339-352];G7LIN7 [339-352]	A2Q5W0 1xPhospho [T349(100)];G7LIN7 1xPhospho [T349(100)]	Tubulin alpha chain OS=Medicago truncatula OX=3880 GN=11408319 PE=3 SV=1	1	Shared		+			+	+	0.0570085	0.657279	0.354105	-1.68356	-1.76298	-1.84984	-2.01441	-1.86903	-1.87898	-1.96489	-1.82592	-1.3332	-1.08778	-1.34005	-1.14867	-1.58253	-1.48415	-1.52512	10.8836	10.7638	10.6346	10.3769	11.0349	10.8663	10.7961	10.899	10.789	11.2599	10.8117	10.9645	10.9204	11.0503	10.706	12.5672	12.5268	12.4845
RTNSIADNMPDALRK	[K].RTNSIADNMPDALRK.[S]	G7KFT7	G7KFT7 [9-23]	G7KFT7 1xPhospho [S12(100)]	Sucrose synthase OS=Medicago truncatula OX=3880 GN=11433144 PE=3 SV=2	1					+	+	+	0.226422	0.418595	0.403695	-0.744084	-0.613756	-0.762431	-0.876447	-1.00893	-0.84445	-1.06271	-0.986314	-0.604797	-0.376199	-0.611723	-0.635308	-0.60955	-0.60183	-0.504341	9.13443	9.40152	9.24698	8.91797	9.40173	9.50859	9.53897	9.2503	9.24508	9.62169	9.29577	9.22376	9.7789	9.53644	9.8759	9.87851	10.0153	10.0094
QTGSVQGSPGPGR	[R].QTGSVQGSPGPGR.[T]	G7J1I9	G7J1I9 [92-104]	G7J1I9 1xPhospho [S99(99.7)]	Heterogeneous nuclear ribonucleoprotein 27C, putative OS=Medicago truncatula OX=3880 GN=11438007 PE=4 SV=1	1			+	+	+	+	+	0.485486	0.8779	0.757939	-1.66767	-2.18383	-2.05736	-2.30685	-2.3441	-2.56929	-2.68646	-2.55781	-1.70521	-1.27849	-1.73671	-1.92565	-2.02148	-1.98583	-1.33711	8.10696	7.53761	7.77347	7.52904	7.77808	7.50779	7.50064	7.55919	7.90268	8.39146	7.82591	7.62278	7.9847	7.87897	8.44997	9.77462	9.72144	9.83083
VIIFAVPGAFTPTCSLK	[K].VIIFAVPGAFTPTCSLK.[H]	G7KPG2	G7KPG2 [38-54]	G7KPG2 1xPhospho [T/S]	Peroxiredoxin OS=Medicago truncatula OX=3880 GN=11436781 PE=2 SV=1	1							+	-0.0210916	-0.0211625	0.365686	-4.45001	-4.50181	-4.93081	-4.89846	-4.66812	-4.61092	-4.66072	-4.75695	-4.76587	-4.49758	-4.90931	-4.60861	-4.26283	-4.28331	-4.37934	7.06609	6.98185	6.58346	6.63662	7.09803	7.08108	6.92837	6.92481	6.89239	7.22497	6.79831	7.02348	7.26772	7.19672	6.96578	11.5161	11.4837	11.5143
SVWAQVSDGGETNDR	[R].SVWAQVSDGGETNDR.[S]	Q2HVB4	Q2HVB4 [373-387]	Q2HVB4 1xPhospho [S379(100)]	BTB/POZ/MATH-domain protein OS=Medicago truncatula OX=3880 GN=MTR_7g086500 PE=4 SV=1	1							+	0.0425262	0.016578	0.387402	-1.67904	-1.58153	-1.83376	-1.71603	-1.8084	-1.66277	-1.80842	-1.70089	-1.81561	-1.75384	-1.64259	-1.70212	-1.43704	-1.33246	-1.30365	7.85798	7.98128	7.9331	7.75889	8.10748	8.09011	8.08852	8.09011	7.38111	7.52042	7.51096	7.42459	8.24508	8.29416	8.12722	9.53702	9.56281	9.76686
ADSGSPSNRR	[R].ADSGSPSNRR.[G]	A0A072TT11	A0A072TT11 [608-617]	A0A072TT11 2xPhospho [S610(100);S612(99.8)]	Putative transcription factor C3H family OS=Medicago truncatula OX=3880 GN=MTR_8g081640 PE=4 SV=1	2					+	+	+	0.373408	0.22651	0.494649	-0.922555	-0.882469	-0.782278	-0.961222	-1.26293	-1.24779	-1.27206	-1.25938	-1.21896	-1.03493	-0.916831	-0.965407	-1.0019	-0.65347	-0.642303	7.80025	7.72042	8.00562	7.77281	7.89542	7.75756	7.80155	7.78529	7.22978	7.42122	7.58421	7.52042	7.83226	8.0917	7.96058	8.72281	8.60288	8.7879
AADNVSQQSLEK	[R].AADNVSQQSLEK.[D]	G7LAR7	G7LAR7 [1551-1562]	G7LAR7 2xPhospho [S1556(100);S1559(100)]	CCR4-NOT transcription complex protein, putative OS=Medicago truncatula OX=3880 GN=11429926 PE=4 SV=2	2					+		+	0.229459	0.0145569	0.498142	-3.9523	-3.79324	-3.54853	-3.88836	-4.10319	-3.92609	-4.05919	-4.0118	-4.1521	-3.94586	-4.12173	-3.82234	-3.72291	-3.50496	-3.3529	7.63735	7.78202	8.04056	7.62571	7.73877	7.78136	7.66818	7.66676	7.42206	7.77083	7.46107	7.65177	7.8716	8.03507	8.072	11.5897	11.5753	11.5891
TIQNLSDTLR	[R].TIQNLSDTLR.[T]	G7JY34	G7JY34 [811-820]	G7JY34 1xPhospho [T818(92.2)]	Serine/Threonine kinase family protein OS=Medicago truncatula OX=3880 GN=11427231 PE=4 SV=1	1				+	+	+	+	0.323355	0.563675	0.637082	-1.99399	-1.52812	-1.69583	-1.91213	-2.18379	-1.85091	-2.23093	-2.15785	-1.45246	-1.55789	-1.67107	-1.48737	-1.58601	-1.63383	-1.18653	7.04658	7.34163	7.24698	6.93899	7.19081	7.34163	7.0607	7.08746	7.35843	7.26866	7.25077	7.31288	7.52199	7.32733	7.68229	9.04056	8.86975	8.94281
APANNSSSK	[R].APANNSSSK.[S]	A0A072VDI8	A0A072VDI8 [519-527]	A0A072VDI8 1xPhospho [S]	Chromosome condensation regulator RCC1 repeat protein OS=Medicago truncatula OX=3880 GN=25490253 PE=4 SV=1	1							+	0.0698545	0.00182152	0.338382	-5.04246	-5.05518	-5.04723	-5.0359	-5.17491	-5.03852	-5.11306	-5.13368	-5.16052	-5.09943	-5.28589	-4.90705	-4.75319	-4.76972	-4.80708	6.73335	6.80607	6.88996	6.7252	6.85175	6.81634	6.71836	6.72383	6.74012	6.95303	6.7211	6.92837	7.11686	7.10434	7.02459	11.7758	11.8612	11.9372
NTINLR	[R].NTINLR.[DL]	G7ISF9	G7LGH6 [480-485];G7ISF9 [401-406]	G7LGH6 1xPhospho [T481(100)];G7ISF9 1xPhospho [T402(100)]	Alpha-1,4 glucan phosphorylase OS=Medicago truncatula OX=3880 GN=11443309 PE=3 SV=2	1	Shared		+		+	+	+	0.442187	1.22504	0.368057	-5.72475	-5.76249	-6.02829	-5.93044	-6.31265	-6.32769	-6.29403	-6.28035	-5.06819	-5.15358	-5.20738	-4.8854	-5.82714	-6.01339	-5.96634	6.06824	5.99548	5.88509	5.80478	5.89966	5.72247	5.79701	5.76288	6.59096	6.57289	6.58496	6.69627	6.10434	5.81506	5.81506	11.793	11.758	11.9134
DSAGVQDSPK	[K].DSAGVQDSPK.[L]	G7KGN2	G7KGN2 [49-58];G7K1Z7 [48-57]	G7KGN2 1xPhospho [S56(100)];G7K1Z7 1xPhospho [S55(100)]	Leghemoglobin Lb120-1 OS=Medicago truncatula OX=3880 GN=11427761 PE=3 SV=1	1	Shared	+	+		+	+	+	0.585931	0.879722	0.499245	-2.8722	-2.62845	-2.56469	-2.61531	-3.32081	-3.22745	-3.35951	-3.1166	-2.49934	-2.33218	-2.40379	-2.27018	-2.86338	-2.83772	-2.56945	9.14262	8.99831	9.16892	9.28563	9.73437	9.56815	9.79523	9.79944	8.11426	8.21626	8.33718	8.38759	9.56129	9.20384	9.08693	12.0148	11.6268	11.7336
RDLSSSSSVGDLK	[K].RDLSSSSSVGDLK.[R]	G7IFQ3	G7IFQ3 [149-161]	G7IFQ3 1xPhospho [S153(98.1)]	Synapse-associated protein, putative OS=Medicago truncatula OX=3880 GN=11441874 PE=4 SV=1	1			+		+	+	+	0.529542	0.846032	0.515213	-2.79045	-2.66276	-2.79872	-2.74711	-3.27242	-3.383	-3.3697	-3.09207	-2.48777	-2.34824	-2.54174	-2.35532	-2.92687	-2.74192	-2.62347	6.12722	6.20359	6.21335	6.17592	6.06609	5.79442	5.89239	6.1639	6.22304	6.47735	6.23074	6.41616	6.2114	6.26679	6.2555	8.91767	8.86635	9.01207
NNSYDSSHGTPGR	[K].NNSYDSSHGTPGR.[S]	A0A072TXB9	A0A072TXB9 [165-177]	A0A072TXB9 1xPhospho [S170(100)]	Putative RIN4, pathogenic type III effector avirulence factor Avr cleavage OS=Medicago truncatula OX=3880 GN=25500328 PE=4 SV=1	1		+			+	+	+	0.806074	-0.275875	0.578616	-2.848	-1.42764	-2.03476	-2.47751	-3.14617	-2.88023	-2.76779	-3.21801	-3.39185	-3.0568	-3.55829	-3.10876	-2.3952	-2.52916	-2.34894	6.27612	7.79636	7.41954	6.85922	5.87036	6.24982	6.15583	5.90689	5.8679	6.21723	5.79442	6.1375	6.71149	6.58797	7.01235	9.12412	9.224	9.4543
TASSGSLVSSNESQVDIK	[R].TASSGSLVSSNESQVDIK.[L]	G7KNW9	G7KNW9 [241-258]	G7KNW9 1xPhospho [S243(89.6)]	ARF GTPase activator OS=Medicago truncatula OX=3880 GN=MTR_6g086630 PE=4 SV=1	1			+			+	+	0.0426698	1.07121	0.374298	-2.18154	-2.06844	-2.09222	-2.22686	-2.1527	-2.12004	-2.25556	-2.21144	-1.11229	-0.963503	-1.4543	-0.924793	-1.73962	-1.89337	-1.79892	8.17293	8.37243	8.40344	8.13443	8.1809	8.2465	7.96578	8.08215	9.38716	9.5672	9.15026	9.51254	8.5519	8.36413	8.50303	10.3545	10.4409	10.4957
LSNPSFIAAQSK	[K].LSNPSFIAAQSK.[F]	G7I6H0	G7I6H0 [417-428]	G7I6H0 1xPhospho [S421(100)]	IQ calmodulin-binding motif protein OS=Medicago truncatula OX=3880 GN=11414567 PE=4 SV=1	1						+	+	0.256672	0.240834	0.557639	-5.02666	-4.38306	-4.81178	-4.92899	-5.19	-5.09129	-4.7861	-5.1098	-5.01799	-4.89764	-4.6871	-4.61111	-4.64409	-4.45907	-4.35681	6.59246	7.24698	6.91886	6.63081	6.52042	6.52356	6.824	6.46597	6.49025	6.80219	6.92125	6.86295	6.92719	7.17592	7.24031	11.6191	11.63	11.7306
EEEDSDEASRQNTSDDYRR	[K].EEEDSDEASRQNTSDDYRR.[L]	Q93YX8	Q93YX8 [312-330]	Q93YX8 1xPhospho [S325(92.7)]	Phosphoinositide phospholipase C OS=Medicago truncatula OX=3880 GN=PLC1 PE=4 SV=1	1					+	+	+	0.404322	0.1812	0.550862	-6.99537	-7.50486	-7.15392	-7.35375	-7.58486	-7.7109	-7.83405	-7.49538	-7.39186	-7.61331	-7.45138	-7.44384	-7.31378	-6.98424	-7.01829	4.94017	4.47249	4.94953	4.53605	4.48543	4.24031	4.07895	4.39917	5.0045	4.93074	5.06178	4.89239	4.60881	5.03562	5.01792	11.9355	11.9774	12.1035
TDAETGKPQGVGVRNSGDDEQNGK	[R].TDAETGKPQGVGVRNSGDDEQNGK.[F]	G7IU86	G7IU86 [92-115]	G7IU86 1xPhospho [S107(96.7)]	Phototropin-2 protein OS=Medicago truncatula OX=3880 GN=11427766 PE=4 SV=2	1		+	+	+	+	+	+	0.735633	0.716028	0.632525	1.92576	2.37781	2.17798	2.23019	1.25303	1.49759	1.48643	1.53217	2.17896	2.29014	2.13114	2.03309	1.93302	1.88843	2.40304	9.26115	9.82655	9.67384	9.53489	8.84549	8.88905	9.08932	9.13802	9.49366	9.7812	9.47188	9.4168	9.45265	9.51195	10.2065	7.33539	7.44874	7.49585
SRSPSPPPER	[K].SRSPSPPPER.[S]	A0A072TT11	A0A072TT11 [488-497]	A0A072TT11 2xPhospho [S488(87.4);S492(87.4)]	Putative transcription factor C3H family OS=Medicago truncatula OX=3880 GN=MTR_8g081640 PE=4 SV=1	2					+	+	+	0.524229	-0.164917	0.453466	-1.63641	-1.48187	-1.60006	-1.88228	-2.20533	-2.20444	-2.20078	-2.08698	-2.3848	-2.40304	-2.24743	-2.32193	-1.87068	-1.55337	-1.7387	7.0864	7.12102	7.18785	6.85175	6.95303	6.8009	6.87283	6.95768	6.06393	6.05311	6.25361	6.1639	6.96347	7.1918	6.86419	8.72281	8.60288	8.7879
RSASVGK	[K].RSASVGK.[S]	A0A072U4S0	A0A072U4S0 [137-143]	A0A072U4S0 1xPhospho [S140(100)]	Putative calcium/calmodulin-dependent protein kinase OS=Medicago truncatula OX=3880 GN=25499396 PE=4 SV=1	1			+		+	+	+	0.41909	0.90658	0.569443	-0.476771	-0.22986	-0.173251	-0.348005	-0.937895	-0.865835	-0.576624	-0.523891	0.0989451	0.17006	0.100985	0.352085	-0.274665	-0.0920706	-0.103121	6.92837	7.2937	7.39661	6.97842	6.47573	6.69488	6.78005	6.83542	7.9331	8.06609	8.04056	8.0677	7.0864	7.28817	7.48784	7.40514	7.52356	7.56986
DEDDSEEEDDEEGDDEEGN	[K].DEDDSEEEDDEEGDDEEGN.[-]	A0A072UQ45	A0A072UQ45 [248-266]	A0A072UQ45 1xPhospho [S252(100)]	Nucleosome/chromatin assembly factor group protein OS=Medicago truncatula OX=3880 GN=11446581 PE=3 SV=1	1					+	+	+	0.241486	0.286467	0.305808	-2.01169	-1.85087	-2.06686	-1.85568	-2.18084	-2.20567	-2.15215	-2.21239	-1.96868	-1.87899	-1.85204	-1.90547	-1.85978	-1.92581	-1.86026	7.95942	8.1644	8.11218	8.1127	7.98356	7.93899	7.9629	7.97842	7.94017	8.14975	8.0607	8.04275	8.23601	8.17393	8.07682	9.97111	10.0153	10.179
NRDSDEDDFQDR	[R].NRDSDEDDFQDR.[D]	G7IJV4	G7IJV4 [494-505]	G7IJV4 1xPhospho [S497(100)]	SIT4 phosphatase-associated family protein OS=Medicago truncatula OX=3880 GN=MTR_2g029960 PE=4 SV=2	1							+	0.19463	0.10411	0.32929	-3.33103	-3.48173	-3.19	-3.4692	-3.57979	-3.50629	-3.60596	-3.55844	-3.53378	-3.54542	-3.50166	-3.25317	-3.27328	-3.24627	-3.18044	6.88874	6.64962	6.98755	6.58946	6.71012	6.732	6.48864	6.61324	6.79051	6.94953	6.86542	6.99095	6.82146	6.77873	6.77347	10.2198	10.1313	10.1775
DGPTGDNTHVSTR	[R].DGPTGDNTHVSTR.[I]	A0A072UGY6	A0A072UVS1 [265-277];A0A072UGY6 [227-239]	A0A072UVS1 1xPhospho [S/T];A0A072UGY6 1xPhospho [S/T]	Tyrosine kinase family protein OS=Medicago truncatula OX=3880 GN=11434725 PE=3 SV=1	1	Shared	+	+	+	+	+	+	1.71535	1.0397	1.64956	0.165362	-0.223764	-0.201772	-0.414054	-2.32193	-1.1527	-3.03622	-1.02475	-1.87045	-0.718967	-0.430163	-0.357245	-0.324175	-0.199876	-0.17897	6.43962	6.23074	6.50144	6.19771	5.97957	6.17193	5.87036	6.33807	5.87774	5.93782	5.88996	5.84046	6.26679	6.35931	6.65392	6.27426	6.4545	6.70321
LYGQSISAVTAGVK	[K].LYGQSISAVTAGVK.[N]	G7ZYG6	G7ZYG6 [491-504]	G7ZYG6 1xPhospho [S/Y/T]	Putative sec1-like protein OS=Medicago truncatula OX=3880 GN=25493331 PE=3 SV=1	1			+		+	+	+	0.351079	0.876832	0.524994	-3.19424	-2.70167	-2.88843	-3.20624	-3.54973	-3.18456	-3.20029	-3.46031	-2.47195	-2.45938	-2.62522	-2.33102	-2.77662	-2.90429	-2.79028	7.49025	7.81698	7.74483	7.34518	7.45779	7.6632	7.76686	7.47978	7.8679	7.92422	7.633	7.90989	8.07895	7.82082	7.76354	10.6845	10.5187	10.6333
HSLSDGSLDTMAR	[R].HSLSDGSLDTMAR.[R]	G7JKQ6	G7JKQ6 [721-733]	G7JKQ6 1xPhospho [S724(99.9)]	Dynamin-2B-like protein OS=Medicago truncatula OX=3880 GN=11420883 PE=3 SV=1	1			+	+	+	+	+	0.253276	1.87735	0.621477	-8.08126	-7.91276	-8.06598	-7.71963	-8.31596	-8.0251	-8.2498	-8.20188	-6.31381	-6.14733	-6.54757	-6.27463	-7.6245	-7.82866	-7.27697	4.90207	5.0045	4.94953	5.20163	4.76022	4.97269	4.7761	4.79701	6.54071	6.78136	6.25361	6.49985	5.33628	5.07468	5.53294	12.9833	12.9173	13.0155
TVQFVDWCPTGFK	[R].TVQFVDWCPTGFK.[C]	G7LIN7	A2Q5W0 [340-352];G7LIN7 [340-352]	A2Q5W0 1xPhospho [T349(100)];G7LIN7 1xPhospho [T349(100)]	Tubulin alpha chain OS=Medicago truncatula OX=3880 GN=11408319 PE=3 SV=1	1	Shared		+			+	+	-0.0130296	0.680659	0.343492	-0.871663	-0.894046	-1.06367	-1.27769	-0.947307	-1.02895	-1.09408	-0.984611	-0.465016	-0.170066	-0.4254	-0.271828	-0.637417	-0.674861	-0.698453	11.6955	11.6327	11.4208	11.1136	11.9566	11.7163	11.6669	11.7403	11.6572	12.1776	11.7263	11.8413	11.8655	11.8596	11.5326	12.5672	12.5268	12.4845
HSATLEGVEEGNGEVLR	[R].HSATLEGVEEGNGEVLR.[L]	G7ZVI1	G7ZVI1 [535-551]	G7ZVI1 1xPhospho [S536(100)]	Phototropic-responsive NPH3 family protein OS=Medicago truncatula OX=3880 GN=25501658 PE=3 SV=1	1			+		+	+	+	0.524036	0.967382	0.502934	1.42043	1.43285	1.71333	1.43342	0.862497	1.14623	0.903502	0.991649	1.56323	1.66257	2.45801	2.08961	1.32492	1.63472	1.47708	7.06717	7.0268	7.16289	6.98185	7.24793	7.0864	7.36457	7.10643	6.80735	6.91049	7.24982	6.88142	7.17792	7.08428	6.99435	5.64674	5.59395	5.44956
DGTPTTTDGEGK	[R].DGTPTTTDGEGK.[T]	A0A072TNE8	A0A072TNE8 [196-207]	A0A072TNE8 1xPhospho [T]	BZIP transcription factor family protein OS=Medicago truncatula OX=3880 GN=25500771 PE=4 SV=1	1					+	+	+	0.324284	0.412501	0.377045	-1.37152	-1.5448	-1.26358	-1.48978	-1.72496	-1.63151	-1.85322	-1.75713	-1.47013	-1.49398	-1.27575	-1.07694	-1.36928	-1.3666	-1.3581	7.62425	7.50859	7.91707	7.61692	7.50938	7.5157	7.27426	7.51806	7.33271	7.38284	7.5345	7.59619	7.73742	7.60437	7.59842	8.99577	9.05338	9.18066
RSDAITYGSNYEK	[R].RSDAITYGSNYEK.[A]	A0A072VBZ7	A0A072VBZ7 [23-35]	A0A072VBZ7 1xPhospho [S31(100)]	Putative Two pore calcium channel protein OS=Medicago truncatula OX=3880 GN=25487660 PE=4 SV=1	1					+	+	+	0.445628	0.26953	0.377131	-2.56352	-2.27298	-2.66027	-2.37907	-2.82628	-2.88819	-2.94296	-3.00091	-2.55115	-2.59631	-2.85156	-2.58121	-2.59735	-2.46725	-2.54777	6.7761	6.97613	6.74147	6.76686	6.65249	6.63517	6.62936	6.62644	6.6851	6.83289	6.37678	6.58797	6.67807	6.80864	6.84046	9.33963	9.24911	9.40173
STNLDWYK	[R].STNLDWYK.[G]	G7I9L3	G7KN61 [205-212];G7I9L3 [205-212];G7JLV1 [205-212]	G7KN61 1xPhospho [T206(99.8)];G7I9L3 1xPhospho [T206(99.8)];G7JLV1 1xPhospho [T206(99.8)]	Elongation factor 1-alpha OS=Medicago truncatula OX=3880 GN=11427994 PE=3 SV=2	1	Shared				+	+	+	0.221702	-0.166136	0.349155	-2.8646	-2.7137	-2.82687	-2.88833	-3.02914	-3.02244	-3.08093	-3.0478	-3.40168	-3.08729	-3.1333	-3.22258	-2.64561	-2.79179	-2.65037	7.72383	7.73132	7.78986	7.64169	7.69418	7.60437	7.5812	7.6359	7.58195	7.9384	7.72996	7.5932	7.76421	7.48945	7.65535	10.5884	10.445	10.6167
LSSMNIQSEK	[K].LSSMNIQSEK.[E]	A0A072TXQ3	A0A072TXQ3 [51-60]	A0A072TXQ3 1xPhospho [S53(99.5)]	Exocyst subunit Exo70 family protein OS=Medicago truncatula OX=3880 GN=MTR_7g013770 PE=3 SV=1	1				+		+	+	0.252158	0.489696	0.597271	-0.888426	-0.538651	-0.641772	-0.822158	-1.12656	-0.995351	-0.703225	-1.07451	-0.575527	-0.417649	-0.591907	-0.355773	-0.561562	-0.389256	-0.182098	7.99605	8.40386	8.35315	8.02459	8.10538	8.12774	8.48462	8.04002	8.23697	8.43003	8.28031	8.46025	8.46025	8.52513	8.7039	8.88448	8.94251	8.99492
RLDPADRDDDLGSQEEADDDGR	[K].RLDPADRDDDLGSQEEADDDGR.[S]	A0A072UPW1	A0A072UPW1 [69-90]	A0A072UPW1 1xPhospho [S81(100)]	Putative RNA polymerase-associated protein Rtf1 OS=Medicago truncatula OX=3880 GN=25493202 PE=4 SV=1	1							+	0.0809848	0.118414	0.465125	-3.76539	-4.08375	-3.74374	-3.82461	-3.92391	-3.8714	-4.11978	-3.82633	-3.95007	-3.80724	-3.74002	-3.77044	-3.53748	-3.51942	-3.3538	6.69905	6.32193	6.59544	6.39746	6.69905	6.64962	6.37678	6.70183	6.34696	6.4446	6.52513	6.43962	6.90929	6.92125	6.99548	10.4644	10.4057	10.3392
GRSPSPPPRR	[R].GRSPSPPPRR.[L]	G7IJA2	G7IJA2 [281-290]	G7IJA2 2xPhospho [S283(100);S285(100)]	Putative nucleotide-binding alpha-beta plait domain, RNPS1, RNA recognition OS=Medicago truncatula OX=3880 GN=11406805 PE=4 SV=1	2					+		+	0.256167	-0.0463408	0.354188	-0.132659	-0.504158	-0.477274	-0.451884	-0.601213	-0.674638	-0.699109	-0.615683	-0.837168	-0.636843	-0.744115	-0.557879	-0.379231	-0.251419	-0.249768	8.80574	8.40003	8.58045	8.50144	8.5345	8.3015	8.38198	8.36588	7.92005	8.22207	8.33136	8.25974	8.70079	8.5947	8.55113	8.9384	8.90418	9.05772
SNEHIPDSSSENPFYAGGNNETSTPER	[R].SNEHIPDSSSENPFYAGGNNETSTPER.[D]	A0A072U868	A0A072U868 [456-482]	A0A072U868 1xPhospho [T479(84.4)]	Putative vacuolar protein sorting-associated protein Ist1 OS=Medicago truncatula OX=3880 GN=25496184 PE=4 SV=1	1		+	+	+	+	+	+	1.1178	0.681813	1.01279	-3.08078	-2.79393	-2.76486	-2.70311	-4.33646	-3.43097	-4.47142	-3.57505	-3.40757	-3.28996	-3.35292	-3.0362	-3.06446	-2.88844	-2.86915	6.70598	6.98299	7.0542	7.00787	6.91886	6.78529	6.64674	6.75889	6.76022	6.93428	6.71425	6.94251	6.76288	6.79701	6.81121	9.78676	9.77693	9.81906
SSFTSYPPPGGR	[K].SSFTSYPPPGGR.[S]	A0A072VAE8	A0A072VAE8 [257-268]	A0A072VAE8 1xPhospho [S261(97.4)]	Topoisomerase II-associated protein PAT1 OS=Medicago truncatula OX=3880 GN=25487016 PE=4 SV=1	1					+	+	+	0.248626	0.572756	0.323915	3.68438	3.70282	3.60137	3.56374	3.35298	3.40604	3.39958	3.39921	3.72034	3.86035	4.20114	4.06701	3.64267	3.74387	3.75356	9.09038	9.24198	9.33472	9.16365	9.18587	9.2211	9.22231	9.11894	9.34385	9.5157	9.45286	9.46618	9.25148	9.2131	9.22279	5.40599	5.53916	5.73335
AANMQGNTFR	[K].AANMQGNTFR.[F]	G7K325	G7K325 [162-171]	G7K325 1xPhospho [T169(100)]	Putative Longin-like domain-containing protein OS=Medicago truncatula OX=3880 GN=11432340 PE=3 SV=1	1					+	+	+	0.391419	0.542385	0.423945	-2.56503	-2.23565	-2.31942	-2.59767	-2.82084	-2.74813	-2.75702	-2.95745	-2.31829	-2.27595	-2.43608	-2.08358	-2.45435	-2.45242	-2.28397	7.93133	8.23745	8.27984	7.87897	7.88142	7.85549	7.88142	7.6532	8.16088	8.3336	8.07735	8.33985	8.08587	8.08693	8.33762	10.4964	10.4731	10.5993
SVSNVISGGQLHSR	[K].SVSNVISGGQLHSR.[N]	A0A072VDT9	A0A072VDT9 [316-329]	A0A072VDT9 1xPhospho [S328(100)]	Niemann-pick C1-like protein OS=Medicago truncatula OX=3880 GN=MTR_3g115450 PE=4 SV=1	1		+			+	+	+	0.604289	0.483862	0.407183	-2.78802	-2.65774	-2.62247	-2.70756	-3.3425	-3.21856	-3.34949	-3.28239	-2.80777	-2.94919	-2.90016	-2.60038	-2.95103	-2.96704	-2.75509	7.1127	7.18587	7.23458	7.02901	7.20555	7.05745	7.13443	7.04111	6.63807	6.75489	6.76553	6.91886	7.1416	7.04111	7.02791	9.90072	9.84361	9.85705
SPTSESGLQDQEADK	[K].SPTSESGLQDQEADK.[D]	A0A072VW73	A0A072VW73 [436-450]	A0A072VW73 1xPhospho [S436(98.6)]	Phosphatidic acid phosphohydrolase OS=Medicago truncatula OX=3880 GN=25484079 PE=4 SV=1	1			+		+	+	+	0.527408	0.654452	0.526914	0.742896	0.906805	0.96909	0.551435	0.180887	0.331545	0.0934229	0.45474	0.956161	1.0372	0.803529	0.881514	0.777869	0.657813	0.940506	7.77742	7.72315	7.87958	7.64313	7.9331	7.86604	7.94017	7.94017	7.36894	7.58871	7.48301	7.58195	7.88325	7.62936	7.6575	7.03452	6.81634	6.91049
YAAQFHVASFGSSK	[K].YAAQFHVASFGSSK.[L]	I3SQ79	I3SQ79 [121-134]	I3SQ79 1xPhospho [S132(99.3)]	Uncharacterized protein OS=Medicago truncatula OX=3880 GN=25482161 PE=2 SV=1	1					+	+	+	0.531924	0.430396	0.366466	-0.971459	-0.289175	-0.577203	-0.647036	-1.17921	-1.02778	-1.21313	-1.19245	-0.81372	-0.852456	-0.652752	-0.572058	-0.795474	-0.799097	-0.765459	7.67384	8.30515	8.02791	7.85798	7.59096	7.62936	7.55075	7.52591	8.81089	8.9935	8.98042	9.0232	7.81186	7.55228	7.79831	8.6453	8.59433	8.60511
SSPSSSSVLK	[R].SSPSSSSVLK.[N]	G7L7L2	G7L7L2 [422-431]	G7L7L2 1xPhospho [S425(89.8)]	Microtubule-associated protein 70-1 OS=Medicago truncatula OX=3880 GN=11434516 PE=4 SV=1	1			+		+	+	+	0.462549	1.22138	0.533562	-3.27404	-2.83364	-3.12531	-3.13022	-3.71663	-3.53586	-3.31429	-3.64664	-2.32975	-2.28099	-2.47875	-2.2384	-3.01841	-3.14339	-2.89758	7.19081	7.57818	7.34961	7.34074	7.36632	7.41024	7.7662	7.35491	7.55228	7.66035	7.44294	7.72247	7.74886	7.42543	7.50223	10.4649	10.4118	10.4749
LQHINSIRK	[R].LQHINSIRK.[A]	G7KDE8	G7KDE8 [82-90]	G7KDE8 1xPhospho [S87(100)]	Transcription initiation factor IIE subunit beta OS=Medicago truncatula OX=3880 GN=MTR_5g010620 PE=3 SV=2	1			+	+		+	+	0.167298	0.882249	0.60298	1.38723	1.39676	0.96931	1.155	1.14116	1.13583	1.08424	0.877872	1.91518	2.00786	1.80736	2.03771	1.52733	1.49038	1.97057	8.07093	8.04494	7.83226	7.70805	7.7879	7.80542	7.80671	7.63008	8.46516	8.7879	8.41616	8.69592	8.28355	8.03727	8.32283	6.6837	6.64818	6.86295
STPPSPPSPSSTVR	[R].STPPSPPSPSSTVR.[F]	G7IIB8	G7IIB8 [44-57]	G7IIB8 1xPhospho [S48(98.6)]	Uncharacterized protein OS=Medicago truncatula OX=3880 GN=11432039 PE=4 SV=1	1			+		+	+	+	0.553248	1.6998	0.577864	1.9985	1.95818	1.90226	1.99172	1.38941	1.50461	1.23793	1.50571	3.05177	3.15517	3.03729	3.19264	1.72453	2.04173	2.19558	7.58346	7.3505	7.41954	7.28817	7.67666	7.59842	7.7039	7.60585	6.75221	6.86666	6.92481	6.848	7.55995	7.61765	7.57061	5.58496	5.39232	5.51728
HQFSGSER	[K].HQFSGSER.[V]	G7LCI9	G7LCI9 [28-35]	G7LCI9 1xPhospho [S33(92.3)]	Receptor-like kinase plant OS=Medicago truncatula OX=3880 GN=11410159 PE=3 SV=1	1							+	0.163651	-0.157046	0.511423	-1.36562	-1.52681	-2.10257	-1.33661	-1.85158	-1.60666	-1.91046	-1.61751	-1.90174	-1.76981	-1.90314	-2.0397	-1.15108	-1.37878	-1.17554	6.24982	6.56224	6.41785	6.1375	6.06609	6.22497	5.82018	6.21917	5.76288	5.98641	5.75221	5.48543	6.41954	6.38543	6.51096	7.61545	8.08905	8.52042
SSPGSPLSSSPR	[K].SSPGSPLSSSPR.[F]	G7J9S5	G7J9S5 [702-713]	G7J9S5 2xPhospho [S706(100);S]	LRR receptor-like kinase family protein OS=Medicago truncatula OX=3880 GN=11421686 PE=4 SV=2	2						+	+	0.108038	0.380241	0.329109	-2.1176	-1.94693	-1.91438	-1.96616	-2.07134	-2.14441	-2.09008	-2.07141	-1.68144	-1.6995	-1.66293	-1.8124	-1.83061	-1.75414	-1.71085	7.55305	7.61397	7.74953	7.56834	7.85985	7.66391	7.76354	7.70667	7.66818	7.80671	7.71081	7.58271	7.83099	7.87958	7.82209	9.67066	9.56091	9.66391
GSAAATASMR	[R].GSAAATASMR.[R]	G7LJD9	G7LJD9 [11-20]	G7LJD9 1xPhospho [S18(99.2)]	Protein transport protein Sec61 subunit beta OS=Medicago truncatula OX=3880 GN=11413802 PE=3 SV=1	1			+		+	+	+	0.35847	0.835852	0.426283	-1.63124	-1.45783	-1.47524	-1.6143	-1.93378	-1.9821	-1.76925	-1.92737	-1.26091	-1.10746	-0.992878	-0.907847	-1.46972	-1.58882	-1.37198	7.7046	7.49665	7.56148	7.47978	7.94427	7.69209	7.89057	7.71631	7.78594	7.83857	7.80349	7.85237	8.0864	7.808	7.79116	9.33584	8.95449	9.03672
EHSEAAQSR	[K].EHSEAAQSR.[L]	G7I578	G7I578 [252-260]	G7I578 1xPhospho [S259(100)]	Plant-specific B3-DNA-binding domain protein OS=Medicago truncatula OX=3880 GN=11417208 PE=4 SV=1	1					+	+	+	0.307983	0.420284	0.556459	-4.94963	-4.91131	-4.78263	-4.87625	-5.07354	-5.15546	-5.03233	-5.49044	-4.76614	-4.60334	-4.81624	-4.88491	-4.59146	-4.72801	-4.57497	5.55459	5.61176	5.848	5.54844	5.60585	5.44956	5.56377	5.08746	5.52042	5.90207	5.63517	5.39575	5.99322	5.86295	6.01346	10.5042	10.5231	10.6306
VTTILGNASVLGQSGLEHGSPLAAGGMFSK	[R].VTTILGNASVLGQSGLEHGSPLAAGGMFSK.[G]	G7J0G1	G7J0G1 [73-102]	G7J0G1 1xPhospho [S/T]	Putative STAR protein, homodimerization region OS=Medicago truncatula OX=3880 GN=11422411 PE=4 SV=1	1		+	+	+	+	+	+	0.633528	1.5032	0.680807	1.86233	2.14499	1.88711	1.99201	1.25197	1.4851	1.07883	1.53642	3.1449	2.64348	3.24884	2.32789	2.28725	1.74862	2.02079	6.30195	6.47411	6.10434	6.16993	6.33092	6.45779	6.26866	6.30195	6.21529	6.57894	6.30195	6.18587	6.28725	6.2211	5.97499	4.43962	4.32912	4.21723
QSLSDGSLDTMAR	[R].QSLSDGSLDTMAR.[K]	A0A072USF8	A0A072USF8 [710-722]	A0A072USF8 1xPhospho [S713(100)]	Dynamin-2B-like protein OS=Medicago truncatula OX=3880 GN=25494375 PE=3 SV=1	1			+		+	+	+	0.447586	1.91776	0.480367	-1.21041	-1.03126	-1.17981	-1.57308	-1.73621	-1.68129	-1.61377	-1.75364	0.423025	0.29243	-0.107686	0.278364	-1.41008	-1.2033	-1.03419	6.83289	6.74551	6.8009	6.54689	6.83289	6.80735	6.8125	6.6893	7.72315	7.88264	7.20065	7.60659	6.99548	6.95303	6.7879	8.0433	7.77676	7.98071
HIVMALGSK	[R].HIVMALGSK.[N]	A0A072TXQ3	A0A072TXQ3 [25-33]	A0A072TXQ3 1xPhospho [S32(100)]	Exocyst subunit Exo70 family protein OS=Medicago truncatula OX=3880 GN=MTR_7g013770 PE=3 SV=1	1				+	+	+	+	0.293987	0.25634	0.605769	-3.61395	-3.57096	-3.4808	-3.70515	-4.23646	-3.75502	-3.65803	-3.89729	-3.56457	-3.59596	-3.62809	-3.73281	-3.32137	-3.26477	-3.25665	5.27053	5.37156	5.51412	5.1416	4.99548	5.36807	5.52982	5.21723	5.24793	5.25172	5.24413	5.08321	5.70044	5.64962	5.62936	8.88448	8.94251	8.99492
SPSTGNPNYR	[K].SPSTGNPNYR.[D]	B3GN62	B3GN62 [852-861]	B3GN62 1xPhospho [S854(97.9)]	EIN2-like protein, nramp transporter OS=Medicago truncatula OX=3880 GN=Skl1 PE=2 SV=1	1							+	0.148513	0.0437603	0.402415	-3.46952	-3.14232	-3.07728	-3.44601	-3.35823	-3.4615	-3.3963	-3.51315	-3.37449	-3.48618	-3.56858	-3.12489	-2.90411	-3.10228	-3.08325	7.62132	8.01123	8.1298	7.66676	7.98584	7.83226	7.94544	7.77017	7.60437	7.69627	7.46271	7.86542	8.28448	8.0493	8.00056	11.0908	11.1536	11.2071
LTPNSSDK	[K].LTPNSSDK.[R]	G7I4V2	G7I4V2 [729-736]	G7I4V2 1xPhospho [S734(99.6)]	COP1-interacting-like protein OS=Medicago truncatula OX=3880 GN=11430531 PE=4 SV=2	1						+	+	0.00147545	0.177559	0.395417	-2.76028	-2.64171	-2.83546	-2.82152	-2.73567	-2.80125	-2.6717	-2.85625	-2.60917	-2.51402	-2.76342	-2.46802	-2.41282	-2.43084	-2.26874	7.72656	7.93487	7.85112	7.75288	7.94134	7.82464	7.99266	7.82464	7.72656	7.87958	7.57743	7.79571	8.17243	8.11894	8.2317	10.4868	10.5766	10.6866
NLGTQTSK	[K].NLGTQTSK.[A]	G7JJ57	G7JJ57 [248-255]	G7JJ57 1xPhospho [S254(100)]	Polyadenylate-binding protein RBP47C OS=Medicago truncatula OX=3880 GN=11439565 PE=4 SV=1	1			+		+	+	+	0.234532	0.624126	0.414132	-6.28022	-6.5778	-6.35643	-6.57825	-6.73288	-6.71584	-6.64254	-6.63957	-6.16158	-5.81141	-6.24111	-6.02022	-6.4254	-6.20162	-6.1787	5.3505	5.04439	5.2891	5.0917	5.20945	5.14568	5.17792	5.18587	5.56072	5.95884	5.45286	5.60585	5.41278	5.43296	5.33271	11.6307	11.6222	11.6455
LNSSDKNEEILHEMPK	[K].LNSSDKNEEILHEMPK.[H]	A0A072TT11	A0A072TT11 [728-743]	A0A072TT11 1xPhospho [S]	Putative transcription factor C3H family OS=Medicago truncatula OX=3880 GN=MTR_8g081640 PE=4 SV=1	1					+	+	+	0.278323	0.313948	0.322942	-0.172831	-0.0205545	-0.116893	-0.244184	-0.438969	-0.445775	-0.38256	-0.400451	-0.19418	-0.0252781	-0.117337	-0.0751657	-0.161376	-0.0471592	-0.0734539	8.54998	8.58233	8.67101	8.48985	8.71939	8.55957	8.69105	8.64422	8.25456	8.43087	8.3837	8.41066	8.67278	8.69801	8.52943	8.72281	8.60288	8.7879
ISNSSTGPGSISK	[K].ISNSSTGPGSISK.[G]	G7I4I2	G7I4I2 [187-199]	G7I4I2 1xPhospho [S198(100)]	DUF1645 family protein OS=Medicago truncatula OX=3880 GN=11417205 PE=4 SV=1	1		+	+	+	+	+	+	0.699216	1.00444	0.689529	-1.0154	-0.982065	-1.05434	-1.47584	-2.11165	-1.59596	-1.87277	-1.74413	-0.739234	-1.00697	-0.743464	-0.817083	-1.38006	-1.20763	-0.837101	9.04056	9.00562	9.09223	8.73166	8.2503	8.58195	8.538	8.507	8.91558	9.01207	8.84768	8.78562	8.74483	8.75556	9.04631	10.056	9.98769	10.1466
RHSMDSR	[R].RHSMDSR.[H]	G7I4V2	G7I4V2 [368-374]	G7I4V2 1xPhospho [S370(91.9)]	COP1-interacting-like protein OS=Medicago truncatula OX=3880 GN=11430531 PE=4 SV=2	1						+	+	0.153646	0.518451	0.575729	-5.95701	-5.21903	-6.10765	-5.98944	-6.1102	-6.05908	-5.78171	-5.93673	-5.6633	-5.48671	-5.38201	-5.28189	-5.47672	-5.5725	-5.13938	4.52982	5.35755	4.57894	4.58496	4.56682	4.56682	4.88264	4.74416	4.67243	4.90689	4.95884	4.98185	5.10852	4.97728	5.36107	10.4868	10.5766	10.6866
RLSLNAHQNGSR	[R].RLSLNAHQNGSR.[S]	G7K8P9	G7K8P9 [531-542]	G7K8P9 1xPhospho [S533(100)]	Microtubule associated protein, MAP65/ASE1 family protein OS=Medicago truncatula OX=3880 GN=11436648 PE=4 SV=1	1			+			+	+	0.246768	0.758955	0.532201	-4.90409	-4.50539	-4.93067	-4.75724	-5.15809	-4.75383	-4.97966	-5.19288	-4.18568	-4.22779	-4.49198	-4.14321	-4.54896	-4.44724	-4.47054	6.33628	6.58797	6.23266	6.42794	6.39746	6.66534	6.41785	6.28725	6.50938	6.62498	6.24603	6.62936	6.73471	6.72656	6.51885	11.2404	11.0934	11.1633
TSSTTESNSNHGRR	[K].TSSTTESNSNHGRR.[R]	A0A072V1D7	A0A072V1D7 [21-34]	A0A072V1D7 2xPhospho [S23(81.7);S29(84.6)]	Calmodulin-domain kinase CDPK protein OS=Medicago truncatula OX=3880 GN=25493802 PE=4 SV=1	2		+			+		+	1.01456	0.135474	0.562499	-5.38121	-4.42594	-4.49189	-4.32142	-5.63222	-5.78095	-5.82191	-5.44363	-5.50166	-5.60243	-5.7173	-5.31544	-5.25886	-5.1586	-4.90408	5.38888	6.36807	6.43129	6.41278	5.27053	5	4.9542	5.35403	5.24031	5.2854	5.09592	5.36457	5.44626	5.55152	5.82018	10.7701	10.794	10.9232
NEYESGESEYGSGRK	[K].NEYESGESEYGSGRK.[K]	G7KKY6	G7KKY6 [229-243]	G7KKY6 2xPhospho [S236(100);S240(100)]	Pro-resilin, putative OS=Medicago truncatula OX=3880 GN=11412299 PE=4 SV=1	2						+	+	0.135922	-0.461389	0.49597	-3.2006	-3.17106	-3.13707	-3.26473	-3.29158	-3.35896	-3.53516	-3.13145	-3.88548	-3.89243	-3.5682	-3.81658	-2.82338	-2.92229	-2.75427	9.08587	9.1809	9.31854	9.16667	8.73166	8.74046	8.66356	8.86573	9.03012	9.22786	9.34296	9.06151	9.34895	9.20799	9.47127	12.2865	12.352	12.4556
SMTGEQPAQPSSPR	[K].SMTGEQPAQPSSPR.[D]	G7IGJ1	G7IGJ1 [112-125]	G7IGJ1 1xPhospho [S123(99.2)]	Cation-chloride cotransporter OS=Medicago truncatula OX=3880 GN=11417685 PE=4 SV=1	1		+		+	+	+	+	0.69862	0.440773	0.588375	0.474744	0.239131	0.297034	-0.138739	-0.485831	-0.321205	-0.678268	-0.437005	-0.0162559	-0.0306969	0.0693736	-0.181635	0.348532	0.10646	-0.131597	6.47249	6.38888	6.30378	6.21529	6.67101	6.31832	6.52042	6.37678	6.1416	6.02459	5.99774	5.80478	6.42962	6.1918	6.15381	5.99774	6.14975	6.00675
IASNVSSYIGLVADTLK	[R].IASNVSSYIGLVADTLK.[N]	A0A072TYG5	A0A072TYG5 [528-544]	A0A072TYG5 1xPhospho [S530(100)]	Dynamin-like protein 1E OS=Medicago truncatula OX=3880 GN=25499913 PE=3 SV=1	1			+		+	+	+	0.375647	1.04181	0.403048	-3.09702	-2.92149	-2.89007	-2.95652	-3.3671	-3.24287	-3.4651	-3.29262	-2.31093	-2.25791	-2.42953	-2.2021	-2.84909	-2.98022	-2.98732	6.34696	6.36807	6.49665	6.42459	6.48543	6.49506	6.45615	6.55459	6.68229	6.90448	6.66534	6.76022	6.83162	6.52042	6.34696	9.44398	9.28956	9.38672
ILSTINR	[R].ILSTINR.[E]	G7IV48	G7IV48 [112-118]	G7IV48 1xPhospho [S114(99.5)]	26S protease regulatory subunit 6B OS=Medicago truncatula OX=3880 GN=11438063 PE=3 SV=1	1				+		+	+	0.166582	0.391116	0.628274	-6.48189	-6.14572	-6.20541	-6.57358	-6.76736	-6.30539	-6.25768	-6.7425	-6.26764	-6.26287	-6.15734	-5.8206	-5.91251	-5.896	-5.86137	5.53916	5.83542	5.84298	5.40599	5.48543	5.82528	5.87283	5.38888	5.77083	5.89239	5.94017	6.17393	6.2075	6.16993	6.10852	12.021	11.9811	12.0484
SSAEPAR	[K].SSAEPAR.[R]	G7IJA2	G7IJA2 [64-70]	G7IJA2 1xPhospho [S65(98.2)]	Putative nucleotide-binding alpha-beta plait domain, RNPS1, RNA recognition OS=Medicago truncatula OX=3880 GN=11406805 PE=4 SV=1	1					+		+	0.518545	0.102607	0.519127	-1.32664	-1.41715	-1.56107	-1.50459	-1.92918	-1.79126	-2.09809	-2.06509	-1.92054	-1.91288	-1.70479	-1.93498	-1.63873	-1.41316	-1.30345	7.61176	7.48704	7.49665	7.44874	7.20653	7.18488	6.98299	6.91648	6.83668	6.94603	7.37069	6.88264	7.44128	7.43296	7.49745	8.9384	8.90418	9.05772
ELHTLK	[RK].ELHTLK.[G]	A0A072URD6	A0A072TWF6 [938-943];G7JCD0 [923-928];G7JUD3 [924-929];A0A072U5E1 [928-933];G7IN02 [930-935];A0A072URD6 [930-935]	A0A072TWF6 1xPhospho [T941(100)];G7JCD0 1xPhospho [T926(100)];G7JUD3 1xPhospho [T927(100)];A0A072U5E1 1xPhospho [T931(100)];G7IN02 1xPhospho [T933(100)];A0A072URD6 1xPhospho [T933(100)]	Plasma membrane ATPase OS=Medicago truncatula OX=3880 GN=25493803 PE=3 SV=1	1	Shared		+		+	+	+	0.263698	0.698979	0.563019	-4.79644	-4.51497	-4.6224	-4.80022	-4.97452	-4.83907	-4.78374	-5.19148	-4.20297	-4.05679	-4.52892	-4.20422	-4.23363	-4.57054	-4.34838	6.73606	7.00899	7.02901	6.66249	6.92955	6.93192	7.09381	6.61176	6.98982	7.22786	6.70044	6.98641	7.43879	6.99209	7.15381	11.5325	11.524	11.6514
AAGDDATASTASSR	[K].AAGDDATASTASSR.[G]	G7J6H9	G7J6H9 [227-240]	G7J6H9 1xPhospho [S238(87.9)]	Phosphatidylinositol 4-kinase alpha OS=Medicago truncatula OX=3880 GN=11415330 PE=3 SV=2	1						+	+	0.189268	0.266056	0.498839	-4.31417	-4.32184	-4.41091	-4.28363	-4.5653	-4.26831	-4.61805	-4.63595	-4.41302	-4.24514	-4.46833	-3.89689	-4.07879	-3.93074	-4.05966	6.2555	6.28355	6.26866	6.22882	6.37156	6.54844	6.27426	6.1639	5.88996	6.14568	5.84046	6.34163	6.6453	6.67243	6.49665	10.5697	10.6054	10.6796
MASSIIK	[-].MASSIIK.[DN]	A0A072ULT2	A0A072TPF5 [1-7];A0A072ULT2 [1-7]	A0A072TPF5 1xMet-loss [N-Term];1xPhospho [S3(90)];A0A072ULT2 1xMet-loss [N-Term];1xPhospho [S3(90)]	NADH ubiquinone oxidoreductase 13 kDa-like subunit OS=Medicago truncatula OX=3880 GN=25492897 PE=4 SV=1	1	Shared			+			+	-0.0117577	0.208971	0.699053	-2.77155	-2.61276	-2.86633	-3.34223	-2.8213	-2.79624	-2.71262	-3.2157	-2.98699	-2.254	-2.70115	-2.76782	-2.03953	-2.5208	-2.00191	6.28725	6.40599	6.24793	5.6865	6.6014	6.51096	6.6014	6.00225	6.2854	7.03232	6.54535	6.3837	7.16088	6.57592	7.04658	9.0588	9.01876	9.11426
FGMSPSK	[K].FGMSPSK.[G]	G7L3V5	G7L3V5 [511-517];A0A072VKP7 [510-516]	G7L3V5 1xPhospho [S514(100)];A0A072VKP7 1xPhospho [S513(100)]	ATPase, AAA-type, CDC48 protein OS=Medicago truncatula OX=3880 GN=11432951 PE=4 SV=2	1	Shared						+	-0.00162303	-0.112884	0.36475	-6.40095	-6.14179	-6.13912	-6.19333	-6.26012	-6.24096	-6.11437	-6.25326	-6.26579	-6.35028	-6.49818	-6.206	-5.91952	-5.78024	-5.85752	7.27519	7.47411	7.51649	7.40003	7.75622	7.633	7.73132	7.64818	6.92955	6.95303	6.65392	6.95303	7.95361	8.01792	7.72178	13.6761	13.6159	13.6556
SFDGGTRSLER	[K].SFDGGTRSLER.[N]	G7L7L2	G7L7L2 [439-449]	G7L7L2 1xPhospho [T444(91.3)]	Microtubule-associated protein 70-1 OS=Medicago truncatula OX=3880 GN=11434516 PE=4 SV=1	1			+		+	+	+	0.458739	0.688728	0.428631	-3.72879	-3.72253	-3.83685	-3.91331	-4.19542	-4.33729	-4.27958	-4.22413	-3.65321	-3.54902	-3.53626	-3.54302	-3.87246	-3.95116	-3.66781	6.73606	6.6893	6.63807	6.55766	6.88753	6.60881	6.8009	6.77742	6.22882	6.39232	6.38543	6.41785	6.89482	6.61765	6.732	10.4649	10.4118	10.4749
SKSSRSRSPSK	[R].SKSSRSRSPSK.[R]	B7FKH5	B7FKH5 [113-123]	B7FKH5 3xPhospho [S113(85.7);S118(87);S120(86.9)]	Putative nucleotide-binding alpha-beta plait domain-containing protein OS=Medicago truncatula OX=3880 GN=MTR_4g094235 PE=2 SV=1	3					+		+	0.306273	0.0293633	0.379128	-1.01995	-1.31482	-1.23907	-1.30585	-1.55689	-1.56539	-1.47544	-1.50704	-1.69321	-1.45119	-1.35098	-1.49195	-1.2673	-1.1246	-1.0493	7.91049	7.6388	7.87467	7.5932	7.47735	7.4363	7.48543	7.35931	7.17592	7.49426	7.64818	7.37069	7.76089	8.01903	7.83731	8.93044	8.95361	9.11374
GSAAATASMR	[R].GSAAATASMR.[R]	G7LJD9	G7LJD9 [11-20]	G7LJD9 1xPhospho [S18(99.8)]	Protein transport protein Sec61 subunit beta OS=Medicago truncatula OX=3880 GN=11413802 PE=3 SV=1	1			+		+	+	+	0.520098	0.629018	0.454873	-1.23045	-0.643419	-0.925066	-1.11337	-1.68576	-1.4819	-1.44017	-1.38487	-1.16911	-0.816231	-0.941495	-0.549792	-1.05269	-1.13614	-0.941075	8.10538	8.31107	8.11166	7.98071	8.19229	8.19229	8.21965	8.2588	7.87774	8.1298	7.85487	8.21043	8.50343	8.26068	8.22207	9.33584	8.95449	9.03672
DAGATPIHDGMR	[R].DAGATPIHDGMR.[T]	G7J5M4	G7J5M4 [793-804]	G7J5M4 1xPhospho [T797(100)]	Transcription elongation factor SPT5 OS=Medicago truncatula OX=3880 GN=11433805 PE=3 SV=1	1					+		+	0.205666	0.0511236	0.354896	-3.06216	-3.22285	-3.2809	-3.24216	-3.464	-3.36935	-3.45534	-3.34205	-3.36688	-3.35847	-3.33797	-3.36291	-3.12628	-2.99112	-3.04097	8.88478	8.76388	8.84455	8.67913	8.74886	8.6994	8.63699	8.77215	8.51649	8.65893	8.62022	8.49825	8.91976	9.07039	9.03645	11.9469	11.9867	12.1254
SLSSMASDSPFPVTAQNINPQVLK	[R].SLSSMASDSPFPVTAQNINPQVLK.[C]	G7L970	G7L970 [35-58]	G7L970 1xPhospho [S/T]	Alanine aminotransferase OS=Medicago truncatula OX=3880 GN=11444017 PE=4 SV=1	1					+		+	0.420184	-0.126219	0.447126	-5.49115	-5.67732	-5.4572	-5.44213	-6.0051	-6.03504	-5.98807	-5.72033	-6.13362	-6.03443	-5.91713	-6.16823	-5.462	-5.48218	-5.52584	7.19869	6.92837	6.99774	7.12102	6.86419	6.73064	6.67384	6.94134	6.77742	7.03342	6.81378	6.88631	6.94953	6.67384	6.4363	12.6898	12.6057	12.4549
EEEDSDEASRQNTSDDYR	[K].EEEDSDEASRQNTSDDYR.[R]	Q93YX8	Q93YX8 [312-329]	Q93YX8 1xPhospho [S316(100)]	Phosphoinositide phospholipase C OS=Medicago truncatula OX=3880 GN=PLC1 PE=4 SV=1	1			+		+	+	+	0.473985	0.647232	0.485381	-5.24623	-5.02665	-4.866	-4.99015	-5.48082	-5.51825	-5.42597	-5.59993	-4.97262	-4.87942	-4.74762	-4.83638	-5.23889	-4.96242	-4.86128	6.6893	6.9507	7.23745	6.89966	6.58946	6.43296	6.48704	6.29462	7.42375	7.66463	7.76553	7.49985	6.6837	7.05745	7.17493	11.9355	11.9774	12.1035
YLSQMLSQK	[K].YLSQMLSQK.[L]	G7LGI5	G7LGI5 [307-315]	G7LGI5 1xPhospho [S313(100)]	Respiratory burst oxidase-like protein D OS=Medicago truncatula OX=3880 GN=11441035 PE=4 SV=1	1			+		+	+	+	0.301076	0.621502	0.396797	-0.915327	-0.372109	-0.668749	-0.777658	-1.08471	-0.958729	-0.91278	-0.981927	-0.374318	-0.416724	-0.302719	-0.358379	-0.684114	-0.603954	-0.475152	9.87298	10.4497	10.2257	9.88661	9.93987	9.98854	9.99464	9.8197	10.1237	10.2759	10.2259	10.1324	10.2186	10.2733	10.4502	10.7883	10.8218	10.8944
EITQSASFLK	[R].EITQSASFLK.[E]	Q8W4T7	Q8W4T7 [257-266]	Q8W4T7 1xPhospho [S/T]	Major intrinsic protein (MIP) family transporter OS=Medicago truncatula OX=3880 GN=NIP1 PE=2 SV=1	1		+	+		+	+	+	0.710768	1.5725	0.551573	-0.994379	-0.722359	-0.969481	-0.928345	-1.765	-1.66785	-1.67015	-1.35463	0.113788	-0.0313449	-0.0968008	-0.153284	-1.17565	-1.13647	-0.876389	8.32868	8.34696	8.31152	8.16942	9.03315	8.78758	9.15608	9.02929	7.87467	7.91468	7.94486	7.88509	8.67313	8.42501	8.1639	9.32305	9.06932	9.281
ELGQEIINSSPSPSLSR	[K].ELGQEIINSSPSPSLSR.[R]	G7KN36	G7KN36 [805-821]	G7KN36 1xPhospho [S820(99.2)]	Plant synaptotagmin OS=Medicago truncatula OX=3880 GN=11436733 PE=4 SV=1	1						+	+	0.217127	0.471011	0.527845	-2.39754	-2.10801	-2.36367	-2.43963	-2.74083	-2.54445	-2.33493	-2.55714	-2.0915	-2.06269	-2.12852	-2.0106	-1.97845	-2.18183	-1.8892	8.2446	8.50661	8.43212	8.1533	8.20994	8.27053	8.43838	8.20016	8.43754	8.5611	8.45738	8.47492	8.66676	8.54226	8.78463	10.6421	10.6146	10.7958
RSSSPLPR	[R].RSSSPLPR.[S]	A0A072UYP6	A0A072UYP6 [756-763]	A0A072UYP6 1xPhospho [S757(82.8)]	Actin filament bundling protein P-115-ABP OS=Medicago truncatula OX=3880 GN=25490850 PE=4 SV=1	1		+	+	+	+	+	+	0.714615	0.753178	0.63539	-4.74943	-4.93946	-4.81226	-5.04171	-5.48987	-5.79071	-5.56464	-5.55609	-4.65457	-4.96485	-5.03159	-4.7376	-5.31182	-4.8546	-4.72839	5.39917	5.25172	5.49506	5.09592	5.2211	4.7761	5.16591	5.0268	5.71699	5.39917	5.19771	5.42291	5.0268	5.36807	5.52982	10.1486	10.1912	10.3073
TRSSPELTDSYGEVSSQGR	[R].TRSSPELTDSYGEVSSQGR.[R]	A0A072TMM9	A0A072TMM9 [506-524]	A0A072TMM9 1xPhospho [S508(99.4)]	Nucleotidyltransferase OS=Medicago truncatula OX=3880 GN=25500713 PE=4 SV=1	1						+	+	0.14936	0.577506	0.366547	0.758436	0.639797	0.326108	0.186663	0.284869	0.362487	0.319613	0.346595	0.991066	0.83216	0.814201	0.986159	0.661633	0.610166	0.813016	8.01959	7.93074	7.86604	7.63952	7.93664	7.95942	7.96058	8.00338	8.33092	8.55804	8.2588	8.2817	8.07948	8.08428	8.06663	7.26115	7.29094	7.53993
DASAAGAAR	[R].DASAAGAAR.[R]	G7IS42	G7IS42 [281-289]	G7IS42 1xPhospho [S283(100)]	Putative 5'-nucleotidase OS=Medicago truncatula OX=3880 GN=11425771 PE=4 SV=1	1			+		+	+	+	0.486047	0.677951	0.51784	-2.66043	-2.56862	-2.60853	-2.97975	-3.42314	-3.05802	-3.03675	-3.24362	-2.59175	-2.54275	-2.59	-2.32523	-2.77411	-2.56233	-2.68119	6.16993	6.20945	6.26491	5.82018	5.62644	5.89239	5.88509	5.62644	6.46597	6.6014	6.50144	6.58496	6.12102	6.26866	6.14568	8.83036	8.77808	8.87344
SISSPSLSSAPYSAR	[K].SISSPSLSSAPYSAR.[H]	A0A072U868	A0A072U868 [355-369]	A0A072U868 1xPhospho [S357(98.8)]	Putative vacuolar protein sorting-associated protein Ist1 OS=Medicago truncatula OX=3880 GN=25496184 PE=4 SV=1	1		+	+	+	+	+	+	1.08108	1.50464	0.991128	-1.41651	-1.49014	-1.58448	-1.47832	-3.10456	-1.99612	-2.94074	-2.25232	-1.20866	-0.966384	-1.28909	-0.811041	-1.6832	-1.50853	-1.5552	8.37025	8.28679	8.23458	8.23266	8.15076	8.22014	8.17742	8.08162	8.95913	9.25786	8.77808	9.16767	8.14415	8.17692	8.12516	9.78676	9.77693	9.81906
ANVGRSER	[K].ANVGRSER.[V]	A0A072TSV7	A0A072TSV7 [144-151]	A0A072TSV7 1xPhospho [S149(100)]	LRR and NB-ARC domain disease resistance protein OS=Medicago truncatula OX=3880 GN=25502904 PE=3 SV=1	1					+	+	+	0.576835	0.492624	0.509116	0.0399714	-0.103622	0.050426	0.0346088	-0.671477	-0.399018	-0.501369	-0.714091	-0.0978956	-0.020225	-0.0931091	-0.104227	-0.168687	-0.134738	0.116307	7.26397	7.32012	7.49585	7.07682	7.06932	7.10957	7.07682	6.85425	7.19672	7.40939	7.29921	7.26209	7.39661	7.3345	7.55842	7.224	7.42375	7.44543
VSDTKDSPSK	[K].VSDTKDSPSK.[-]	A0A072TLP7	A0A072TLP7 [84-93]	A0A072TLP7 1xPhospho [S90(99.9)]	Plant/F1L3-4 protein, putative OS=Medicago truncatula OX=3880 GN=25500497 PE=4 SV=1	1		+	+	+	+	+	+	1.12553	1.39605	0.635044	0.017417	-0.0692415	-0.00643396	0.239251	-1.39424	-0.901377	-0.791297	-1.23422	0.38506	0.288377	0.249328	0.340296	-0.387681	-0.466725	-0.481317	7.96578	7.75221	7.9431	8.2211	6.41954	6.95536	7.10957	6.70183	8.58571	8.6837	8.41574	8.60474	7.38974	7.39746	7.49825	7.94837	7.82146	7.94953
SGSSSNQR	[K].SGSSSNQR.[L]	A0A072UU31	A0A072UU31 [44-51]	A0A072UU31 1xPhospho [S46(91.5)]	Uncharacterized protein OS=Medicago truncatula OX=3880 GN=25490434 PE=4 SV=1	1			+	+	+	+	+	0.514209	0.965421	0.987556	1.82524	2.20369	1.72329	1.68895	1.31298	1.023	2.04217	1.00618	2.06188	2.21299	2.41895	2.55218	2.13886	2.20443	2.65763	6.48059	6.39746	6.45121	6.16792	5.59096	5.83036	6.18785	5.54844	6.71149	6.93546	6.79051	7.07575	6.40939	6.54071	6.75355	4.65535	4.19377	4.72792
AVSFSSAEK	[R].AVSFSSAEK.[E]	G7I308	G7I308 [613-621]	G7I308 1xPhospho [S]	Uncharacterized protein OS=Medicago truncatula OX=3880 GN=11422934 PE=4 SV=2	1					+	+	+	0.305176	0.354091	0.447801	-4.65835	-4.30777	-4.74339	-4.35696	-4.89228	-4.82692	-4.70721	-4.86076	-4.51938	-4.31128	-4.71651	-4.32363	-4.47759	-4.19405	-4.45034	5.91169	6.18388	5.86542	6.14975	5.80478	5.82018	5.89966	5.69488	6.04658	6.36282	5.90929	6.16591	6.06824	6.26866	5.95884	10.57	10.4917	10.6088
GGQSPASVR	[R].GGQSPASVR.[G]	A0A072UGL6	A0A072UGL6 [599-607]	A0A072UGL6 1xPhospho [S605(100)]	ATP-binding protein, putative OS=Medicago truncatula OX=3880 GN=25494897 PE=4 SV=1	1		+	+		+	+	+	0.63176	1.58841	0.557419	2.11341	2.34545	2.27703	2.19015	1.57256	1.58169	1.64463	1.60011	3.24724	3.77844	2.96871	2.75824	1.92559	2.07888	2.46703	7.99605	7.79831	7.90929	7.95303	8.62132	8.45943	8.70425	8.507	6.71973	6.62644	6.71287	6.88753	8.15634	7.99774	8.00619	5.88264	5.45286	5.63227
LSNWLHSVSSNRK	[K].LSNWLHSVSSNRK.[Q]	G7LDB6	G7LDB6 [31-43]	G7LDB6 1xPhospho [S39(77.2)]	MAP kinase kinase kinase-like protein OS=Medicago truncatula OX=3880 GN=11408119 PE=4 SV=2	1		+	+		+	+	+	0.832184	0.851872	0.509422	-3.04689	-2.04849	-2.85986	-2.79905	-3.68901	-3.51959	-3.50483	-3.3696	-2.57044	-2.56123	-3.0293	-2.51457	-2.84678	-3.20069	-2.98654	5.39232	6.50303	5.72247	5.63807	4.96347	5.12102	4.9542	5.25172	5.77873	5.93782	5.51412	5.89482	5.62936	5.31107	5.55766	8.43921	8.55152	8.58233
NSAAPVIVNHGSR	[R].NSAAPVIVNHGSR.[G]	A0A072VK13	A0A072VK13 [29-41]	A0A072VK13 1xPhospho [S40(100)]	Serine/threonine protein phosphatase 2A regulatory subunit OS=Medicago truncatula OX=3880 GN=25483949 PE=3 SV=1	1							+	0.0523642	0.146549	0.431226	1.59724	1.41867	1.53827	1.54497	1.36456	1.43217	1.51502	1.57794	1.51867	1.91265	1.48639	1.55817	2.01075	1.93751	1.76267	7.73064	7.53761	7.79377	7.38543	7.69905	7.78267	7.85487	7.67807	7.58045	7.81954	7.48864	7.54458	7.83857	7.79051	7.91648	6.1334	6.11894	6.2555
MGGGGRSQR	[R].MGGGGRSQR.[K]	G7IYE3	G7IYE3 [23-31]	G7IYE3 1xPhospho [S29(100)]	Methylesterase OS=Medicago truncatula OX=3880 GN=11419391 PE=4 SV=2	1			+		+	+	+	0.348721	0.711419	0.330739	-2.87872	-2.53718	-2.62083	-2.7567	-3.08331	-3.00784	-3.02029	-3.07687	-2.40865	-2.19572	-2.39653	-2.34173	-2.66633	-2.6882	-2.79448	7.1639	7.53294	7.51885	7.29002	7.14057	7.12928	7.10538	7.17792	7.69975	8.03562	7.82082	7.76222	7.30104	7.29921	7.27053	10.0426	10.0701	10.1397
SMNINAIHSNNK	[K].SMNINAIHSNNK.[S]	A0A072UJM4	A0A072UJM4 [640-651]	A0A072UJM4 1xPhospho [S640(100)]	Coiled-coil protein OS=Medicago truncatula OX=3880 GN=25492356 PE=4 SV=1	1			+			+	+	0.257784	0.69183	0.538241	-0.661129	-0.17049	-0.401533	-0.62431	-0.770996	-0.622762	-0.503195	-0.991646	-0.206718	0.157089	-0.0817413	0.0100908	-0.251847	-0.173752	-0.126126	7.93133	8.28401	8.17891	7.89178	8.02569	8.11634	8.25503	7.86913	8.3336	8.65893	8.42962	8.48663	8.39489	8.36851	8.33494	8.59246	8.4545	8.58045
TSGGQSNSGQNHQK	[R].TSGGQSNSGQNHQK.[Q]	G7KGD4	G7KGD4 [914-927]	G7KGD4 1xPhospho [S921(100)]	Zinc finger CCCH domain protein OS=Medicago truncatula OX=3880 GN=25494556 PE=4 SV=2	1		+			+	+	+	0.82444	0.218681	0.535664	-0.602016	0.200113	0.00801182	0.0299869	-1.11129	-0.676152	-1.01261	-0.861616	-0.741688	-0.549533	-0.760382	-0.735337	-0.522745	-0.312906	-0.303605	7.39403	8.05311	7.98185	7.89603	7.29002	7.55459	7.26491	7.42794	7.00113	7.21335	7.04439	6.95536	7.58421	7.6125	7.54689	7.99605	7.853	7.97384
NSFGSIKPEHTDQEPTK	[R].NSFGSIKPEHTDQEPTK.[D]	G7I6H0	G7I6H0 [685-701]	G7I6H0 1xPhospho [S686(100)]	IQ calmodulin-binding motif protein OS=Medicago truncatula OX=3880 GN=11414567 PE=4 SV=1	1							+	0.0474422	0.0956084	0.340917	-4.21483	-4.24116	-4.35821	-4.39389	-4.4204	-4.32207	-4.3247	-4.3307	-4.36664	-4.31872	-4.21003	-4.12003	-4.01439	-4.07734	-3.93392	7.40429	7.38888	7.37243	7.16591	7.29002	7.29278	7.2854	7.24508	7.1416	7.38111	7.39832	7.35403	7.55689	7.55766	7.6632	11.6191	11.63	11.7306
ANSFQQSIPR	[R].ANSFQQSIPR.[D]	G7J349	G7J349 [393-402]	G7J349 2xPhospho [S395(100);S399(100)]	E3 ubiquitin-protein ligase RGLG2-like protein OS=Medicago truncatula OX=3880 GN=11422178 PE=4 SV=2	2			+		+	+	+	0.338939	0.635691	0.577573	-1.67486	-1.91282	-1.73534	-1.93734	-2.42557	-1.91438	-2.06198	-2.2142	-1.60171	-1.52507	-1.62931	-1.31728	-1.45943	-1.72631	-1.54363	6.88509	6.67101	6.84925	6.64386	6.35579	6.71425	6.54535	6.44294	7.18587	7.44791	7.16088	7.44294	7.06609	6.88509	6.98071	8.55995	8.58383	8.58459
LLHSER	[K].LLHSER.[E]	G7IQB2	G7IQB2 [320-325]	G7IQB2 1xPhospho [S323(100)]	Zinc knuckle (CCHC-type) family protein OS=Medicago truncatula OX=3880 GN=MTR_2g040410 PE=4 SV=2	1				+	+		+	0.5048	-0.133983	0.6438	-1.50779	-0.726865	-1.21658	-1.29403	-1.95874	-1.70473	-1.35147	-1.74953	-1.45403	-2.09137	-1.36976	-2.38524	-0.946888	-0.934412	-1.26065	4	4.6893	4.41278	4.23266	3.73335	4.17792	4.53605	4	3.8679	3.70044	4.15381	3.41954	4.63807	4.49185	4.33628	5.50779	5.41616	5.62936
SLQSNTTNNTGSGELSPNR	[K].SLQSNTTNNTGSGELSPNR.[N]	A0A072TJV8	A0A072TJV8 [149-167]	A0A072TJV8 1xPhospho [S149(100)]	Putative microtubule-associated protein RP/EB OS=Medicago truncatula OX=3880 GN=25479873 PE=4 SV=1	1			+			+	+	0.0383853	0.625986	0.435756	-0.366183	0.256713	-0.322062	-0.321354	-0.390077	-0.160574	-0.0882711	-0.267506	0.305571	0.348901	0.23374	0.709307	0.291203	0.152059	0.184187	7.50541	8.06985	7.75422	7.65249	8.0433	8.12205	8.24935	8.03947	7.88753	8.06932	8.00787	8.32328	8.37069	8.17443	8.11374	7.8716	7.81314	8.07628
IQISSK	[KR].IQISSK.[ADK]	G7KCF2	G7KCF2 [135-140];[307-312]	G7KCF2 1xPhospho [S138(99.8)];1xPhospho [S310(99.8)]	RNA recognition motif OS=Medicago truncatula OX=3880 GN=MTR_5g029640 PE=4 SV=2	1			+		+	+	+	0.401545	0.65298	0.387491	-4.89967	-4.88068	-4.88846	-4.8741	-5.35588	-5.39989	-5.21079	-5.18252	-4.53919	-4.5255	-4.94274	-4.52972	-4.92132	-4.91434	-4.86368	6.15785	6.07039	6.17393	6.16591	5.83289	5.73877	5.9331	5.91169	6.53294	6.59842	6.16591	6.49825	6.09381	6.03782	6.01123	11.0575	10.9511	11.0624
SSTAPNSSTEK	[K].SSTAPNSSTEK.[K]	G7L195	G7L195 [182-192]	G7L195 1xPhospho [S182(91.1)]	PPPDE thiol peptidase family protein, putative OS=Medicago truncatula OX=3880 GN=11418752 PE=4 SV=1	1			+		+	+	+	0.243307	0.880807	0.355296	-2.65607	-2.49398	-2.71364	-2.93812	-2.92324	-2.97027	-3.01249	-2.86903	-2.20027	-1.88393	-2.07541	-2.09219	-2.6704	-2.5248	-2.57019	7.07253	6.98641	7.04658	6.72383	6.9542	6.94486	6.91648	6.94603	7.20359	7.47735	7.12205	7.1809	7.07039	7.09908	7.23362	9.7286	9.48039	9.76022
INISGIFQR	[K].INISGIFQR.[K]	G7IXR7	G7IXR7 [624-632]	G7IXR7 1xPhospho [S627(100)]	Paramyosin OS=Medicago truncatula OX=3880 GN=11444856 PE=4 SV=2	1					+	+	+	0.482909	0.548408	0.537355	-4.10657	-3.96466	-4.0537	-3.88778	-4.69039	-4.35038	-4.49904	-4.40454	-4.01524	-3.91921	-4.01116	-3.80512	-4.0702	-4.05216	-3.72383	6.81378	6.93899	6.99322	6.96116	6.28725	6.57592	6.33985	6.49346	6.90087	7.08852	6.99095	7.06286	6.80478	6.90929	7.26115	10.9204	10.9037	11.0469
TIFHLNPSGR	[K].TIFHLNPSGR.[F]	G7JQ29	A0A072V8Q4 [230-239];G7KUJ1 [229-238];G7JQ29 [230-239];G7L3W1 [228-237]	A0A072V8Q4 1xPhospho [S237(100)];G7KUJ1 1xPhospho [S236(100)];G7JQ29 1xPhospho [S237(100)];G7L3W1 1xPhospho [S235(100)]	S-adenosylmethionine synthase OS=Medicago truncatula OX=3880 GN=11444997 PE=2 SV=2	1	Shared	+	+	+	+	+	+	0.602129	0.980778	0.675431	-2.66109	-2.3428	-2.07351	-2.32169	-3.11863	-2.94556	-2.96464	-2.77877	-1.85873	-1.9924	-1.89564	-2.13773	-2.49904	-2.45809	-1.87229	9.26983	9.15684	9.30332	9.22086	9.51944	9.34607	9.43442	9.50799	8.69	8.64277	8.55382	8.4363	9.32441	9.19131	9.14313	11.9309	11.4996	11.3768
TDVSVDSGSRR	[R].TDVSVDSGSRR.[D]	A0A072TTW9	A0A072TTW9 [714-724]	A0A072TTW9 1xPhospho [S/T]	Putative transcription factor C2H2 family OS=Medicago truncatula OX=3880 GN=25501782 PE=4 SV=1	1					+	+	+	0.418789	0.330934	0.439493	-2.57014	-2.75098	-2.57728	-2.80156	-3.14433	-2.97866	-3.14199	-3.11014	-3.31031	-2.90535	-2.13972	-2.696	-2.8314	-2.57863	-2.55283	6.83416	6.64241	6.89845	6.69209	6.60437	6.56224	6.44128	6.50144	5.80993	6.34163	7.08958	6.32553	6.59842	6.83416	6.82655	9.40429	9.39339	9.47573
GGGGGGGGAGNGGGSGGGGDDSVR	[R].GGGGGGGGAGNGGGSGGGGDDSVR.[T]	G7KL81	G7KL81 [292-315]	G7KL81 1xPhospho [S313(99.1)]	Putative aminoacyltransferase, E1 ubiquitin-activating enzyme OS=Medicago truncatula OX=3880 GN=MTR_6g079660 PE=4 SV=2	1							+	-0.0838636	0.112609	0.524004	-0.95906	-1.46986	-1.03146	-1.55717	-1.27405	-1.17396	-0.991978	-1.24211	-1.09606	-0.911779	-1.09773	-1.1261	-0.782272	-0.745943	-0.411347	7.59246	7.1334	7.57365	6.97499	7.65964	7.63372	7.75756	7.57743	7.46923	7.74214	7.45533	7.40684	7.93369	7.84987	8.09803	8.55152	8.60326	8.60511
IESGIRENSFDRK	[K].IESGIRENSFDRK.[H]	G7LAU3	G7LAU3 [162-174]	G7LAU3 1xPhospho [S170(100)]	RING-type E3 ubiquitin transferase OS=Medicago truncatula OX=3880 GN=11440895 PE=4 SV=2	1					+	+	+	0.544576	0.540954	0.441393	-2.33215	-2.53536	-2.42886	-2.39179	-2.94524	-2.87871	-3.17874	-2.86378	-2.09609	-2.74453	-2.47284	-2.38918	-2.52816	-2.56603	-2.48148	6.53605	6.43129	6.59544	6.49665	6.30743	6.27053	6.02901	6.26679	6.71287	6.33628	6.45286	6.41785	6.48864	6.46271	6.61471	8.86821	8.96665	9.02431
GSAAATASMR	[R].GSAAATASMR.[R]	G7LJD9	G7LJD9 [11-20]	G7LJD9 1xPhospho [T16(95.7)]	Protein transport protein Sec61 subunit beta OS=Medicago truncatula OX=3880 GN=11413802 PE=3 SV=1	1		+	+		+	+	+	0.695012	0.750628	0.470806	-1.496	-1.21707	-1.09773	-1.21879	-1.92968	-1.98909	-1.95868	-1.93218	-1.47093	-1.32032	-0.989009	-1.02687	-1.65707	-1.53449	-1.25325	7.83983	7.73742	7.93899	7.87529	7.94837	7.6851	7.70113	7.71149	7.57592	7.62571	7.80735	7.73335	7.89905	7.86233	7.90989	9.33584	8.95449	9.03672
KSSDDDEETK	[K].KSSDDDEETK.[S]	A0A072U9X5	A0A072U9X5 [51-60]	A0A072U9X5 1xPhospho [S53(94.6)]	DEAD-box ATP-dependent RNA helicase OS=Medicago truncatula OX=3880 GN=25496562 PE=3 SV=1	1					+		+	0.20519	0.0694574	0.356655	-2.25925	-2.25273	-2.36856	-2.20648	-2.5135	-2.45526	-2.53968	-2.39935	-2.46932	-2.37058	-2.40924	-2.38081	-2.20898	-2.08414	-2.06775	7.41193	7.41278	7.36632	7.47897	7.47249	7.51096	7.48864	7.43796	6.61176	6.69766	6.80993	6.69627	7.75622	7.72724	7.53216	9.67119	9.66551	9.73488
DGPQGENTHISTR	[K].DGPQGENTHISTR.[V]	G7KYU1	G7KYU1 [280-292]	G7KYU1 1xPhospho [S290(94.9)]	Receptor-like kinase plant OS=Medicago truncatula OX=3880 GN=11415199 PE=3 SV=2	1						+	+	0.0800284	-0.252327	0.354734	1.5363	1.45582	1.49603	1.37735	1.31674	1.35925	1.38245	1.48695	0.993243	1.27135	0.86255	1.40894	1.80973	1.71633	1.69718	8.45039	8.31877	8.50502	8.22159	8.38068	8.24555	8.19623	8.33494	7.99774	8.27473	7.94895	8.06286	8.51017	8.40003	8.63735	6.91409	6.86295	7.00899
RNQSTTTDTTVTVTTATTAAQK	[K].RNQSTTTDTTVTVTTATTAAQK.[Q]	Q5D875	Q5D875 [26-47]	Q5D875 1xPhospho [S29(90.4)]	Calcium-dependent kinase OS=Medicago truncatula OX=3880 GN=CDPK1 PE=2 SV=1	1						+	+	0.107558	0.284036	0.353974	-2.13004	-2.32308	-2.26865	-2.07891	-2.39158	-2.2667	-2.24917	-2.32347	-2.08636	-2.0739	-1.97553	-1.95898	-1.92446	-2.03587	-1.90093	7.2937	7.23074	7.44543	7.24031	7.21335	7.20457	7.19771	7.22978	7.19672	7.2724	7.24413	7.24413	7.47086	7.40769	7.51333	9.42375	9.55382	9.71407
IISSSAIEPR	[R].IISSSAIEPR.[V]	A0A072UYD4	A0A072UYD4 [534-543]	A0A072UYD4 1xPhospho [S536(99.2)]	RING-type E3 ubiquitin transferase OS=Medicago truncatula OX=3880 GN=25491020 PE=4 SV=1	1			+			+	+	0.190935	0.609049	0.420098	-2.18479	-1.91184	-2.16625	-2.13423	-2.41383	-2.22933	-2.13591	-2.38178	-1.76955	-1.74069	-1.68843	-1.52598	-1.9116	-1.87313	-1.82561	8.48985	8.76852	8.63481	8.47208	8.45984	8.5672	8.61471	8.40727	8.92184	9.04876	9.03122	9.10774	8.77446	8.78267	8.83099	10.6746	10.6804	10.8011
YNYSSNNK	[K].YNYSSNNK.[K]	A0A072U030	A0A072U030 [288-295]	A0A072U030 1xPhospho [S/Y]	Receptor-like kinase S.2 OS=Medicago truncatula OX=3880 GN=25499914 PE=4 SV=1	1					+	+	+	0.516622	0.316585	0.569708	3.10865	3.50855	3.37626	3.58296	2.63294	3.16046	2.89947	2.81705	3.27042	2.87732	3.46218	3.16636	3.30495	3.47451	3.56211	7.13545	7.57894	7.58571	7.16792	7.41954	7.38543	7.36545	7.35931	7.01458	7.24888	7.30012	7.33628	7.53761	7.58721	7.69139	4.0268	4.07039	4.20945
RSSNASPLASK	[R].RSSNASPLASK.[H]	A0A072URK3	A0A072URK3 [253-263]	A0A072URK3 2xPhospho [S255(97);S]	Plant calmodulin-binding-like protein OS=Medicago truncatula OX=3880 GN=25493859 PE=4 SV=1	2		+	+		+	+	+	0.711539	0.706338	0.518927	-4.34411	-4.00253	-4.20567	-3.8528	-4.74533	-4.85227	-4.82864	-4.82501	-3.92761	-4.42686	-3.87722	-4.19422	-4.00921	-4.41528	-4.45717	6.09592	6.35755	6.2724	6.55766	6.2211	6.01346	6.30012	6.12722	5.99095	5.66959	6.11061	5.72792	6.60881	6.22497	6.12515	10.44	10.3601	10.4781
RTFGADQGGSNR	[K].RTFGADQGGSNR.[G]	A0A072TLY8	A0A072TLY8 [664-675]	A0A072TLY8 2xPhospho [T665(100);S673(100)]	Strubbelig-receptor family 6 protein OS=Medicago truncatula OX=3880 GN=11446302 PE=4 SV=1	2			+		+	+	+	0.222985	0.712468	0.461907	-3.69917	-3.32885	-3.46015	-3.57028	-3.77491	-3.75969	-3.69003	-3.72575	-3.12385	-2.97418	-3.06533	-2.93716	-3.47063	-3.28174	-3.0747	6.70874	7.07788	7.00225	6.74147	6.82909	6.78005	6.89239	6.83668	6.79442	6.92125	6.74685	6.82273	7.00338	7.18587	7.37156	10.4079	10.4067	10.4624
RRSPPPPPR	[R].RRSPPPPPR.[R]	G7IJA2	G7IJA2 [311-319]	G7IJA2 1xPhospho [S313(100)]	Putative nucleotide-binding alpha-beta plait domain, RNPS1, RNA recognition OS=Medicago truncatula OX=3880 GN=11406805 PE=4 SV=1	1					+		+	0.334507	-0.099833	0.463642	1.47332	1.33051	1.34391	1.23823	1.0292	1.03509	0.905469	1.07818	0.894187	0.870367	0.852743	1.03131	1.26505	1.60551	1.55632	10.4117	10.2347	10.4016	10.1916	10.1649	10.0112	9.98655	10.0598	9.65141	9.72928	9.92822	9.84894	10.3451	10.4516	10.3572	8.9384	8.90418	9.05772
GRSPPLPPPPQSK	[R].GRSPPLPPPPQSK.[R]	G7IJA2	G7IJA2 [72-84]	G7IJA2 1xPhospho [S74(100)]	Putative nucleotide-binding alpha-beta plait domain, RNPS1, RNA recognition OS=Medicago truncatula OX=3880 GN=11406805 PE=4 SV=1	1					+		+	0.33528	0.136186	0.329618	0.740549	0.683032	0.728548	0.555462	0.313232	0.39586	0.292434	0.364946	0.540381	0.546016	0.343005	0.481813	0.615906	0.740911	0.656892	9.67895	9.58722	9.78627	9.50879	9.44894	9.37199	9.37352	9.34651	9.2976	9.40493	9.41848	9.29944	9.69592	9.58703	9.45779	8.9384	8.90418	9.05772
GLELPSSEGGDSAR	[R].GLELPSSEGGDSAR.[L]	G7K6W4	G7K6W4 [921-934]	G7K6W4 1xPhospho [S927(89.1)]	Paired amphipathic helix SIN3-like protein OS=Medicago truncatula OX=3880 GN=11408135 PE=4 SV=2	1						+	+	0.144007	0.312722	0.361067	0.726463	1.16527	1.16074	1.043	0.871927	0.881661	0.927382	0.838482	1.1421	1.23849	1.15819	1.23156	1.32081	1.12201	1.27997	8.87621	9.0607	9.09856	8.99661	8.96838	8.9542	8.90809	8.87191	8.69592	8.85393	8.68018	8.75355	9.00591	8.79019	8.85362	8.14975	7.89542	7.93782
HHCSDDYENK	[K].HHCSDDYENK.[D]	A0A072TT11	A0A072TT11 [910-919]	A0A072TT11 1xPhospho [S913(100)]	Putative transcription factor C3H family OS=Medicago truncatula OX=3880 GN=MTR_8g081640 PE=4 SV=1	1							+	0.0896082	0.226295	0.501251	-1.26748	-1.26482	-1.34745	-1.32464	-1.29789	-1.35932	-1.36556	-1.54005	-1.58951	-0.797937	-1.10358	-1.16661	-1.0746	-0.673171	-0.920592	7.45533	7.33807	7.44045	7.40939	7.86047	7.64602	7.70805	7.50462	6.85922	7.65821	7.39746	7.31922	7.75956	8.072	7.68229	8.72281	8.60288	8.7879
SRSSPENR	[R].SRSSPENR.[T]	A0A072VFE9	A0A072VFE9 [328-335]	A0A072VFE9 1xPhospho [S331(99.1)]	Peptidyl-prolyl cis-trans isomerase OS=Medicago truncatula OX=3880 GN=MTR_2g023120 PE=4 SV=1	1			+		+	+	+	0.330028	0.736783	0.422538	-4.44524	-4.38224	-4.42708	-4.37255	-4.85716	-4.54515	-4.79935	-4.74557	-3.94085	-4.12656	-4.16816	-3.76453	-4.32136	-4.34287	-4.27858	5.8125	5.99095	6.12309	5.86047	5.59395	5.82782	5.51728	5.56072	6.26115	6.15583	5.99095	6.32373	5.97957	5.83542	5.96578	10.2577	10.3732	10.5502
SEEVSPDR	[R].SEEVSPDR.[H]	G7I8J4	G7I8J4 [14-21]	G7I8J4 1xPhospho [S18(100)]	Syntaxin of plants 122 protein OS=Medicago truncatula OX=3880 GN=11425596 PE=3 SV=1	1			+		+	+	+	0.348981	0.779138	0.330208	-3.83583	-3.92297	-3.85504	-4.20559	-4.32384	-4.26273	-4.30048	-4.32829	-3.68577	-3.38791	-3.52443	-3.50068	-3.93262	-4.06469	-3.92358	6.66391	6.52669	6.80219	6.24222	6.30561	6.22882	6.21335	6.26491	6.75489	7.18289	6.93899	6.83416	6.57894	6.42626	6.66391	10.4997	10.4497	10.6572
NGSGDASTGSSR	[R].NGSGDASTGSSR.[S]	A0A072VDP6	A0A072VDP6 [385-396]	A0A072VDP6 1xPhospho [T392(89.4)]	Putative Smr domain-containing protein OS=Medicago truncatula OX=3880 GN=25481982 PE=4 SV=1	1			+			+	+	0.188454	1.21347	0.581547	-4.26836	-3.61812	-4.09789	-4.49486	-4.44041	-4.34178	-3.99544	-4.45541	-3.19277	-3.03277	-3.33439	-2.81923	-3.63592	-3.919	-3.62523	5.41954	6.03562	5.67525	5.1334	5.34341	5.4363	5.84549	5.29278	6.49985	6.84298	6.41447	6.85549	6.02015	5.72792	5.99095	9.6879	9.65374	9.77314
LASLSASSPVEAILDK	[K].LASLSASSPVEAILDK.[D]	A0A072VCL6	A0A072VCL6 [5-20]	A0A072VCL6 1xPhospho [S7(100)]	Putative SIT4 phosphatase-associated protein family OS=Medicago truncatula OX=3880 GN=11416078 PE=4 SV=1	1						+	+	0.119728	0.369351	0.474787	-3.62505	-3.61279	-3.64644	-3.81089	-4.00436	-3.74995	-3.66167	-3.7581	-3.45431	-3.32193	-3.61467	-3.30577	-3.44448	-3.30488	-3.20683	7.66463	7.73539	7.72996	7.49585	7.56834	7.70805	7.74012	7.66534	7.88142	8.18636	7.84235	8.01903	7.94251	8.01569	8.00955	11.2897	11.3482	11.3764
FTGSSISPR	[K].FTGSSISPR.[F]	A0A072TSP6	A0A072TSP6 [40-48]	A0A072TSP6 1xPhospho [S43(66.6)]	Chaperone DnaJ-domain protein, putative OS=Medicago truncatula OX=3880 GN=MTR_8g077150 PE=4 SV=1	1		+	+	+	+	+	+	1.05533	2.14489	0.873421	1.51553	2.01408	1.8134	2.04217	0.688448	0.782987	0.944178	0.748253	3.05889	3.15902	2.45943	3.06609	1.23309	1.4675	2.29257	6.02015	5.94953	6.1639	6.18785	5.94017	5.64097	5.86542	5.79701	5.64386	5.71973	5.83794	5.55152	6.08108	6.07039	6.08958	4.50462	3.93546	4.3505
SFTMVSPTEQQK	[K].SFTMVSPTEQQK.[F]	G7LDH4	G7LDH4 [307-318]	G7LDH4 1xPhospho [S307(100)]	Putative reduced growth phenotype protein OS=Medicago truncatula OX=3880 GN=11431112 PE=4 SV=1	1					+	+	+	0.193428	0.385912	0.402278	1.10431	1.21765	1.22785	1.26105	0.886422	1.06805	1.13095	0.951726	1.2933	1.43128	1.35889	1.49734	1.4217	1.33748	1.47551	9.55593	9.64223	9.68071	9.56301	9.69732	9.73268	9.80655	9.648	9.61342	9.79847	9.65213	9.77857	10.0037	9.88707	9.898	8.45162	8.42459	8.45286
AELSVNR	[K].AELSVNR.[V]	G7KY05	G7KY05 [190-196]	G7KY05 1xPhospho [S193(100)]	Putative small GTPase superfamily, P-loop containing nucleoside triphosphate hydrolase OS=Medicago truncatula OX=3880 GN=11426947 PE=4 SV=1	1			+		+	+	+	0.434081	0.855013	0.44271	-1.78257	-1.9043	-1.89409	-1.70756	-2.40961	-2.21223	-2.12325	-2.27975	-1.36069	-1.38738	-1.54969	-1.30703	-1.75773	-1.94773	-1.73505	7.40429	7.25077	7.36894	7.39232	7.21043	7.31016	7.53138	7.15279	7.30287	7.48945	7.03452	7.37069	7.67878	7.3733	7.37243	9.18686	9.15507	9.26303
SMTMPVANIR	[K].SMTMPVANIR.[D]	I3SQ79	I3SQ79 [67-76]	I3SQ79 1xPhospho [T69(100)]	Uncharacterized protein OS=Medicago truncatula OX=3880 GN=25482161 PE=2 SV=1	1					+	+	+	0.327329	0.373563	0.367446	-0.540438	-0.368395	-0.304528	-0.560744	-0.812486	-0.673576	-0.873916	-0.723443	-0.323803	-0.410499	-0.397881	-0.456986	-0.429413	-0.436697	-0.344116	8.10486	8.22593	8.30058	7.94427	7.95768	7.98356	7.88996	7.99492	9.30081	9.43546	9.2353	9.13827	8.17792	7.91468	8.21965	8.6453	8.59433	8.60511
STDGSDRSQTVR	[K].STDGSDRSQTVR.[D]	A0A072V1H5	A0A072V1H5 [395-406]	A0A072V1H5 2xPhospho [S399(100);S402(100)]	Ripening-regulated protein OS=Medicago truncatula OX=3880 GN=25491147 PE=4 SV=1	2					+		+	0.216147	0.184274	0.337063	-3.91775	-3.75809	-4.07313	-3.93812	-4.07105	-4.22591	-4.1098	-4.14492	-3.95484	-3.90595	-4.2261	-3.7277	-3.84298	-3.81121	-3.74838	6.41954	6.54535	6.44128	6.41447	6.49985	6.26303	6.38716	6.40429	6.44626	6.52982	6.20163	6.60288	6.61029	6.58646	6.67243	10.3373	10.3034	10.5144
MKEDDVVTSSK	[-].MKEDDVVTSSK.[K]	G7IJ66	G7IJ66 [1-11]	G7IJ66 1xPhospho [S10(92.8)]	Zinc ion-binding protein OS=Medicago truncatula OX=3880 GN=11425451 PE=4 SV=2	1			+		+	+	+	0.389571	0.635569	0.420451	-2.42528	-2.45404	-2.30539	-2.57149	-2.71612	-3.00713	-2.85401	-2.73723	-2.16749	-2.26652	-2.22902	-2.10918	-2.35995	-2.43614	-2.42842	6.85549	6.87036	7.07788	6.64962	6.76951	6.38024	6.61176	6.79571	6.88753	7.01123	6.86295	6.96924	7.05853	6.97728	6.92362	9.28077	9.32441	9.38327
SSESVADSK	[K].SSESVADSK.[G]	G7J6P5	G7J6P5 [521-529]	G7J6P5 1xPhospho [S524(100)]	LysM receptor kinase K1B OS=Medicago truncatula OX=3880 GN=11442199 PE=4 SV=2	1				+			+	-0.026314	-0.0661998	0.595952	-3.31793	-3.14602	-3.16698	-3.5866	-3.3691	-3.35556	-2.90261	-3.485	-3.40987	-3.27956	-3.52676	-3.16088	-2.77993	-2.63847	-2.62795	7.91946	8.19722	8.30378	7.6851	7.93605	7.91169	8.3097	7.72792	7.9847	8.26303	7.94603	8.17941	8.47816	8.67243	8.74584	11.2374	11.3432	11.4708
GHVESVVK	[K].GHVESVVK.[L]	G7JUD3	G7JCD0 [929-936];G7JUD3 [930-937];G7IN02 [936-943];A0A072VE74 [929-936]	G7JCD0 1xPhospho [S933(100)];G7JUD3 1xPhospho [S934(100)];G7IN02 1xPhospho [S940(100)];A0A072VE74 1xPhospho [S933(100)]	Plasma membrane ATPase OS=Medicago truncatula OX=3880 GN=11445796 PE=3 SV=1	1	Shared		+	+	+	+	+	0.39469	0.949906	0.809932	-8.46284	-8.371	-8.49903	-8.51103	-9.21392	-8.51338	-8.6106	-9.08475	-7.70124	-7.66633	-8.39206	-7.86339	-8.00961	-8.35985	-7.76773	5.07895	5.19771	5.0917	4.95884	4.51096	5.08746	4.95884	4.42626	5.64674	5.83542	4.93074	5.46597	5.52356	5.15785	5.70598	13.5418	13.5687	13.5907
TQNLFGSNSFHSMK	[K].TQNLFGSNSFHSMK.[S]	G7ICY9	G7ICY9 [465-478]	G7ICY9 1xPhospho [S473(99.9)]	Myb/SANT-like DNA-binding domain protein OS=Medicago truncatula OX=3880 GN=11421021 PE=4 SV=1	1		+	+		+	+	+	0.627674	0.875154	0.436987	-0.516938	-0.332507	-0.561028	-0.321413	-1.08453	-0.890051	-1.18146	-1.08654	-0.299056	-0.11787	-0.206022	-0.119015	-0.530044	-0.740063	-0.600868	7.30834	7.52982	7.35843	7.39146	7.05961	7.19476	7.16993	7.00675	7.86233	7.96694	7.808	7.81762	7.3672	7.2182	7.44626	7.82528	7.86233	7.91946
EKPAPLTPTASSSSFSASSGVR	[K].EKPAPLTPTASSSSFSASSGVR.[S]	G7L2S1	G7L2S1 [74-95]	G7L2S1 1xPhospho [S/T]	Transducin/WD-like repeat-protein OS=Medicago truncatula OX=3880 GN=11430659 PE=4 SV=2	1			+		+	+	+	0.326625	0.857181	0.486629	-1.89589	-1.54013	-1.80603	-1.84618	-2.25672	-2.11723	-1.86333	-2.15744	-1.24372	-1.34121	-1.32521	-1.05586	-1.70422	-1.62916	-1.50278	8.67596	8.91797	8.76686	8.61397	8.4818	8.54187	8.82273	8.48623	9.34518	9.33651	9.30378	9.44149	8.94603	8.90057	8.90448	10.5718	10.4581	10.5729
LENANVSPASGMELSNGR	[R].LENANVSPASGMELSNGR.[T]	G7K6W4	G7K6W4 [880-897]	G7K6W4 1xPhospho [S886(100)]	Paired amphipathic helix SIN3-like protein OS=Medicago truncatula OX=3880 GN=11408135 PE=4 SV=2	1					+	+	+	0.240603	0.434848	0.442237	-0.467454	-0.523865	-0.289638	-0.516486	-0.741541	-0.768754	-0.579832	-0.669727	-0.237313	-0.384705	-0.237516	-0.160927	-0.149046	-0.430727	-0.163408	7.68229	7.37156	7.64818	7.43713	7.35491	7.30378	7.40088	7.3637	7.31651	7.23074	7.28448	7.36107	7.53605	7.23745	7.41024	8.14975	7.89542	7.93782
GSRSSPK	[R].GSRSSPK.[V]	A0A072TT11	A0A072TT11 [618-624]	A0A072TT11 1xPhospho [S622(80)]	Putative transcription factor C3H family OS=Medicago truncatula OX=3880 GN=MTR_8g081640 PE=4 SV=1	1					+	+	+	0.460576	0.473749	0.449923	-2.89245	-2.99703	-2.74351	-3.15509	-3.29541	-3.53286	-3.39553	-3.40659	-3.00911	-2.94203	-2.88339	-2.90087	-3.04234	-3.05308	-2.77761	5.83036	5.60585	6.04439	5.57894	5.86295	5.47249	5.67807	5.63807	5.43962	5.51412	5.61765	5.58496	5.79181	5.69209	5.82528	8.72281	8.60288	8.7879
QTDGDSSTHTITVPK	[K].QTDGDSSTHTITVPK.[A]	A0A072TLW2	A0A072TLW2 [314-328]	A0A072TLW2 1xPhospho [S/T]	LysM type receptor kinase OS=Medicago truncatula OX=3880 GN=11419898 PE=4 SV=1	1							+	0.134977	0.0809938	0.462593	0.285402	0.361932	0.619995	0.587654	0.33673	0.176447	0.298008	0.503891	0.339386	0.268976	0.420403	0.610287	0.740641	0.698983	0.934463	6.71836	6.59842	6.89239	6.74551	7.22304	6.86295	7.00675	7.1127	6.44791	6.45286	6.48864	6.61029	7.03342	6.9507	6.96347	6.43296	6.23649	6.2724
QNSGPIPPVLPTTGLITSGPLNSSGAPR	[R].QNSGPIPPVLPTTGLITSGPLNSSGAPR.[K]	A0A072UHD8	A0A072UHD8 [143-170]	A0A072UHD8 2xPhospho [S145(100);S166(85.4)]	Ubiquitin-specific protease family C19 protein OS=Medicago truncatula OX=3880 GN=25491179 PE=4 SV=1	2			+		+	+	+	0.398536	1.07969	0.343658	-1.08328	-0.776791	-1.03552	-0.983584	-1.36274	-1.27344	-1.45293	-1.38421	-0.551822	-0.272707	-0.167866	-0.162161	-1.062	-1.03761	-0.974403	7.04549	7.20163	7.0917	7.09803	7.1375	7.03672	7.24508	7.08746	6.99661	7.16692	7.13134	7.11582	7.17592	7.07039	6.96694	8.12877	7.97842	8.12722
SNQFIDLEPK	[K].SNQFIDLEPK.[T]	G7IJN2	G7IJN2 [271-280]	G7IJN2 1xPhospho [S271(100)]	DDRGK domain protein OS=Medicago truncatula OX=3880 GN=11410693 PE=4 SV=1	1			+		+	+	+	0.395691	0.746746	0.513019	-3.51432	-3.24793	-3.89832	-3.72231	-4.06647	-3.75852	-4.07498	-4.06567	-3.21016	-3.14471	-3.42842	-3.19536	-3.65687	-3.45655	-3.32175	6.26491	6.50144	6.07682	6.12928	6.2114	6.38716	6.23074	6.15785	6.16792	6.27798	5.99322	6.1416	6.39746	6.35579	6.33985	9.77923	9.74937	9.97513
ATPTLNQVESEK	[K].ATPTLNQVESEK.[I]	A0A072URK3	A0A072URK3 [127-138]	A0A072URK3 1xPhospho [S136(100)]	Plant calmodulin-binding-like protein OS=Medicago truncatula OX=3880 GN=25493859 PE=4 SV=1	1			+		+	+	+	0.570282	0.992259	0.408338	-2.8611	-2.59587	-2.79717	-2.84516	-3.33199	-3.31653	-3.50965	-3.22227	-2.48728	-2.33557	-2.32534	-2.26321	-2.91273	-3.00943	-2.88815	7.57894	7.76421	7.68089	7.56529	7.63445	7.54921	7.61912	7.72996	7.43129	7.76089	7.66249	7.65893	7.70529	7.63081	7.69418	10.44	10.3601	10.4781
HAPLIETEDSRESIQK	[K].HAPLIETEDSRESIQK.[L]	A0A072TSJ0	A0A072TSJ0 [875-890]	A0A072TSJ0 1xPhospho [S884(99.1)]	Putative transcription factor WD40-like family OS=Medicago truncatula OX=3880 GN=25501589 PE=4 SV=1	1					+	+	+	0.576127	0.284688	0.443369	-1.96441	-1.97348	-1.93397	-2.03175	-2.49172	-2.55685	-2.69603	-2.46352	-2.24061	-2.23849	-2.37416	-2.21611	-2.27495	-2.01745	-2.03358	8.44211	8.29002	8.46189	8.36282	8.69105	8.43962	8.59134	8.63445	7.96982	8.15886	8.0864	8.00282	8.37286	8.44832	8.31016	10.4065	10.2635	10.3959
ILEIAMDNSYTTK	[K].ILEIAMDNSYTTK.[S]	A2Q340	A2Q340 [525-537]	A2Q340 1xPhospho [S533(97.1)]	Acyl-CoA-binding domain protein OS=Medicago truncatula OX=3880 GN=11430548 PE=4 SV=1	1					+	+	+	0.562994	0.370111	0.385446	-4.77406	-4.41651	-4.21823	-4.88833	-5.08308	-5.10886	-5.14919	-5.20798	-4.70982	-4.73897	-4.84802	-4.77185	-4.84683	-4.79607	-4.61259	6.87529	7.17991	7.44791	6.73335	6.93192	6.79181	6.76288	6.6879	6.68089	6.75489	6.61765	6.58195	6.93428	6.92955	6.96578	11.6493	11.5964	11.6661
HNSDPAQNGDLNSGPNSGSRR	[R].HNSDPAQNGDLNSGPNSGSRR.[T]	G7JKQ6	G7JKQ6 [885-905]	G7JKQ6 2xPhospho [S887(100);S903(85.3)]	Dynamin-2B-like protein OS=Medicago truncatula OX=3880 GN=11420883 PE=3 SV=1	2					+	+	+	0.376172	0.323225	0.464744	-6.01294	-5.75638	-5.9755	-5.92465	-6.34826	-6.24425	-6.21212	-6.36953	-5.92024	-5.94	-6.04096	-5.98006	-5.90984	-5.96434	-5.6122	6.97039	7.16088	7.04002	6.99661	6.72792	6.75355	6.81378	6.62936	6.93428	6.98868	6.76022	6.79442	7.05094	6.93899	7.19771	12.9833	12.9173	13.0155
ESSQDGGR	[K].ESSQDGGR.[N]	G7KGD4	G7KGD4 [818-825]	G7KGD4 1xPhospho [S820(91.5)]	Zinc finger CCCH domain protein OS=Medicago truncatula OX=3880 GN=25494556 PE=4 SV=2	1					+		+	0.518986	-0.0219349	0.426476	-0.527629	-0.473619	-0.391887	-0.513779	-0.986832	-0.897138	-1.04007	-1.05882	-0.926471	-0.802878	-1.19745	-1.1438	-0.700113	-0.400277	-0.607326	7.46842	7.37938	7.58195	7.35226	7.41447	7.3336	7.23745	7.23074	6.81634	6.96	6.60733	6.54689	7.40684	7.52513	7.24317	7.99605	7.853	7.97384
ISSAEKPVR	[K].ISSAEKPVR.[E]	A0A072VMC4	A0A072VMC4 [203-211]	A0A072VMC4 1xPhospho [S205(92.9)]	Malate dehydrogenase OS=Medicago truncatula OX=3880 GN=25484448 PE=3 SV=1	1					+		+	0.248647	0.102452	0.413512	-4.34382	-4.40204	-4.34368	-4.41551	-4.78409	-4.59974	-4.63856	-4.47726	-4.59835	-4.46968	-4.40518	-4.61662	-4.2776	-4.16336	-4.19324	8.0207	7.94895	7.97613	7.99944	8.08799	8.06124	8.07414	8.21917	7.75087	7.93605	7.96578	7.72792	8.2075	8.13597	7.90328	12.3645	12.351	12.3198
SLSFSSNLSTFPK	[R].SLSFSSNLSTFPK.[M]	G7LAD1	G7LAD1 [31-43]	G7LAD1 1xPhospho [S33(91.6)]	Aspartate aminotransferase OS=Medicago truncatula OX=3880 GN=11440930 PE=4 SV=2	1					+	+	+	0.451248	0.527675	0.50126	-6.84567	-5.93419	-6.21263	-6.47272	-6.87326	-6.72399	-6.98097	-6.69198	-6.23981	-6.45215	-6.25087	-6.21667	-6.25358	-6.52056	-6.17473	4.83289	5.56072	5.40259	5.04002	5.25927	5.26679	5.1416	5.3147	5.14568	4.98185	5.19771	5.09592	5.57289	5.19377	5.37851	11.6786	11.4949	11.6152
SESDEGK	[R].SESDEGK.[H]	A0A072TT11	A0A072TT11 [844-850]	A0A072TT11 1xPhospho [S846(100)]	Putative transcription factor C3H family OS=Medicago truncatula OX=3880 GN=MTR_8g081640 PE=4 SV=1	1					+	+	+	0.349639	0.318986	0.457696	0.0650949	0.186975	0.12708	0.0195198	-0.340415	-0.194772	-0.292246	-0.172454	0.0618305	0.103802	0.0801592	0.0302649	0.0169697	0.226949	0.379253	8.7879	8.78986	8.91498	8.75355	8.81794	8.81057	8.78136	8.87221	8.51057	8.55995	8.5812	8.51609	8.85112	8.97212	8.98214	8.72281	8.60288	8.7879
VASTGNANNSTRPR	[R].VASTGNANNSTRPR.[K]	G7L0S0	G7L0S0 [9-22]	G7L0S0 2xPhospho [S11(98.9);S18(98.9)]	Transducin/WD40 repeat protein OS=Medicago truncatula OX=3880 GN=MTR_7g114370 PE=4 SV=2	2			+	+		+	+	-0.032348	0.842829	0.5945	-4.28503	-4.3514	-4.31259	-4.79164	-4.57959	-4.42275	-4.0557	-4.55324	-3.50766	-3.67303	-3.84455	-3.21472	-3.97358	-3.75939	-3.69199	5.89239	5.85549	5.97269	5.31832	5.83794	5.88753	6.19377	5.77083	6.59694	6.61618	6.36807	6.91289	6.21723	6.39403	6.46271	10.1774	10.2069	10.2853
SKSSRSRSPSK	[R].SKSSRSRSPSK.[R]	B7FKH5	B7FKH5 [113-123]	B7FKH5 3xPhospho [S115(84.6);S116(87.7);S120(87.9)]	Putative nucleotide-binding alpha-beta plait domain-containing protein OS=Medicago truncatula OX=3880 GN=MTR_4g094235 PE=2 SV=1	3					+		+	0.382967	0.0562775	0.468394	-0.731751	-1.02762	-0.938816	-0.785313	-1.23464	-1.32785	-1.21806	-1.23481	-1.35028	-1.27373	-1.09347	-1.07278	-1.01137	-0.741906	-0.60306	8.19869	7.926	8.17493	8.11374	7.79961	7.67384	7.74281	7.63154	7.51885	7.67172	7.90569	7.78986	8.01681	8.40173	8.28355	8.93044	8.95361	9.11374
LQSLQSNSQTILSSK	[K].LQSLQSNSQTILSSK.[G]	G7K583	G7K583 [72-86]	G7K583 1xPhospho [S77(88.3)]	Maternal effect embryo arrest protein OS=Medicago truncatula OX=3880 GN=11410589 PE=4 SV=2	1						+	+	-0.0659876	0.436419	0.392044	-3.91311	-3.79936	-3.54139	-3.80982	-3.64318	-3.73271	-3.66848	-3.75536	-3.29326	-3.2491	-3.41337	-3.09832	-3.28418	-3.451	-3.18849	6.91169	6.83036	7.03452	6.82018	6.99661	6.84925	7.10119	6.9507	6.78529	6.86047	6.68229	6.98755	7.01903	6.72928	6.88753	10.8248	10.6297	10.5759
NNSMNVFSTSEREDDEEALK	[R].NNSMNVFSTSEREDDEEALK.[W]	G7I6C5	G7I6C5 [23-42]	G7I6C5 1xPhospho [S25(100)]	ABC-2 and plant PDR ABC-type transporter family protein OS=Medicago truncatula OX=3880 GN=11431337 PE=3 SV=2	1			+		+	+	+	0.217039	0.76087	0.278654	0.229716	0.398902	0.323301	0.241818	0.0941529	0.0523891	0.0685205	0.11052	0.585219	0.84659	1.09362	0.843637	0.39342	0.357822	0.328906	7.57667	7.67596	7.71562	7.47735	7.7286	7.67737	7.7807	7.66818	8.13904	8.44501	8.41193	8.24793	7.7866	7.75956	7.95826	7.34696	7.27705	7.39232
SPSHEQVSGTK	[K].SPSHEQVSGTK.[E]	G7J1I7	G7J1I7 [322-332]	G7J1I7 1xPhospho [S322(100)]	Calcium-dependent lipid-binding (CaLB domain) family protein OS=Medicago truncatula OX=3880 GN=11444832 PE=4 SV=2	1		+	+		+	+	+	0.683843	0.71485	0.424962	-4.04598	-3.47025	-3.71153	-3.79005	-4.56243	-4.40105	-4.5324	-4.25729	-3.62541	-3.74748	-3.74556	-3.77533	-3.9574	-4.04952	-4.03308	5.71425	6.38024	6.08321	5.91886	5.3147	5.4822	5.30743	5.55152	6.25172	6.24603	6.14364	6.11478	5.89482	5.72247	5.67807	9.76022	9.8505	9.79474
ALSLLASK	[R].ALSLLASK.[A]	G7INW0	G7INW0 [847-854]	G7INW0 1xPhospho [S849(100)]	Calmodulin-binding transcription activator 1 OS=Medicago truncatula OX=3880 GN=11433865 PE=4 SV=2	1			+		+	+	+	0.306789	0.612244	0.507277	-3.61787	-3.44591	-3.58526	-3.89556	-3.8679	-3.85562	-3.89529	-4.15295	-3.42513	-3.28455	-3.33548	-3.27762	-3.55544	-3.52817	-3.22337	7.22786	7.37243	7.33271	6.86666	7.29921	7.16189	7.23554	6.94251	7.41785	7.70044	7.63008	7.55305	7.49346	7.46434	7.64313	10.8457	10.8183	10.918
DRGSHTDAAK	[R].DRGSHTDAAK.[K]	G7ISM5	G7ISM5 [802-811]	G7ISM5 1xPhospho [S805(99.7)]	Enhancer of mRNA-decapping-like protein OS=Medicago truncatula OX=3880 GN=11411068 PE=4 SV=2	1					+	+	+	0.229641	0.556029	0.429392	-4.4189	-4.33905	-4.32639	-4.62944	-4.69889	-4.72112	-4.65637	-4.55597	-4.26456	-4.08803	-3.86216	-4.19349	-4.33193	-4.30791	-4.04624	7.64746	7.71836	7.83983	7.41109	7.51175	7.4271	7.48059	7.62278	7.94778	8.30012	8.45943	8.00787	7.77083	7.73539	7.98356	12.0664	12.0574	12.1662
ISNSSTGPGSISKGSRR	[K].ISNSSTGPGSISKGSRR.[W]	G7I4I2	G7I4I2 [187-203]	G7I4I2 1xPhospho [S196(91.4)]	DUF1645 family protein OS=Medicago truncatula OX=3880 GN=11417205 PE=4 SV=1	1			+		+	+	+	0.477257	0.715369	0.513322	-3.97915	-4.05932	-4.05487	-4.44462	-4.73551	-4.49985	-4.69927	-4.51236	-3.95993	-3.96592	-3.74065	-3.919	-4.3383	-4.00666	-3.95031	6.07682	5.92837	6.0917	5.76288	5.62644	5.67807	5.71149	5.73877	5.69488	6.05311	5.8505	5.6837	5.7866	5.95652	5.9331	10.056	9.98769	10.1466
QGYSYSGINVK	[K].QGYSYSGINVK.[G]	B7FF18	B7FF18 [396-406]	B7FF18 1xPhospho [S401(100)]	ARO1-like protein 2 OS=Medicago truncatula OX=3880 GN=11440161 PE=4 SV=1	1						+	+	0.254059	0.404287	0.524889	-3.06834	-2.75787	-3.02799	-3.09801	-3.51239	-3.15287	-3.01023	-3.29295	-2.91615	-2.89746	-2.8642	-2.67348	-2.66187	-2.70907	-2.78073	6.91409	7.19967	7.05202	6.87036	6.72792	6.94134	7.02237	6.6879	7.07253	7.25267	7.22882	7.27984	7.24982	7.24031	7.25833	9.98242	9.95754	10.08
YGFSSSSNETSAAK	[R].YGFSSSSNETSAAK.[M]	A0A072TSJ0	A0A072TSJ0 [992-1005]	A0A072TSJ0 1xPhospho [S997(81.4)]	Putative transcription factor WD40-like family OS=Medicago truncatula OX=3880 GN=25501589 PE=4 SV=1	1			+		+	+	+	0.440506	0.72207	0.397022	-4.4133	-4.02701	-4.05245	-4.48048	-4.60534	-4.55187	-4.78752	-4.79054	-3.95871	-3.81691	-4.1994	-3.87197	-4.30975	-4.26218	-4.28846	5.99322	6.23649	6.34341	5.91409	6.57743	6.4446	6.49985	6.30743	6.25172	6.58045	6.26115	6.34696	6.33807	6.20359	6.05528	10.4065	10.2635	10.3959
GNVATSSAR	[R].GNVATSSAR.[N]	A0A072USQ3	A0A072USQ3 [259-267]	A0A072USQ3 1xPhospho [S265(99.9)]	U-box kinase family protein OS=Medicago truncatula OX=3880 GN=11422389 PE=4 SV=1	1					+	+	+	0.307406	-0.563353	0.41953	-2.61027	-2.72232	-2.59855	-2.91158	-3.02234	-2.93868	-2.95093	-3.16039	-3.45259	-3.54176	-3.91377	-3.41764	-2.7351	-2.5545	-2.50607	6.59991	6.53294	6.79442	6.1639	6.17193	6.22497	6.15785	6.00225	5.46597	5.44294	4.94017	5.4363	6.59246	6.76155	6.83289	9.21018	9.25526	9.39296
SMNINAIHSNNK	[K].SMNINAIHSNNK.[S]	A0A072UJM4	A0A072UJM4 [640-651]	A0A072UJM4 1xPhospho [S640(100)]	Coiled-coil protein OS=Medicago truncatula OX=3880 GN=25492356 PE=4 SV=1	1			+			+	+	0.238934	0.718908	0.54291	-1.06654	-0.617823	-0.92438	-0.968429	-1.15355	-1.15414	-0.83936	-1.38585	-0.432843	-0.355141	-0.463142	-0.406155	-0.641114	-0.62877	-0.501068	7.52591	7.83668	7.65607	7.54767	7.64313	7.58496	7.91886	7.47492	8.10748	8.1467	8.04821	8.07039	8.00562	7.91349	7.96	8.59246	8.4545	8.58045
ADSSVTLLFK	[R].ADSSVTLLFK.[G]	A0A072V5B8	A0A072V5B8 [1051-1060]	A0A072V5B8 1xPhospho [S1053(94.5)]	Callose synthase-like protein OS=Medicago truncatula OX=3880 GN=25485938 PE=4 SV=1	1					+	+	+	0.318958	0.565156	0.335719	1.34499	1.56215	1.52942	1.30485	1.14129	1.15135	1.083	1.08995	1.71614	1.6409	1.64775	1.72142	1.35069	1.50294	1.50273	9.17218	9.35005	9.4315	9.08162	9.40854	9.25621	9.32665	9.2999	9.33159	9.53935	9.51688	9.34274	9.25998	9.3696	9.29324	7.82718	7.7879	7.90207
SVTWADEK	[R].SVTWADEK.[I]	A0A072VJQ7	A0A072VJQ7 [391-398]	A0A072VJQ7 1xPhospho [T393(100)]	RNA polymerase II subunit B1 CTD phosphatase RPAP2, putative OS=Medicago truncatula OX=3880 GN=25483637 PE=4 SV=1	1		+	+		+	+	+	0.704359	0.742692	0.521714	4.95175	4.97622	4.84681	4.83518	4.20211	4.19093	4.32714	4.07235	4.91833	4.96828	4.92557	4.95111	4.46724	4.76258	4.92971	10.1297	10.1739	10.0602	10.1499	10.0197	9.94046	10.0024	9.94764	9.98442	10.1581	9.96996	9.93752	10.0701	9.96029	9.94764	5.17792	5.19771	5.21335
QVDSIHYR	[K].QVDSIHYR.[G]	Q2HVB3	Q2HVB3 [26-33]	Q2HVB3 1xPhospho [S29(100)]	Amino acid/polyamine transporter I OS=Medicago truncatula OX=3880 GN=11435913 PE=4 SV=1	1			+		+	+	+	0.317653	1.02318	0.396312	0.988409	0.856046	1.06177	0.896008	0.541744	0.580736	0.692594	0.716544	1.59533	1.68944	1.55277	1.78679	0.915146	1.13956	1.03294	8.38672	8.36938	8.55842	8.37417	8.33941	8.17842	8.34651	8.39532	8.75822	8.89694	8.70252	8.64602	8.44419	8.45245	8.46923	7.39832	7.51333	7.49665
NLASSSGSGSRSGFDK	[K].NLASSSGSGSRSGFDK.[Q]	G7K2L1	G7K2L1 [146-161]	G7K2L1 1xPhospho [S150(77.9)]	Plant intracellular ras group-related LRR protein OS=Medicago truncatula OX=3880 GN=11409402 PE=4 SV=1	1			+		+	+	+	0.454807	0.675657	0.553559	-3.66985	-3.48593	-3.74839	-3.92915	-4.37365	-4.2204	-3.81847	-4.24003	-3.48114	-3.51909	-3.46083	-3.48886	-3.63483	-3.62716	-3.56674	7.58871	7.82718	7.64097	7.30195	6.98071	7.07468	7.35315	6.95768	7.49105	7.55612	7.47573	7.40429	7.39832	7.38888	7.45861	11.2586	11.3131	11.3894
EDFDSSPPTDR	[K].EDFDSSPPTDR.[V]	A0A072U868	A0A072U868 [524-534]	A0A072U868 1xPhospho [S529(99)]	Putative vacuolar protein sorting-associated protein Ist1 OS=Medicago truncatula OX=3880 GN=25496184 PE=4 SV=1	1		+	+	+	+	+	+	0.977692	0.84231	0.898849	-1.25071	-1.33481	-1.27758	-1.15256	-2.77312	-1.70767	-2.50529	-1.94033	-1.45115	-1.46037	-1.38874	-1.25693	-1.44019	-1.28286	-1.27522	8.53605	8.44211	8.54148	8.55842	8.4822	8.50859	8.61287	8.39361	8.71665	8.76388	8.67842	8.72178	8.38716	8.40259	8.40514	9.78676	9.77693	9.81906
VGSQCSMAEMDDFDLTR	[K].VGSQCSMAEMDDFDLTR.[L]	G7IAG4	G7IAG4 [10-26]	G7IAG4 1xPhospho [S12(100)]	Alkaline/neutral invertase OS=Medicago truncatula OX=3880 GN=11408526 PE=3 SV=1	1			+		+	+	+	0.363603	0.836623	0.370435	-3.47889	-3.45285	-3.51248	-3.71655	-3.96955	-3.85813	-3.94255	-3.84495	-3.15197	-2.86168	-3.18501	-3.07003	-3.60366	-3.41184	-3.58457	8.70874	8.62644	8.68018	8.45738	8.7187	8.68018	8.80348	8.75589	8.72758	9.08135	8.70943	8.80122	8.76487	8.78627	8.40939	12.1876	12.0793	12.1927
SVSADGSELSK	[K].SVSADGSELSK.[L]	G7IET7	G7IET7 [172-182]	G7IET7 1xPhospho [S172(100)]	Putative transcription factor C2H2 family OS=Medicago truncatula OX=3880 GN=11413192 PE=4 SV=1	1						+	+	0.0964842	0.318591	0.42515	-2.063	-1.99989	-1.96996	-2.0972	-2.17801	-2.06623	-1.98108	-2.29067	-1.75679	-1.77999	-2.00016	-1.70469	-1.6317	-1.77414	-1.7057	8.3336	8.38931	8.46883	8.37112	8.507	8.53294	8.61985	8.30104	8.13545	8.26632	7.81954	8.13545	8.82496	8.65893	8.5812	10.3966	10.3892	10.4388
AVGLPTEDDMGNSEVGHNALGAGR	[K].AVGLPTEDDMGNSEVGHNALGAGR.[I]	B7FLD9	B7FLD9 [69-92]	B7FLD9 1xPhospho [S81(100)]	2,3-bisphosphoglycerate-independent phosphoglycerate mutase OS=Medicago truncatula OX=3880 GN=11435852 PE=2 SV=1	1					+	+	+	0.204417	0.224663	0.353618	-1.61031	-1.67335	-1.54066	-1.70059	-1.90709	-1.83208	-1.84166	-1.76175	-1.63176	-1.62863	-1.58463	-1.5989	-1.5775	-1.46604	-1.40254	12.0474	11.981	12.0446	11.9797	12.0596	12.0335	12.0729	12.0586	12.0896	12.1516	11.9618	12.1517	12.0299	11.9558	11.8323	13.6577	13.6544	13.5852
VANTSNDDALTGSSVR	[R].VANTSNDDALTGSSVR.[E]	A0A072VHV7	A0A072VHV7 [115-130]	A0A072VHV7 1xPhospho [T/S]	PWWP domain protein OS=Medicago truncatula OX=3880 GN=MTR_1g049120 PE=4 SV=1	1		+			+	+	+	0.682062	0.22884	0.451255	-3.01257	-2.4285	-2.17732	-2.91642	-3.34033	-3.46163	-3.37622	-3.08489	-3.20817	-3.06579	-3.02371	-3.05004	-2.81998	-2.90958	-2.86397	8.34696	9.0207	9.34585	8.40472	8.15532	7.93664	8.01792	8.27798	8.17343	8.51452	8.50938	8.32912	8.51452	8.4672	8.47654	11.3595	11.4492	11.5232
HSDSPPK	[K].HSDSPPK.[L]	A0A072U868	A0A072U868 [398-404]	A0A072U868 1xPhospho [S401(100)]	Putative vacuolar protein sorting-associated protein Ist1 OS=Medicago truncatula OX=3880 GN=25496184 PE=4 SV=1	1		+	+	+	+	+	+	1.18659	1.13297	1.00319	-3.00147	-3.04222	-2.93764	-3.08454	-4.6158	-3.64489	-4.77831	-3.77322	-3.13768	-3.03442	-3.27926	-2.82896	-3.17056	-3.20648	-3.22257	6.78529	6.73471	6.88142	6.62644	6.63952	6.57137	6.33985	6.56072	7.03012	7.18982	6.7879	7.14975	6.65678	6.47897	6.45779	9.78676	9.77693	9.81906
QEALVNSSFESFK	[K].QEALVNSSFESFK.[Q]	G7K1Z7	G7K1Z7 [7-19]	G7K1Z7 1xPhospho [S14(90.6)]	Leghemoglobin Lb120-1 OS=Medicago truncatula OX=3880 GN=11406606 PE=3 SV=1	1		+	+		+	+	+	0.792885	1.51604	0.56644	-6.04548	-5.57108	-5.7721	-5.78233	-6.75307	-6.44284	-6.58961	-6.55702	-5.05949	-4.97473	-5.35948	-4.88467	-6.26873	-6.05009	-5.73876	6.2211	6.32733	6.27798	6.33985	6.50779	6.56529	6.74819	6.48382	5.96578	6.09592	5.87036	6.22497	6.39232	6.23649	6.23458	12.2666	11.8984	12.0501
LGLGLESEHVQQEGNSTWR	[R].LGLGLESEHVQQEGNSTWR.[V]	G7ZVI1	G7ZVI1 [552-570]	G7ZVI1 1xPhospho [S558(100)]	Phototropic-responsive NPH3 family protein OS=Medicago truncatula OX=3880 GN=25501658 PE=3 SV=1	1		+	+		+	+	+	0.605725	1.14704	0.580153	2.20314	2.37299	2.65896	2.16099	1.64579	1.98524	1.51735	1.8248	2.58433	2.81061	3.16122	3.0052	2.1099	2.51044	2.35	7.84987	7.96694	8.10852	7.70943	8.03122	7.92541	7.97842	7.93958	7.82845	8.05853	7.95303	7.79701	7.9629	7.96	7.86728	5.64674	5.59395	5.44956
DSTGVQDSPQLQAHAEK	[K].DSTGVQDSPQLQAHAEK.[V]	G7K1Z9	G7K1Z9 [49-65]	G7K1Z9 1xPhospho [S/T]	Leghemoglobin Lb120-1 OS=Medicago truncatula OX=3880 GN=11406608 PE=2 SV=1	1		+	+		+	+	+	0.63052	1.58795	0.544198	-5.10719	-4.93369	-4.89773	-4.96647	-5.66887	-5.54512	-5.70584	-5.50733	-3.88408	-4.07513	-4.06842	-4.04773	-5.30946	-5.09451	-4.7838	7.53138	7.40769	7.55459	7.64458	7.90929	7.79312	8.0129	7.96694	7.1918	7.06717	7.12412	7.07575	7.79246	7.63517	7.61985	12.6386	12.3414	12.4523
SKSSRSRSPSK	[R].SKSSRSRSPSK.[R]	B7FKH5	B7FKH5 [113-123]	B7FKH5 3xPhospho [S113(86.9);S118(98.8);S]	Putative nucleotide-binding alpha-beta plait domain-containing protein OS=Medicago truncatula OX=3880 GN=MTR_4g094235 PE=2 SV=1	3		+			+	+	+	0.631768	0.221694	0.540379	-2.22446	-2.17357	-2.18893	-2.26388	-2.92782	-2.91423	-2.81723	-2.71864	-2.7627	-2.83901	-2.5009	-2.38853	-2.59689	-2.21408	-2.10132	6.70598	6.78005	6.92481	6.63517	6.10643	6.08746	6.14364	6.14771	6.10643	6.10643	6.49825	6.47411	6.43129	6.92955	6.78529	8.93044	8.95361	9.11374
TIANSLK	[R].TIANSLK.[I]	G7K2F5	G7K2F5 [7-13]	G7K2F5 1xPhospho [S11(100)]	BSD domain protein OS=Medicago truncatula OX=3880 GN=11434947 PE=4 SV=1	1			+			+	+	0.208613	0.597215	0.542225	-2.61942	-2.60395	-2.75219	-2.7813	-3.00952	-2.93531	-2.64668	-2.9998	-2.46037	-2.16656	-2.48856	-2.08695	-2.53057	-2.39473	-2.1415	7.8857	7.82337	7.86913	7.69139	7.51728	7.54689	7.81121	7.49105	7.89542	8.20945	7.82591	8.22593	7.8857	7.96809	8.27519	10.5051	10.4273	10.6213
AEGSVVEVQNGEK	[R].AEGSVVEVQNGEK.[A]	A0A072VN46	A0A072VN46 [39-51]	A0A072VN46 1xPhospho [S42(100)]	Cyclin-dependent kinase OS=Medicago truncatula OX=3880 GN=25484668 PE=4 SV=1	1							+	-0.04671	-0.0549655	0.37005	-2.64584	-2.62798	-2.68171	-2.88816	-2.59765	-2.66426	-2.61052	-2.78442	-2.68726	-2.61828	-3.01883	-2.55235	-2.38318	-2.23489	-2.26443	6.29462	6.42459	6.39403	6.07039	6.61618	6.45286	6.57137	6.31651	6.16792	6.40769	5.97269	6.29094	6.6907	6.72656	6.75489	8.94046	9.05257	9.07575
ARSSTVWR	[R].ARSSTVWR.[Q]	G7IMF5	G7IMF4 [15-22];G7IMF5 [15-22];G7IMF2 [15-22]	G7IMF4 1xPhospho [S/T];G7IMF5 1xPhospho [S/T];G7IMF2 1xPhospho [S/T]	Drug resistance transporter-like ABC domain protein OS=Medicago truncatula OX=3880 GN=MTR_2g102670 PE=3 SV=1	1	Shared						+	0.102277	0.122997	0.342986	-7.08094	-7.39099	-7.42489	-7.3932	-7.42999	-7.31518	-7.4527	-7.50126	-7.33504	-7.43087	-7.21956	-7.22166	-7.13131	-7.06384	-7.05024	5.17792	5.04002	5.11686	4.86295	4.85798	4.96347	4.79181	4.66676	5.05311	5.11686	5.22497	5.10852	5.23266	5.36457	5.49185	12.2589	12.431	12.5417
LLNSENSYVTTR	[K].LLNSENSYVTTR.[V]	G7L6L4	G7L6L4 [311-322]	G7L6L4 1xPhospho [T321(98.7)]	Brassinosteroid insensitive 1-associated receptor kinase OS=Medicago truncatula OX=3880 GN=11426534 PE=3 SV=1	1		+	+		+	+	+	0.737027	1.90577	0.468144	0.415038	0.779967	0.693741	0.466088	-0.283554	-0.0254736	-0.221197	-0.0630484	1.96164	1.81683	1.51888	1.73243	0.307939	0.166284	0.485255	9.68159	9.81394	9.7652	9.57043	9.92407	9.8983	9.8889	9.75505	9.4543	9.59096	9.57308	9.49265	9.6858	9.54458	9.39124	9.26655	9.03397	9.07146
SQSVAVSVDDASITQVYPR	[K].SQSVAVSVDDASITQVYPR.[-]	G7IE16	G7IE16 [655-673]	G7IE16 1xPhospho [S655(99.7)]	Cysteine-rich receptor-kinase-like protein OS=Medicago truncatula OX=3880 GN=11414098 PE=4 SV=1	1					+		+	0.361658	-0.121032	0.418976	-2.02087	-2.14209	-2.28407	-2.01392	-2.51227	-2.50446	-2.5575	-2.33333	-2.56371	-2.77266	-2.65079	-2.40454	-1.98717	-2.2049	-1.98168	7.58646	7.6014	7.68229	7.65249	7.63735	7.53993	7.5157	7.5812	7.63154	7.64962	7.65105	7.71699	7.62717	7.46434	7.55612	9.60733	9.74349	9.96636
QQGSSTR	[K].QQGSSTR.[R]	G7KFT7	G7KFT7 [824-830]	G7KFT7 1xPhospho [S827(93.7)]	Sucrose synthase OS=Medicago truncatula OX=3880 GN=11433144 PE=3 SV=2	1				+		+	+	-0.0227715	0.297751	0.593702	-4.07891	-3.92569	-4.08104	-4.34156	-4.08154	-3.86439	-3.93492	-4.45525	-3.97213	-3.67415	-3.73356	-3.76525	-3.57467	-3.5002	-3.39611	5.79961	6.08958	5.92837	5.45286	6.32912	6.48864	6.66676	5.78136	5.87774	6.32373	6.17393	6.09381	6.81378	6.63807	6.98413	9.87851	10.0153	10.0094
DLTPSQLQDALSK	[K].DLTPSQLQDALSK.[T]	G7KBI7	G7KBI7 [152-164]	G7KBI7 1xPhospho [T154(99.4)]	MADS box interactor-like protein, putative OS=Medicago truncatula OX=3880 GN=11426027 PE=4 SV=1	1					+	+	+	0.439031	0.416449	0.404118	1.31264	1.51226	1.22412	1.15618	0.893296	1.01368	0.706566	0.835536	1.32099	1.011	1.36723	1.41564	1.31499	1.22453	1.25964	6.53761	6.47573	6.38198	6.1918	6.61029	6.40599	6.26115	6.41447	6.27053	6.30378	6.39403	6.31288	6.54381	6.49506	6.40939	5.22497	4.96347	5.15785
SGPLNNAPSR	[K].SGPLNNAPSR.[T]	A0A072UHD8	A0A072UHD8 [64-73]	A0A072UHD8 1xPhospho [S72(100)]	Ubiquitin-specific protease family C19 protein OS=Medicago truncatula OX=3880 GN=25491179 PE=4 SV=1	1			+		+	+	+	0.499586	0.800597	0.523517	-1.08001	-0.694873	-0.891685	-1.24241	-1.46352	-1.21318	-1.61693	-1.61369	-0.957475	-0.702207	-0.600156	-0.445095	-0.991899	-1.07238	-0.795663	7.04876	7.28355	7.23554	6.8392	7.03672	7.09698	7.08108	6.85798	6.59096	6.73742	6.69905	6.83289	7.24603	7.03562	7.14568	8.12877	7.97842	8.12722
RLSTAPLNFVAIPK	[R].RLSTAPLNFVAIPK.[E]	A0A072VG14	A0A072VG14 [537-550]	A0A072VG14 1xPhospho [S/T]	Microtubule associated protein, MAP65/ASE1 family protein OS=Medicago truncatula OX=3880 GN=11424927 PE=4 SV=1	1			+	+		+	+	0.224021	0.930588	0.751969	-4.10448	-3.78575	-4.24353	-4.64246	-4.83129	-4.05471	-4.22427	-4.56204	-3.56607	-3.42771	-3.6897	-3.26647	-3.89395	-3.43939	-3.66499	5.09592	5.46597	5.1127	4.63807	4.74953	5.32553	5.3147	4.88753	5.35755	5.53605	5.37504	5.56072	5.53294	5.80735	5.60881	9.20041	9.25172	9.35623
NGSMINDVER	[R].NGSMINDVER.[K]	G7J081	G7J081 [42-51]	G7J081 1xPhospho [S44(100)]	D-isomer specific 2-hydroxyacid dehydrogenase domain protein OS=Medicago truncatula OX=3880 GN=11427950 PE=3 SV=1	1						+	+	0.0109625	0.392181	0.383294	-4.49191	-4.08556	-4.43215	-4.48194	-4.43465	-4.39647	-4.29141	-4.41288	-4.09913	-3.94806	-3.94707	-3.97243	-4.12348	-3.88002	-3.99818	5.69766	6.06178	5.85798	5.7252	6.01346	6.04658	6.01123	5.97039	6.08958	6.24793	6.16993	6.05961	6.13955	6.32553	6.1127	10.1896	10.1473	10.2901
AFELSGSRSFESFTK	[R].AFELSGSRSFESFTK.[G]	A0A072UIB0	A0A072UIB0 [1123-1137]	A0A072UIB0 1xPhospho [S1127(73)]	Putative non-specific serine/threonine protein kinase transcription factor C2H2 family OS=Medicago truncatula OX=3880 GN=25491955 PE=4 SV=1	1			+			+	+	0.172083	1.06329	0.355757	-1.92574	-2.03809	-2.16922	-2.14911	-2.21523	-2.32702	-2.12143	-2.30681	-1.04409	-1.04614	-1.51972	-1.10737	-1.90203	-1.9061	-1.85247	8.06393	8.02625	7.95594	7.92837	7.98014	7.82273	8.05474	7.88264	9.01903	9.25077	8.59246	8.96463	8.21626	8.07146	8.13494	9.98968	10.0643	10.1252
IAVLGGSHGGFLTTHLIGQAPEK	[K].IAVLGGSHGGFLTTHLIGQAPEK.[F]	A0A072UE02	A0A072UE02 [616-638]	A0A072UE02 1xPhospho [S/T]	Acylamino-acid-releasing enzyme-like protein, putative OS=Medicago truncatula OX=3880 GN=11420124 PE=4 SV=1	1					+	+	+	0.345831	0.548162	0.385061	-7.19792	-6.71543	-6.81372	-6.9964	-7.28876	-7.31011	-7.29241	-7.2155	-6.8538	-6.69181	-6.7152	-6.65333	-7.00614	-6.92929	-6.73947	5.20945	5.71149	5.69766	5.42291	5.30743	5.19771	5.16189	5.24031	5.67807	5.95884	5.88264	5.81506	5.4822	5.49185	5.64674	12.4074	12.4269	12.5114
GSAAATASMRR	[R].GSAAATASMRR.[R]	G7LJD9	G7LJD9 [11-21]	G7LJD9 1xPhospho [S18(100)]	Protein transport protein Sec61 subunit beta OS=Medicago truncatula OX=3880 GN=11413802 PE=3 SV=1	1						+	+	0.0554504	0.348806	0.462864	-2.03938	-1.57251	-1.88191	-2.00238	-2.03759	-2.06464	-1.80433	-1.81142	-1.79229	-1.5973	-1.62744	-1.30572	-1.49543	-1.58304	-1.32142	7.29646	7.38198	7.15482	7.0917	7.84046	7.60955	7.85549	7.83226	7.25456	7.34873	7.16892	7.4545	8.0607	7.81378	7.84172	9.33584	8.95449	9.03672
NFTLEAGTDKPTSPAEGKSPPR	[K].NFTLEAGTDKPTSPAEGKSPPR.[I]	G7IJV4	G7IJV4 [407-428]	G7IJV4 1xPhospho [S425(98.9)]	SIT4 phosphatase-associated family protein OS=Medicago truncatula OX=3880 GN=MTR_2g029960 PE=4 SV=2	1						+	+	-0.027432	0.217509	0.332061	-3.64992	-3.74074	-3.67292	-3.89678	-3.68999	-3.74003	-3.72305	-3.69757	-3.47005	-3.42028	-3.55074	-3.53953	-3.41526	-3.45211	-3.27443	6.56986	6.3906	6.50462	6.16189	6.59991	6.49825	6.37156	6.47411	6.85425	7.07468	6.81634	6.7046	6.67948	6.57289	6.67948	10.2198	10.1313	10.1775
SFGFGPR	[K].SFGFGPR.[G]	A0A072UMF6	A0A072UMF6 [419-425]	A0A072UMF6 1xPhospho [S419(100)]	MAP kinase kinase kinase OS=Medicago truncatula OX=3880 GN=25492839 PE=4 SV=1	1			+	+		+	+	0.129021	0.662199	0.746946	1.30405	1.57927	1.52626	1.72677	1.07664	1.54644	1.89007	1.10712	2.45021	2.08691	1.73768	1.99426	2.12539	2.10912	2.22153	6.86171	7.24603	6.91169	6.87652	7.01681	7.2075	7.41363	6.73064	7.42291	7.61985	7.08108	7.23458	7.49346	7.37591	7.39146	5.55766	5.66676	5.38543
SLSAPPSEPLDTTNSNSEEK	[R].SLSAPPSEPLDTTNSNSEEK.[S]	A0A072U532	A0A072U532 [836-855]	A0A072U532 1xPhospho [S838(100)]	Putative transcription factor C3H family OS=Medicago truncatula OX=3880 GN=25495147 PE=4 SV=1	1						+	+	0.167506	0.347564	0.39998	1.70067	1.67979	1.82526	1.56983	1.40275	1.55724	1.45026	1.69527	1.82454	1.87521	2.0454	1.75063	1.93532	1.9464	1.89736	7.30652	7.39403	7.37678	7.24508	7.45368	7.41024	7.39746	7.38457	7.3637	7.60585	7.3345	7.24888	7.51728	7.51017	7.55842	5.60585	5.71425	5.55152
SDSTAGAR	[R].SDSTAGAR.[F]	G7IQZ2	G7IQZ2 [951-958]	G7IQZ2 1xPhospho [S953(86.7)]	LRR receptor-like kinase OS=Medicago truncatula OX=3880 GN=11413360 PE=4 SV=1	1		+	+		+	+	+	0.591369	1.51961	0.494955	-5.73018	-5.62361	-5.89362	-5.76054	-6.11688	-6.30542	-6.57914	-6.37197	-4.9584	-4.7945	-4.68424	-4.85783	-5.93587	-5.7628	-5.84653	5.07468	5.1416	4.96809	5.0045	4.6837	4.39917	4.1375	4.3505	6.0045	6.33807	6.33271	6.08534	4.73877	4.96809	4.85798	10.8049	10.7652	10.8617
SSSSTTSSFFNAR	[R].SSSSTTSSFFNAR.[S]	G7J7R5	G7J7R5 [40-52]	G7J7R5 1xPhospho [S42(89.6)]	Kinesin motor catalytic domain protein OS=Medicago truncatula OX=3880 GN=11411607 PE=3 SV=2	1			+		+	+	+	0.345201	1.17045	0.536809	0.146724	0.366298	0.146842	0.334736	0.0481477	-0.170487	-0.0142984	-0.249566	1.15024	1.21886	1.14432	0.782166	0.424139	0.215089	0.681546	6.45779	6.55612	6.43962	6.62936	7.09908	6.83289	7.23458	6.79701	6.6453	6.76421	6.72928	6.57137	7.10643	6.66959	6.75622	6.31107	6.18982	6.29278
ASQTGSNPGVNK	[K].ASQTGSNPGVNK.[E]	A0A072TKA0	A0A072TKA0 [414-425]	A0A072TKA0 1xPhospho [S419(100)]	Alpha/beta fold hydrolase OS=Medicago truncatula OX=3880 GN=25479443 PE=4 SV=1	1					+	+	+	0.398237	0.333096	0.497634	-1.3243	-1.58382	-1.55189	-1.54531	-1.77925	-1.88941	-1.88376	-2.04585	-1.41579	-1.54731	-1.60155	-1.70123	-1.16726	-1.583	-1.45554	6.41109	6.39403	6.51096	6.38543	6.19574	6.17991	5.98413	6.16993	6.58195	6.39403	6.3345	6.12722	6.49665	6.19967	6.61324	7.73539	7.97785	8.06286
TGDRDEATTSGK	[R].TGDRDEATTSGK.[R]	G7IJ66	G7IJ66 [379-390]	G7IJ66 1xPhospho [S388(100)]	Zinc ion-binding protein OS=Medicago truncatula OX=3880 GN=11425451 PE=4 SV=2	1					+	+	+	0.426524	0.530326	0.408686	-3.5073	-3.62119	-3.94365	-3.66345	-4.07964	-4.15471	-4.0838	-4.12355	-3.49736	-3.27775	-3.81027	-3.73501	-3.83052	-3.75807	-3.51662	5.77347	5.70321	5.43962	5.55766	5.40599	5.23266	5.38198	5.40939	5.55766	6	5.2817	5.34341	5.58797	5.65535	5.83542	9.28077	9.32441	9.38327
RSNSLQR	[R].RSNSLQR.[A]	A2Q483	A2Q483 [195-201]	A2Q483 1xPhospho [S198(100)]	Pinin/SDK/memA protein OS=Medicago truncatula OX=3880 GN=11421161 PE=4 SV=1	1			+			+	+	0.121915	0.684492	0.444342	-3.76255	-3.68679	-3.744	-3.83105	-4.02398	-3.88868	-3.6721	-3.9273	-3.22179	-3.29861	-3.13352	-3.12016	-3.52771	-3.42536	-3.34794	6.5744	6.59096	6.69905	6.48704	6.41616	6.48864	6.69488	6.40429	7.25456	7.27333	7.25267	7.26397	6.86171	6.84423	6.94369	10.337	10.2778	10.443
LQHINSIR	[R].LQHINSIR.[K]	G7KDE8	G7KDE8 [82-89]	G7KDE8 1xPhospho [S87(100)]	Transcription initiation factor IIE subunit beta OS=Medicago truncatula OX=3880 GN=MTR_5g010620 PE=3 SV=2	1			+	+	+	+	+	0.342991	1.20138	0.755451	-2.31912	-2.05124	-2.11341	-2.18848	-2.97998	-2.37681	-2.48981	-2.19762	-1.36411	-1.36727	-1.33455	-1.17278	-1.82076	-1.98618	-1.45987	4.36457	4.59694	4.74953	4.36457	3.66676	4.29278	4.23266	4.55459	5.18587	5.41278	5.27426	5.48543	4.93546	4.56072	4.89239	6.6837	6.64818	6.86295
NDVNVSHR	[K].NDVNVSHR.[F]	A0A072U5A2	A0A072U5A2 [323-330]	A0A072U5A2 1xPhospho [S328(100)]	Methyl-CpG-binding domain protein OS=Medicago truncatula OX=3880 GN=25502024 PE=4 SV=1	1			+		+	+	+	0.26997	0.704527	0.462969	-1.85333	-1.78942	-1.98198	-1.95251	-2.15329	-2.15273	-1.98623	-2.36488	-1.64353	-1.25164	-1.50254	-1.4413	-1.81879	-1.68998	-1.59517	7.46679	7.53138	7.50223	7.32012	7.36457	7.27333	7.39575	7.06286	7.47411	7.96	7.6858	7.71149	7.5306	7.58195	7.72315	9.32012	9.3208	9.48422
SLNTLLNENVEEAK	[K].SLNTLLNENVEEAK.[K]	A0A072UQC8	A0A072UQC8 [46-59]	A0A072UQC8 1xPhospho [T49(100)]	Uncharacterized protein OS=Medicago truncatula OX=3880 GN=25493308 PE=4 SV=1	1		+	+	+	+	+	+	0.659695	2.12931	0.691308	-5.79642	-5.26852	-5.6643	-5.92031	-6.12241	-6.35122	-6.71825	-6.09644	-3.94285	-4.09727	-4.46435	-4.26662	-5.76732	-5.7817	-5.34329	6.17193	6.26491	6.16189	6.11686	6.73335	6.29462	6.34341	6.49185	5.96809	5.89482	5.69766	5.83036	6.57289	6.2555	6.27798	11.9683	11.5334	11.8262
RYGDSPGGSLDSR	[K].RYGDSPGGSLDSR.[H]	G7KNU8	G7KNU8 [127-139]	G7KNU8 1xPhospho [S131(99.9)]	Histone deacetylation protein Rxt3 OS=Medicago truncatula OX=3880 GN=11418356 PE=4 SV=2	1					+	+	+	0.573758	0.31795	0.558418	-1.92363	-1.73009	-1.85966	-2.00998	-2.55127	-2.24493	-2.62995	-2.39224	-2.29236	-2.08765	-2.30467	-1.86192	-2.03281	-2.02145	-1.63428	8.11061	8.29186	8.27053	7.99774	7.92244	8.05691	7.8679	8.08481	7.18884	7.47249	7.19279	7.4446	8.2182	8.17343	8.32688	10.0342	10.022	10.1302
NLGTQTSK	[K].NLGTQTSK.[A]	G7JJ57	G7JJ57 [248-255]	G7JJ57 1xPhospho [T/S]	Polyadenylate-binding protein RBP47C OS=Medicago truncatula OX=3880 GN=11439565 PE=4 SV=1	1			+		+	+	+	0.240182	0.88894	0.466781	-5.65573	-5.62897	-5.6343	-5.70416	-5.87409	-5.89573	-5.69737	-6.1167	-5.05128	-4.94497	-5.19891	-4.83296	-5.34312	-5.49913	-5.44532	5.97499	5.99322	6.01123	5.96578	6.06824	5.96578	6.12309	5.70874	6.67101	6.82528	6.49506	6.79312	6.49506	6.13545	6.06609	11.6307	11.6222	11.6455
KRSEHDFDGFDR	[R].KRSEHDFDGFDR.[R]	G7JTL7	G7JTL7 [80-91]	G7JTL7 1xPhospho [S82(100)]	Oberon-like protein OS=Medicago truncatula OX=3880 GN=11445049 PE=4 SV=2	1			+			+	+	-0.0280014	1.31435	0.342802	-2.63805	-2.53658	-2.62047	-2.76991	-2.66566	-2.56457	-2.51482	-2.70795	-1.20125	-1.26804	-1.57309	-1.15323	-2.25423	-2.26861	-2.28851	7.21432	7.49506	7.45861	7.09381	7.39746	7.41785	7.43296	7.32823	8.61765	8.77676	8.43338	8.74416	7.78921	7.82718	7.78202	9.85237	10.0316	10.0791
NQSTGDVIGFVGNGVTPSSR	[R].NQSTGDVIGFVGNGVTPSSR.[S]	Q2HVU4	Q2HVU4 [175-194]	Q2HVU4 1xPhospho [S177(94.3)]	ADP-ribosylation factor GTPase-activating protein AGD10 OS=Medicago truncatula OX=3880 GN=11419488 PE=2 SV=1	1			+		+	+	+	0.242651	0.816033	0.330505	-1.44218	-1.39448	-1.35341	-1.4245	-1.75962	-1.60651	-1.61912	-1.59993	-0.883056	-0.680406	-0.905695	-0.851891	-1.32549	-1.34423	-1.27766	8.27891	8.12516	8.27612	8.09592	8.16088	8.21383	8.21772	8.23122	8.54342	8.78169	8.49945	8.57856	8.37547	8.33226	8.25314	9.7211	9.51964	9.62954
TEIDNTSGFAATPSR	[R].TEIDNTSGFAATPSR.[N]	G7K6W4	G7K6W4 [898-912]	G7K6W4 1xPhospho [T/S]	Paired amphipathic helix SIN3-like protein OS=Medicago truncatula OX=3880 GN=11408135 PE=4 SV=2	1							+	-0.0998695	0.146915	0.337385	-0.608263	-0.589818	-0.415038	-0.728648	-0.433249	-0.583088	-0.496895	-0.429056	-0.482359	-0.44552	-0.269328	-0.157421	-0.129743	-0.10136	-0.213459	7.54148	7.30561	7.52278	7.22497	7.6632	7.48945	7.48382	7.60437	7.07146	7.16993	7.25267	7.36457	7.55536	7.56682	7.36019	8.14975	7.89542	7.93782
RNQSLTK	[K].RNQSLTK.[D]	I3SQ79	I3SQ79 [22-28]	I3SQ79 1xPhospho [S25(99.3)]	Uncharacterized protein OS=Medicago truncatula OX=3880 GN=25482161 PE=2 SV=1	1		+	+		+	+	+	0.674083	1.47065	0.498861	-0.585142	-0.72952	-0.711504	-0.914056	-1.36333	-1.29344	-1.43835	-1.54144	0.180486	-0.0197296	0.0838137	0.00149059	-1.16439	-0.794492	-0.771954	8.06016	7.86481	7.8936	7.59096	7.40684	7.3637	7.32553	7.17692	9.8051	9.82623	9.71699	9.59675	7.44294	7.55689	7.79181	8.6453	8.59433	8.60511
SSGVGLSGPLASK	[R].SSGVGLSGPLASK.[K]	G7I8P3	G7I8P3 [22-34]	G7I8P3 1xPhospho [S23(94.3)]	Putative NAD(P)H oxidase (H(2)O(2)-forming) OS=Medicago truncatula OX=3880 GN=11409538 PE=4 SV=1	1					+	+	+	0.31978	0.500789	0.344228	-3.38989	-3.10742	-3.31191	-3.30959	-3.67905	-3.59804	-3.53106	-3.58978	-3.21144	-2.97137	-3.17293	-3.03904	-3.29842	-3.30909	-3.15826	7.78921	7.94603	7.86233	7.69975	7.83226	7.86604	8.15684	7.74214	7.41363	7.76951	7.54381	7.61102	7.61102	7.38457	7.49745	11.1791	11.0535	11.1742
SESNVDLNDVVAAAHAAAETAER	[K].SESNVDLNDVVAAAHAAAETAER.[A]	A0A072U868	A0A072U868 [410-432]	A0A072U868 1xPhospho [S410(100)]	Putative vacuolar protein sorting-associated protein Ist1 OS=Medicago truncatula OX=3880 GN=25496184 PE=4 SV=1	1		+	+	+	+	+	+	0.946036	0.93108	0.934986	-1.51763	-1.34063	-1.43665	-1.37917	-2.91859	-1.864	-2.73014	-1.94549	-1.49926	-1.42173	-1.40254	-1.41037	-1.48927	-1.36985	-1.42959	8.26913	8.4363	8.38241	8.33181	8.33673	8.35226	8.38802	8.38845	8.66853	8.80252	8.66463	8.56834	8.33807	8.3156	8.25077	9.78676	9.77693	9.81906
FGMSPSK	[K].FGMSPSK.[G]	A0A072VKP7	G7L3V5 [511-517];A0A072VKP7 [510-516]	G7L3V5 1xPhospho [S514(100)];A0A072VKP7 1xPhospho [S513(100)]	ATPase, AAA-type, CDC48 protein OS=Medicago truncatula OX=3880 GN=25483983 PE=4 SV=1	1	Shared						+	0.117921	0.115544	0.397812	-4.16221	-4.14796	-4.22974	-4.36894	-4.34969	-4.3091	-4.36815	-4.3536	-4.26701	-4.19311	-4.40473	-4.05352	-3.97201	-3.77709	-4.09287	8.24365	8.25361	8.28031	8.11374	8.51452	8.39489	8.3637	8.43003	7.74079	7.86542	7.49346	7.85922	8.84925	8.87221	8.42164	12.4059	12.4016	12.51
RESFAALQK	[K].RESFAALQK.[L]	A0A072ULY1	A0A072ULY1 [206-214]	A0A072ULY1 1xPhospho [S208(100)]	Putative HAUS augmin-like complex subunit 2 OS=Medicago truncatula OX=3880 GN=25492685 PE=4 SV=1	1			+		+	+	+	0.405117	0.958034	0.411436	-0.131809	0.0799279	0.0240121	-0.0847073	-0.436845	-0.452913	-0.304699	-0.538589	0.431951	0.525422	0.576683	0.565035	-0.114418	-0.0772042	0.126145	7.4733	7.67313	7.76885	7.507	7.71493	7.59694	7.78594	7.61471	7.6453	7.80155	7.7039	7.75288	7.71149	7.70874	7.58721	7.60511	7.5932	7.74483
ANSFQQSIPR	[R].ANSFQQSIPR.[D]	G7J349	G7J349 [393-402]	G7J349 1xPhospho [S399(100)]	E3 ubiquitin-protein ligase RGLG2-like protein OS=Medicago truncatula OX=3880 GN=11422178 PE=4 SV=2	1					+	+	+	0.265073	0.510986	0.442649	-0.130335	-0.117044	-0.0493116	-0.284285	-0.580216	-0.316652	-0.415037	-0.329363	0.061986	0.124789	0.120008	0.0958939	0.0571852	-0.119541	0.159351	8.42962	8.46679	8.53528	8.29692	8.20114	8.31198	8.19229	8.32778	8.84956	9.09777	8.91019	8.85611	8.58271	8.49185	8.6837	8.55995	8.58383	8.58459
GDRLESSSGR	[K].GDRLESSSGR.[V]	A0A072U553	A0A072U553 [523-532]	A0A072U553 1xPhospho [S530(88.5)]	Calcium-dependent phospholipid-binding copine family protein OS=Medicago truncatula OX=3880 GN=25501980 PE=4 SV=1	1		+	+		+	+	+	0.647039	0.778414	0.487693	-4.75957	-5.15532	-4.94205	-4.90241	-5.74654	-5.63211	-5.49535	-5.47351	-4.95263	-4.76281	-4.74702	-4.77138	-5.26783	-5.13983	-4.88989	6.2555	5.88996	6.18388	6.03562	5.47897	5.45615	5.62936	5.63227	6.03342	6.41616	6.31651	6.15381	5.79961	5.95187	6.12309	11.0151	11.0453	11.1259
FAPSPTGNLHVGGAR	[R].FAPSPTGNLHVGGAR.[T]	A0A072TKH0	A0A072TKH0 [59-73]	A0A072TKH0 1xPhospho [T64(93.9)]	Glutamyl-tRNA synthetase OS=Medicago truncatula OX=3880 GN=25500188 PE=3 SV=1	1		+		+	+	+	+	0.763458	0.39446	0.880398	-2.98888	-2.64196	-2.36319	-2.53743	-3.85213	-3.25861	-3.15234	-3.32222	-3.38319	-3.01723	-2.68642	-2.92062	-2.3754	-3.0521	-2.12028	7.54844	7.79766	8.07788	7.91409	6.83542	7.29002	7.3345	7.224	6.78398	7.30469	7.58271	7.2937	8.04603	7.36807	8.07682	10.5373	10.4396	10.4411
FQSEMPSLIQSSPTPSWLSPQGSSSGLLVK	[R].FQSEMPSLIQSSPTPSWLSPQGSSSGLLVK.[K]	G7J0G1	G7J0G1 [114-143]	G7J0G1 1xPhospho [T127(64.9)]	Putative STAR protein, homodimerization region OS=Medicago truncatula OX=3880 GN=11422411 PE=4 SV=1	1		+	+	+	+	+	+	0.743174	1.47127	0.7107	2.5388	2.64701	2.72997	2.59687	1.83753	1.78753	1.67931	2.23559	3.68049	3.07241	3.65976	3.01238	2.87897	2.2098	2.69829	6.97842	6.97613	6.9472	6.77479	6.91648	6.76022	6.86913	7.00113	6.75087	7.00787	6.71287	6.87036	6.87897	6.68229	6.65249	4.43962	4.32912	4.21723
IDTGGGSGRK	[R].IDTGGGSGRK.[W]	G7ISG9	G7ISG9 [434-443]	G7ISG9 2xPhospho [T436(100);S440(100)]	Serine/Threonine-kinase PBS1-like protein OS=Medicago truncatula OX=3880 GN=11442947 PE=4 SV=1	2					+	+	+	0.265478	0.44983	0.412481	0.690586	0.963141	1.00076	0.893515	0.542985	0.522386	0.698824	0.721896	0.933819	1.1267	1.14709	1.0778	0.943282	0.98164	1.17709	9.62516	9.8986	9.89133	9.58177	9.79896	9.66551	9.80106	9.83147	9.51313	9.7199	9.74366	9.62315	9.81826	9.83526	9.88996	8.93458	8.93546	8.89057
ERSYSRSPPK	[R].ERSYSRSPPK.[N]	G7J9M2	G7J9M2 [201-210]	G7J9M2 2xPhospho [S203(96.8);S205(81.9)]	Putative nucleotide-binding alpha-beta plait domain-containing protein OS=Medicago truncatula OX=3880 GN=11432730 PE=2 SV=1	2						+	+	0.0910095	0.269417	0.32974	-2.63641	-2.19686	-2.355	-2.45111	-2.43487	-2.46253	-2.53443	-2.57158	-2.47743	-2.17487	-2.1068	-2.16664	-2.17447	-2.10454	-2.23432	7.91588	8.2465	8.17443	8.00843	8.14057	8.12309	7.98982	8.06124	7.93133	8.32328	8.37591	8.3345	8.35535	8.42333	8.25833	10.5523	10.4434	10.5294
GNLSDVWSSR	[R].GNLSDVWSSR.[M]	A0A072VK97	A0A072VK97 [223-232]	A0A072VK97 1xPhospho [S226(100)]	Putative tetraspanin/Peripherin OS=Medicago truncatula OX=3880 GN=25484160 PE=4 SV=1	1			+		+	+	+	0.495916	0.796479	0.316443	-0.73877	-0.709748	-0.711143	-0.945301	-1.34417	-1.25502	-1.22495	-1.26449	-0.408165	-0.503584	-0.501757	-0.489204	-1.01166	-0.968179	-0.887297	7.58271	7.67525	7.71218	7.36894	7.54458	7.46025	7.53294	7.37069	7.71699	7.92184	7.76222	7.69418	7.52982	7.63952	7.55689	8.32148	8.385	8.42333
LQQMSAVNQSFRDHGMK	[R].LQQMSAVNQSFRDHGMK.[S]	G7IUA4	G7IUA4 [459-475]	G7IUA4 1xPhospho [S468(100)]	CCR4-NOT transcription complex subunit 2 OS=Medicago truncatula OX=3880 GN=11418070 PE=4 SV=2	1						+	+	0.229149	0.46356	0.364437	0.516205	0.825656	0.587739	0.358997	0.439876	0.270507	0.310206	0.351413	0.597152	0.963042	0.821663	0.844387	0.823016	0.656231	0.643065	6.24413	6.38024	6.2854	6.22689	6.69349	6.34518	6.42291	6.37156	6.37851	6.64674	6.24793	6.45615	6.70321	6.56072	6.31832	5.72792	5.55459	5.69766
ISNLATKVSNK	[K].ISNLATKVSNK.[V]	G7IFW1	G7IFW1 [246-256]	G7IFW1 1xPhospho [S254(99.8)]	PAS domain tyrosine kinase family protein OS=Medicago truncatula OX=3880 GN=11420023 PE=4 SV=1	1			+		+	+	+	0.395899	0.807746	0.353515	-2.22118	-2.00857	-2.21799	-2.10112	-2.56602	-2.48626	-2.53139	-2.54879	-1.78903	-1.61778	-1.83696	-1.6577	-2.27231	-2.21846	-2.04803	7.25739	7.39146	7.25267	7.24317	7.28448	7.08852	7.16088	7.15684	7.73335	7.98584	7.75288	7.78005	7.26491	7.17193	7.22786	9.47857	9.40003	9.47066
TLHGLHPPETK	[R].TLHGLHPPETK.[M]	A0A072U5E1	A0A072U5E1 [889-899]	A0A072U5E1 1xPhospho [T889(100)]	Plasma membrane ATPase OS=Medicago truncatula OX=3880 GN=25495267 PE=3 SV=1	1							+	0.253309	0.0816586	0.480194	-5.92725	-5.53387	-5.39527	-5.95606	-5.99958	-5.90445	-6.02422	-5.89744	-5.86467	-5.96878	-5.67135	-5.99425	-5.64942	-5.5642	-5.21506	4.8679	5.2891	5.53916	4.78136	5.22497	5.14975	5.16993	5.16993	4.67807	4.66676	4.853	4.51096	5.27798	5.2555	5.53916	10.7951	10.823	10.9344
SPSTQSLASSESTLGSHLAR	[K].SPSTQSLASSESTLGSHLAR.[R]	G7JQ58	G7JQ58 [34-53]	G7JQ58 1xPhospho [S36(93.9)]	Putative pyruvate decarboxylase OS=Medicago truncatula OX=3880 GN=11413068 PE=3 SV=1	1				+		+	+	0.561065	0.530625	0.850346	-4.46604	-2.82948	-3.11201	-3.10064	-3.43309	-3.99505	-3.80971	-4.51457	-3.38691	-3.28589	-3.76292	-3.19421	-3.1235	-2.85859	-3.28119	4.98641	5.71973	5.63517	5.50779	4.32912	3.8679	3.71149	3.18587	4.2555	4.50462	3.8679	4.43296	4.32193	4.61471	4.1375	9.45245	8.54921	8.74719
DASTAVEFTQLPTRK	[R].DASTAVEFTQLPTRK.[R]	G7I6C5	G7I6C5 [792-806]	G7I6C5 1xPhospho [T804(100)]	ABC-2 and plant PDR ABC-type transporter family protein OS=Medicago truncatula OX=3880 GN=11431337 PE=3 SV=2	1					+	+	+	0.34876	0.556672	0.321449	0.117385	0.514108	0.338323	0.226353	-0.110102	-0.0834942	0.0366807	-0.0419555	0.299177	0.477322	0.661823	0.589498	0.332701	0.237789	0.244703	7.46434	7.79116	7.73064	7.46189	7.52435	7.54148	7.74886	7.5157	7.853	8.07575	7.98014	7.99379	7.72588	7.63952	7.87406	7.34696	7.27705	7.39232
RSSSPLPR	[R].RSSSPLPR.[S]	A0A072UYP6	A0A072UYP6 [756-763]	A0A072UYP6 1xPhospho [S]	Actin filament bundling protein P-115-ABP OS=Medicago truncatula OX=3880 GN=25490850 PE=4 SV=1	1		+	+	+	+	+	+	0.62163	0.769457	0.664152	-4.99075	-5.07017	-5.01822	-4.84117	-5.67535	-5.25575	-5.81408	-5.66165	-5.10477	-4.79721	-4.79634	-4.63068	-4.90901	-4.65891	-5.24475	5.15785	5.12102	5.2891	5.29646	5.03562	5.31107	4.91648	4.92125	5.26679	5.56682	5.43296	5.52982	5.42962	5.56377	5.01346	10.1486	10.1912	10.3073
IYVLTQFNSASLNR	[K].IYVLTQFNSASLNR.[H]	G7KEK9	G7KEK9 [134-147];G7J834 [133-146]	G7KEK9 1xPhospho [S144(88.9)];G7J834 1xPhospho [S143(88.9)]	Glucose-1-phosphate adenylyltransferase OS=Medicago truncatula OX=3880 GN=11418715 PE=3 SV=1	1	Shared		+		+	+	+	0.472015	1.00774	0.384838	-2.81296	-2.59014	-2.79923	-2.74907	-3.22677	-3.12792	-3.34835	-3.13642	-2.16412	-2.098	-2.22643	-2.31997	-2.92701	-2.79274	-2.75533	6.68229	6.79701	6.80607	6.7866	6.88996	6.84046	6.70598	6.84172	6.67666	6.78005	6.7761	6.46761	6.76421	6.75087	6.59096	9.49526	9.38716	9.60529
FVEQNELSGNNFVLRQSPGK	[R].FVEQNELSGNNFVLRQSPGK.[S]	Q2HVU7	Q2HVU7 [683-702]	Q2HVU7 1xPhospho [S699(100)]	Cation/H+ exchanger 3 OS=Medicago truncatula OX=3880 GN=11446480 PE=4 SV=1	1			+	+	+	+	+	0.403892	2.79298	0.648141	2.57993	2.65113	2.78578	2.70891	2.45315	2.33398	2.29	2.03305	5.30985	4.95961	5.05066	4.962	2.53478	3.10531	3.13698	8.16189	8.35711	8.4582	8.22304	8.21868	8.17193	8.18239	8.07307	10.4918	10.6461	10.6771	10.4981	8.19869	8.69627	8.58984	5.58195	5.70598	5.67243
NVNGSGGSR	[K].NVNGSGGSR.[I]	G7JYH3	G7JYH3 [1290-1298]	G7JYH3 1xPhospho [S1297(98.5)]	E3 ubiquitin-protein ligase UPL1-like protein OS=Medicago truncatula OX=3880 GN=11442326 PE=4 SV=1	1						+	+	0.0681279	-0.192034	0.322975	-5.1708	-5.09949	-5.23884	-5.38675	-5.24687	-5.221	-5.39009	-5.31043	-5.59869	-5.41184	-5.48615	-5.43984	-4.96356	-4.94255	-5.00124	7.2854	7.3147	7.33718	6.98527	7.48945	7.36807	7.30925	7.29002	6.84046	7.10224	7.02348	6.94837	7.54071	7.48704	7.38284	12.4562	12.4142	12.576
MEEVFASGR	[K].MEEVFASGR.[Y]	G7LGN1	G7LGN1 [20-28]	G7LGN1 1xPhospho [S26(100)]	Drug resistance transporter-like ABC domain protein OS=Medicago truncatula OX=3880 GN=11434035 PE=3 SV=2	1							+	0.144075	0.146803	0.382798	-5.55209	-5.39117	-5.45759	-5.58368	-5.72805	-5.54836	-5.65616	-5.62826	-5.62157	-5.55298	-5.44558	-5.35347	-5.19434	-5.39965	-5.17823	8.13494	8.3443	8.36326	8.02514	8.13237	8.21772	8.07575	8.03397	8.03287	8.26444	8.25361	8.24413	8.47208	8.29278	8.49905	13.687	13.7355	13.8208
VSSIDLGNEDSSSPLGEER	[R].VSSIDLGNEDSSSPLGEER.[K]	A0A072UDK3	A0A072UDK3 [319-337]	A0A072UDK3 1xPhospho [S321(99.3)]	ABA-inducible bHLH-type transcription factor OS=Medicago truncatula OX=3880 GN=25499214 PE=4 SV=1	1			+			+	+	0.207017	0.63733	0.480474	-1.40015	-1.43839	-1.53193	-1.55243	-1.8904	-1.56018	-1.56084	-1.73955	-0.885623	-1.14791	-1.13507	-1.03303	-1.27474	-1.31122	-1.03585	6.95652	7.04985	7.10434	6.82782	6.77742	6.99095	7.09487	6.80349	7.20555	7.16088	7.07682	7.08746	7.23266	7.16289	7.31288	8.35667	8.48824	8.63626
QTGYGMPSSSSK	[R].QTGYGMPSSSSK.[T]	G7KW31	G7KW31 [167-178]	G7KW31 1xPhospho [S176(93.8)]	ENTH/VHS/GAT family protein OS=Medicago truncatula OX=3880 GN=11432555 PE=4 SV=1	1			+			+	+	0.194182	0.672537	0.459163	-3.1492	-2.83893	-2.96112	-3.03447	-3.31165	-3.11724	-3.01325	-3.31831	-2.58364	-2.4373	-2.63247	-2.41687	-2.70749	-2.87268	-2.61268	7.01458	7.21432	7.1918	7.00225	7.07895	7.11686	7.21917	6.99548	7.51254	7.76421	7.49346	7.58045	7.47168	7.26303	7.46761	10.1638	10.0532	10.1529
RTETTANK	[K].RTETTANK.[K]	A0A072U0I0	A0A072U0I0 [28-35]	A0A072U0I0 1xPhospho [T31(99.6)]	Calmodulin-domain kinase CDPK protein OS=Medicago truncatula OX=3880 GN=25498764 PE=4 SV=1	1					+	+	+	0.385475	0.489853	0.558084	-1.22715	-0.45264	-1.01657	-1.10292	-1.48101	-1.22102	-1.26194	-1.37722	-1.00853	-0.758231	-0.944796	-0.670221	-0.86842	-1.00633	-0.456895	7.8392	8.61802	8.15785	7.87836	7.96463	8.08002	8.04549	7.96463	7.93369	8.23697	7.89724	8.06178	8.30925	8.26303	8.60028	9.06636	9.07066	9.17443
AMASVSMDK	[K].AMASVSMDK.[A]	B7FN04	B7FN04 [46-54]	B7FN04 1xPhospho [S51(99.9)]	Uncharacterized protein OS=Medicago truncatula OX=3880 GN=25492140 PE=2 SV=1	1			+		+	+	+	0.474314	0.7001	0.551365	0.118673	0.215411	0.0237188	-0.0882139	-0.506342	-0.310359	-0.26932	-0.541646	0.193699	0.359557	0.191874	0.427603	-0.0677967	0.0595331	0.441607	8.16088	8.39532	8.31696	8.14109	7.69627	7.87897	7.8392	7.76487	8.37808	8.50064	8.32373	8.58646	8.12153	8.13955	8.63735	8.04221	8.17991	8.29324
FSDSYGDK	[R].FSDSYGDK.[G]	A0A072VD74	A0A072VD74 [197-204]	A0A072VD74 1xPhospho [S200(100)]	Clathrin interactor EPSIN-like protein OS=Medicago truncatula OX=3880 GN=25482017 PE=4 SV=1	1					+	+	+	0.398811	0.432194	0.369328	-2.12621	-1.95507	-2.0612	-2.3729	-2.64367	-2.48783	-2.46622	-2.5129	-2.19718	-2.02976	-2.26715	-1.88775	-2.13144	-2.27203	-2.07151	8.61618	8.79539	8.66995	8.39917	8.50144	8.51885	8.50819	8.46923	8.3474	8.57969	8.21626	8.58646	8.77808	8.44667	8.50422	10.7424	10.7505	10.7311
ANSLQHFK	[R].ANSLQHFK.[K]	G7L7H0	G7L7H0 [383-390]	G7L7H0 1xPhospho [S385(100)]	Malic enzyme OS=Medicago truncatula OX=3880 GN=11412374 PE=3 SV=1	1			+		+	+	+	0.407675	0.731403	0.336375	-7.51025	-7.56256	-7.80434	-7.65759	-8.12224	-7.95534	-7.97366	-8.11421	-7.20237	-7.46542	-7.39632	-7.17572	-7.71415	-7.71721	-7.68359	5.88264	5.8505	5.69766	5.66391	5.19377	5.3505	5.27053	5.16591	6.6893	6.50462	6.45779	6.60288	5.62059	5.56682	5.67525	13.3929	13.4131	13.502
SGSKGSER	[K].SGSKGSER.[S]	A0A072V208	A0A072V208 [15-22]	A0A072V208 2xPhospho [S17(100);S20(100)]	Pleckstrin-like (PH) and lipid-binding START domain protein OS=Medicago truncatula OX=3880 GN=25493972 PE=4 SV=1	2					+		+	0.307175	0.0435598	0.344021	0.265454	0.324186	0.210293	0.0907516	-0.0884295	-0.0721321	-0.130804	-0.046649	-0.0811625	0.0219908	-0.0768595	-0.0277443	0.193724	0.198442	0.386386	8.82464	8.90539	8.9331	8.68545	8.7492	8.69174	8.58722	8.68229	8.60288	8.76918	8.59096	8.6125	8.77906	8.83289	8.98071	8.55919	8.5812	8.72281
TLHGLQSPDTTNLFNDK	[R].TLHGLQSPDTTNLFNDK.[N]	G7JCD0	G7JCD0 [883-899]	G7JCD0 1xPhospho [S889(100)]	Plasma membrane ATPase OS=Medicago truncatula OX=3880 GN=11436640 PE=3 SV=1	1					+		+	0.194422	-0.0723531	0.280988	-0.359243	-0.327024	-0.483654	-0.395596	-0.553702	-0.616632	-0.543038	-0.62983	-0.627015	-0.586165	-0.76875	-0.650685	-0.279922	-0.307487	-0.327031	10.2186	10.3123	10.2398	10.0885	10.4683	10.3265	10.5775	10.2425	9.89527	10.128	9.83321	9.82241	10.9452	10.7422	10.773	10.5778	10.6393	10.7235
YHDELIANAAYIGTPGK	[K].YHDELIANAAYIGTPGK.[G]	I3SU63	I3SU63 [8-24]	I3SU63 1xPhospho [T21(100)]	Fructose-bisphosphate aldolase OS=Medicago truncatula OX=3880 GN=25494828 PE=2 SV=1	1						+	+	-0.00501347	0.180305	0.383502	-5.0141	-4.68412	-4.58381	-4.78519	-4.89036	-4.79118	-4.71976	-4.64588	-4.60392	-4.66007	-4.52814	-4.53382	-4.4539	-4.40152	-4.27945	8.76487	8.81282	8.94046	8.78103	8.72928	8.75522	8.80639	8.81634	8.853	8.96087	8.86975	8.92778	8.91049	8.82655	8.72588	13.779	13.4969	13.5243
SDSVASFRPK	[K].SDSVASFRPK.[S]	G7IU86	G7IU86 [342-351]	G7IU86 1xPhospho [S342(100)]	Phototropin-2 protein OS=Medicago truncatula OX=3880 GN=11427766 PE=4 SV=2	1			+		+	+	+	0.459629	0.617796	0.550493	1.15044	1.46475	1.39258	1.2644	0.832549	0.98662	0.917931	0.69656	1.44752	1.6559	1.30708	1.49435	1.19735	1.31047	1.7189	8.48583	8.91349	8.88844	8.5691	8.42501	8.37808	8.52081	8.30241	8.76222	9.14695	8.64782	8.87805	8.71699	8.93399	9.52239	7.33539	7.44874	7.49585
QFANSYSSTYYYTEGSSR	[R].QFANSYSSTYYYTEGSSR.[G]	G7JYY3	G7JYY3 [330-347]	G7JYY3 1xPhospho [S336(87)]	Armadillo repeat only protein OS=Medicago truncatula OX=3880 GN=11415571 PE=4 SV=2	1						+	+	0.233455	0.249721	0.401681	1.48287	1.88927	1.5218	1.50022	1.20395	1.42243	1.45484	1.37912	1.67585	1.56958	1.5434	1.67039	1.7343	1.68004	1.88596	8.58195	9.00197	8.84643	8.71939	8.64024	8.70598	8.72724	8.73843	8.74517	8.89421	8.87252	8.84831	8.92511	8.92035	9.01318	7.09908	7.1127	7.32463
GPGNYGRPLSFR	[K].GPGNYGRPLSFR.[D]	G7L050	G7L050 [394-405]	G7L050 1xPhospho [S403(100)]	Nuclear transport factor 2 and RNA recognition motif protein OS=Medicago truncatula OX=3880 GN=MTR_7g055610 PE=4 SV=2	1						+	+	0.148367	0.351073	0.415486	-2.46572	-2.21476	-2.33318	-2.45943	-2.53031	-2.53781	-2.31449	-2.68395	-2.31294	-2.13434	-2.26124	-1.95374	-2.10984	-2.10919	-2.08443	7.14568	7.45943	7.37504	7.21335	7.31832	7.33271	7.51333	7.14466	7.04439	7.33896	7.03452	7.35755	7.76222	7.66888	7.43796	9.61139	9.67419	9.70822
RIASVGIIK	[K].RIASVGIIK.[T]	A0A072U298	A0A072U298 [165-173]	A0A072U298 1xPhospho [S168(100)]	AMP deaminase OS=Medicago truncatula OX=3880 GN=MTR_8g469540 PE=4 SV=1	1			+			+	+	0.272303	0.946147	0.480596	-0.891038	-0.556126	-0.828372	-1.01739	-1.38129	-1.03166	-0.903565	-1.06563	-0.228033	-0.102983	-0.342711	0.0761766	-0.615798	-0.625317	-0.603703	7.6879	7.89178	7.83162	7.47005	7.58421	7.71149	7.8189	7.78986	8.29278	8.50064	8.22448	8.49065	8.09329	8.072	8.11842	8.57894	8.44791	8.66
RLRPGHSVEEVSYPVAR	[K].RLRPGHSVEEVSYPVAR.[Q]	Q2HW32	Q2HW32 [309-325]	Q2HW32 1xPhospho [S315(100)]	Lissencephaly type-1-like homology motif;CTLH, C-terminal to LisH motif;Nitrous oxide reductase, N-terminal;WD40-like;Quinonprotein alcohol dehydrogenase-like OS=Medicago truncatula OX=3880 GN=11405937 PE=4 SV=1	1					+		+	0.322716	0.0672437	0.399802	-7.32414	-6.92986	-7.21159	-7.38808	-7.48376	-7.41643	-7.61919	-7.62516	-7.75158	-7.5963	-7.28899	-7.23869	-7.03025	-7.26183	-7.11692	4.83289	5.18982	5.01792	4.70044	4.8679	4.85798	4.62059	4.58496	4.30743	4.52982	4.75489	4.74953	5.16189	4.80735	4.89724	12.157	12.1197	12.2295
YRTPSRSPVR	[R].YRTPSRSPVR.[YS]	G7I6E7	G7I6E7 [634-643];G7JB56 [745-754]	G7I6E7 3xPhospho [T636(100);S638(100);S640(100)];G7JB56 3xPhospho [T747(100);S749(100);S751(100)]	Peptidyl-prolyl cis-trans isomerase OS=Medicago truncatula OX=3880 GN=11420866 PE=4 SV=2	3	Shared				+		+	0.292496	0.0848355	0.315884	-3.18891	-2.76194	-2.82198	-3.016	-3.27671	-3.23447	-3.1946	-3.25303	-3.19672	-3.21089	-3.14466	-3.06719	-2.88183	-2.87098	-3.01865	6.50144	6.89966	6.84549	6.6879	6.55919	6.51254	6.50462	6.42962	6.17592	6.19574	6.28725	6.35403	6.84046	6.81762	6.61471	9.69035	9.6616	9.66747
RSDSTAGAR	[K].RSDSTAGAR.[F]	G7IQZ2	G7IQZ2 [950-958]	G7IQZ2 1xPhospho [S953(99.5)]	LRR receptor-like kinase OS=Medicago truncatula OX=3880 GN=11413360 PE=4 SV=1	1		+	+		+	+	+	0.668979	1.46558	0.565472	-5.68384	-5.27656	-5.399	-5.25092	-6.08359	-5.78812	-6.32433	-6.0902	-4.58092	-4.69794	-4.423	-4.72207	-5.70654	-5.32831	-5.48341	5.12102	5.48864	5.46271	5.51412	4.71699	4.91648	4.39232	4.63227	6.38198	6.43463	6.59395	6.2211	4.96809	5.40259	5.2211	10.8049	10.7652	10.8617
RPRPAAAGSPPR	[K].RPRPAAAGSPPR.[R]	G7KPF4	G7KPF4 [187-198]	G7KPF4 1xPhospho [S195(100)]	Putative Zinc finger, RanBP2-type OS=Medicago truncatula OX=3880 GN=11438547 PE=4 SV=1	1		+			+	+	+	0.67449	-0.178497	0.576098	-0.0747433	-0.196555	0.0371819	-0.363775	-0.89393	-0.723722	-1.00086	-0.677339	-1.08458	-0.966286	-0.949533	-1.00944	-0.53366	-0.247644	0.0377102	8.92244	8.80316	9.22255	8.73268	8.10748	8.17443	7.97499	8.32238	8.25927	8.49785	8.41701	8.28679	8.47533	8.74416	8.92035	8.99718	8.99972	9.18537
GSEGHTPPPESR	[K].GSEGHTPPPESR.[T]	G7JU59	G7JU59 [636-647]	G7JU59 1xPhospho [S637(100)]	LRR receptor-like kinase OS=Medicago truncatula OX=3880 GN=11445437 PE=4 SV=1	1					+	+	+	0.315114	-0.25056	0.356176	-5.28471	-5.34225	-5.40357	-5.29387	-5.74514	-5.71516	-5.55857	-5.56599	-6.02721	-6.14791	-5.65341	-5.75857	-5.26849	-5.25073	-5.35089	6.41616	6.41447	6.52513	6.36282	6.10852	6.04002	6.12928	6.18388	5.90448	5.81762	6.2854	6.05745	6.45943	6.50144	6.50144	11.7009	11.7567	11.9287
ANSEATLGTYQGNANLGDGASESLHVK	[K].ANSEATLGTYQGNANLGDGASESLHVK.[D]	A0A072VVG3	A0A072VVG3 [328-354]	A0A072VVG3 1xPhospho [S350(98.9)]	Fructose-bisphosphate aldolase OS=Medicago truncatula OX=3880 GN=25483885 PE=3 SV=1	1						+	+	0.091526	0.248932	0.401881	-5.38157	-5.34551	-5.31397	-5.35565	-5.44406	-5.45999	-5.41345	-5.44531	-5.18033	-5.23279	-5.13844	-5.21552	-5.23835	-4.93308	-4.94502	8.14873	8.12257	8.15987	8.08746	8.23074	8.14313	8.26256	8.08375	8.28355	8.3474	8.21091	8.26913	8.09434	8.18537	7.98812	13.5303	13.4681	13.4738
LFNLPSVSSIEELR	[R].LFNLPSVSSIEELR.[T]	G7IU89	G7IU89 [998-1011]	G7IU89 1xPhospho [S1003(99.9)]	p-loop nucleoside triphosphate hydrolase superfamily protein OS=Medicago truncatula OX=3880 GN=MTR_2g096010 PE=3 SV=2	1		+	+		+	+	+	0.630908	1.24902	0.368967	-5.08485	-4.98126	-5.13074	-5.35382	-5.75164	-5.63397	-5.91225	-5.77645	-4.60722	-4.53384	-4.48219	-4.45497	-5.43398	-5.3722	-5.39264	6.7879	6.69905	6.66818	6.42291	6.71836	6.64241	6.60288	6.65964	6.49665	6.67525	6.74416	6.70874	6.67666	6.56072	6.40088	11.8728	11.6803	11.7989
YADSFSHK	[R].YADSFSHK.[S]	G7LFS2	G7LFS2 [80-87]	G7LFS2 1xPhospho [S83(100)]	DUF668 family protein OS=Medicago truncatula OX=3880 GN=11427622 PE=4 SV=1	1		+	+		+	+	+	0.958593	0.585413	0.50392	-0.326395	0.108689	0.143131	0.100698	-1.16946	-0.749793	-0.880527	-1.00846	-0.459916	-0.262966	-0.539872	-0.203838	-0.588067	-0.484109	-0.272249	8.64314	8.52865	8.8205	8.54032	8.28771	8.41109	8.42417	8.37243	8.21675	8.45574	8.21868	8.34074	8.59582	8.61102	8.69209	8.96953	8.41996	8.67737
QGTSESPVESK	[K].QGTSESPVESK.[H]	A0A072TXB2	A0A072TXB2 [2283-2293]	A0A072TXB2 1xPhospho [S2288(85.1)]	HEAT repeat 5B-like protein OS=Medicago truncatula OX=3880 GN=MTR_7g406950 PE=4 SV=1	1					+	+	+	0.484948	0.215248	0.329391	-3.90265	-3.90611	-3.78873	-3.67821	-4.42544	-4.23775	-4.2758	-4.27649	-4.0087	-4.11239	-4.17885	-4.05456	-3.98171	-3.94051	-4.00122	6.93664	6.94603	7.0864	7.08002	6.72792	6.76288	6.76818	6.73606	6.6907	6.72792	6.59544	6.60437	6.88387	6.90569	6.79051	10.8393	10.8521	10.8751
GQLLASESGK	[R].GQLLASESGK.[N]	G7KAQ1	G7KAQ1 [574-583]	G7KAQ1 1xPhospho [S581(100)]	Intracellular protein transporter USO1-like protein OS=Medicago truncatula OX=3880 GN=11427043 PE=4 SV=1	1			+		+	+	+	0.447905	0.647503	0.547123	0.944386	1.19339	1.16292	0.84436	0.370493	0.548148	0.626572	0.808223	1.1154	1.37851	1.33676	1.11278	0.942358	1.08736	1.37673	8.32463	8.49625	8.57061	8.2341	8.27798	8.31832	8.37678	8.37808	8.31016	8.56834	8.35579	8.32418	8.43421	8.50184	8.53761	7.38024	7.30287	7.40769
KLGTFGSSEGAASTSGIVSQTASEVAK	[K].KLGTFGSSEGAASTSGIVSQTASEVAK.[E]	A0A072UMF6	A0A072UMF6 [1004-1030];A0A072ULK9 [1017-1043]	A0A072UMF6 1xPhospho [T1007(87.8)];A0A072ULK9 1xPhospho [T1020(87.8)]	MAP kinase kinase kinase OS=Medicago truncatula OX=3880 GN=25492839 PE=4 SV=1	1	Shared					+	+	0.168528	0.352076	0.497237	0.753412	0.751096	1.21745	1.30146	0.655277	0.700001	1.0599	0.93414	1.34562	1.00777	1.23855	1.16568	1.30294	1.22827	1.47249	6.31107	6.41785	6.60288	6.45121	6.59544	6.36107	6.58346	6.55766	6.31832	6.54071	6.58195	6.40599	6.67101	6.49506	6.64241	5.55766	5.66676	5.38543
HSPPSAFK	[K].HSPPSAFK.[G]	G7JTH4	G7JTH4 [8-15]	G7JTH4 1xPhospho [S9(100)]	Caffeic acid O-methyltransferase OS=Medicago truncatula OX=3880 GN=11446905 PE=2 SV=1	1			+		+	+	+	0.396602	0.747187	0.360119	-0.611176	-0.816037	-0.96988	-0.688168	-1.2754	-1.10558	-1.11939	-1.1713	-0.396659	-0.110794	-0.670234	-0.505235	-0.79072	-0.913263	-0.719413	6.14771	5.82782	5.91886	6.47573	6.34518	6.33985	6.25739	6.35226	5.30378	5.49506	5.01346	5.21723	6.01792	5.63517	6.01123	6.75889	6.64386	6.88874
NVETQILSK	[R].NVETQILSK.[R]	G7K481	G7K481 [304-312]	G7K481 1xPhospho [S311(100)]	Chaperone DnaJ domain protein OS=Medicago truncatula OX=3880 GN=11414366 PE=4 SV=1	1					+	+	+	0.437861	0.573724	0.524074	-3.193	-3.07895	-2.99504	-3.0488	-3.68945	-3.31639	-3.74643	-3.31495	-2.98757	-2.83675	-3.0803	-2.86771	-3.01882	-3.03758	-2.9218	6.25739	6.2854	6.44956	6.39746	6.67807	6.55459	6.63662	6.66676	6.15785	6.33092	6.13134	6.2075	6.71012	6.6014	6.49985	9.45039	9.36435	9.4446
HNLEQNGGSPCRK	[K].HNLEQNGGSPCRK.[R]	A0A072UKL8	A0A072UKL8 [261-273]	A0A072UKL8 1xPhospho [S269(100)]	Zinc finger C-x8-C-x5-C-x3-H type family protein, putative OS=Medicago truncatula OX=3880 GN=25492102 PE=4 SV=1	1					+	+	+	0.284205	0.439864	0.441152	-0.91398	-0.974159	-1.00046	-1.3944	-1.21375	-1.35676	-1.41043	-1.43888	-0.856526	-0.802918	-1.16381	-0.837115	-0.885492	-0.754592	-1.10133	7.34341	7.24888	7.29094	6.84925	7.46679	7.19476	7.1809	7.16993	7.09592	7.30561	6.97728	7.04002	7.09064	7.17792	6.88509	8.25739	8.22304	8.2914
LYGQSISAVTAGVK	[K].LYGQSISAVTAGVK.[N]	G7ZYG6	G7ZYG6 [491-504]	G7ZYG6 1xPhospho [S495(100)]	Putative sec1-like protein OS=Medicago truncatula OX=3880 GN=25493331 PE=3 SV=1	1			+		+	+	+	0.350204	0.922188	0.461113	-2.70778	-2.36586	-2.65199	-2.63853	-2.99461	-2.79302	-2.88022	-3.09711	-2.10145	-2.01247	-2.14135	-1.82095	-2.60338	-2.54669	-2.29032	7.97671	8.15279	7.98128	7.91289	8.0129	8.05474	8.08693	7.84298	8.2384	8.37112	8.11686	8.41996	8.25219	8.17842	8.2635	10.6845	10.5187	10.6333
KQEQESAK	[K].KQEQESAK.[K]	Q2HVI3	Q2HVI3 [29-36];A0A072VPV6 [60-67]	Q2HVI3 1xPhospho [S34(100)];A0A072VPV6 1xPhospho [S65(100)]	60S ribosomal protein L7 OS=Medicago truncatula OX=3880 GN=11440629 PE=4 SV=1	1	Shared						+	-0.122944	-0.148559	0.488295	-3.42592	-3.37951	-3.5135	-3.44024	-3.37418	-3.41998	-3.09745	-3.37578	-3.37666	-3.61886	-3.36558	-3.50053	-2.80113	-2.65864	-3.02589	6.98071	6.79442	6.73335	6.67948	7.19377	6.93074	7.18587	6.95536	6.81378	6.76818	6.76022	6.69349	7.61324	7.62132	6.98868	10.4066	10.1739	10.2469
VNNPFTSSSSGK	[K].VNNPFTSSSSGK.[F]	G7LAI2	G7LAI2 [15-26]	G7LAI2 1xPhospho [S24(100)]	Plant UBX domain protein OS=Medicago truncatula OX=3880 GN=11412894 PE=4 SV=1	1			+		+	+	+	0.519532	1.10708	0.478593	0.29958	0.454668	0.170089	0.206594	-0.27143	-0.0555935	-0.213237	-0.406937	0.823357	0.887893	0.659356	1.11053	0.0633907	0.247575	0.414415	9.17518	9.28471	9.10407	9.07387	8.80832	8.87928	8.89633	8.6664	9.65625	9.78725	9.39981	9.72007	9.00591	9.00113	9.08082	8.8756	8.83004	8.93399
GSVMANGGSHIWR	[R].GSVMANGGSHIWR.[S]	G7J6H9	G7J6H9 [241-253]	G7J6H9 1xPhospho [S249(100)]	Phosphatidylinositol 4-kinase alpha OS=Medicago truncatula OX=3880 GN=11415330 PE=3 SV=2	1			+		+	+	+	0.307942	0.586607	0.351032	-2.41789	-2.09284	-2.32202	-2.30836	-2.67242	-2.59951	-2.52076	-2.5802	-2.12606	-1.89736	-2.02895	-1.97408	-2.33134	-2.26643	-2.12879	8.15178	8.51254	8.35755	8.20408	8.26444	8.21723	8.37156	8.21965	8.17692	8.49345	8.27984	8.26444	8.39275	8.33673	8.42752	10.5697	10.6054	10.6796
IVPSPRTPK	[K].IVPSPRTPK.[G]	G7IVB3	G7IVB3 [124-132]	G7IVB3 1xPhospho [S127(98.8)]	Hsp20/alpha crystallin family protein OS=Medicago truncatula OX=3880 GN=11420295 PE=3 SV=1	1						+	+	-0.0574306	0.389146	0.408498	-1.74007	-1.45251	-2.11645	-1.7254	-1.79147	-1.73359	-1.75276	-1.52688	-1.2978	-1.44	-1.2119	-1.29842	-1.20142	-1.41818	-1.25843	5.53605	5.926	5.51728	5.57289	5.70598	5.68089	5.79181	5.82273	5.88509	6.05745	6.06609	5.89239	6.4446	6.10224	6.43296	7.27612	7.37851	7.63372
KAESGHMPK	[K].KAESGHMPK.[T]	Q2HS37	Q2HS37 [393-401]	Q2HS37 1xPhospho [S396(100)]	Nucleic acid binding NABP OS=Medicago truncatula OX=3880 GN=MTR_2g097670 PE=4 SV=1	1						+	+	0.194462	0.304558	0.415174	-3.57891	-3.6329	-3.76836	-3.8366	-3.86675	-4.0607	-3.79886	-3.8683	-3.64311	-3.52075	-3.73435	-3.47818	-3.56923	-3.54849	-3.33272	6.41954	6.5157	6.40769	6.20163	6.24413	6.06393	6.32733	6.2817	6.53294	6.88631	6.44294	6.6453	6.56224	6.55152	6.71699	9.99845	10.1486	10.176
SRSQAIWR	[R].SRSQAIWR.[R]	A0A072UYD4	A0A072UYD4 [517-524]	A0A072UYD4 1xPhospho [S519(100)]	RING-type E3 ubiquitin transferase OS=Medicago truncatula OX=3880 GN=25491020 PE=4 SV=1	1			+			+	+	0.227164	0.704097	0.580879	-5.79689	-4.82736	-5.39848	-5.37749	-5.9572	-5.36357	-5.4432	-5.54492	-4.81611	-5.0561	-4.87165	-4.74864	-4.92318	-5.148	-4.91784	4.87774	5.853	5.40259	5.22882	4.91648	5.43296	5.30743	5.24413	5.87529	5.73335	5.848	5.88509	5.76288	5.50779	5.73877	10.6746	10.6804	10.8011
HLVLPVPAFNVINGGSHAGNK	[K].HLVLPVPAFNVINGGSHAGNK.[L]	A0A072U338	A0A072U338 [147-167]	A0A072U338 1xPhospho [S162(100)]	Phosphopyruvate hydratase OS=Medicago truncatula OX=3880 GN=25499389 PE=3 SV=1	1						+	+	0.240581	0.220578	0.32492	-8.44197	-8.88532	-8.28339	-8.48751	-8.82151	-8.72497	-8.70675	-8.80728	-8.41212	-8.6801	-8.45857	-8.62742	-8.52188	-8.36994	-8.4288	5.71425	5.19377	5.78921	5.67243	5.55459	5.54535	5.56377	5.47573	5.77083	5.63517	5.69488	5.67807	5.56377	5.59991	5.36107	14.1562	14.0791	14.0726
SLNRLEGHR	[R].SLNRLEGHR.[T]	G7LDH4	G7LDH4 [268-276]	G7LDH4 1xPhospho [S268(100)]	Putative reduced growth phenotype protein OS=Medicago truncatula OX=3880 GN=11431112 PE=4 SV=1	1					+	+	+	0.270827	0.293283	0.512819	-3.62889	-3.40666	-3.54117	-3.5686	-3.63298	-3.82165	-3.69832	-4.07569	-3.59766	-3.32718	-3.30229	-3.82838	-3.17256	-3.24216	-3.46829	4.82273	5.01792	4.91169	4.73335	5.17792	4.84298	4.97728	4.62059	4.72247	5.04002	4.99095	4.45286	5.40939	5.30743	4.9542	8.45162	8.42459	8.45286
TSDSASVSRPSSFRK	[R].TSDSASVSRPSSFRK.[A]	Q2HU72	Q2HU72 [324-338]	Q2HU72 2xPhospho [S327(91.3);S334(92)]	Steroid nuclear receptor, ligand-binding OS=Medicago truncatula OX=3880 GN=11441892 PE=4 SV=2	2						+	+	0.188659	0.396008	0.317441	-2.36392	-2.14791	-2.0707	-2.38287	-2.4875	-2.38305	-2.38201	-2.46749	-1.98263	-2.13372	-2.01896	-2.0007	-2.12193	-2.17744	-2.03834	7.17891	7.3672	7.46516	6.90207	7.3147	7.23074	7.26491	7.03892	7.2724	7.40854	7.3443	7.27333	7.30287	7.33628	7.35226	9.54284	9.51511	9.53586
TGPDSPNNSNRGESSPR	[K].TGPDSPNNSNRGESSPR.[F]	A0A072U9B0	A0A072U9B0 [191-207]	A0A072U9B0 2xPhospho [S204(50);S205(50)]	PPPDE thiol peptidase family protein, putative OS=Medicago truncatula OX=3880 GN=MTR_6g048290 PE=4 SV=1	2				+		+	+	0.000762343	0.366423	0.615677	-3.84609	-3.94687	-3.56747	-3.95402	-3.85173	-3.75623	-3.52441	-4.18513	-3.50614	-3.46074	-3.70575	-3.17919	-3.122	-3.42848	-3.09062	5.82528	5.7761	6.20945	5.74953	6.16591	6.2384	6.34518	5.69766	6.0268	6.1375	5.81506	6.24603	6.70598	6.30012	6.55305	9.67136	9.72298	9.77693
HSLSDGSLDTMAR	[R].HSLSDGSLDTMAR.[R]	G7JKQ6	G7JKQ6 [721-733]	G7JKQ6 1xPhospho [S724(100)]	Dynamin-2B-like protein OS=Medicago truncatula OX=3880 GN=11420883 PE=3 SV=1	1			+		+	+	+	0.223264	1.22536	0.38246	-5.12038	-4.9417	-5.059	-5.22152	-5.43811	-5.14355	-5.2939	-5.36009	-4.05978	-3.94598	-4.27371	-4.05475	-4.94175	-4.96434	-4.87327	7.86295	7.97556	7.95652	7.69975	7.63807	7.85425	7.732	7.6388	8.79474	8.98271	8.52748	8.71973	8.01903	7.93899	7.93664	12.9833	12.9173	13.0155
EKPAPLTPTASSSSFSASSGVR	[K].EKPAPLTPTASSSSFSASSGVR.[S]	G7L2S1	G7L2S1 [74-95]	G7L2S1 1xPhospho [S91(81.5)]	Transducin/WD-like repeat-protein OS=Medicago truncatula OX=3880 GN=11430659 PE=4 SV=2	1						+	+	0.190212	0.505569	0.390848	-2.54726	-2.25843	-2.51598	-2.55266	-2.75895	-2.62733	-2.57963	-2.66926	-2.18717	-2.18908	-2.27496	-1.96169	-2.3938	-2.29371	-2.11633	8.02459	8.19967	8.05691	7.90749	7.97957	8.03177	8.10643	7.97441	8.40173	8.48864	8.35403	8.53566	8.25644	8.23601	8.29094	10.5718	10.4581	10.5729
HNSDPAQNGDLNSGPNSGSR	[R].HNSDPAQNGDLNSGPNSGSR.[R]	G7JKQ6	G7JKQ6 [885-904]	G7JKQ6 1xPhospho [S887(100)]	Dynamin-2B-like protein OS=Medicago truncatula OX=3880 GN=11420883 PE=3 SV=1	1					+	+	+	0.281926	0.268233	0.368299	-5.6587	-5.49435	-5.6172	-5.47832	-5.85025	-5.78542	-5.75071	-5.9899	-5.38854	-5.49991	-5.80231	-5.61259	-5.46813	-5.54931	-5.40988	7.32463	7.42291	7.39832	7.44294	7.22593	7.21237	7.27519	7.00899	7.46597	7.42878	6.99887	7.16189	7.49265	7.35403	7.40003	12.9833	12.9173	13.0155
MYSGVSLDSFLK	[R].MYSGVSLDSFLK.[Y]	G7IKX3	G7IKX3 [418-429]	G7IKX3 1xPhospho [S420(99.6)]	Histidinol dehydrogenase, chloroplastic OS=Medicago truncatula OX=3880 GN=11412251 PE=1 SV=1	1				+		+	+	0.264422	0.486058	0.593039	-6.07514	-6.09049	-6.03924	-6.1152	-6.60531	-6.27348	-6.54264	-5.95632	-5.71049	-5.94634	-5.96486	-5.81184	-5.72171	-5.75808	-5.77442	4.67807	4.61471	4.69488	4.62644	4.52982	4.74416	4.50462	5.03562	5.00899	4.86295	4.7761	4.89724	5.07895	4.87283	4.74953	10.7532	10.7052	10.7341
SSSSLSPR	[R].SSSSLSPR.[S]	A0A072VIZ6	A0A072VIZ6 [12-19]	A0A072VIZ6 1xPhospho [S12(100)]	Putative vacuolar protein sorting-associated protein 17, Vps17 OS=Medicago truncatula OX=3880 GN=25483797 PE=4 SV=1	1			+		+	+	+	0.23606	0.69587	0.330604	-2.40161	-2.40299	-2.51394	-2.52056	-2.7134	-2.69814	-2.60867	-2.76313	-1.98432	-1.83506	-2.29497	-1.88551	-2.44371	-2.36533	-2.28666	8.51136	8.45203	8.51452	8.39532	8.49745	8.45902	8.51254	8.33002	8.93044	9.10826	8.57099	8.96694	8.6532	8.59395	8.58271	10.913	10.855	11.0285
RSPDDGDYK	[K].RSPDDGDYK.[R]	A0A072UD68	A0A072UD68 [577-585];A0A072U025 [577-585]	A0A072UD68 1xPhospho [S578(100)];A0A072U025 1xPhospho [S578(100)]	Peptidyl-prolyl cis-trans isomerase OS=Medicago truncatula OX=3880 GN=11433733 PE=3 SV=1	1	Shared				+		+	0.282786	-0.0877353	0.356082	-1.95532	-1.96102	-1.81538	-1.88259	-2.25517	-2.19437	-2.22989	-2.06603	-2.36317	-2.24618	-2.30021	-2.18685	-1.92894	-1.8049	-1.75702	7.74685	7.76553	8	7.82718	7.6872	7.6872	7.63445	7.82909	7.55689	7.82018	7.76951	7.66818	7.87713	7.92778	7.94134	9.70217	9.72656	9.81538
SSEDLHSYGEK	[R].SSEDLHSYGEK.[N]	G7JTL7	G7JTL7 [6-16]	G7JTL7 1xPhospho [S6(99.4)]	Oberon-like protein OS=Medicago truncatula OX=3880 GN=11445049 PE=4 SV=2	1						+	+	0.206876	0.316654	0.353589	-2.23546	-1.71784	-1.81183	-1.95203	-2.11184	-2.06475	-2.26971	-2.09836	-1.80767	-1.8809	-1.78536	-1.80411	-1.71701	-1.86169	-1.76903	7.61692	8.31379	8.26725	7.91169	7.95128	7.91767	7.67807	7.93782	8.01123	8.1639	8.2211	8.09329	8.32643	8.2341	8.3015	9.85237	10.0316	10.0791
FSSSPGSTK	[K].FSSSPGSTK.[S]	A0A072U5H4	A0A072U5H4 [469-477]	A0A072U5H4 1xPhospho [S475(95.1)]	BAH domain-containing protein OS=Medicago truncatula OX=3880 GN=25495221 PE=4 SV=1	1					+	+	+	0.301569	0.563687	0.566267	-5.14283	-5.14424	-5.23477	-5.38286	-5.69618	-5.23011	-5.41059	-5.77411	-5.00633	-5.06715	-4.89917	-4.88358	-5.00672	-5.07059	-4.80713	5.72792	5.78398	5.76022	5.46271	5.3147	5.66676	5.50462	5.16591	5.75489	5.77347	5.94953	5.83794	5.89724	5.79181	6.08746	10.8708	10.9282	10.995
VTEGMSSMSFK	[K].VTEGMSSMSFK.[V]	G7K569	G7K569 [27-37]	G7K569 1xPhospho [S35(100)]	Protein transporter OS=Medicago truncatula OX=3880 GN=11436153 PE=4 SV=1	1					+	+	+	0.214445	0.53639	0.346241	-1.71763	-1.53003	-1.76314	-1.83397	-1.96647	-1.96425	-1.77738	-1.99446	-1.55575	-1.37243	-1.43605	-1.19277	-1.61396	-1.5764	-1.54784	9.27891	9.50442	9.32823	9.20823	9.17443	9.12076	9.23098	9.08082	9.54728	9.77726	9.61747	9.8248	9.40195	9.33963	9.31673	10.9965	11.0345	11.0914
SYSDAGNAVTDSWK	[R].SYSDAGNAVTDSWK.[D]	G7I5R4	G7I5R4 [1517-1530]	G7I5R4 1xPhospho [S/Y/T]	Viral A-type inclusion protein, putative OS=Medicago truncatula OX=3880 GN=11424483 PE=4 SV=2	1		+	+		+	+	+	0.588532	1.62476	0.404067	-4.48874	-4.08414	-4.52141	-4.19346	-4.91565	-4.87109	-4.91221	-4.94295	-3.49585	-3.16567	-3.22017	-3.26116	-4.51355	-4.68146	-4.3242	6.06824	6.48543	6.18982	6.29829	6.06178	5.94486	5.94017	5.88264	6.78921	7.1639	7.07146	7.01903	6.12515	5.95652	6.18785	10.557	10.5696	10.7112
GVNTFSPEGR	[R].GVNTFSPEGR.[L]	I3SSX1	I3SSX1 [11-20]	I3SSX1 1xPhospho [S16(99.9)]	Proteasome subunit alpha type OS=Medicago truncatula OX=3880 GN=25485590 PE=2 SV=1	1						+	+	0.116967	-0.466076	0.319595	-4.52641	-4.39675	-4.49749	-4.44693	-4.541	-4.55789	-4.65965	-4.57691	-5.01068	-4.97683	-5.27617	-4.93608	-4.32725	-4.28827	-4.17729	7.04439	7.07146	7.07146	7.05311	7.32012	7.17792	7.02348	7.21237	6.48543	6.59246	6.26303	6.52826	7.21723	7.13648	7.16189	11.5708	11.4682	11.569
ERIESSLNNSGRR	[R].ERIESSLNNSGRR.[S]	G7I4I2	G7I4I2 [138-150]	G7I4I2 1xPhospho [S147(99.9)]	DUF1645 family protein OS=Medicago truncatula OX=3880 GN=11417205 PE=4 SV=1	1		+	+		+	+	+	0.760892	1.10585	0.55684	-4.03804	-4.43003	-4.38103	-4.73177	-5.22855	-5.09045	-5.16284	-5.1426	-4.2252	-4.12664	-3.90185	-3.94735	-4.96301	-4.48745	-4.34735	6.01792	5.55766	5.76553	5.47573	5.1334	5.08746	5.24793	5.10852	5.42962	5.89239	5.6893	5.65535	5.16189	5.47573	5.53605	10.056	9.98769	10.1466
TNSLRDSPDDDGGMEMQEPTR	[R].TNSLRDSPDDDGGMEMQEPTR.[L]	G7ID76	G7ID76 [24-44]	G7ID76 1xPhospho [S30(98.4)]	TIME FOR coffee-like protein, putative OS=Medicago truncatula OX=3880 GN=11415129 PE=4 SV=1	1					+	+	+	0.397005	0.442276	0.376258	-1.9298	-1.85188	-1.80957	-1.8669	-2.34798	-2.3237	-2.17025	-2.20424	-1.73137	-1.83979	-1.89051	-1.81541	-1.99622	-1.89037	-1.76927	8.18537	8.38198	8.46761	8.32057	7.76354	7.93074	7.96174	7.893	8.56796	8.51688	8.40216	8.36326	8.11322	8.21383	8.40216	10.1152	10.2339	10.2772
DSAGVQDSPQLQAHAEK	[K].DSAGVQDSPQLQAHAEK.[V]	G7KBK3	G7KBK3 [49-65]	G7KBK3 1xPhospho [S50(100)]	Leghemoglobin Lb120-1 OS=Medicago truncatula OX=3880 GN=MTR_5g066070 PE=2 SV=1	1			+		+	+	+	0.412337	0.941381	0.480161	-6.83503	-6.47798	-6.89459	-6.7938	-7.23826	-7.23357	-7.30958	-6.86935	-6.52833	-5.89531	-6.26145	-6.20015	-6.77721	-6.63713	-6.63323	6.66107	6.62352	6.3345	6.53761	7.48784	7.24317	7.64458	7.63517	5.56377	6.2211	5.94251	5.9542	7.03452	6.73742	6.36807	13.4961	13.1015	13.2291
TRSSNDPHAFLQVDSLGR	[R].TRSSNDPHAFLQVDSLGR.[V]	A0A072VAE8	A0A072VAE8 [516-533]	A0A072VAE8 1xPhospho [T516(98.4)]	Topoisomerase II-associated protein PAT1 OS=Medicago truncatula OX=3880 GN=25487016 PE=4 SV=1	1			+		+	+	+	0.306355	0.814357	0.303431	2.01102	2.17165	1.82583	1.95927	1.64041	1.71085	1.65057	1.74052	2.24067	2.27183	2.9172	2.57007	1.98365	2.05433	1.92908	7.41701	7.71081	7.55919	7.55919	7.4733	7.52591	7.4733	7.46025	7.86419	7.92719	8.16892	7.96924	7.59246	7.52356	7.39832	5.40599	5.53916	5.73335
TSSSISGNSFR	[R].TSSSISGNSFR.[A]	G7J349	G7J349 [382-392]	G7J349 2xPhospho [S387(97.7);S/T]	E3 ubiquitin-protein ligase RGLG2-like protein OS=Medicago truncatula OX=3880 GN=11422178 PE=4 SV=2	2						+	+	0.192463	0.361594	0.372333	-1.23802	-1.16936	-1.12352	-1.3894	-1.56996	-1.34786	-1.30996	-1.46238	-1.13222	-1.13882	-1.07731	-0.895415	-0.99492	-1.09569	-1.06	7.32193	7.41447	7.46107	7.1918	7.2114	7.28077	7.29737	7.19476	7.65535	7.83416	7.71287	7.86481	7.5306	7.5157	7.46434	8.55995	8.58383	8.58459
EDFDSSPPTDR	[K].EDFDSSPPTDR.[V]	A0A072U868	A0A072U868 [524-534]	A0A072U868 1xPhospho [T532(99)]	Putative vacuolar protein sorting-associated protein Ist1 OS=Medicago truncatula OX=3880 GN=25496184 PE=4 SV=1	1		+	+	+	+	+	+	0.992383	0.849048	0.877904	-2.0534	-2.19497	-2.15515	-2.24012	-3.69232	-2.63581	-3.50493	-2.78012	-2.38709	-2.33489	-2.29634	-2.19866	-2.32272	-2.23671	-2.26673	7.73335	7.58195	7.66391	7.47086	7.56301	7.58045	7.61324	7.55382	7.7807	7.88935	7.77083	7.78005	7.50462	7.44874	7.41363	9.78676	9.77693	9.81906
DQNGFISAAELR	[K].DQNGFISAAELR.[H]	Q71JC5	Q71JC5 [96-107]	Q71JC5 1xPhospho [S102(100)]	Calmodulin OS=Medicago truncatula OX=3880 GN=11431828 PE=2 SV=1	1					+		+	0.57064	-0.0242721	0.484964	-4.00073	-4.26904	-3.96792	-4.38391	-4.80853	-4.66657	-4.75324	-4.67581	-4.89454	-4.7197	-4.74918	-4.63782	-4.52828	-4.10969	-4.08526	7.95128	8.02015	8.13494	7.80542	7.98584	8.06286	7.92303	7.98641	7.83289	7.93958	7.92481	7.93723	7.78464	7.99435	7.94603	11.952	12.2892	12.1029
LGAGASESLHVK	[K].LGAGASESLHVK.[D]	I3SU63	I3SU63 [343-354]	I3SU63 1xPhospho [S350(100)]	Fructose-bisphosphate aldolase OS=Medicago truncatula OX=3880 GN=25494828 PE=2 SV=1	1			+		+	+	+	0.363158	0.771638	0.37197	-3.56138	-3.18929	-3.30789	-3.5004	-3.84765	-3.75345	-3.66646	-3.74403	-3.04287	-2.95427	-3.21935	-2.70854	-3.34675	-3.51743	-3.2786	10.2176	10.3077	10.2164	10.0658	9.77198	9.79295	9.85969	9.71819	10.4141	10.6667	10.1785	10.753	10.0176	9.71063	9.72673	13.779	13.4969	13.5243
ITSPLLEPSSVEK	[R].ITSPLLEPSSVEK.[I]	I3SSX1	I3SSX1 [54-66]	I3SSX1 1xPhospho [T/S]	Proteasome subunit alpha type OS=Medicago truncatula OX=3880 GN=25485590 PE=2 SV=1	1					+	+	+	0.34756	0.222539	0.357951	-3.70167	-3.70069	-3.72472	-3.73783	-4.08436	-4.02845	-4.11327	-4.02907	-3.88804	-3.70696	-3.83392	-3.93608	-3.75919	-3.8005	-3.55782	7.86913	7.76752	7.84423	7.76222	7.77676	7.70736	7.56986	7.76022	7.60807	7.86233	7.70529	7.52826	7.78529	7.62425	7.78136	11.5708	11.4682	11.569
VAGGDSTRR	[R].VAGGDSTRR.[V]	G7L6W7	G7L6W7 [82-90]	G7L6W7 1xPhospho [S87(88.5)]	Putative SUN domain-containing protein OS=Medicago truncatula OX=3880 GN=11410381 PE=4 SV=1	1					+	+	+	0.393408	0.161251	0.328503	-3.82622	-3.98422	-3.95169	-4.0614	-4.30902	-4.39888	-4.42352	-4.26574	-4.24835	-4.15296	-4.17219	-4.17865	-4.08264	-4.02519	-3.95454	7.12412	7.00113	7.27146	6.88631	6.78136	6.63227	6.59544	6.74953	6.74551	6.92125	6.86419	6.76818	6.94603	7.02901	7.07682	10.9503	10.9853	11.2232
DDSDEEYDK	[K].DDSDEEYDK.[K]	A0A072UW40	A0A072UW40 [106-114]	A0A072UW40 1xPhospho [S108(100)]	Pre-mRNA-splicing factor cwc22, putative OS=Medicago truncatula OX=3880 GN=25490373 PE=4 SV=1	1					+		+	0.323705	0.101183	0.340702	-0.983914	-0.78566	-0.890687	-0.881837	-1.20013	-1.10442	-1.19296	-1.3394	-1.1713	-1.09936	-1.1271	-1.03442	-0.899385	-0.871303	-0.834895	8.59917	8.65105	8.79669	8.62278	8.69105	8.56605	8.53138	8.48301	8.24127	8.38586	8.36676	8.37199	8.84141	8.75221	8.7652	9.58308	9.43671	9.68738
SQVDPFENTNSWNSGK	[K].SQVDPFENTNSWNSGK.[N]	G7KJ72	G7KJ72 [574-589]	G7KJ72 1xPhospho [S574(100)]	Putative vacuolar protein sorting-associated protein Ist1 OS=Medicago truncatula OX=3880 GN=11438439 PE=4 SV=2	1					+	+	+	0.314445	0.239612	0.288409	-1.62565	-1.47031	-1.50407	-1.71265	-1.93014	-1.81903	-1.87437	-1.94691	-1.66598	-1.63303	-1.65484	-1.65816	-1.61953	-1.60295	-1.59014	9.2009	9.32012	9.36545	9.06797	9.07815	9.11296	9.07895	9.06313	9.01903	9.09302	8.99944	8.9901	9.21723	9.19795	9.21286	10.8265	10.7904	10.8695
RTMRNTLNLR	[R].RTMRNTLNLR.[D]	G7LGH6	G7LGH6 [476-485]	G7LGH6 2xPhospho [T477(100);T481(100)]	Calmodulin-domain kinase CDPK protein OS=Medicago truncatula OX=3880 GN=11429153 PE=4 SV=1	2					+	+	+	0.335295	0.421185	0.458503	-5.58237	-5.27391	-5.08514	-5.30575	-5.79736	-5.644	-5.57037	-5.57661	-5.22713	-5.17999	-5.23163	-5.26485	-5.26888	-5.33583	-4.96104	6.02237	6.23458	6.33092	6.1416	5.86295	5.89724	6.01346	5.99774	6.53138	6.62644	6.44956	6.39746	6.17592	6.07468	6.29829	11.6047	11.5085	11.4161
RGNGSFREPSSTR	[K].RGNGSFREPSSTR.[S]	G7ISR9	G7ISR9 [379-391]	G7ISR9 1xPhospho [S388(97.1)]	Pre-mRNA splicing factor OS=Medicago truncatula OX=3880 GN=11413607 PE=4 SV=1	1						+	+	0.225307	0.453601	0.50092	-2.45044	-2.07728	-2.14949	-2.25476	-2.65205	-2.26776	-2.26485	-2.64854	-1.98118	-2.07889	-1.98569	-1.97304	-2.00254	-1.98841	-1.88119	7.00899	7.30469	7.2891	7.06717	6.92481	7.18982	7.28263	6.92719	7.35755	7.42375	7.42794	7.35226	7.41278	7.45121	7.46842	9.45943	9.38198	9.43858
IESSPSK	[K].IESSPSK.[F]	G7JVN6	A0A072UT63 [84-90];G7JVN6 [86-92]	A0A072UT63 1xPhospho [S89(100)];G7JVN6 1xPhospho [S91(100)]	Putative sterol 3-beta-glucosyltransferase OS=Medicago truncatula OX=3880 GN=11428112 PE=4 SV=1	1	Shared				+		+	0.258404	0.0444491	0.294563	-0.318638	-0.194307	-0.403742	-0.360023	-0.621601	-0.502198	-0.554994	-0.631534	-0.668222	-0.491629	-0.620982	-0.351697	-0.315227	-0.268834	-0.264995	9.5267	9.6865	9.64638	9.52552	9.58101	9.5651	9.63681	9.44501	9.18587	9.45059	9.32665	9.43588	9.75355	9.72127	9.80526	9.84533	9.88081	10.0501
LILFDSQSSPDWISNPENLLNK	[K].LILFDSQSSPDWISNPENLLNK.[A]	G7KUQ1	G7KUQ1 [708-729]	G7KUQ1 1xPhospho [S713(95.1)]	LRR receptor-like kinase family protein OS=Medicago truncatula OX=3880 GN=11438288 PE=4 SV=1	1			+		+	+	+	0.45824	0.711823	0.307402	-0.363477	-0.570887	-0.416316	-0.506591	-0.937303	-0.90134	-0.979651	-0.871935	-0.0900383	-0.110644	-0.256935	-0.385323	-0.675459	-0.634888	-0.535119	6.46434	6.36457	6.40259	6.44294	6.36282	6.2555	6.15785	6.27984	6.36282	6.37156	6.30378	6.12722	6.3733	6.41278	6.2211	6.82782	6.93546	6.8189
ERDKSPVINK	[R].ERDKSPVINK.[D]	G7K6W4	G7K6W4 [447-456]	G7K6W4 1xPhospho [S451(100)]	Paired amphipathic helix SIN3-like protein OS=Medicago truncatula OX=3880 GN=11408135 PE=4 SV=2	1						+	+	-0.0306665	0.156226	0.347613	-0.612917	-0.344677	-0.233912	-0.40133	-0.3349	-0.465944	-0.243971	-0.425354	-0.275836	-0.135665	-0.206391	-0.227373	-0.0593901	0.0364199	-0.0368171	7.53683	7.55075	7.7039	7.55228	7.76155	7.60659	7.73674	7.60807	7.27798	7.47978	7.3156	7.29462	7.62571	7.7046	7.53683	8.14975	7.89542	7.93782
SCSTSASSFFNSGGGADR	[R].SCSTSASSFFNSGGGADR.[S]	G7JIM7	G7JIM7 [37-54]	G7JIM7 1xPhospho [S39(84.5)]	Kinesin motor catalytic domain protein OS=Medicago truncatula OX=3880 GN=11438071 PE=3 SV=2	1					+	+	+	0.345748	0.408068	0.370243	0.240891	0.539195	0.389835	0.389376	0.0962152	-0.0735741	0.110236	0.0434289	0.382539	0.344193	0.674485	0.407361	0.448033	0.507643	0.287282	6.81378	6.95536	7.06932	6.824	6.98982	6.88874	7.02791	6.92362	6.79701	6.85674	6.91289	6.89118	7.09908	7.0607	6.93546	6.57289	6.41616	6.67948
TGDDEDEGPSSDK	[K].TGDDEDEGPSSDK.[G]	Q2HT28	Q2HT28 [225-237]	Q2HT28 1xPhospho [S/T]	Transcription initiation factor IIF subunit alpha OS=Medicago truncatula OX=3880 GN=11406415 PE=3 SV=1	1						+	+	0.15411	0.198256	0.252535	-3.84583	-3.80182	-3.99343	-3.92474	-4.07875	-4.03217	-4.06155	-4.00978	-3.70099	-4.07505	-3.82242	-3.79078	-3.80323	-3.78446	-3.7914	6.64241	6.70736	6.64962	6.63807	6.50621	6.48864	6.47411	6.54998	6.92005	6.72383	6.80219	6.79051	6.68089	6.71149	6.73471	10.4882	10.5092	10.643
TSSAPPNIDEQK	[R].TSSAPPNIDEQK.[R]	A0A072U036	A0A072U036 [177-188];A0A072TMA4 [180-191]	A0A072U036 1xPhospho [T177(77)];A0A072TMA4 1xPhospho [T180(77)]	Eukaryotic translation initiation factor 4G-like protein OS=Medicago truncatula OX=3880 GN=25499926 PE=4 SV=1	1	Shared		+		+	+	+	0.521615	1.03951	0.484536	-4.83138	-4.77419	-4.66605	-4.95423	-5.36028	-5.28403	-5.43443	-5.23357	-4.14956	-4.16366	-4.3822	-4.45883	-5.0255	-4.93585	-4.56927	7.19081	7.20653	7.44874	7.05961	6.96809	6.92481	6.82655	7.05094	7.35138	7.44626	7.1467	7.0433	7.16692	7.16491	7.39489	12.0222	11.9807	12.1148
NPGVIGERGSR	[R].NPGVIGERGSR.[E]	A0A072VAE8	A0A072VAE8 [108-118]	A0A072VAE8 1xPhospho [S117(100)]	Topoisomerase II-associated protein PAT1 OS=Medicago truncatula OX=3880 GN=25487016 PE=4 SV=1	1					+	+	+	0.303333	0.557088	0.453835	1.32872	1.09747	1.04932	1.17751	0.704717	0.848851	0.84828	1.03783	1.14334	1.35027	1.63459	1.53982	1.48289	1.15282	1.30555	6.73471	6.63662	6.78267	6.77742	6.53761	6.66391	6.67101	6.75756	6.76686	7.00562	6.88631	6.93899	7.0917	6.62205	6.77479	5.40599	5.53916	5.73335
YPATYESR	[R].YPATYESR.[D]	A0A072V1M0	A0A072V1M0 [341-348]	A0A072V1M0 1xPhospho [S347(100)]	Zinc finger C-x8-C-x5-C-x3-H type protein, putative OS=Medicago truncatula OX=3880 GN=11435032 PE=4 SV=1	1					+		+	0.237244	-0.0719658	0.403259	-3.59495	-3.80511	-3.58617	-3.7392	-3.9549	-3.74707	-4.00286	-3.96958	-4.10493	-3.97023	-4.15211	-3.73499	-3.65119	-3.42431	-3.47053	7.10748	6.95536	7.22786	6.93782	6.88996	7.03232	6.7866	6.89724	6.7761	6.99548	6.75756	7.06178	7.06932	7.32103	7.3443	10.7024	10.7605	10.814
RHYNSDEK	[K].RHYNSDEK.[D]	G7IQB2	G7IQB2 [465-472]	G7IQB2 1xPhospho [S469(100)]	Zinc knuckle (CCHC-type) family protein OS=Medicago truncatula OX=3880 GN=MTR_2g040410 PE=4 SV=2	1					+	+	+	0.396059	-0.322933	0.485818	2.97763	3.17667	3.03882	3.06202	2.81768	2.61641	2.58334	2.65348	2.41752	2.11387	2.61803	2.22975	2.94681	3.40789	3.10593	8.48543	8.59283	8.66818	8.58871	8.50978	8.49905	8.47086	8.40301	7.73944	7.90569	8.1416	8.03452	8.53177	8.83416	8.70287	5.50779	5.41616	5.62936
LALEPGAGTQSPADDSQESSWSPAHTGDGSAASAR	[K].LALEPGAGTQSPADDSQESSWSPAHTGDGSAASAR.[Q]	A0A072VPR7	A0A072VPR7 [334-368]	A0A072VPR7 1xPhospho [S355(99.9)]	3-phosphoinositide-dependent kinase OS=Medicago truncatula OX=3880 GN=25484865 PE=4 SV=1	1					+	+	+	0.445821	0.335562	0.304954	-1.55308	-1.23116	-1.20135	-1.24518	-1.73302	-1.66742	-1.78438	-1.82922	-1.29612	-1.37711	-1.51858	-1.47999	-1.41424	-1.47074	-1.46069	6.41616	6.78398	6.7879	6.67666	6.51728	6.46597	6.42459	6.48864	6.45943	6.56834	6.24031	6.2114	6.49985	6.52982	6.37851	7.96924	8.01514	7.98925
YPYSVNGASSFSGR	[R].YPYSVNGASSFSGR.[S]	A0A072TSP6	A0A072TSP6 [1280-1293]	A0A072TSP6 1xPhospho [S/Y]	Chaperone DnaJ-domain protein, putative OS=Medicago truncatula OX=3880 GN=MTR_8g077150 PE=4 SV=1	1		+	+	+	+	+	+	0.613512	1.96735	0.679633	1.69897	2.26813	1.95146	1.93327	1.21426	1.5188	1.27055	1.39418	3.39917	3.57474	2.53078	3.7625	1.82018	1.74938	2.51768	6.20359	6.20359	6.30195	6.07895	6.46597	6.37678	6.1918	6.44294	5.98413	6.13545	5.90929	6.24793	6.66818	6.35226	6.3147	4.50462	3.93546	4.3505
HGDSFIGADGK	[K].HGDSFIGADGK.[V]	G7JDZ5	G7JDZ5 [24-34]	G7JDZ5 1xPhospho [S27(100)]	Putative urease accessory protein UreG OS=Medicago truncatula OX=3880 GN=11426174 PE=3 SV=1	1						+	+	0.121287	0.14784	0.362623	-2.73587	-2.73811	-2.62326	-2.66115	-2.81904	-2.82926	-2.82267	-2.77257	-2.76305	-2.60168	-2.70787	-2.57958	-2.52475	-2.5371	-2.28294	8.47978	8.33047	8.48422	8.44128	8.64566	8.50462	8.48704	8.55689	8.40173	8.66071	8.48744	8.57137	8.66427	8.44419	8.59358	11.2157	11.0686	11.1075
SEQDLASVK	[K].SEQDLASVK.[S]	A0A072UFI8	A0A072UFI8 [751-759]	A0A072UFI8 1xPhospho [S751(100)]	Mediator of RNA polymerase II transcription subunit 14 OS=Medicago truncatula OX=3880 GN=25499680 PE=3 SV=1	1			+			+	+	0.270214	1.25777	0.396767	-1.13586	-1.88673	-1.38963	-1.73343	-1.94201	-1.72113	-1.70727	-1.8561	-0.42602	-0.427142	-0.78726	-0.555019	-1.52649	-1.40977	-1.29332	6.69766	5.99774	6.48382	6.11894	6.12515	6.23074	6.33985	6.20945	7.23362	7.4271	6.94134	7.15785	6.34696	6.47897	6.5345	7.83352	7.88448	7.87344
SGSWDMSPEVLALAAR	[K].SGSWDMSPEVLALAAR.[V]	A0A072U8E2	A0A072U8E2 [403-418]	A0A072U8E2 1xPhospho [S409(100)]	S-acyltransferase OS=Medicago truncatula OX=3880 GN=25495909 PE=3 SV=1	1			+		+	+	+	0.470947	0.663353	0.364987	-4.3224	-4.67343	-4.6318	-4.66324	-5.07939	-5.10402	-4.8926	-5.09864	-4.36457	-4.30192	-4.43964	-4.41511	-4.62497	-4.6363	-4.77477	5.51728	5.07895	5.22882	5.1127	5.12102	4.87283	5.21723	4.9542	4.88264	5.33271	5.07468	4.97269	5.19377	5.1375	4.94017	9.83968	9.75238	9.86062
GISLMLTPDLIPR	[K].GISLMLTPDLIPR.[N]	A0A072UKL8	A0A072UKL8 [397-409]	A0A072UKL8 1xPhospho [T403(99.6)]	Zinc finger C-x8-C-x5-C-x3-H type family protein, putative OS=Medicago truncatula OX=3880 GN=25492102 PE=4 SV=1	1			+		+	+	+	0.205086	0.634021	0.384877	-2.11784	-2.17864	-2.30045	-2.07172	-2.43261	-2.42223	-2.22501	-2.40914	-1.86924	-1.65073	-1.8282	-1.60473	-2.06444	-1.85143	-2.04624	6.13955	6.04439	5.99095	6.17193	6.24793	6.12928	6.36632	6.19967	6.08321	6.45779	6.31288	6.2724	5.91169	6.08108	5.94017	8.25739	8.22304	8.2914
NSVSSPIIAR	[R].NSVSSPIIAR.[N]	G7L3V6	G7L3V6 [688-697]	G7L3V6 1xPhospho [S]	ABC transporter B family protein OS=Medicago truncatula OX=3880 GN=11425780 PE=4 SV=2	1						+	+	0.125399	0.449167	0.349326	-1.06944	-1.13083	-1.50334	-1.41099	-1.50593	-1.426	-1.29973	-1.38454	-0.893669	-0.852626	-1.00118	-1.07206	-1.1513	-1.00828	-1.00459	5.853	5.73335	5.65249	5.32912	5.69766	5.66676	5.71149	5.63227	5.83289	6.1819	5.92837	5.848	5.94251	5.926	5.97039	6.92244	6.86419	7.15583
WVLPSRRPDGTQVYK	[K].WVLPSRRPDGTQVYK.[N]	A0A072TTK9	A0A072TTK9 [138-152]	A0A072TTK9 1xPhospho [S142(92.3)]	Alpha-glucan water dikinase OS=Medicago truncatula OX=3880 GN=25501479 PE=4 SV=1	1			+		+	+	+	0.453341	0.593172	0.504599	-6.5437	-6.60459	-6.6026	-6.84911	-7.22389	-6.88289	-7.13243	-7.17415	-6.60004	-6.45986	-6.38092	-6.59986	-6.76715	-6.67615	-6.35292	6.39575	6.24603	6.41447	6.07039	6.08321	6.29646	6.07468	6.06609	5.83289	6.03562	6.06609	5.71425	6.38024	6.38198	6.68229	12.9395	12.8506	13.0171
IIGVDLVSSR	[R].IIGVDLVSSR.[F]	A0A072V0U2	G7J5M6 [223-232];A0A072V0U2 [223-232]	G7J5M6 1xPhospho [S];A0A072V0U2 1xPhospho [S]	Putative alcohol dehydrogenase OS=Medicago truncatula OX=3880 GN=25489766 PE=3 SV=1	1	Shared				+		+	-0.245584	-0.0466175	0.331212	-6.1966	-5.91058	-5.77317	-6.0512	-5.77461	-5.85045	-5.65148	-5.67267	-5.80115	-5.79389	-5.72951	-5.81114	-5.37793	-5.40583	-5.43451	7.70529	7.53605	7.65893	7.46352	7.15987	7.11686	6.94837	7.09064	6.94837	7.0045	6.83668	6.97613	7.08321	6.94837	6.76951	13.9019	13.4466	13.4321
DSDTELIALHNGSFSGPLNK	[R].DSDTELIALHNGSFSGPLNK.[R]	G7J2R2	G7J2R2 [15-34]	G7J2R2 1xPhospho [S29(90.7)]	Putative NAD(P)H oxidase (H(2)O(2)-forming) OS=Medicago truncatula OX=3880 GN=11430465 PE=4 SV=1	1					+	+	+	0.352988	0.278888	0.395831	1.73625	2.60139	2.21647	2.07095	1.71502	1.83401	1.93801	1.72608	2.10976	2.42589	1.81377	1.97924	2.28947	2.25445	2.0534	8.39446	8.95012	8.79993	8.49386	8.63626	8.56872	8.6632	8.4417	8.84987	9.05962	8.66427	8.7866	8.86388	8.63988	8.72724	6.65821	6.34873	6.58346
LTETSSNGLSATGATQQEQVRPLLSLLEK	[K].LTETSSNGLSATGATQQEQVRPLLSLLEK.[E]	A0A072UMF6	A0A072UMF6 [901-929];A0A072ULK9 [914-942]	A0A072UMF6 1xPhospho [S/T];A0A072ULK9 1xPhospho [S/T]	MAP kinase kinase kinase OS=Medicago truncatula OX=3880 GN=25492839 PE=4 SV=1	1	Shared					+	+	0.174294	0.371569	0.378507	1.17705	1.15725	1.5641	1.62899	1.10532	1.10049	1.32193	1.30248	1.74841	1.39306	1.60028	1.57475	1.57562	1.6604	1.52217	6.73471	6.824	6.94953	6.77873	7.04549	6.76155	6.84549	6.926	6.7211	6.926	6.94369	6.81506	6.94369	6.92719	6.69209	5.55766	5.66676	5.38543
RFRSPPPR	[R].RFRSPPPR.[R]	G7I6E7	G7I6E7 [665-672]	G7I6E7 1xPhospho [S668(100)]	Peptidyl-prolyl cis-trans isomerase OS=Medicago truncatula OX=3880 GN=11420866 PE=4 SV=2	1					+		+	0.445872	0.146902	0.421558	-3.12049	-3.29528	-2.84092	-3.1025	-3.47834	-3.62393	-3.43244	-3.60797	-3.50475	-3.28354	-3.37014	-3.39664	-2.94225	-3.11723	-3.28286	6.56986	6.36632	6.82655	6.6014	6.35755	6.12309	6.26679	6.07468	5.8679	6.12309	6.06178	6.02459	6.78005	6.57137	6.3505	9.69035	9.6616	9.66747
SDSEDEEK	[K].SDSEDEEK.[-]	G7KYH2	G7KYH2 [604-611]	G7KYH2 1xPhospho [S606(100)]	Putative transcription factor WD40-like family OS=Medicago truncatula OX=3880 GN=11444777 PE=4 SV=1	1					+	+	+	0.339917	0.257159	0.454916	-1.05374	-1.1629	-1.0524	-0.874874	-1.21533	-1.3731	-1.60062	-1.31454	-0.95215	-1.27695	-1.06449	-1.18136	-1.02157	-0.773491	-0.967875	9.09461	9.13057	9.38909	9.26608	9.07975	8.87067	8.58871	8.91259	9.27426	9.09091	9.12928	8.94457	9.15684	9.3298	9.11972	10.1483	10.2935	10.4415
KYNSFSAASSGVR	[R].KYNSFSAASSGVR.[L]	G7L8C8	G7L8C8 [26-38]	G7L8C8 1xPhospho [S29(98.6)]	Dormancy/auxin associated protein OS=Medicago truncatula OX=3880 GN=11414396 PE=4 SV=1	1			+			+	+	0.0957648	2.23544	0.499883	-1.608	-1.57981	-1.52835	-1.4751	-1.57936	-1.81776	-1.45744	-1.71975	0.551144	0.748158	0.533696	0.534431	-1.18191	-1.32837	-0.920817	6.1375	6.03122	6.16792	6.00225	6.42626	6.02459	6.30743	6.21335	8.39789	8.70874	8.6014	8.52709	6.62352	6.4822	6.8936	7.74551	7.61102	7.69627
VSWPWLQGDQDK	[R].VSWPWLQGDQDK.[E]	G7IFW1	G7IFW1 [377-388]	G7IFW1 1xPhospho [S378(100)]	PAS domain tyrosine kinase family protein OS=Medicago truncatula OX=3880 GN=11420023 PE=4 SV=1	1					+	+	+	0.22204	0.478725	0.350773	-2.2373	-2.32856	-2.31584	-2.56819	-2.68057	-2.4937	-2.54455	-2.61923	-2.072	-2.17401	-2.06942	-2.10773	-2.30264	-2.2704	-2.12818	7.24127	7.07146	7.15482	6.7761	7.16993	7.08108	7.14771	7.0864	7.45039	7.42962	7.52042	7.33002	7.23458	7.11998	7.14771	9.47857	9.40003	9.47066
KVNNPFTSSSSGK	[K].KVNNPFTSSSSGK.[F]	G7LAI2	G7LAI2 [14-26]	G7LAI2 1xPhospho [S24(99.7)]	Plant UBX domain protein OS=Medicago truncatula OX=3880 GN=11412894 PE=4 SV=1	1			+		+	+	+	0.542388	1.2884	0.4756	-0.81382	-0.588772	-0.855035	-0.831105	-1.40168	-1.16206	-1.27226	-1.42229	-0.0534983	-0.0482321	-0.283074	0.280107	-1.05621	-0.829927	-0.630778	8.06178	8.24127	8.07895	8.03617	7.67807	7.77281	7.83731	7.65105	8.77939	8.85112	8.45738	8.88966	7.88631	7.92362	8.03562	8.8756	8.83004	8.93399
NSGELNQGR	[K].NSGELNQGR.[A]	A0A072U3W7	A0A072U3W7 [419-427]	A0A072U3W7 1xPhospho [S420(100)]	Peptidyl-prolyl cis-trans isomerase OS=Medicago truncatula OX=3880 GN=MTR_7g095750 PE=4 SV=1	1		+			+	+	+	0.620485	0.502452	0.418372	0.173079	0.674507	0.342249	0.783144	-0.253538	0.0212402	-0.25406	-0.0226011	0.366938	0.52623	0.0990267	0.508652	0.222754	0.250075	0.400568	7.60437	7.71562	7.63227	7.82972	7.41109	7.47492	7.25927	7.24793	7.19476	7.48623	7.1467	7.52435	7.63807	7.65607	7.58346	7.43129	7.04111	7.29002
TLVNKPVEFEK	[K].TLVNKPVEFEK.[I]	G7JZK0	G7JZK0 [559-569]	G7JZK0 1xPhospho [T559(100)]	Asparagine synthetase [glutamine-hydrolyzing] OS=Medicago truncatula OX=3880 GN=11426313 PE=4 SV=1	1			+			+	+	-0.0392624	0.925407	0.398892	-4.40655	-4.18813	-4.30559	-4.63163	-4.44006	-4.40333	-4.14086	-4.3906	-3.51075	-3.33673	-3.66789	-3.15786	-3.86955	-4.0261	-3.93882	7.40173	7.40684	7.3637	7.06286	8.34651	8.08852	8.54303	8.14873	9.49486	9.59582	8.71528	9.5214	8.00843	7.50621	7.29186	11.8083	11.595	11.6693
SSHDPQNGGGK	[R].SSHDPQNGGGK.[Y]	G7IFW1	G7IFW1 [77-87]	G7IFW1 1xPhospho [S77(87.8)]	PAS domain tyrosine kinase family protein OS=Medicago truncatula OX=3880 GN=11420023 PE=4 SV=1	1					+	+	+	0.263633	0.508173	0.516252	-3.92091	-3.96707	-3.77857	-3.96232	-4.39107	-4.07334	-4.09832	-4.12067	-3.67439	-3.58793	-3.96632	-3.42206	-3.92251	-3.58045	-3.46083	5.55766	5.43296	5.69209	5.38198	5.45943	5.50144	5.59395	5.58496	5.848	6.01569	5.62352	6.01569	5.61471	5.80993	5.81506	9.47857	9.40003	9.47066
LFLLPNQQNSESSER	[R].LFLLPNQQNSESSER.[L]	G7JHJ7	G7JHJ7 [158-172]	G7JHJ7 1xPhospho [S170(93.4)]	Putative purine-rich element binding protein family OS=Medicago truncatula OX=3880 GN=11443938 PE=4 SV=1	1			+		+	+	+	0.334732	0.848245	0.418664	-4.52554	-4.67008	-4.50282	-4.72767	-5.12618	-4.89	-4.94174	-4.80711	-4.06585	-3.94321	-4.2373	-4.1257	-4.59687	-4.58747	-4.38345	7.27891	7.08108	7.37243	7.00899	7.02791	7.17891	7.17093	7.22304	7.6279	7.79961	7.45039	7.50938	7.24603	7.19279	7.33628	11.8045	11.7512	11.8752
VASTGNANNSTRPR	[R].VASTGNANNSTRPR.[K]	G7L0S0	G7L0S0 [9-22]	G7L0S0 1xPhospho [S11(99.9)]	Transducin/WD40 repeat protein OS=Medicago truncatula OX=3880 GN=MTR_7g114370 PE=4 SV=2	1		+	+		+	+	+	0.598785	1.48605	0.389047	-2.3566	-2.339	-2.49608	-2.3964	-3.17246	-2.91196	-2.8849	-3.01391	-1.55693	-1.53867	-1.47757	-1.46583	-2.69176	-2.57373	-2.55478	7.82082	7.8679	7.78921	7.71356	7.24508	7.39832	7.36457	7.31016	8.54767	8.75054	8.73505	8.66178	7.49905	7.57969	7.59991	10.1774	10.2069	10.2853
MRDSDDDDIHDR	[R].MRDSDDDDIHDR.[D]	A0A072VCL6	A0A072VCL6 [506-517]	A0A072VCL6 1xPhospho [S509(100)]	Putative SIT4 phosphatase-associated protein family OS=Medicago truncatula OX=3880 GN=11416078 PE=4 SV=1	1							+	0.0615418	0.0581646	0.271766	-1.61248	-1.80379	-1.63679	-1.91357	-1.84223	-1.77658	-1.82304	-1.77094	-1.67163	-1.79714	-1.7672	-1.74416	-1.54323	-1.56702	-1.48405	9.67719	9.54438	9.73961	9.39318	9.73047	9.68141	9.57875	9.65249	9.66409	9.71115	9.68982	9.58064	9.84376	9.75355	9.73234	11.2897	11.3482	11.3764
KQEQESAK	[K].KQEQESAK.[K]	A0A072VPV6	Q2HVI3 [29-36];A0A072VPV6 [60-67]	Q2HVI3 1xPhospho [S34(100)];A0A072VPV6 1xPhospho [S65(100)]	60S ribosomal protein L7 OS=Medicago truncatula OX=3880 GN=MTR_1g022385 PE=4 SV=1	1	Shared						+	-0.0605044	-0.0953461	0.516273	-5.69681	-5.77636	-5.94117	-5.95015	-5.73072	-5.89926	-5.61953	-5.87296	-5.79911	-5.92214	-5.90702	-5.87559	-5.15675	-5.08018	-5.55611	6.98071	6.79442	6.73335	6.67948	7.19377	6.93074	7.18587	6.95536	6.81378	6.76818	6.76022	6.69349	7.61324	7.62132	6.98868	12.6775	12.5708	12.6745
GNLVEWITELSSNSK	[K].GNLVEWITELSSNSK.[L]	A0A072TLE6	A0A072TLE6 [521-535]	A0A072TLE6 1xPhospho [S534(99.9)]	LRR receptor-like kinase OS=Medicago truncatula OX=3880 GN=25500213 PE=4 SV=1	1					+	+	+	0.332356	0.548837	0.434932	-4.87216	-4.45835	-4.55781	-4.68247	-5.05495	-4.98903	-5.1247	-4.73155	-4.64917	-4.35639	-4.40727	-4.29204	-4.62023	-4.49041	-4.50974	5.36457	5.7761	5.80993	5.53294	5.51728	5.40939	5.27426	5.67243	5.66959	6.05311	6.04002	5.9472	5.41278	5.60881	5.66107	10.2367	10.2345	10.3677
SSSVPDKSQQR	[R].SSSVPDKSQQR.[S]	G7IN22	G7IN22 [759-769]	G7IN22 2xPhospho [S766(100);S]	Actin filament bundling protein P-115-ABP OS=Medicago truncatula OX=3880 GN=11440584 PE=4 SV=2	2		+	+	+	+	+	+	0.741641	1.298	0.668072	-6.26546	-6.1714	-6.30402	-6.35175	-7.22765	-7.00576	-6.52932	-7.29646	-5.72062	-5.69632	-5.74045	-5.7098	-6.45047	-6.41915	-6.17055	6.6865	6.78529	6.7211	6.54689	5.80219	5.9472	6.38716	5.62936	7.4545	7.58271	7.4545	7.3906	6.4822	6.49346	6.77742	12.952	12.9567	13.0251
QSPSINQHNEK	[R].QSPSINQHNEK.[K]	G7L261	G7L261 [516-526]	G7L261 1xPhospho [S519(100)]	GYF domain protein OS=Medicago truncatula OX=3880 GN=11439344 PE=4 SV=2	1						+	+	0.0831405	0.501585	0.454572	-4.85425	-4.743	-4.97543	-5.05864	-5.09413	-5.09237	-4.71327	-5.06411	-4.42218	-4.56837	-4.38835	-4.57865	-4.44754	-4.60415	-4.5575	7.34873	7.50303	7.3505	7.21043	7.33807	7.26491	7.66107	7.35226	7.64818	7.66747	7.72315	7.46352	7.73944	7.53761	7.58045	12.203	12.246	12.3259
YEDELIANAAYIGSPGK	[K].YEDELIANAAYIGSPGK.[G]	A0A072VVG3	A0A072VVG3 [8-24]	A0A072VVG3 1xPhospho [S21(100)]	Fructose-bisphosphate aldolase OS=Medicago truncatula OX=3880 GN=25483885 PE=3 SV=1	1						+	+	0.0657251	0.226189	0.376331	-6.75419	-6.80986	-6.65112	-6.69358	-6.7241	-6.79319	-6.83681	-6.81756	-6.5062	-6.56338	-6.60384	-6.59347	-6.38083	-6.58396	-6.28496	6.7761	6.65821	6.82273	6.74953	6.9507	6.80993	6.8392	6.71149	6.95768	7.01681	6.74551	6.89118	6.95187	6.5345	6.64818	13.5303	13.4681	13.4738
NASSEANSHEVR	[K].NASSEANSHEVR.[R]	G7I6E7	G7I6E7 [189-200]	G7I6E7 1xPhospho [S196(100)]	Peptidyl-prolyl cis-trans isomerase OS=Medicago truncatula OX=3880 GN=11420866 PE=4 SV=2	1		+			+		+	0.671485	0.0143629	0.514335	-3.43296	-3.12244	-2.86269	-3.01181	-3.60515	-3.69826	-3.78514	-4.02729	-3.78468	-3.87369	-3.64271	-3.75731	-3.4954	-3.18239	-3.11608	6.25739	6.53916	6.80478	6.69209	6.23074	6.04876	5.91409	5.65535	5.58797	5.53294	5.78921	5.66391	6.22689	6.50621	6.51728	9.69035	9.6616	9.66747
DSAGVQDSPK	[K].DSAGVQDSPK.[L]	G7KGN2	G7KGN2 [49-58];G7K1Z7 [48-57]	G7KGN2 1xPhospho [S50(100)];G7K1Z7 1xPhospho [S49(100)]	Leghemoglobin Lb120-1 OS=Medicago truncatula OX=3880 GN=11427761 PE=3 SV=1	1	Shared				+	+	+	0.544896	0.397113	0.388286	-3.29338	-3.03804	-3.10352	-3.06647	-3.65922	-3.67302	-3.83146	-3.5173	-3.28628	-3.22201	-3.29719	-3.28708	-3.37318	-3.2426	-3.23011	8.72144	8.58871	8.63008	8.83447	9.39596	9.12257	9.32328	9.39874	7.32733	7.32643	7.44377	7.37069	9.05148	8.79896	8.42626	12.0148	11.6268	11.7336
LPVEDGDDQEGHQGGGGDDESPTR	[R].LPVEDGDDQEGHQGGGGDDESPTR.[A]	G7I674	G7I674 [221-244]	G7I674 1xPhospho [T243(99.9)]	AT-hook motif nuclear-localized protein OS=Medicago truncatula OX=3880 GN=11425082 PE=4 SV=1	1		+			+	+	+	0.748394	0.412066	0.380387	-2.48296	-2.10668	-2.06626	-2.78276	-3.24649	-3.16227	-2.94818	-3.07529	-2.7125	-2.49278	-2.83112	-2.74757	-2.7722	-2.75616	-2.65465	5.23266	5.76553	5.9472	5.14975	4.72792	4.65535	4.84298	4.84298	5.48864	5.59096	5.27426	5.19377	5.17792	5.23649	5.30012	7.71562	7.87221	8.01346
QEEPSSFRELDK	[K].QEEPSSFRELDK.[G]	A0A072VCE3	A0A072VCE3 [431-442]	A0A072VCE3 1xPhospho [S436(99)]	E3 ubiquitin-protein ligase HERC2-like protein OS=Medicago truncatula OX=3880 GN=MTR_1g006695 PE=4 SV=1	1			+		+	+	+	0.375361	0.847736	0.504296	-0.590636	-0.695038	-0.866564	-0.897708	-1.30751	-1.05765	-1.14991	-1.03633	-0.359252	-0.129167	-0.42182	-0.250211	-0.743312	-0.808631	-0.348713	7.40259	7.30834	7.3637	7.09381	7.03012	7.16491	7.07361	7.08002	8.36151	8.46516	8.26538	8.20799	7.22593	7.01346	7.51175	7.99322	8.00338	8.23026
TSDSASVSRPSSFR	[R].TSDSASVSRPSSFR.[K]	Q2HU72	Q2HU72 [324-337]	Q2HU72 2xPhospho [S327(98.1);S335(98.1)]	Steroid nuclear receptor, ligand-binding OS=Medicago truncatula OX=3880 GN=11441892 PE=4 SV=2	2					+	+	+	-0.273032	0.327172	0.447472	-4.14367	-4.21865	-3.81066	-4.04081	-3.83872	-3.78851	-3.629	-3.86544	-3.39705	-3.60916	-3.43963	-3.36714	-3.11919	-3.50474	-3.37491	5.39917	5.29646	5.7252	5.24413	5.96347	5.82528	6.01792	5.64097	5.85798	5.9331	5.92362	5.90689	6.30561	6.00899	6.01569	9.54284	9.51511	9.53586
DKSPVINK	[R].DKSPVINK.[D]	G7K6W4	G7K6W4 [449-456]	G7K6W4 1xPhospho [S451(100)]	Paired amphipathic helix SIN3-like protein OS=Medicago truncatula OX=3880 GN=11408135 PE=4 SV=2	1							+	-0.0446243	-0.108596	0.308691	-0.423188	0.12361	0.136861	-0.281896	-0.0148354	-0.135308	-0.0678215	-0.0481505	-0.204208	-0.220554	-0.143482	-0.132254	0.166025	0.241717	0.318744	7.72656	8.01903	8.07468	7.67172	8.08162	7.93723	7.91289	7.98527	7.34961	7.39489	7.37851	7.38974	7.85112	7.90989	7.89239	8.14975	7.89542	7.93782
SRDFSISSPSK	[K].SRDFSISSPSK.[R]	G7JPM2	G7JPM2 [1257-1267]	G7JPM2 1xPhospho [S1266(100)]	Uro-adherence factor A, putative OS=Medicago truncatula OX=3880 GN=MTR_4g076030 PE=4 SV=1	1					+	+	+	0.316694	0.560555	0.400976	-5.38008	-5.44152	-5.63133	-5.48441	-5.93247	-5.72364	-5.64328	-5.90473	-5.26215	-5.20785	-5.56367	-4.92823	-5.40925	-5.4764	-5.3145	8.73268	8.59171	8.48341	8.56605	8.2446	8.38802	8.48422	8.19672	8.95768	9.09117	8.52943	9.28771	8.58383	8.38543	8.5411	14.1128	14.0332	14.1147
EDQQISVSSR	[R].EDQQISVSSR.[S]	A0A072VX62	A0A072VX62 [84-93]	A0A072VX62 1xPhospho [S91(100)]	Putative nucleotide-binding alpha-beta plait domain-containing protein OS=Medicago truncatula OX=3880 GN=25484388 PE=4 SV=1	1					+	+	+	0.247172	0.350613	0.339251	-1.63852	-1.53233	-1.50266	-1.697	-1.85457	-1.74748	-1.90832	-1.84883	-1.44126	-1.45927	-1.5562	-1.50001	-1.47815	-1.60936	-1.41414	8.07521	8.1814	8.2854	8.08321	8.22545	8.17941	8.14262	8.12516	8.15735	8.32373	8.06878	8.1814	8.35711	8.1467	8.23026	9.71373	9.71373	9.78807
LASLEESLLNGEGTVSNNNFDSK	[K].LASLEESLLNGEGTVSNNNFDSK.[K]	A0A072UX38	A0A072UX38 [4-26]	A0A072UX38 1xPhospho [S19(98.1)]	Multidrug resistance protein ABC transporter family protein OS=Medicago truncatula OX=3880 GN=MTR_3g056675 PE=4 SV=1	1		+	+		+	+	+	0.630676	2.0091	0.5397	-1.34072	-1.33288	-1.16426	-1.13136	-2.12859	-1.92224	-1.76775	-1.67334	0.194087	0.25759	0.0838728	0.00893307	-1.32408	-1.55756	-1.1182	6.3906	6.39232	6.40939	6.34518	6.27612	6.22497	6.25739	6.3906	6.6453	6.7252	6.49665	6.60288	6.32912	6.21723	6.2724	7.73132	7.7252	7.57365
RSPDDGDYK	[K].RSPDDGDYK.[R]	A0A072U025	A0A072UD68 [577-585];A0A072U025 [577-585]	A0A072UD68 1xPhospho [S578(100)];A0A072U025 1xPhospho [S578(100)]	Peptidyl-prolyl cis-trans isomerase OS=Medicago truncatula OX=3880 GN=25502342 PE=3 SV=1	1	Shared	+		+	+	+	+	0.763928	0.54276	0.676865	2.70246	2.89271	2.9083	2.92029	1.68946	2.205	1.9592	2.51439	2.5125	2.72004	2.74271	2.56384	2.57701	2.81508	2.91454	7.74685	7.76553	8	7.82718	7.6872	7.6872	7.63445	7.82909	7.55689	7.82018	7.76951	7.66818	7.87713	7.92778	7.94134	5.04439	4.87283	5.0917
SPPLPPPPQSK	[R].SPPLPPPPQSK.[R]	G7IJA2	G7IJA2 [74-84]	G7IJA2 1xPhospho [S74(100)]	Putative nucleotide-binding alpha-beta plait domain, RNPS1, RNA recognition OS=Medicago truncatula OX=3880 GN=11406805 PE=4 SV=1	1					+	+	+	0.210389	0.35244	0.333275	-0.833543	-0.650572	-0.717426	-0.82404	-1.05676	-0.857713	-1.03341	-0.919251	-0.564437	-0.585118	-0.691343	-0.61648	-0.665967	-0.652346	-0.582215	8.10486	8.25361	8.34029	8.12928	8.07895	8.11842	8.04767	8.06232	8.19279	8.2738	8.38414	8.20114	8.41405	8.19377	8.21868	8.9384	8.90418	9.05772
SRGPGGSYGGQR	[R].SRGPGGSYGGQR.[S]	G7KBR1	G7KBR1 [140-151]	G7KBR1 1xPhospho [S140(100)]	RNA recognition motif OS=Medicago truncatula OX=3880 GN=11433183 PE=4 SV=1	1					+	+	+	0.273258	0.175726	0.345844	-3.56667	-3.47788	-3.48874	-3.63343	-3.9564	-3.70791	-3.78142	-3.81404	-3.63928	-3.64842	-3.66949	-3.59967	-3.51586	-3.47252	-3.41891	6.63227	6.65821	6.81378	6.51885	6.47249	6.56682	6.52669	6.52826	6.50779	6.62059	6.4545	6.49665	6.77347	6.77742	6.848	10.1989	10.1361	10.3025
LFNLPSVSSIEELR	[R].LFNLPSVSSIEELR.[T]	G7IU89	G7IU89 [998-1011]	G7IU89 1xPhospho [S1006(84.1)]	p-loop nucleoside triphosphate hydrolase superfamily protein OS=Medicago truncatula OX=3880 GN=MTR_2g096010 PE=3 SV=2	1			+		+	+	+	0.431793	0.991902	0.281507	-4.32972	-4.10743	-4.22149	-4.41127	-4.72248	-4.7218	-4.67027	-4.68254	-3.66259	-3.62864	-3.83232	-3.70592	-4.47838	-4.34946	-4.42545	7.54303	7.57289	7.57743	7.36545	7.74752	7.55459	7.84486	7.75355	7.44128	7.58045	7.39403	7.45779	7.63227	7.58346	7.36807	11.8728	11.6803	11.7989
GLGNNWGSSSNFK	[R].GLGNNWGSSSNFK.[Q]	A0A072VUJ1	A0A072VUJ1 [56-68]	A0A072VUJ1 1xPhospho [S63(94.7)]	DEAD-box ATP-dependent RNA helicase-like protein OS=Medicago truncatula OX=3880 GN=25483582 PE=4 SV=1	1			+			+	+	0.00912237	1.63104	0.285317	-1.73563	-1.85657	-1.74356	-1.85443	-1.88808	-1.79086	-1.7401	-1.80763	-0.242136	-0.0934639	-0.578794	0.2119	-1.53265	-1.52661	-1.5048	9.18413	9.14491	9.20823	8.9257	9.0917	9.04029	9.02237	9.05393	10.8211	11.1087	10.5583	11.2163	9.21286	9.26959	9.3374	10.9198	11.0015	10.9518
SAQEELNEWHDAWNEK	[R].SAQEELNEWHDAWNEK.[D]	G7KCU3	G7KCU3 [42-57]	G7KCU3 1xPhospho [S42(100)]	Uncharacterized protein OS=Medicago truncatula OX=3880 GN=11433405 PE=2 SV=1	1					+	+	+	0.313387	0.299365	0.308607	-3.05065	-3.13082	-3.07082	-2.95147	-3.39994	-3.41165	-3.30551	-3.34021	-3.11577	-2.9401	-2.95921	-3.24475	-3.14605	-3.01833	-3.00277	6.91528	6.85175	6.90689	7.00113	7.03562	6.85549	6.87652	6.90689	6.81762	7.01235	6.96694	6.84549	6.99209	6.94486	6.87036	9.96593	9.98257	9.97771
YYSDMIEYMDPTTLSTSQR	[K].YYSDMIEYMDPTTLSTSQR.[H]	G7L1U0	G7L1U0 [271-289]	G7L1U0 1xPhospho [S287(78.7)]	IQ calmodulin-binding motif protein OS=Medicago truncatula OX=3880 GN=11434651 PE=4 SV=1	1		+	+		+	+	+	0.616707	0.721793	0.438109	-2.32795	-2.06191	-2.02727	-2.17749	-2.82592	-2.66997	-2.95328	-2.61229	-2.14832	-2.04245	-2.07507	-1.90844	-2.39608	-2.40694	-2.17874	7.61397	7.84046	7.92896	7.7662	7.88996	7.8802	7.79701	7.926	7.43212	7.62644	7.55228	7.67313	7.76089	7.65105	7.63952	9.94193	9.90238	9.95623
SMTMPVANIR	[K].SMTMPVANIR.[D]	I3SQ79	I3SQ79 [67-76]	I3SQ79 1xPhospho [T69(100)]	Uncharacterized protein OS=Medicago truncatula OX=3880 GN=25482161 PE=2 SV=1	1			+		+	+	+	0.342801	0.657911	0.361048	-0.988516	-0.804465	-1.00371	-1.0204	-1.28072	-1.21337	-1.43117	-1.26303	-0.573948	-0.652189	-0.616368	-0.714144	-1.02312	-0.827035	-0.957919	7.65678	7.78986	7.6014	7.48462	7.48945	7.44377	7.33271	7.45533	9.05066	9.19377	9.01681	8.88111	7.58421	7.52435	7.60585	8.6453	8.59433	8.60511
LQSLQSNSQTILSSK	[K].LQSLQSNSQTILSSK.[G]	G7K583	G7K583 [72-86]	G7K583 1xPhospho [S74(100)]	Maternal effect embryo arrest protein OS=Medicago truncatula OX=3880 GN=11410589 PE=4 SV=2	1						+	+	-0.0455923	0.537591	0.370156	-3.3426	-3.24688	-3.48528	-3.50691	-3.41579	-3.2718	-3.30942	-3.40228	-2.98685	-2.82417	-2.83263	-2.60528	-2.86692	-3.13152	-2.94056	7.4822	7.38284	7.09064	7.12309	7.224	7.31016	7.46025	7.30378	7.0917	7.2854	7.26303	7.48059	7.4363	7.04876	7.13545	10.8248	10.6297	10.5759
QRSSPARPTAPPSRPAGVDSNFR	[R].QRSSPARPTAPPSRPAGVDSNFR.[Y]	G7JJ67	G7JJ67 [20-42]	G7JJ67 2xPhospho [S22(100);S23(99.9)]	Calmodulin-domain kinase CDPK protein OS=Medicago truncatula OX=3880 GN=MTR_4g132070 PE=4 SV=1	2					+	+	+	0.238437	0.456973	0.350317	-2.67606	-2.65878	-2.73799	-2.99144	-3.05722	-3.0857	-2.94786	-2.92724	-2.75032	-2.44646	-2.5343	-2.45905	-2.69945	-2.72786	-2.53525	7.09592	7.2724	7.27519	6.91169	7.14466	7.02348	7.12722	7.16591	7.1819	7.55382	7.43796	7.41701	7.29094	7.16892	7.33896	9.77198	9.93118	10.0132
SDGDGVQRPK	[K].SDGDGVQRPK.[G]	A0A072VN46	A0A072VN46 [62-71]	A0A072VN46 1xPhospho [S62(100)]	Cyclin-dependent kinase OS=Medicago truncatula OX=3880 GN=25484668 PE=4 SV=1	1					+	+	+	0.233787	0.412355	0.268041	-2.77857	-2.72344	-2.77379	-3.05407	-3.02401	-3.06836	-3.10295	-3.06971	-2.34264	-2.64399	-2.85607	-2.7729	-2.79961	-2.84251	-2.75253	6.16189	6.32912	6.30195	5.90448	6.18982	6.04876	6.07895	6.03122	6.51254	6.38198	6.13545	6.07039	6.27426	6.11894	6.26679	8.94046	9.05257	9.07575
QVSQELK	[RK].QVSQELK.[R]	G7I8P3	G7I8P3 [97-103];G7KYK4 [109-115]	G7I8P3 1xPhospho [S99(100)];G7KYK4 1xPhospho [S111(100)]	Putative NAD(P)H oxidase (H(2)O(2)-forming) OS=Medicago truncatula OX=3880 GN=11409538 PE=4 SV=1	1	Shared	+		+	+	+	+	0.628975	0.416037	0.623929	-4.29523	-4.41973	-4.12439	-4.58307	-4.77524	-4.81304	-5.43429	-4.91576	-4.46117	-4.51398	-4.63992	-4.65911	-4.47815	-4.44953	-4.15427	6.88387	6.63372	7.04985	6.42626	6.73606	6.65105	6.25361	6.41616	6.1639	6.22689	6.07682	5.99095	6.43129	6.24413	6.50144	11.1791	11.0535	11.1742
VGGSSSSLSTENR	[R].VGGSSSSLSTENR.[H]	A0A072U8E2	A0A072U8E2 [425-437]	A0A072U8E2 1xPhospho [S430(91.7)]	S-acyltransferase OS=Medicago truncatula OX=3880 GN=25495909 PE=3 SV=1	1			+	+	+	+	+	0.398546	0.89529	0.607239	-4.17008	-3.68414	-4.16018	-4.29374	-4.67685	-4.35333	-4.11209	-4.76006	-3.55234	-3.59461	-3.67638	-3.49784	-3.72071	-4.03233	-3.85198	5.66959	6.06824	5.70044	5.4822	5.52356	5.62352	5.99774	5.29278	5.69488	6.04002	5.83794	5.88996	6.09803	5.74147	5.86295	9.83968	9.75238	9.86062
MSSDGDDR	[R].MSSDGDDR.[S]	G7IGY3	G7IGY3 [290-297]	G7IGY3 1xPhospho [S292(99.2)]	Putative ribosomal protein L1 OS=Medicago truncatula OX=3880 GN=11418643 PE=4 SV=1	1							+	0.0310359	0.0300651	0.311953	-1.08301	-1.53092	-1.46877	-1.48171	-1.34602	-1.41734	-1.48675	-1.43844	-1.39127	-1.39966	-1.36576	-1.41161	-1.15805	-1.14926	-1.02324	8.58233	8.22497	8.4271	8.19918	8.51491	8.3966	8.27845	8.41954	8.30012	8.39703	8.35226	8.23026	8.59917	8.65535	8.63372	9.66534	9.75589	9.89588
NGEQGSGGNR	[K].NGEQGSGGNR.[G]	A7KHI1	A7KHI1 [67-76]	A7KHI1 1xPhospho [S72(100)]	Nodule-specific Glycine Rich Peptide MtNodGRP2D OS=Medicago truncatula OX=3880 GN=11444438 PE=2 SV=1	1		+	+		+	+	+	0.6387	3.12358	0.556127	-2.54764	-2.68229	-2.48422	-2.5026	-3.56301	-3.0982	-3.03645	-3.07388	0.00644064	0.0614004	-0.0786672	-0.26641	-2.72782	-2.74042	-2.44204	6.26679	6.09381	6.61618	6.39917	6.82909	6.93192	7.21917	6.9507	5.48864	5.43296	5.83542	5.63807	6.83289	6.48864	6.45943	8.81442	8.7761	9.1004
SFSLLSLIDK	[K].SFSLLSLIDK.[I]	G7J648	G7J648 [222-231]	G7J648 1xPhospho [S224(100)]	Cobalamin-independent methionine synthase OS=Medicago truncatula OX=3880 GN=11442193 PE=3 SV=1	1					+	+	+	0.267065	0.303171	0.369803	-5.42522	-5.611	-5.61785	-5.66807	-5.84644	-5.90395	-5.81937	-5.82065	-5.58139	-5.57384	-5.55274	-5.46976	-5.52476	-5.60327	-5.30537	7.33181	7.1127	7.2182	7.09276	7.07039	6.96694	7.06286	6.99887	7.40173	7.52278	7.48784	7.45368	7.22497	7.08108	7.41109	12.757	12.7237	12.8361
RDSRSPGR	[R].RDSRSPGR.[G]	G7KRW9	G7KRW9 [292-299]	G7KRW9 2xPhospho [S294(100);S296(100)]	Pre-mRNA-splicing factor SF2-like protein OS=Medicago truncatula OX=3880 GN=MTR_7g108810 PE=4 SV=1	2		+			+	+	+	0.597646	-0.222754	0.419218	-5.30617	-5.09077	-5.05168	-4.86715	-5.80066	-5.52836	-5.78828	-5.58906	-5.85168	-6.04636	-5.86716	-5.83218	-5.34948	-5.30864	-5.114	4.96809	5.05745	5.16591	5.26303	4.62644	4.7761	4.50462	4.59694	4.12102	4.06178	4.17792	4.16189	4.93546	4.99548	4.94953	10.2743	10.1482	10.2176
YYSSSSSSSSSY	[K].YYSSSSSSSSSY.[-]	G7L6I7	G7L6I7 [158-169]	G7L6I7 1xPhospho [S168(76.9)]	Early nodulin ENOD18 OS=Medicago truncatula OX=3880 GN=11410639 PE=4 SV=1	1			+		+	+	+	0.431691	1.19424	0.564186	-5.15837	-5.18073	-4.85971	-4.6998	-5.4318	-5.2733	-5.72152	-5.19875	-4.09213	-4.02316	-4.31258	-4.42055	-5.02663	-4.89377	-4.60606	6.6279	6.25739	6.69209	6.80735	6.99548	6.96116	6.94017	7.04002	6.03122	6.13545	6.04002	5.90689	6.58646	6.38543	6.39232	11.7863	11.4381	11.5518
NSIESSSK	[K].NSIESSSK.[E]	G7IYY1	G7IYY1 [801-808]	G7IYY1 1xPhospho [S807(99.2)]	Receptor-like serine/threonine-protein kinase OS=Medicago truncatula OX=3880 GN=11416195 PE=3 SV=1	1			+			+	+	0.17261	-0.772909	0.342398	-1.78518	-1.7192	-1.52782	-1.63899	-1.83615	-1.75082	-1.96815	-1.80651	-2.48024	-2.76421	-2.65511	-2.55371	-1.52406	-1.55464	-1.41533	7.68018	7.70874	7.88813	7.55995	7.62717	7.54381	7.43379	7.60585	6.92362	6.96116	6.79961	6.97728	7.83416	7.82018	7.96751	9.46536	9.42794	9.41595
MPTSSMDDQR	[R].MPTSSMDDQR.[N]	A0A072TPA7	A0A072TPA7 [348-357]	A0A072TPA7 1xPhospho [T/S]	Calcium-dependent phospholipid-binding copine family protein OS=Medicago truncatula OX=3880 GN=25502446 PE=4 SV=1	1			+		+	+	+	0.268929	0.661227	0.35597	-0.640769	-0.399583	-0.304533	-0.721164	-0.929557	-0.658418	-0.723443	-0.830347	-0.312706	0.0390587	-0.148893	-0.074316	-0.418034	-0.457261	-0.413117	7.29646	7.62278	7.73877	7.10538	7.06932	7.31198	7.24982	7.04985	7.71631	8.09434	7.57289	7.83857	7.67525	7.64024	7.81762	7.93723	8.02237	8.0433
DSAGVQDSPK	[K].DSAGVQDSPK.[L]	G7K1Z7	G7KGN2 [49-58];G7K1Z7 [48-57]	G7KGN2 1xPhospho [S56(100)];G7K1Z7 1xPhospho [S55(100)]	Leghemoglobin Lb120-1 OS=Medicago truncatula OX=3880 GN=11406606 PE=3 SV=1	1	Shared		+		+	+	+	0.502166	0.59258	0.41464	-3.12396	-2.9001	-2.88116	-2.83655	-3.52649	-3.43999	-3.54257	-3.24139	-2.91102	-2.8544	-2.89266	-2.72205	-3.09976	-3.08275	-2.88641	9.14262	8.99831	9.16892	9.28563	9.73437	9.56815	9.79523	9.79944	8.11426	8.21626	8.33718	8.38759	9.56129	9.20384	9.08693	12.2666	11.8984	12.0501
TLSSLELPR	[K].TLSSLELPR.[A]	G7JE75	G7JE75 [181-189]	G7JE75 1xPhospho [S183(99.2)]	Putative Rab-GTPase-TBC domain-containing protein OS=Medicago truncatula OX=3880 GN=11438160 PE=4 SV=1	1						+	+	0.245007	0.497563	0.459789	-4.46856	-4.3679	-4.68742	-4.81319	-4.89866	-4.87484	-4.58001	-4.96359	-4.45426	-4.27598	-4.5698	-4.02681	-4.36013	-4.51515	-4.23317	6.1334	6.15987	5.99548	5.77083	5.98413	5.86047	6.18982	5.81506	5.95884	6.2555	5.89239	6.38024	6.30378	6.05745	6.34341	10.602	10.5278	10.6829
DFSNDDNSLPAPPANQGSFEGDSANPTER	[R].DFSNDDNSLPAPPANQGSFEGDSANPTER.[R]	A0A072TM16	A0A072TM16 [96-124]	A0A072TM16 1xPhospho [S113(100)]	Nuclear RNA-binding-like protein OS=Medicago truncatula OX=3880 GN=25500060 PE=4 SV=1	1						+	+	-0.0375974	0.213405	0.313194	-4.29485	-4.16825	-4.14533	-4.45245	-4.32256	-4.25692	-4.11915	-4.21187	-4.08631	-3.99308	-3.91997	-4.05752	-3.89757	-3.9207	-3.92503	7.75822	7.90689	7.92422	7.74012	7.82528	7.69905	7.86666	7.77742	7.84109	8.07093	8.07788	7.83099	7.94486	7.83352	7.8505	12.0531	12.0751	12.0696
LDQNHSETIPVHYFSSPK	[K].LDQNHSETIPVHYFSSPK.[S]	G7I3K8	G7I3K8 [858-875]	G7I3K8 1xPhospho [S873(92.4)]	Putative WEB family protein OS=Medicago truncatula OX=3880 GN=11418160 PE=4 SV=1	1			+		+	+	+	0.552299	0.82518	0.346231	-1.37917	-1.13986	-1.25496	-1.19341	-1.91385	-1.77842	-1.74767	-1.73665	-0.93066	-0.93295	-1.0451	-0.96717	-1.44221	-1.5467	-1.35485	8.77577	9.06178	9.03425	9.02237	8.42878	8.49386	8.58045	8.5306	9.27146	9.34096	9.2097	9.15203	8.783	8.65714	8.8157	10.1549	10.2016	10.2892
QHTLVSGGVR	[K].QHTLVSGGVR.[G]	G7JD19	G7JD19 [970-979]	G7JD19 2xPhospho [T972(100);S975(100)]	Octicosapeptide/phox/Bem1p domain kinase superfamily protein OS=Medicago truncatula OX=3880 GN=11441779 PE=4 SV=2	2					+	+	+	0.308644	0.291002	0.525002	2.67157	2.76623	2.72197	2.43123	2.25963	2.60219	2.11172	2.38289	2.57207	2.73335	2.52375	2.69126	2.66165	2.89184	3.03884	7.57365	7.37504	7.45533	7.38543	7.60659	7.65964	7.58421	7.42291	7.72588	7.98128	7.56377	7.87713	7.78267	7.74483	7.86666	4.90207	4.60881	4.73335
VFSDDERSDHGVPVGYR	[R].VFSDDERSDHGVPVGYR.[K]	A0A072VQ77	A0A072VQ77 [371-387]	A0A072VQ77 2xPhospho [S373(100);S378(100)]	Octicosapeptide/phox/Bem1p family protein OS=Medicago truncatula OX=3880 GN=25485469 PE=4 SV=1	2					+	+	+	0.278818	0.262561	0.334371	-3.36534	-3.02159	-3.09487	-3.42694	-3.55406	-3.37531	-3.48299	-3.61166	-3.29245	-3.08709	-3.48717	-3.10706	-3.14277	-3.18515	-3.18698	6.50779	6.6837	6.6837	6.32193	6.35403	6.49506	6.43796	6.15785	6.82909	7.10643	6.49025	6.87036	6.6453	6.47573	6.34518	9.87314	9.70529	9.77857
GAENRLSR	[R].GAENRLSR.[S]	A0A072TNE8	A0A072TNE8 [162-169]	A0A072TNE8 1xPhospho [S168(100)]	BZIP transcription factor family protein OS=Medicago truncatula OX=3880 GN=25500771 PE=4 SV=1	1					+	+	+	0.311417	0.524721	0.411348	-1.16224	-1.20226	-1.28402	-1.31683	-1.57043	-1.41385	-1.53577	-1.69098	-1.16912	-1.13199	-0.871259	-0.939777	-1.28907	-1.14442	-0.990737	7.83352	7.85112	7.89664	7.78986	7.66391	7.73335	7.59171	7.58421	7.63372	7.74483	7.93899	7.73335	7.81762	7.82655	7.96578	8.99577	9.05338	9.18066
RYSDPSQNGDLSSGSNSSSR	[R].RYSDPSQNGDLSSGSNSSSR.[R]	A0A072USF8	A0A072USF8 [877-896]	A0A072USF8 1xPhospho [S879(100)]	Dynamin-2B-like protein OS=Medicago truncatula OX=3880 GN=25494375 PE=3 SV=1	1			+		+	+	+	0.568897	0.913042	0.490086	-0.740433	-0.399985	-0.633754	-0.790855	-1.42852	-1.17849	-1.05558	-1.17803	-0.342441	-0.253037	-0.451602	-0.141369	-0.857902	-0.821839	-0.480463	7.30287	7.37678	7.34696	7.32912	7.14057	7.31016	7.37069	7.26491	6.95768	7.33718	6.85674	7.18686	7.54767	7.3345	7.34163	8.0433	7.77676	7.98071
TFDDFSDDGGVYEDE	[R].TFDDFSDDGGVYEDE.[-]	A0A072UM30	A0A072UM30 [422-436]	A0A072UM30 1xPhospho [S427(100)]	Eukaryotic peptide chain release factor subunit 1-3 OS=Medicago truncatula OX=3880 GN=25497360 PE=4 SV=1	1			+		+	+	+	0.480964	0.777643	0.366372	-2.80274	-2.46901	-2.48125	-2.65839	-3.09685	-3.04933	-3.16021	-3.02886	-2.4081	-2.29156	-2.25795	-2.26707	-2.79699	-2.80253	-2.5528	8.37156	8.43171	8.50024	8.29646	8.52199	8.38154	8.34961	8.4208	8.30012	8.47289	8.36894	8.38111	8.45656	8.3637	8.35138	11.1743	10.9007	10.9815
RSPVSPK	[R].RSPVSPK.[R]	A0A072TT11	A0A072TT11 [586-592]	A0A072TT11 1xPhospho [S587(98.9)]	Putative transcription factor C3H family OS=Medicago truncatula OX=3880 GN=MTR_8g081640 PE=4 SV=1	1					+		+	0.221346	0.0363669	0.437842	-1.55991	-1.64636	-1.5961	-1.64869	-2.05717	-1.75932	-1.78728	-1.73269	-1.91892	-1.71199	-1.72099	-1.83909	-1.54783	-1.27268	-1.36831	7.16289	6.95652	7.1918	7.08534	7.10119	7.24603	7.28633	7.31198	6.52982	6.74416	6.78005	6.64674	7.28633	7.47249	7.23458	8.72281	8.60288	8.7879
EPETQLAASK	[K].EPETQLAASK.[K]	I3SHA1	I3SHA1 [161-170]	I3SHA1 1xPhospho [S169(100)]	60S ribosomal protein L17A OS=Medicago truncatula OX=3880 GN=25501741 PE=2 SV=1	1						+	+	0.147476	0.299103	0.322209	-1.46598	-1.48912	-1.5064	-1.72332	-1.77092	-1.71476	-1.60301	-1.68602	-1.5217	-1.26835	-1.52952	-1.25873	-1.37761	-1.44582	-1.29098	9.11192	9.08746	9.15279	8.91648	9.02763	8.98897	9.11868	9.07253	9.03892	9.32868	9.02459	9.24579	9.37678	9.24793	9.23864	10.5779	10.5766	10.6592
SDSSSSSSSEEEVDGEK	[R].SDSSSSSSSEEEVDGEK.[R]	G7J7R2	G7J7R2 [86-102]	G7J7R2 1xPhospho [S88(94.5)]	Dehydrin OS=Medicago truncatula OX=3880 GN=11420442 PE=2 SV=1	1			+			+	+	0.170317	0.748557	0.301519	-2.45542	-2.55395	-2.29405	-2.50107	-2.70459	-2.58383	-2.56641	-2.63093	-1.70222	-1.83846	-2.28789	-1.66296	-2.37791	-2.3185	-2.26335	8.15228	8.2182	8.61839	8.40514	7.90929	7.99492	7.96058	7.82655	10.8315	10.7959	10.3505	10.8067	8.12153	8.35975	8.56986	10.6077	10.7722	10.9124
LVQRASVVK	[R].LVQRASVVK.[R]	A0A072V5M0	A0A072V5M0 [698-706]	A0A072V5M0 1xPhospho [S703(100)]	Strubbelig-receptor family protein OS=Medicago truncatula OX=3880 GN=25486228 PE=4 SV=1	1						+	+	-0.144447	-0.222476	0.416516	0.725941	0.633827	0.330107	0.620523	0.52676	0.856905	0.748781	0.755741	0.568216	0.678674	0.341423	0.409969	0.997665	1.22144	1.19658	7.57894	7.79571	7.63662	7.43045	7.64674	7.7662	7.75889	7.72383	7.18587	7.16892	6.96347	7.05094	7.94837	7.98299	8.03452	6.853	7.16189	7.30652
NFRPDSVLGEGGFGSVFK	[R].NFRPDSVLGEGGFGSVFK.[G]	A0A072VMU6	A0A072VMU6 [73-90];I3SLM4 [72-89]	A0A072VMU6 1xPhospho [S78(100)];I3SLM4 1xPhospho [S77(100)]	Kinase 1B OS=Medicago truncatula OX=3880 GN=25487888 PE=3 SV=1	1	Shared				+		+	0.503698	0.0584502	0.350679	2.44191	2.64773	2.66118	3.02296	2.20976	2.07632	2.2808	2.19211	2.25098	2.46504	2.02908	2.24768	2.44592	2.64556	2.52979	8.58759	8.50819	8.65893	8.52121	8.46148	8.45656	8.47654	8.42668	8.26444	8.33047	8.08002	8.17842	8.51846	8.49105	8.46761	6.14568	5.86047	5.99774
RSPVSPK	[R].RSPVSPK.[R]	A0A072TT11	A0A072TT11 [586-592]	A0A072TT11 2xPhospho [S587(100);S590(100)]	Putative transcription factor C3H family OS=Medicago truncatula OX=3880 GN=MTR_8g081640 PE=4 SV=1	2						+	+	0.181545	0.314639	0.271328	-0.409018	-0.313787	-0.364157	-0.670097	-0.62386	-0.619481	-0.626936	-0.612961	-0.416966	-0.320696	-0.166098	-0.320923	-0.417991	-0.340454	-0.290001	8.31379	8.2891	8.42375	8.06393	8.5345	8.38586	8.44667	8.43171	8.03177	8.13545	8.33494	8.16491	8.41616	8.40472	8.31288	8.72281	8.60288	8.7879
GTTALQSAK	[R].GTTALQSAK.[K]	A0A072VC55	A0A072VC55 [264-272]	A0A072VC55 1xPhospho [S270(100)]	Syntaxin of plants 122 protein OS=Medicago truncatula OX=3880 GN=11418037 PE=4 SV=1	1					+	+	+	0.418707	0.387953	0.426366	-5.8627	-5.86083	-5.83987	-6.04616	-6.28557	-6.27432	-6.19928	-6.52521	-6.26704	-5.98041	-5.86698	-5.61814	-5.96898	-5.97852	-5.73669	5.59694	5.66107	5.78136	5.35403	5.42626	5.35403	5.39575	5.10014	5.19771	5.56986	5.64097	5.79961	5.60585	5.58496	5.86295	11.4596	11.5219	11.6212
SPSNSQENVPDK	[R].SPSNSQENVPDK.[V]	G7JXE3	G7JXE3 [818-829]	G7JXE3 1xPhospho [S820(100)]	E3 ubiquitin-protein ligase HOS1 OS=Medicago truncatula OX=3880 GN=11435603 PE=4 SV=2	1					+	+	+	0.234745	0.53627	0.28791	0.856139	0.877338	0.722387	0.699173	0.557974	0.536545	0.586309	0.535231	0.981773	1.14798	1.0804	1.15099	0.85074	0.913548	0.761484	8.55727	8.62352	8.50898	8.41616	8.53411	8.45779	8.55152	8.45409	8.67596	8.91019	8.72281	8.74046	8.56567	8.52826	8.5988	7.70113	7.74618	7.7866
SESPPSETVASYNATK	[K].SESPPSETVASYNATK.[H]	A0A072U868	A0A072U868 [382-397]	A0A072U868 1xPhospho [S384(99.8)]	Putative vacuolar protein sorting-associated protein Ist1 OS=Medicago truncatula OX=3880 GN=25496184 PE=4 SV=1	1		+	+	+	+	+	+	1.2046	1.25787	0.871695	-0.0513725	-0.0135479	-0.078269	-0.00310135	-1.85274	-0.644698	-1.50529	-0.961944	-0.053401	0.0658913	-0.0253696	0.0796871	-0.459929	-0.357224	-0.291266	9.73539	9.76338	9.74079	9.70788	9.40259	9.57156	9.61287	9.37199	10.1144	10.2901	10.0418	10.0584	9.36741	9.32823	9.38909	9.78676	9.77693	9.81906
SGRSNEFTSER	[K].SGRSNEFTSER.[E]	A0A072V1M0	A0A072V1M0 [354-364];[384-394]	A0A072V1M0 1xPhospho [S357(99.6)];1xPhospho [S387(99.6)]	Zinc finger C-x8-C-x5-C-x3-H type protein, putative OS=Medicago truncatula OX=3880 GN=11435032 PE=4 SV=1	1					+	+	+	0.44752	0.564346	0.363327	-5.12652	-5.19061	-5.26559	-5.36595	-5.77877	-5.63779	-5.67259	-5.64958	-5.12882	-5.16352	-5.12831	-5.06071	-5.18756	-5.31572	-5.46079	5.57592	5.56986	5.54844	5.31107	5.06609	5.1416	5.11686	5.21723	5.75221	5.80219	5.78136	5.73606	5.53294	5.42962	5.35403	10.7024	10.7605	10.814
RWSLEVAIEK	[R].RWSLEVAIEK.[V]	A0A072VJC1	A0A072VJC1 [312-321]	A0A072VJC1 1xPhospho [S314(100)]	Phosphatidylinositol 4-phosphate 5-kinase OS=Medicago truncatula OX=3880 GN=25483935 PE=4 SV=1	1		+	+	+	+	+	+	0.76466	0.990964	0.7671	-2.26215	-2.06346	-2.11743	-2.2533	-3.35135	-2.57422	-3.31757	-2.51184	-1.91659	-1.99117	-2.03924	-1.84413	-2.12079	-2.22735	-2.16679	7.34961	7.54535	7.54844	7.39146	7.53838	7.39661	7.48543	7.59917	7.84046	7.89178	7.75956	7.77939	7.59842	7.39232	7.40003	9.61176	9.60881	9.66587
ALSVPEITQQMWDSK	[R].ALSVPEITQQMWDSK.[N]	G7JRA0	G7JRA2 [283-297];G7JRA0 [283-297]	G7JRA2 1xPhospho [S285(100)];G7JRA0 1xPhospho [S285(100)]	Tubulin beta chain OS=Medicago truncatula OX=3880 GN=11437601 PE=3 SV=1	1	Shared		+		+	+	+	0.430496	0.762761	0.382915	-3.23303	-3.15196	-3.16228	-3.25921	-3.63948	-3.70298	-3.47047	-3.71554	-3.00336	-2.6455	-2.82881	-2.99975	-3.29357	-3.33238	-3.12165	6.3837	6.33628	6.39403	6.1639	6.54998	6.29829	6.65249	6.32912	6.32912	6.56834	6.3906	6.19771	6.35226	6.18785	6.23458	9.61673	9.48824	9.55631
LSISANR	[R].LSISANR.[T]	A0A072ULK9	A0A072ULK9 [899-905]	A0A072ULK9 1xPhospho [S900(99.1)]	MAP kinase kinase kinase OS=Medicago truncatula OX=3880 GN=11441178 PE=4 SV=1	1						+	+	0.0902889	0.403664	0.398683	-4.9714	-4.7703	-4.8408	-5.09583	-5.14403	-4.92691	-4.88697	-5.08156	-4.63408	-4.63811	-4.69647	-4.45617	-4.52505	-4.75148	-4.55704	6.32912	6.55152	6.58646	6.17592	6.36282	6.49825	6.52199	6.30925	6.66249	6.81634	6.65392	6.81634	6.77479	6.53138	6.73471	11.3005	11.3218	11.4273
TDVSVDSGSR	[R].TDVSVDSGSR.[R]	A0A072TTW9	A0A072TTW9 [714-723]	A0A072TTW9 1xPhospho [S717(97.5)]	Putative transcription factor C2H2 family OS=Medicago truncatula OX=3880 GN=25501782 PE=4 SV=1	1					+	+	+	0.297851	0.2481	0.354819	-1.24039	-1.28748	-1.3199	-1.45254	-1.6907	-1.60074	-1.72467	-1.47561	-1.43164	-1.46103	-1.40657	-1.20008	-1.20341	-1.32797	-1.27295	8.1639	8.10591	8.15583	8.04111	8.05799	7.94017	7.8586	8.13597	7.6886	7.78594	7.82273	7.82146	8.22641	8.08481	8.10643	9.40429	9.39339	9.47573
SPEIDMNVEPASAALEAVALK	[K].SPEIDMNVEPASAALEAVALK.[E]	G7L7A0	G7L7A0 [302-322]	G7L7A0 1xPhospho [S302(100)]	Heat shock transcription factor A4A OS=Medicago truncatula OX=3880 GN=11406165 PE=3 SV=1	1					+	+	+	0.324275	0.413354	0.405408	1.27387	1.25274	1.26796	1.34804	0.823122	1.03195	0.873229	1.11719	1.37926	1.25561	1.44506	1.41899	1.26482	1.48478	1.35075	7.82845	7.76686	7.94603	7.83668	7.50541	7.71425	7.59842	7.61545	8.08108	8.10486	8.06124	7.99944	7.71768	7.79766	7.82972	6.55459	6.51412	6.67807
DRESERSR	[R].DRESERSR.[D]	G7J055	G7J055 [94-101];[102-109]	G7J055 1xPhospho [S100(99.5)];1xPhospho [S108(99.5)]	U2 snRNP auxilliary factor, large subunit, splicing factor OS=Medicago truncatula OX=3880 GN=11405354 PE=4 SV=2	1					+		+	0.475268	0.132013	0.454079	-6.8501	-6.55103	-6.79838	-6.86545	-7.3792	-7.16829	-7.14179	-7.27676	-7.5157	-6.98948	-7.00064	-6.93216	-6.83867	-6.5551	-6.96852	4.24793	4.54226	4.43296	4.17792	3.848	4.10434	4	4.01792	3.64386	4.32912	4.27053	4.12102	4.32912	4.57894	4.1127	11.098	11.0933	11.2313
SYSNLLELVSGDSPTFENINR	[R].SYSNLLELVSGDSPTFENINR.[R]	G7LBG6	G7LBG6 [5-25]	G7LBG6 1xPhospho [S7(100)]	Putative alpha,alpha-trehalose-phosphate synthase (UDP-forming), Trehalose-phosphatase OS=Medicago truncatula OX=3880 GN=11406035 PE=4 SV=1	1					+		+	0.152837	-0.0160797	0.291139	-1.64955	-1.62457	-1.58269	-1.59784	-1.85098	-1.72826	-1.76579	-1.72097	-1.77174	-1.81627	-1.85737	-1.68493	-1.42516	-1.51344	-1.48747	9.8088	9.78185	9.89785	9.70857	9.87375	9.82273	9.83857	9.85736	10.0725	10.2437	10.1922	10.1228	9.73742	9.69662	9.68895	11.4584	11.4064	11.4805
TGTFSVDVQCHDLSETPTK	[R].TGTFSVDVQCHDLSETPTK.[I]	G7II48	G7II48 [441-459]	G7II48 1xPhospho [T456(83.2)]	Heat shock 70 kDa protein OS=Medicago truncatula OX=3880 GN=11433061 PE=4 SV=1	1							+	0.052464	0.0736957	0.257202	-4.41868	-4.65331	-4.55456	-4.48783	-4.5677	-4.60446	-4.58874	-4.56334	-4.5994	-4.44581	-4.57819	-4.40606	-4.36489	-4.33295	-4.27374	7.7879	7.57365	7.75087	7.67525	7.87467	7.73335	7.6907	7.76752	7.56758	7.84046	7.60659	7.71768	7.80607	7.75422	7.64818	12.2066	12.227	12.3054
SVGGGFMSPSMGK	[R].SVGGGFMSPSMGK.[A]	A0A072U8E2	A0A072U8E2 [321-333]	A0A072U8E2 1xPhospho [S330(100)]	S-acyltransferase OS=Medicago truncatula OX=3880 GN=25495909 PE=3 SV=1	1			+		+	+	+	0.217553	0.641712	0.302673	-1.97921	-1.77567	-1.937	-2.01372	-2.23983	-2.12323	-2.06981	-2.14295	-1.35786	-1.70982	-1.52905	-1.41224	-1.83006	-1.89054	-1.80324	7.86047	7.97671	7.92362	7.76222	7.96058	7.85362	8.04002	7.90989	7.88935	7.92481	7.98527	7.97556	7.98868	7.88325	7.91169	9.83968	9.75238	9.86062
TSLIELEPGSPVNLER	[K].TSLIELEPGSPVNLER.[SA]	A0A072VKG0	A0A072TVR8 [124-139];A0A072VKG0 [129-144]	A0A072TVR8 1xPhospho [S133(100)];A0A072VKG0 1xPhospho [S138(100)]	Putative riboflavin synthase OS=Medicago truncatula OX=3880 GN=25484049 PE=4 SV=1	1	Shared		+			+	+	0.101799	-0.655835	0.458896	0.188729	0.0545764	0.155815	-0.0669813	0.00886822	-0.218375	0.000748634	0.133702	-0.621268	-0.779464	-0.466265	-0.831397	0.314538	0.648485	0.357371	7.56377	7.75154	7.56605	7.6279	7.48784	7.60881	7.59096	7.507	7.83857	8.01625	7.69209	8.32418	7.64097	7.51885	7.44377	7.37504	7.69697	7.41024
QFANSYSSTYYYTEGSSR	[R].QFANSYSSTYYYTEGSSR.[G]	G7JYY3	G7JYY3 [330-347]	G7JYY3 1xPhospho [T338(91.1)]	Armadillo repeat only protein OS=Medicago truncatula OX=3880 GN=11415571 PE=4 SV=2	1						+	+	0.282175	0.330525	0.556904	0.251412	1.08353	0.473031	0.346124	-0.0761065	0.393111	0.467047	0.241346	0.619984	0.482724	0.517621	0.727168	0.800709	0.622633	1.01642	7.3505	8.19623	7.79766	7.56529	7.36019	7.67666	7.73944	7.60066	7.6893	7.80735	7.84674	7.90509	7.99152	7.86295	8.14364	7.09908	7.1127	7.32463
SLFDFSSLRQSPSINQHNEK	[R].SLFDFSSLRQSPSINQHNEK.[K]	G7L261	G7L261 [507-526]	G7L261 1xPhospho [S512(77.1)]	GYF domain protein OS=Medicago truncatula OX=3880 GN=11439344 PE=4 SV=2	1					+	+	+	0.526648	0.529868	0.397728	-5.24182	-4.63205	-5.03683	-4.66767	-5.44238	-5.25504	-5.54271	-5.44483	-4.831	-4.76986	-5.18549	-4.77914	-5.04538	-4.8872	-5.13795	6.96116	7.61397	7.2891	7.6014	6.98982	7.10224	6.83162	6.97154	7.23936	7.46597	6.926	7.26303	7.1416	7.25456	7	12.203	12.246	12.3259
SINPDEAVAYGAAVQAAILSGEGNEK	[K].SINPDEAVAYGAAVQAAILSGEGNEK.[V]	A0A072UL44	A0A072UM13 [368-393];A0A072UL44 [368-393];Q2HT97 [368-393];G7KWU8 [368-393];G7KXT9 [368-393]	A0A072UM13 1xPhospho [S368(100)];A0A072UL44 1xPhospho [S368(100)];Q2HT97 1xPhospho [S368(100)];G7KWU8 1xPhospho [S368(100)];G7KXT9 1xPhospho [S368(100)]	Heat shock cognate 70 kDa protein OS=Medicago truncatula OX=3880 GN=25492495 PE=3 SV=1	1	Shared				+	+	+	0.195943	0.282028	0.319825	-3.36413	-3.26341	-3.17986	-3.21083	-3.4699	-3.47627	-3.40526	-3.45057	-3.13452	-3.22968	-3.11072	-3.19898	-3.04581	-3.09265	-3.25358	7.84612	7.84674	8.00675	7.94075	7.84298	7.79116	7.85425	7.79961	7.96463	7.92659	7.97269	7.86233	8.00506	7.89845	7.6893	11.2102	11.1102	11.1866
STSTPSTPQADNGNHVESR	[K].STSTPSTPQADNGNHVESR.[L]	G7KWB5	G7KWB5 [580-598]	G7KWB5 1xPhospho [T586(58.1)]	Putative plus-end-directed kinesin ATPase OS=Medicago truncatula OX=3880 GN=11441479 PE=3 SV=2	1			+		+	+	+	0.496687	0.712143	0.362478	-4.44748	-4.39442	-4.30247	-4.41639	-4.83527	-4.87396	-4.81504	-5.02324	-4.1732	-3.94503	-4.34676	-4.23395	-4.65085	-4.46181	-4.46055	5.8679	5.95652	6.2075	5.94017	5.89239	5.76818	5.86295	5.66676	5.74953	6.07039	5.65535	5.74147	5.88996	5.98868	5.87774	10.3154	10.3509	10.51
AASSSTSLNTK	[K].AASSSTSLNTK.[R]	B7FGN1	B7FGN1 [55-65]	B7FGN1 1xPhospho [T60(91.6)]	Multiprotein bridging factor 1b-like protein OS=Medicago truncatula OX=3880 GN=11437314 PE=2 SV=1	1						+	+	0.167302	0.375338	0.327449	-0.597374	-0.179262	-0.554649	-0.623507	-0.622116	-0.698985	-0.710464	-0.592436	-0.420658	-0.20827	-0.29381	-0.199909	-0.404878	-0.367413	-0.213364	8.19574	8.25077	8.25077	8.15785	7.98299	8.14211	8.0607	7.96751	8.65642	8.98698	8.75522	8.8857	8.20799	8.35403	8.48985	8.79312	8.43003	8.80542
IQVEGGSTEGSGPDSPAK	[K].IQVEGGSTEGSGPDSPAK.[R]	A0A072VA30	A0A072VA30 [591-608]	A0A072VA30 1xPhospho [S601(100)]	Calcium-dependent lipid-binding domain protein OS=Medicago truncatula OX=3880 GN=25487119 PE=4 SV=1	1						+	+	0.0757428	0.42511	0.308016	-2.52514	-2.4566	-2.3913	-2.40565	-2.62318	-2.48675	-2.52656	-2.44517	-2.01599	-2.09484	-2.2405	-2.0299	-2.16065	-2.24977	-2.22677	7.03672	7.12102	7.33628	7.07575	7.0607	7.04658	7.02015	7.0864	7.72042	7.78398	7.52669	7.61324	7.34873	7.32463	7.36194	9.56186	9.57762	9.72758
GRENGNLDSSARVSQR	[R].GRENGNLDSSARVSQR.[V]	A0A072UMF6	A0A072UMF6 [984-999];A0A072ULK9 [997-1012]	A0A072UMF6 1xPhospho [S997(83.5)];A0A072ULK9 1xPhospho [S1010(83.5)]	MAP kinase kinase kinase OS=Medicago truncatula OX=3880 GN=25492839 PE=4 SV=1	1	Shared					+	+	0.262865	0.358631	0.514464	0.801655	0.867741	1.14907	1.31296	0.512692	0.722639	1.04021	0.804426	1.34924	0.876451	1.10285	1.18595	1.0979	1.39713	1.35833	6.35931	6.5345	6.5345	6.46271	6.45286	6.3837	6.56377	6.42794	6.32193	6.40939	6.44626	6.42626	6.46597	6.66391	6.52826	5.55766	5.66676	5.38543
ADSGSPSNRR	[R].ADSGSPSNRR.[G]	A0A072TT11	A0A072TT11 [608-617]	A0A072TT11 1xPhospho [S610(99.9)]	Putative transcription factor C3H family OS=Medicago truncatula OX=3880 GN=MTR_8g081640 PE=4 SV=1	1					+		+	0.509931	-0.0133892	0.53364	-2.32535	-2.14509	-1.92496	-2.30442	-2.44686	-2.59765	-2.97768	-2.71734	-2.79625	-2.65914	-2.5798	-2.75791	-2.36329	-2.0064	-2.08403	6.39746	6.45779	6.86295	6.42962	6.71149	6.40769	6.09592	6.32733	5.65249	5.79701	5.92125	5.72792	6.47086	6.73877	6.51885	8.72281	8.60288	8.7879
GILAADESTGTIGK	[K].GILAADESTGTIGK.[R]	A0A072VVG3	I3SU63 [25-38];A0A072VVG3 [25-38];G7K4T4 [25-38]	I3SU63 1xPhospho [T33(92.2)];A0A072VVG3 1xPhospho [T33(92.2)];G7K4T4 1xPhospho [T33(92.2)]	Fructose-bisphosphate aldolase OS=Medicago truncatula OX=3880 GN=25483885 PE=3 SV=1	1	Shared				+		+	0.288057	-0.122925	0.340021	-6.79288	-6.54564	-6.58998	-6.72201	-6.9883	-6.93494	-7.04811	-6.83139	-7.04098	-7.04881	-7.02562	-7.17904	-6.56981	-6.7006	-6.56158	6.73742	6.92244	6.88387	6.7211	6.6865	6.66818	6.6279	6.69766	6.42291	6.53138	6.32373	6.30561	6.76288	6.41785	6.37156	13.5303	13.4681	13.4738
SGYFDEK	[R].SGYFDEK.[L]	B7FLD9	B7FLD9 [374-380]	B7FLD9 1xPhospho [S374(100)]	2,3-bisphosphoglycerate-independent phosphoglycerate mutase OS=Medicago truncatula OX=3880 GN=11435852 PE=2 SV=1	1					+	+	+	0.188326	0.157295	0.290008	-3.64869	-3.54168	-3.47657	-3.66005	-3.78353	-3.72919	-3.85992	-3.70765	-3.66671	-3.66352	-3.53032	-3.59055	-3.48834	-3.49854	-3.45331	10.009	10.1127	10.1087	10.0203	10.1831	10.1364	10.0546	10.1127	10.0546	10.1167	10.0161	10.16	10.1191	9.92333	9.78152	13.6577	13.6544	13.5852
ARSDSEDDIAER	[K].ARSDSEDDIAER.[R]	G7ISR9	G7ISR9 [217-228]	G7ISR9 1xPhospho [S221(99.9)]	Pre-mRNA splicing factor OS=Medicago truncatula OX=3880 GN=11413607 PE=4 SV=1	1					+		+	0.281058	0.10766	0.295419	-2.80982	-2.70955	-2.6248	-2.80781	-3.07702	-3.01796	-3.00987	-2.97136	-3.07008	-2.92369	-2.6574	-2.99439	-2.74856	-2.78284	-2.6395	6.64962	6.67243	6.81378	6.51412	6.49985	6.43962	6.53761	6.60437	6.26866	6.57894	6.75622	6.33092	6.66676	6.65678	6.71012	9.45943	9.38198	9.43858
SNSSATDDTPK	[R].SNSSATDDTPK.[E]	G7J4D9	G7J4D9 [504-514]	G7J4D9 1xPhospho [S507(92.5)]	SAP domain protein OS=Medicago truncatula OX=3880 GN=11408942 PE=4 SV=1	1					+	+	+	0.233016	0.363919	0.35311	-4.29297	-4.39151	-4.25642	-4.26692	-4.49599	-4.46358	-4.68306	-4.49725	-4.13998	-4.14329	-4.32217	-4.07876	-4.10154	-4.27491	-4.16913	7.98071	7.89664	8.14313	7.98071	7.95187	7.92541	7.73471	7.90869	8.14975	8.27659	8.08162	8.16742	8.20799	8.03397	8.09381	12.2737	12.2881	12.3995
SRSGSLLEEQSLLSTNK	[R].SRSGSLLEEQSLLSTNK.[D]	G7L261	G7L261 [1369-1385]	G7L261 1xPhospho [S/T]	GYF domain protein OS=Medicago truncatula OX=3880 GN=11439344 PE=4 SV=2	1			+		+	+	+	0.241232	0.847056	0.350424	-6.8667	-7.06811	-7.03683	-7.17737	-7.31534	-7.24041	-7.21648	-7.3417	-6.38666	-6.14837	-6.5848	-6.60588	-6.94667	-6.79126	-7.04625	5.33628	5.17792	5.2891	5.0917	5.11686	5.11686	5.15785	5.07468	5.6837	6.08746	5.52669	5.4363	5.24031	5.3505	5.0917	12.203	12.246	12.3259
TVEPEGDSDGGERR	[R].TVEPEGDSDGGERR.[R]	G7JQ45	G7JQ45 [40-53]	G7JQ45 1xPhospho [S47(100)]	AMP deaminase OS=Medicago truncatula OX=3880 GN=11411569 PE=4 SV=1	1			+		+	+	+	0.301969	0.808896	0.29779	-3.0388	-3.1085	-3.14741	-3.15135	-3.384	-3.39475	-3.4831	-3.39208	-2.67406	-2.50928	-2.61665	-2.61835	-3.17373	-3.14273	-3.03062	7.43379	7.33807	7.36632	7.22304	7.26021	7.19967	7.0433	7.17493	7.59694	7.9571	7.75087	7.71905	7.35843	7.38024	7.40088	10.4726	10.4466	10.5137
NSGSISSQGAVCVLPNSLEAR	[K].NSGSISSQGAVCVLPNSLEAR.[H]	G7KDD1	G7KDD1 [330-350]	G7KDD1 1xPhospho [S331(99.9)]	LRR receptor-like kinase OS=Medicago truncatula OX=3880 GN=11436779 PE=4 SV=2	1		+	+		+	+	+	0.782743	1.38387	0.436073	-1.26173	-1.18247	-1.25144	-1.40617	-2.01927	-1.90598	-2.21369	-2.09386	-0.591064	-0.526273	-0.804423	-0.775548	-1.8179	-1.48848	-1.56	7.2075	7.17991	7.2384	7.07361	7.37069	7.30834	7.22593	7.2384	7.06286	7.29646	7.06286	7.13134	7.13134	7.21335	6.98071	8.46923	8.36238	8.48985
VITNSLNSYSPPLSASPENGSPSPPPDLLLK	[R].VITNSLNSYSPPLSASPENGSPSPPPDLLLK.[L]	A2Q3L5	A2Q3L5 [198-228]	A2Q3L5 1xPhospho [S207(91.6)]	ARM repeat CCCH-type zinc finger protein OS=Medicago truncatula OX=3880 GN=11418478 PE=4 SV=1	1					+	+	+	0.456889	0.46585	0.363077	-2.79281	-2.65643	-2.73992	-2.81081	-3.31985	-3.16591	-3.1067	-3.23506	-2.60081	-2.82914	-2.75509	-2.77908	-2.96919	-2.74265	-2.81957	6.46434	6.54226	6.45779	6.38198	6.3837	6.39232	6.4822	6.37504	6.45121	6.40088	6.31288	6.31288	6.52826	6.53138	6.36282	9.25715	9.19869	9.19771
TNSIADNMPDALRK	[R].TNSIADNMPDALRK.[S]	G7KFT7	G7KFT7 [10-23]	G7KFT7 1xPhospho [S12(100)]	Sucrose synthase OS=Medicago truncatula OX=3880 GN=11433144 PE=3 SV=2	1						+	+	0.141159	0.420166	0.346379	-2.08345	-2.13753	-2.19627	-2.06378	-2.17513	-2.23825	-2.23361	-2.39867	-1.83028	-1.69502	-1.83549	-2.0042	-1.83847	-1.90274	-2.0039	7.79507	7.87774	7.81314	7.73064	8.23554	8.11478	8.36807	7.83794	8.01959	8.30287	8.072	7.85487	8.54998	8.23554	8.37634	9.87851	10.0153	10.0094
YSEEKPEDGSR	[R].YSEEKPEDGSR.[W]	G7ITD0	G7ITD0 [22-32]	G7ITD0 1xPhospho [S23(100)]	Cyclin T1 OS=Medicago truncatula OX=3880 GN=11416403 PE=3 SV=1	1						+	+	0.163651	0.267552	0.324726	-2.1894	-1.94524	-2.18016	-2.06516	-2.35449	-2.23474	-2.19467	-2.25067	-2.12624	-1.84619	-2.07236	-1.91958	-1.85612	-2.03148	-1.91416	8.37808	8.59731	8.52513	8.50621	8.41659	8.43379	8.49025	8.43505	8.40981	8.76354	8.54419	8.53955	8.63844	8.47533	8.5812	10.5675	10.5425	10.7053
KVTEGMSSMSFK	[R].KVTEGMSSMSFK.[V]	G7K569	G7K569 [26-37]	G7K569 1xPhospho [S35(100)]	Protein transporter OS=Medicago truncatula OX=3880 GN=11436153 PE=4 SV=1	1			+			+	+	0.0918272	0.72438	0.412917	-3.52894	-3.51011	-3.52151	-3.78671	-3.67982	-3.64871	-3.49266	-3.89338	-2.99085	-3.0035	-3.08312	-2.73959	-3.20148	-3.32806	-3.26764	7.46761	7.52435	7.56986	7.2555	7.46107	7.4363	7.5157	7.1819	8.11218	8.14619	7.97039	8.27798	7.81442	7.58797	7.59694	10.9965	11.0345	11.0914
NTINLR	[R].NTINLR.[DL]	G7LGH6	G7LGH6 [480-485];G7ISF9 [401-406]	G7LGH6 1xPhospho [T481(100)];G7ISF9 1xPhospho [T402(100)]	Calmodulin-domain kinase CDPK protein OS=Medicago truncatula OX=3880 GN=11429153 PE=4 SV=1	1	Shared		+		+	+	+	0.238671	0.67859	0.33437	-5.5365	-5.513	-5.53097	-5.64257	-5.76065	-5.81878	-5.78682	-5.81148	-5.16755	-5.23354	-5.09623	-4.96604	-5.34047	-5.59544	-5.44427	6.06824	5.99548	5.88509	5.80478	5.89966	5.72247	5.79701	5.76288	6.59096	6.57289	6.58496	6.69627	6.10434	5.81506	5.81506	11.6047	11.5085	11.4161
SMTGEQPAQPSSPR	[K].SMTGEQPAQPSSPR.[D]	G7IGJ1	G7IGJ1 [112-125]	G7IGJ1 1xPhospho [S/T]	Cation-chloride cotransporter OS=Medicago truncatula OX=3880 GN=11417685 PE=4 SV=1	1		+			+	+	+	0.636805	0.34837	0.548091	1.02129	0.879264	1.13383	0.580251	0.0882359	0.45112	0.150038	0.378018	0.392125	0.684835	0.748292	0.635641	1.06255	0.864195	0.518083	7.01903	7.02901	7.14057	6.93428	7.24508	7.09064	7.34873	7.1918	6.54998	6.74012	6.67666	6.62205	7.14364	6.94953	6.80349	5.99774	6.14975	6.00675
GSLEVFNPTSNSTSPVR	[R].GSLEVFNPTSNSTSPVR.[S]	G7IU86	G7IU86 [23-39]	G7IU86 1xPhospho [S24(100)]	Phototropin-2 protein OS=Medicago truncatula OX=3880 GN=11427766 PE=4 SV=2	1					+	+	+	0.333205	0.507776	0.39995	1.29651	1.35507	1.35339	1.31369	0.903798	1.17498	1.02428	0.882794	1.44186	1.48937	1.49215	1.59358	1.28836	1.38967	1.51121	8.6319	8.80381	8.84925	8.61839	8.49625	8.56643	8.62717	8.48864	8.75656	8.98042	8.83289	8.97728	8.808	9.01318	9.3147	7.33539	7.44874	7.49585
VVDEIETGSNQENTEHDRDR	[K].VVDEIETGSNQENTEHDRDR.[G]	G7ISM5	G7ISM5 [784-803]	G7ISM5 1xPhospho [S/T]	Enhancer of mRNA-decapping-like protein OS=Medicago truncatula OX=3880 GN=11411068 PE=4 SV=2	1					+		+	0.316968	0.12031	0.417752	-7.6201	-7.25006	-7.56334	-7.52957	-7.56103	-7.8481	-7.94319	-7.87863	-7.51746	-7.75008	-7.79177	-7.6904	-7.34254	-7.46436	-7.36305	4.44626	4.80735	4.60288	4.51096	4.64962	4.30012	4.19377	4.30012	4.69488	4.63807	4.52982	4.51096	4.76022	4.57894	4.66676	12.0664	12.0574	12.1662
VASQLTGSPSMLK	[R].VASQLTGSPSMLK.[Y]	G7I2L8	G7I2L8 [690-702]	G7I2L8 1xPhospho [S699(99.6)]	PWWP domain protein OS=Medicago truncatula OX=3880 GN=11421339 PE=4 SV=2	1			+		+	+	+	0.369012	0.822262	0.37724	-1.57457	-1.64978	-1.78771	-1.78859	-2.24805	-1.99481	-1.98829	-2.04554	-1.30099	-1.13494	-1.31624	-1.23547	-1.6961	-1.78306	-1.59664	8.14568	8.15886	8.19771	7.97097	7.94251	8.08534	8.24317	7.99831	8.22159	8.60214	8.36851	8.32238	8.41321	8.22593	8.22641	9.72024	9.80864	9.98542
TSSYPEQLR	[R].TSSYPEQLR.[Q]	A0A072VAE8	A0A072VAE8 [171-179]	A0A072VAE8 1xPhospho [S173(99)]	Topoisomerase II-associated protein PAT1 OS=Medicago truncatula OX=3880 GN=25487016 PE=4 SV=1	1						+	+	0.146961	0.414534	0.39727	0.666542	0.820151	0.658963	0.68549	0.394004	0.53012	0.571304	0.747875	0.923379	0.817136	1.25449	0.906435	0.989616	1.01941	0.865262	6.07253	6.35931	6.39232	6.2854	6.22689	6.34518	6.39403	6.46761	6.54689	6.47249	6.50621	6.30561	6.59842	6.48864	6.3345	5.40599	5.53916	5.73335
INQDSATGSGQAAQK	[K].INQDSATGSGQAAQK.[S]	G7JTQ1	G7JTQ1 [197-211]	G7JTQ1 1xPhospho [S205(99.5)]	RAB GTPase-like protein A5B OS=Medicago truncatula OX=3880 GN=MTR_4g063160 PE=4 SV=1	1					+	+	+	0.357009	0.417966	0.386159	-1.52866	-1.28834	-1.45932	-1.38787	-1.68344	-1.72147	-1.91148	-1.77583	-1.2193	-1.3084	-1.54357	-1.34909	-1.49238	-1.43933	-1.22898	6.86666	6.88509	6.82146	6.91409	6.76818	6.7252	6.52356	6.56224	6.98527	7.03012	6.62936	6.84172	6.69349	6.77742	6.99887	8.39532	8.17343	8.28077
QTGYGMPSSSSK	[R].QTGYGMPSSSSK.[T]	G7KW31	G7KW31 [167-178]	G7KW31 1xPhospho [S176(99.7)]	ENTH/VHS/GAT family protein OS=Medicago truncatula OX=3880 GN=11432555 PE=4 SV=1	1						+	+	0.188225	0.540796	0.420222	-2.36029	-1.91216	-2.06917	-2.2089	-2.51654	-2.23241	-2.14337	-2.41111	-1.77336	-1.73758	-2.03159	-1.59772	-1.93409	-1.96228	-1.82054	7.80349	8.14109	8.08375	7.82782	7.87406	8.00169	8.08905	7.90268	8.32283	8.46393	8.09434	8.3996	8.24508	8.17343	8.25974	10.1638	10.0532	10.1529
TENLHHQAQDFRNSGTK	[K].TENLHHQAQDFRNSGTK.[I]	B7FGH4	B7FGH4 [168-184]	B7FGH4 1xPhospho [S181(99.9)]	Putative Longin-like domain-containing protein OS=Medicago truncatula OX=3880 GN=MTR_4g083490 PE=2 SV=1	1		+	+		+	+	+	0.620015	1.02099	0.407162	-2.76548	-2.69225	-2.81551	-2.77887	-3.52858	-3.26729	-3.46956	-3.26675	-2.42321	-2.24382	-2.45976	-2.32141	-3.05441	-3.03919	-2.83405	8.01792	7.97441	7.90268	7.85112	7.58646	7.66463	7.48623	7.55766	8.03232	8.39017	8.14109	8.13134	7.74147	7.74012	7.82782	10.7834	10.6667	10.7182
SDFAEISGK	[R].SDFAEISGK.[F]	G7K2F5	G7K2F5 [112-120]	G7K2F5 1xPhospho [S118(100)]	BSD domain protein OS=Medicago truncatula OX=3880 GN=11434947 PE=4 SV=1	1						+	+	-0.0316322	0.207462	0.256435	-1.44388	-1.36554	-1.52909	-1.60789	-1.49861	-1.45347	-1.4018	-1.46599	-1.32264	-1.21388	-1.23073	-1.22277	-1.17978	-1.1929	-1.22292	9.06124	9.06178	9.09223	8.86481	9.02818	9.02874	9.0561	9.02486	9.03315	9.16214	9.08375	9.09011	9.23649	9.16992	9.19377	10.5051	10.4273	10.6213
SGSSTPVHNPQENGSPK	[R].SGSSTPVHNPQENGSPK.[K]	G7LCR3	G7LCR3 [494-510]	G7LCR3 1xPhospho [S/T]	Calcium-dependent lipid-binding (CaLB domain) family protein OS=Medicago truncatula OX=3880 GN=11446328 PE=4 SV=1	1					+	+	+	0.339624	0.207344	0.290186	-3.61894	-3.05887	-3.29257	-3.33918	-3.66427	-3.7075	-3.69358	-3.6027	-3.46822	-3.57809	-3.51269	-3.27967	-3.45499	-3.33992	-3.33558	7.39403	7.96058	7.88142	7.63445	7.6014	7.41785	7.43879	7.45779	7.54998	7.61765	7.60437	7.59991	7.60807	7.72792	7.76686	11.013	11.0195	11.174
ETASTDININHEIPSETEK	[R].ETASTDININHEIPSETEK.[S]	A0A072VNW0	A0A072VNW0 [395-413];[531-549]	A0A072VNW0 1xPhospho [S409(90.6)];1xPhospho [S545(90.6)]	Uncharacterized protein OS=Medicago truncatula OX=3880 GN=25485071 PE=4 SV=1	1					+	+	+	0.277214	0.327964	0.278067	-3.65811	-3.9255	-3.90461	-3.70437	-4.03842	-4.11643	-4.13721	-4.00937	-3.82078	-3.73363	-3.83933	-3.59584	-3.78123	-3.8065	-3.80414	7.83794	7.62352	7.77676	7.85487	7.64602	7.56072	7.40514	7.65392	7.84486	7.97671	7.74685	7.91349	7.71287	7.67948	7.66107	11.4961	11.549	11.6814
NTVSEPVSPSSSAATTPR	[R].NTVSEPVSPSSSAATTPR.[T]	G7L8C8	G7L8C8 [59-76]	G7L8C8 1xPhospho [S66(100)]	Dormancy/auxin associated protein OS=Medicago truncatula OX=3880 GN=11414396 PE=4 SV=1	1			+		+	+	+	0.330286	2.23649	0.508604	-0.832617	-0.462294	-0.500531	-0.540716	-1.02149	-0.849129	-0.73255	-1.05413	1.34432	1.55433	1.19533	1.1947	-0.561296	-0.539109	-0.116759	6.91289	7.14873	7.19574	6.93664	6.98413	6.99322	7.03232	6.87897	9.19106	9.51491	9.26303	9.18735	7.24413	7.27146	7.69766	7.74551	7.61102	7.69627
GFHVPSGLR	[R].GFHVPSGLR.[S]	A0A072U0M2	A0A072U0M2 [185-193]	A0A072U0M2 1xPhospho [S190(100)]	ICE-like protease (Caspase) p20 domain protein OS=Medicago truncatula OX=3880 GN=25502442 PE=4 SV=1	1				+	+	+	+	0.289264	0.512062	0.651261	-2.19241	-2.01956	-2.21244	-2.43916	-2.71562	-2.62958	-2.15199	-2.52344	-2.15734	-1.86015	-2.23024	-1.72465	-2.20209	-1.83863	-1.52097	7.94778	8.04275	8.06124	7.71768	7.59544	7.6014	7.97613	7.64674	8.14975	8.49145	8.0677	8.47735	8.01514	8.28355	8.61397	10.1402	10.0623	10.2737
DTHVTTAVR	[RK].DTHVTTAVR.[G]	G7INR9	G7INR9 [441-449]	G7INR9 1xPhospho [T445(100)]	Somatic embryogenesis receptor-like kinase OS=Medicago truncatula OX=3880 GN=11430748 PE=3 SV=1	1						+	+	0.0817598	-0.499459	0.263253	-3.03557	-3.09124	-3.03107	-3.17887	-3.15556	-3.1596	-3.15075	-3.19789	-3.57322	-3.4283	-3.9692	-3.6909	-2.91074	-2.84379	-2.95355	7.09487	7.09698	7.21626	6.92481	7.09592	7.01458	6.9507	6.96463	6.76818	7.00675	6.44791	6.59842	7.24888	7.27333	7.23936	10.1304	10.1882	10.2473
SISTPFMNTSSK	[K].SISTPFMNTSSK.[T]	E7ELN7	E7ELN7 [507-518]	E7ELN7 1xPhospho [S/T]	Nitrate reductase OS=Medicago truncatula OX=3880 GN=NR2 PE=2 SV=1	1					+	+	+	0.485067	0.542168	0.435369	5.09822	4.79299	4.95627	5.26905	4.6611	4.43113	4.69858	4.38545	5.05869	5.122	5.19327	4.97098	4.82383	5.03776	5.07671	9.58365	9.5691	9.58271	9.45492	9.59656	9.59302	9.7342	9.71098	10.6556	10.6074	10.2976	10.4692	9.64656	9.48402	9.41299	4.48543	4.7761	4.62644
GSPGPGR	[R].GSPGPGR.[R]	G7IJA2	G7IJA2 [304-310]	G7IJA2 1xPhospho [S305(100)]	Putative nucleotide-binding alpha-beta plait domain, RNPS1, RNA recognition OS=Medicago truncatula OX=3880 GN=11406805 PE=4 SV=1	1					+		+	0.404334	-0.094993	0.472402	-1.53071	-1.86307	-1.85413	-1.89155	-1.98393	-2.11815	-2.26859	-2.38612	-2.42094	-2.43097	-2.26684	-2.01802	-1.86085	-1.7629	-1.52664	7.40769	7.04111	7.20359	7.06178	7.15178	6.85798	6.8125	6.59544	6.33628	6.42794	6.80864	6.79961	7.21917	7.08321	7.27426	8.9384	8.90418	9.05772
AVGLPTEDDMGNSEVGHNALGAGR	[K].AVGLPTEDDMGNSEVGHNALGAGR.[I]	B7FLD9	B7FLD9 [69-92]	B7FLD9 1xPhospho [S81(100)]	2,3-bisphosphoglycerate-independent phosphoglycerate mutase OS=Medicago truncatula OX=3880 GN=11435852 PE=2 SV=1	1					+		+	0.202435	0.0645773	0.309469	-2.22618	-2.18703	-2.14892	-2.28963	-2.45981	-2.42685	-2.41622	-2.35861	-2.38536	-2.3239	-2.3615	-2.33243	-2.20121	-2.10689	-2.00963	11.4315	11.4674	11.4363	11.3907	11.5069	11.4387	11.4983	11.4617	11.3359	11.4564	11.1849	11.4181	11.4062	11.315	11.2252	13.6577	13.6544	13.5852
TVASFTGEK	[R].TVASFTGEK.[QK]	G7JSS8	A0A072V2S2 [67-75];G7JSS8 [247-255];G7IBR0 [260-268];G7JR12 [249-257];G7JR11 [249-257]	A0A072V2S2 1xPhospho [S70(100)];G7JSS8 1xPhospho [S250(100)];G7IBR0 1xPhospho [S263(100)];G7JR12 1xPhospho [S252(100)];G7JR11 1xPhospho [S252(100)]	ABC transporter B family protein OS=Medicago truncatula OX=3880 GN=11443681 PE=4 SV=1	1	Shared				+	+	+	0.313574	0.504894	0.405982	-3.65096	-3.54921	-3.61179	-3.63118	-4.01769	-3.84632	-4.04252	-3.79092	-3.52635	-3.3679	-3.40207	-3.38155	-3.52819	-3.65365	-3.37329	8.02791	8.03782	8.11842	7.94544	8.24079	8.15583	8.23314	8.20163	7.82845	7.93074	7.90388	7.80864	8.33673	8.0268	8.13237	11.6789	11.587	11.7302
FLHGVTLR	[K].FLHGVTLR.[S]	G7L528	G7L528 [582-589]	G7L528 1xPhospho [T587(100)]	Calmodulin-domain kinase CDPK protein OS=Medicago truncatula OX=3880 GN=11420868 PE=4 SV=1	1			+		+	+	+	0.41457	0.622064	0.4	-4.00945	-3.8331	-3.97136	-3.65774	-4.10505	-4.26636	-4.30644	-4.45207	-3.43326	-3.76339	-4.02503	-3.41998	-3.87543	-3.98569	-3.78631	4.97269	5.20555	5.21723	5.29646	5.14975	4.95884	4.94953	4.69488	5.16591	5.15785	4.78136	5.18587	5.08746	4.926	5.20945	8.98214	9.03864	9.18859
SLQSNTTNNTGSGELSPNR	[K].SLQSNTTNNTGSGELSPNR.[N]	A0A072TJV8	A0A072TJV8 [149-167]	A0A072TJV8 1xPhospho [S164(100)]	Putative microtubule-associated protein RP/EB OS=Medicago truncatula OX=3880 GN=25479873 PE=4 SV=1	1			+		+	+	+	0.511355	0.907304	0.49271	-1.81849	-1.39192	-1.50188	-1.56955	-2.27351	-1.97884	-2.20422	-1.87068	-1.17766	-1.1689	-1.21647	-1.135	-1.53413	-1.79547	-1.4377	6.05311	6.42122	6.5744	6.40429	6.15987	6.30378	6.1334	6.4363	6.40429	6.55152	6.55766	6.47897	6.54535	6.22689	6.49185	7.8716	7.81314	8.07628
SEDVEVSEDGK	[K].SEDVEVSEDGK.[D]	G7JLA0	G7JLA0 [1346-1356]	G7JLA0 1xPhospho [S1352(100)]	DNA-directed RNA polymerase subunit OS=Medicago truncatula OX=3880 GN=11444522 PE=3 SV=1	1					+	+	+	0.414921	0.331674	0.349595	-3.55952	-3.53625	-3.64587	-3.62616	-3.92186	-3.96667	-3.98402	-4.15493	-3.82637	-3.53198	-3.73379	-3.60865	-3.71912	-3.69091	-3.5618	6.55305	6.45286	6.51412	6.4363	6.44128	6.1639	6.22689	6.08108	6.26679	6.70044	6.39575	6.47735	6.41954	6.41447	6.49185	10.1126	9.98911	10.16
GAGDTPPR	[R].GAGDTPPR.[R]	G7IJA2	G7IJA2 [265-272]	G7IJA2 1xPhospho [T269(100)]	Putative nucleotide-binding alpha-beta plait domain, RNPS1, RNA recognition OS=Medicago truncatula OX=3880 GN=11406805 PE=4 SV=1	1							+	0.137812	-0.111572	0.280147	-0.906082	-1.05619	-1.05603	-1.25636	-1.18384	-1.24346	-1.2231	-1.1755	-1.3909	-1.29438	-1.37365	-1.21326	-0.952282	-0.978838	-0.847867	8.03232	7.848	8.00169	7.69697	7.95187	7.73268	7.85798	7.80607	7.36632	7.56453	7.70183	7.60437	8.12774	7.86728	7.95303	8.9384	8.90418	9.05772
FDAAYPQSVSLK	[K].FDAAYPQSVSLK.[H]	A0A072TTW9	A0A072TTW9 [353-364]	A0A072TTW9 1xPhospho [S362(100)]	Putative transcription factor C2H2 family OS=Medicago truncatula OX=3880 GN=25501782 PE=4 SV=1	1							+	0.127321	0.215079	0.383175	-3.15447	-2.76988	-3.16285	-3.38932	-3.36154	-3.19041	-3.08343	-3.35042	-3.33888	-2.88416	-3.17185	-2.73059	-2.80193	-2.96157	-2.82632	6.24982	6.62352	6.31288	6.10434	6.38716	6.3505	6.49985	6.26115	5.78136	6.36282	6.05745	6.29094	6.6279	6.45121	6.55305	9.40429	9.39339	9.47573
GSAPSVK	[R].GSAPSVK.[S]	G7KDK2	G7KDK2 [717-723]	G7KDK2 1xPhospho [S721(100)]	Vam6/Vps39-like protein OS=Medicago truncatula OX=3880 GN=MTR_5g020140 PE=4 SV=1	1			+	+		+	+	0.0953416	0.597383	0.586434	-5.45675	-4.94798	-5.43815	-5.67788	-5.64653	-5.54108	-5.01441	-5.70011	-5.08815	-4.85098	-5.01636	-4.55712	-4.80935	-4.96938	-4.88857	5.848	6.35403	5.93782	5.62059	5.80993	5.81762	6.30561	5.65249	6.2211	6.64962	6.50779	6.80219	6.45779	6.32553	6.44128	11.3048	11.302	11.376
LRPLQQTQSNEDEGTK	[K].LRPLQQTQSNEDEGTK.[N]	A0A072VR57	A0A072VR57 [58-73]	A0A072VR57 1xPhospho [S66(100)]	Putative transcription factor interactor and regulator CCHC(Zn) family OS=Medicago truncatula OX=3880 GN=25485710 PE=4 SV=1	1		+	+	+	+	+	+	0.914631	0.824135	0.794991	-2.1508	-2.02354	-2.16018	-2.38472	-3.4481	-2.65164	-3.55539	-2.72264	-1.91739	-2.5345	-2.41223	-2.21711	-2.20918	-2.50726	-2.18192	6.1127	6.12722	6.08108	5.8125	6.19377	6.08746	6.11686	6.19771	5.82273	5.6837	5.6837	5.72247	6.13955	5.87774	5.93546	8.2635	8.15076	8.24127
DNLTLWTSDMQDDGADEIK	[R].DNLTLWTSDMQDDGADEIK.[E]	B7FIY3	G7J3X9 [232-250];B7FIY3 [232-250]	G7J3X9 1xPhospho [T235(85.3)];B7FIY3 1xPhospho [T235(85.3)]	General regulatory factor 2 OS=Medicago truncatula OX=3880 GN=11432749 PE=2 SV=1	1	Shared				+	+	+	0.330178	0.511111	0.341432	-5.68582	-5.46501	-5.45958	-5.56461	-6.00616	-5.8702	-5.81489	-5.80447	-5.44606	-5.327	-5.33372	-5.34449	-5.62163	-5.52645	-5.44941	8.32778	8.41066	8.47492	8.3733	8.31334	8.30697	8.40514	8.36413	8.48059	8.63662	8.59059	8.51373	8.3837	8.38974	8.33628	14.0136	13.8757	13.9345
VLVNIEQQSPDIAQGVHGHLTK	[K].VLVNIEQQSPDIAQGVHGHLTK.[RK]	G7JQ29	A0A072V8Q4 [94-115];G7JQ29 [94-115];G7L3W1 [92-113]	A0A072V8Q4 1xPhospho [S102(100)];G7JQ29 1xPhospho [S102(100)];G7L3W1 1xPhospho [S100(100)]	S-adenosylmethionine synthase OS=Medicago truncatula OX=3880 GN=11444997 PE=2 SV=2	1	Shared	+	+	+	+	+	+	0.9095	1.87349	0.630141	-5.27271	-4.4175	-4.3578	-4.52909	-5.79887	-5.36682	-5.56871	-5.48069	-3.71331	-3.66248	-3.53418	-3.81115	-5.24602	-5.01567	-4.50921	6.65821	7.08215	7.01903	7.01346	6.8392	6.92481	6.83036	6.80607	6.83542	6.97269	6.91528	6.76288	6.57743	6.63372	6.50621	11.9309	11.4996	11.3768
SAYVTSGNLSAAGMSTSASMK	[R].SAYVTSGNLSAAGMSTSASMK.[R]	A0A072UHD8	A0A072UHD8 [95-115]	A0A072UHD8 1xPhospho [S113(100)]	Ubiquitin-specific protease family C19 protein OS=Medicago truncatula OX=3880 GN=25491179 PE=4 SV=1	1			+		+	+	+	0.464154	0.8665	0.347182	-0.935982	-0.656497	-0.708524	-0.871189	-1.27143	-1.0823	-1.34398	-1.3311	-0.629573	-0.299049	-0.269093	-0.365095	-0.90701	-0.926104	-0.896947	7.19279	7.32193	7.4187	7.21043	7.22882	7.22786	7.35403	7.14057	6.91886	7.14057	7.03012	6.91289	7.33092	7.1819	7.04439	8.12877	7.97842	8.12722
NSGDDEQNGK	[R].NSGDDEQNGK.[F]	G7IU86	G7IU86 [106-115]	G7IU86 1xPhospho [S107(100)]	Phototropin-2 protein OS=Medicago truncatula OX=3880 GN=11427766 PE=4 SV=2	1					+		+	0.486184	0.171875	0.583427	-0.389361	-0.00579214	-0.347124	0.0369363	-0.763369	-0.503933	-0.896906	-0.485871	-0.617033	-0.236495	-0.40764	-0.701412	-0.192308	-0.309726	0.264756	6.94603	7.44294	7.14873	7.34163	6.82909	6.88753	6.70598	7.11998	6.69766	7.25456	6.9331	6.68229	7.32733	7.31379	8.06824	7.33539	7.44874	7.49585
VGSQCSMAEMDDFDLTR	[K].VGSQCSMAEMDDFDLTR.[L]	G7IAG4	G7IAG4 [10-26]	G7IAG4 1xPhospho [S12(100)]	Alkaline/neutral invertase OS=Medicago truncatula OX=3880 GN=11408526 PE=3 SV=1	1			+		+	+	+	0.34935	0.780087	0.392857	-2.29767	-2.38999	-2.44045	-2.49603	-2.79283	-2.66533	-2.90447	-2.65891	-2.00641	-1.86168	-2.06392	-1.96918	-2.51024	-2.32636	-2.25098	9.88996	9.6893	9.75221	9.6779	9.89542	9.87298	9.84156	9.94193	9.87314	10.0814	9.83051	9.90207	9.85829	9.87175	9.74298	12.1876	12.0793	12.1927
DGVWDPLADSSQSR	[K].DGVWDPLADSSQSR.[Q]	SM2011_c01731	SM2011_c01731 [13-26]	SM2011_c01731 1xPhospho [S]	ID:35965824 Hypothetical protein [Sinorhizobium meliloti 2011]	1			+		+	+	+	0.569362	1.46875	0.516591	-3.65912	-3.61421	-3.44774	-3.58228	-4.25145	-4.07457	-4.37178	-3.883	-2.68652	-2.57542	-2.79588	-2.64795	-3.81092	-3.64267	-3.43224	7.04876	6.81634	7.10224	6.97269	7.23649	7.1375	7.15482	7.45779	6.8505	7.03892	6.89482	6.98413	7.20261	7.13648	7.06501	10.7079	10.4306	10.55
SSSYSDTGTSDR	[R].SSSYSDTGTSDR.[A]	A0A072VDJ1	A0A072VDJ1 [63-74]	A0A072VDJ1 1xPhospho [S/T/Y]	RabGAP/TBC domain protein OS=Medicago truncatula OX=3880 GN=11431879 PE=4 SV=1	1						+	+	0.0148387	0.411917	0.311853	-0.770471	-0.942358	-0.967108	-0.760507	-0.90305	-0.980101	-0.813382	-0.803266	-0.456761	-0.669723	-0.222094	-0.503553	-0.619396	-0.53671	-0.533184	6.71012	6.90689	7.19377	6.75756	6.97039	6.77479	6.77083	6.85922	6.99774	6.99774	7.11061	6.91767	6.95652	7.00787	6.86171	7.48059	7.84925	8.16088
WRSDETSDEEAEGQEK	[R].WRSDETSDEEAEGQEK.[A]	G7JXE3	G7JXE3 [923-938]	G7JXE3 1xPhospho [S929(99.4)]	E3 ubiquitin-protein ligase HOS1 OS=Medicago truncatula OX=3880 GN=11435603 PE=4 SV=2	1					+	+	+	0.30664	0.457019	0.340063	1.80448	1.75685	1.86858	1.73772	1.46929	1.53099	1.36459	1.57619	1.88589	1.93614	2.05055	1.89657	1.76747	1.92561	1.78291	9.50561	9.50303	9.65517	9.45471	9.44543	9.45224	9.3298	9.49506	9.58007	9.69836	9.69296	9.48603	9.4824	9.54032	9.62022	7.70113	7.74618	7.7866
TSSSSKPNNR	[K].TSSSSKPNNR.[S]	A0A072V220	A0A072V220 [496-505]	A0A072V220 1xPhospho [S498(89.6)]	ENTH/VHS/GAT family protein OS=Medicago truncatula OX=3880 GN=25489734 PE=4 SV=1	1					+	+	+	0.299383	0.497894	0.495455	-3.75853	-3.84268	-3.77478	-3.76188	-4.27935	-3.9702	-4.25353	-3.83231	-3.60311	-3.59789	-3.60901	-3.5338	-3.73611	-3.56952	-3.45955	6.79961	6.64386	6.79442	6.71699	6.34873	6.59395	6.36632	6.70598	7.04767	7.14568	6.90689	6.98868	6.72383	6.74416	6.76686	10.5581	10.4865	10.5692
GSSIGNSSR	[R].GSSIGNSSR.[H]	G7IBR0	G7IBR0 [666-674]	G7IBR0 1xPhospho [S668(99.4)]	ABC transporter B family protein OS=Medicago truncatula OX=3880 GN=11408752 PE=4 SV=1	1		+	+	+	+	+	+	0.686105	0.786708	0.785017	-2.79141	-3.51066	-3.40853	-3.67797	-3.98786	-3.99178	-4.01727	-4.13609	-3.30756	-3.23526	-3.16825	-3.27509	-3.72559	-3.43469	-2.58441	8.61213	7.83352	7.99661	7.51333	7.19869	7.12619	7.07575	6.95303	8.26115	8.37156	8.38802	8.15735	7.35755	7.67807	8.61324	11.4035	11.3442	11.4051
LARVSSQFLPPDGSR	[R].LARVSSQFLPPDGSR.[I]	G7KNY7	G7KNY7 [62-76]	G7KNY7 1xPhospho [S66(99.3)]	Cyclic nucleotide-binding domain protein OS=Medicago truncatula OX=3880 GN=11439995 PE=3 SV=2	1					+	+	+	0.321666	0.369823	0.363762	0.726009	0.619876	0.648605	0.675593	0.355242	0.395044	0.251187	0.381945	0.73257	0.778222	0.619932	0.731986	0.661159	0.593803	0.873887	8.99887	8.89087	9.10722	8.96607	8.90599	8.98413	8.87067	8.8933	8.94105	9.15456	8.85643	8.91289	8.96174	8.98698	9.17493	8.27286	8.271	8.45861
RESMTEFSSPEK	[K].RESMTEFSSPEK.[D]	A0A072VNW3	A0A072VNW3 [291-302]	A0A072VNW3 1xPhospho [S299(99.4)]	NAC transcription factor-like protein OS=Medicago truncatula OX=3880 GN=25484825 PE=4 SV=1	1					+		+	0.282965	0.0117403	0.291233	-0.860714	-0.605351	-0.584774	-0.95884	-1.1174	-0.978517	-1.0305	-1.01512	-1.05108	-0.924217	-1.05752	-1.06176	-0.739958	-0.688998	-0.803501	7.74551	7.8716	7.99605	7.63735	7.69766	7.75822	7.7502	7.8009	7.52748	7.64602	7.65535	7.53294	8.02292	7.98413	7.8802	8.60622	8.47695	8.58082
NDVCSPSTSPK	[R].NDVCSPSTSPK.[S]	A0A072UDX0	A0A072UDX0 [118-128]	A0A072UDX0 2xPhospho [S122(99.9);S124(85.9)]	Chaperone protein dnaJ, putative OS=Medicago truncatula OX=3880 GN=MTR_5g004600 PE=4 SV=1	2					+	+	+	0.48111	0.504002	0.419839	-3.1021	-3.56368	-3.46849	-3.49509	-3.92019	-3.81979	-3.95783	-3.85599	-3.34384	-3.13143	-3.44613	-3.61641	-3.71211	-3.34194	-3.35178	7.12515	6.74147	6.79571	6.76818	6.56986	6.47735	6.31107	6.32193	6.90207	7.24698	6.92837	6.88264	6.56529	6.87529	6.56529	10.2273	10.3052	10.2642
CNRSESDEGK	[K].CNRSESDEGK.[H]	A0A072TT11	A0A072TT11 [841-850]	A0A072TT11 1xPhospho [S844(100)]	Putative transcription factor C3H family OS=Medicago truncatula OX=3880 GN=MTR_8g081640 PE=4 SV=1	1					+		+	0.243989	-0.0561622	0.45695	-1.73185	-1.66742	-1.87262	-2.07297	-1.8897	-2.10327	-2.15355	-2.1743	-2.57837	-1.99508	-1.86297	-2.10905	-1.84093	-1.42595	-1.60288	6.99095	6.93546	6.91528	6.66107	7.26866	6.90207	6.92005	6.87036	5.87036	6.46107	6.63807	6.37678	6.99322	7.31922	7	8.72281	8.60288	8.7879
QQNSTATIQPSTAIATSDATLGR	[K].QQNSTATIQPSTAIATSDATLGR.[H]	G7KSB3	G7KSB3 [23-45]	G7KSB3 1xPhospho [S26(98.3)]	Pyruvate decarboxylase OS=Medicago truncatula OX=3880 GN=MTR_7g069500 PE=4 SV=1	1					+	+	+	-0.282982	0.324203	0.304588	-4.15756	-3.68403	-3.78748	-3.81533	-3.63157	-3.57602	-3.52628	-3.5786	-3.22145	-3.24388	-3.24481	-3.30551	-3.35875	-3.28593	-3.17592	7.99492	7.93546	7.82718	7.79961	7.64386	7.67878	7.50859	7.55152	7.77149	7.85362	7.57289	7.71081	7.66888	7.62352	7.52513	12.1525	11.6195	11.6147
GTYNTGSSNFSR	[R].GTYNTGSSNFSR.[H]	A0A072VPI1	A0A072VPI1 [1071-1082]	A0A072VPI1 1xPhospho [S1077(99)]	Exocyst complex component SEC5 OS=Medicago truncatula OX=3880 GN=25484976 PE=3 SV=1	1						+	+	0.14251	0.28891	0.276023	-3.43754	-3.50725	-3.60027	-3.53719	-3.65617	-3.62263	-3.66639	-3.70709	-3.50594	-3.36967	-3.3346	-3.28642	-3.45477	-3.37844	-3.32793	8.08215	8.05799	8.03232	7.98014	8.13443	8.05799	8.05962	7.97384	8.03012	8.25644	8.25172	8.24982	8.15279	8.15279	8.1814	11.5197	11.5652	11.6326
SKSTEDIYTR	[R].SKSTEDIYTR.[T]	Q2HVU4	Q2HVU4 [195-204]	Q2HVU4 1xPhospho [S/T/Y]	ADP-ribosylation factor GTPase-activating protein AGD10 OS=Medicago truncatula OX=3880 GN=11419488 PE=2 SV=1	1			+		+	+	+	0.314009	1.67693	0.582879	-3.22444	-3.17623	-3.32211	-3.50473	-3.71105	-3.56484	-3.22951	-3.97815	-1.76043	-1.71189	-2.30185	-2.00167	-3.03562	-3.12805	-2.95035	6.49665	6.34341	6.30743	6.01569	6.20945	6.2555	6.60733	5.853	7.66605	7.7502	7.10329	7.42878	6.66534	6.54844	6.58045	9.7211	9.51964	9.62954
VAYITPSSPEGSSEDDAGK	[R].VAYITPSSPEGSSEDDAGK.[N]	G7JYK1	G7JYK1 [123-141]	G7JYK1 1xPhospho [S130(96.6)]	Putative major sperm protein (MSP) OS=Medicago truncatula OX=3880 GN=11428421 PE=4 SV=1	1					+	+	+	0.461852	0.489105	0.285565	1.52464	1.2435	1.56258	1.36784	0.933319	0.935838	0.928923	1.05308	1.47335	1.50094	1.3082	1.52509	1.29235	1.20148	1.25123	8.70356	8.56453	8.72144	8.53877	8.73098	8.6125	8.67913	8.6388	8.49905	8.58946	8.5157	8.51491	8.66391	8.58346	8.4733	7.17891	7.32103	7.15886
TSSVPSSSVQVQQSSQGR	[K].TSSVPSSSVQVQQSSQGR.[G]	G7KHJ1	G7KHJ1 [59-76]	G7KHJ1 1xPhospho [S73(99.9)]	DEAD-box ATP-dependent RNA helicase-like protein OS=Medicago truncatula OX=3880 GN=11430941 PE=3 SV=1	1					+		+	0.296179	0.154011	0.347785	-4.21068	-4.23697	-4.30452	-4.52687	-4.60142	-4.51759	-4.75344	-4.5913	-4.52388	-4.25321	-4.5517	-4.51893	-4.34778	-4.28554	-4.17113	6.71012	6.67666	6.73742	6.44626	6.53294	6.59694	6.40939	6.5345	5.89966	6.24982	5.89724	5.93074	6.67666	6.69766	6.73064	10.9208	10.9136	11.0419
SAYVTSGNLSAAGMSTSASMK	[R].SAYVTSGNLSAAGMSTSASMK.[R]	A0A072UHD8	A0A072UHD8 [95-115]	A0A072UHD8 1xPhospho [S113(96.6)]	Ubiquitin-specific protease family C19 protein OS=Medicago truncatula OX=3880 GN=25491179 PE=4 SV=1	1			+		+	+	+	0.417241	0.850975	0.388484	0.450925	0.717152	0.430818	0.450544	0.069232	0.27593	-0.089201	0.124515	0.808675	0.997921	0.950616	1.02717	0.485905	0.427274	0.537631	8.57969	8.69558	8.55804	8.53216	8.56948	8.58609	8.60881	8.59619	8.35711	8.43754	8.24982	8.30515	8.72383	8.53528	8.47897	8.12877	7.97842	8.12722
DGISPSSAK	[K].DGISPSSAK.[F]	A0A072TSJ0	A0A072TSJ0 [455-463]	A0A072TSJ0 1xPhospho [S460(99.4)]	Putative transcription factor WD40-like family OS=Medicago truncatula OX=3880 GN=25501589 PE=4 SV=1	1					+	+	+	0.527306	0.432737	0.420507	-2.36158	-2.28279	-2.47521	-2.54532	-2.88953	-2.8447	-3.16739	-2.87252	-2.4955	-2.50983	-2.63783	-2.40002	-2.6563	-2.5174	-2.39537	8.04494	7.98071	7.92065	7.84925	8.29324	8.15178	8.11998	8.22545	7.71493	7.88753	7.82273	7.8189	7.99152	7.94837	7.94837	10.4065	10.2635	10.3959
GHEITLSSEDEQPQPK	[K].GHEITLSSEDEQPQPK.[K]	G7K6W4	G7K6W4 [107-122]	G7K6W4 1xPhospho [T/S]	Paired amphipathic helix SIN3-like protein OS=Medicago truncatula OX=3880 GN=11408135 PE=4 SV=2	1						+	+	-0.105104	0.158659	0.314717	-0.0308056	0.298841	0.323809	0.138615	0.328135	0.199862	0.365359	0.257517	0.426319	0.577834	0.308997	0.47236	0.642678	0.516204	0.648424	8.11894	8.19426	8.26162	8.09223	8.42459	8.2724	8.34607	8.29094	7.98014	8.19328	7.83099	7.99435	8.32778	8.18438	8.22207	8.14975	7.89542	7.93782
SEKPQTTNEQGIGNGSVYNK	[K].SEKPQTTNEQGIGNGSVYNK.[S]	G7KFG0	G7KFG0 [745-764]	G7KFG0 1xPhospho [S760(100)]	Calcium-binding EF hand-like protein OS=Medicago truncatula OX=3880 GN=11433948 PE=4 SV=2	1					+	+	+	0.454834	-0.485383	0.390905	-2.62841	-2.65318	-2.51716	-2.68969	-3.2185	-2.89839	-3.10603	-3.08485	-3.40758	-3.46931	-3.99403	-3.37838	-2.68015	-2.79911	-2.57885	9.08773	9.07975	9.30469	8.99944	8.66035	8.90328	8.67983	8.72315	8.45533	8.47573	7.88448	8.39146	9.12127	8.94778	9.08826	11.7161	11.7329	11.8219
SSSSTQLVNQMNNEISGVFQDGGK	[R].SSSSTQLVNQMNNEISGVFQDGGK.[S]	A7UQU9	A7UQU9 [383-406]	A7UQU9 1xPhospho [S385(91.7)]	Homeodomain-like OS=Medicago truncatula OX=3880 GN=11425464 PE=4 SV=1	1					+	+	+	0.548574	0.402531	0.302681	-0.283496	-0.469774	-0.419684	-0.405873	-0.82948	-0.954697	-0.990482	-0.998466	-0.404894	-0.527753	-0.768011	-0.462343	-0.607812	-0.691503	-0.622484	8.20555	7.79701	7.90809	7.8392	7.62132	7.53916	7.57061	7.55536	7.19279	7.2937	7.09803	7.29921	7.70598	7.51649	7.31651	8.48905	8.26679	8.32778
SSYRSDGASSSEAR	[R].SSYRSDGASSSEAR.[R]	A0A072VCI1	A0A072VCI1 [397-410]	A0A072VCI1 1xPhospho [S401(99.9)]	MAP kinase kinase kinase-like protein OS=Medicago truncatula OX=3880 GN=11408882 PE=4 SV=1	1					+	+	+	0.356591	0.222038	0.380641	0.274016	-0.0135789	-0.0504994	0.0241127	-0.288245	-0.359947	-0.20741	-0.336709	-0.220599	-0.283533	0.101222	0.0987492	-0.0450335	0.271843	0.0208788	5.39917	5.40259	5.29646	5.17792	5.37851	5.19771	5.32553	5.20555	5.10852	5.30743	5.41954	5.29646	5.35755	5.52356	5.12102	5.12515	5.41616	5.34696
TRSGPQNVR	[R].TRSGPQNVR.[K]	G7IVD5	G7IVD5 [234-242]	G7IVD5 1xPhospho [T234(99.7)]	Putative Longin-like domain-containing protein OS=Medicago truncatula OX=3880 GN=11406993 PE=4 SV=1	1			+		+	+	+	0.373836	0.643134	0.374276	-0.807068	-0.5777	-0.752184	-0.714062	-1.06853	-1.00248	-1.25686	-1.01849	-0.440966	-0.0865545	-0.69811	-0.54819	-0.821811	-0.603813	-0.711317	6.16792	6.43129	6.34163	6.07253	6.20945	5.86295	6.00899	6.04221	6.27053	6.39403	6.15987	6.02015	6.25927	6.19967	6.08958	6.97499	7.00899	7.09381
TISSENGSQVGTQDK	[K].TISSENGSQVGTQDK.[D]	A2Q340	A2Q340 [144-158]	A2Q340 2xPhospho [S146(90);S147(90)]	Acyl-CoA-binding domain protein OS=Medicago truncatula OX=3880 GN=11430548 PE=4 SV=1	2							+	0.176613	0.0804217	0.280685	-4.17442	-3.99651	-3.93958	-4.07634	-4.19099	-4.28523	-4.23681	-4.18026	-4.15805	-4.0634	-4.19701	-4.15315	-3.99321	-3.95678	-3.87793	7.47492	7.59991	7.72656	7.54535	7.824	7.61545	7.67525	7.71562	7.23266	7.43045	7.26866	7.20065	7.7879	7.76885	7.70044	11.6493	11.5964	11.6661
VNDSNSDDR	[R].VNDSNSDDR.[A]	A0A072TNE8	A0A072TNE8 [379-387]	A0A072TNE8 1xPhospho [S384(100)]	BZIP transcription factor family protein OS=Medicago truncatula OX=3880 GN=25500771 PE=4 SV=1	1		+	+		+	+	+	0.61984	1.06765	0.469051	-2.56114	-2.45347	-2.43246	-2.54445	-3.28948	-2.86365	-3.03578	-3.28197	-1.99291	-1.96513	-2.19701	-2.04523	-2.72472	-2.70606	-2.51524	6.43463	6.59991	6.74819	6.56224	5.94486	6.28355	6.0917	5.99322	6.80993	6.91169	6.61324	6.6279	6.38198	6.26491	6.44128	8.99577	9.05338	9.18066
NPGVIGERGSRENSTSDLAQR	[R].NPGVIGERGSRENSTSDLAQR.[D]	A0A072VAE8	A0A072VAE8 [108-128]	A0A072VAE8 1xPhospho [S117(100)]	Topoisomerase II-associated protein PAT1 OS=Medicago truncatula OX=3880 GN=25487016 PE=4 SV=1	1							+	0.186812	0.161028	0.498049	-0.352881	-0.0537319	-0.139403	-0.321928	-0.558629	-0.419315	-0.541032	-0.0962152	-0.265964	-0.245961	-0.143195	-0.315958	-0.085247	0.139574	0.228428	5.05311	5.48543	5.59395	5.27798	5.27426	5.39575	5.2817	5.62352	5.35755	5.40939	5.10852	5.08321	5.52356	5.60881	5.69766	5.40599	5.53916	5.73335
VESFNK	[R].VESFNK.[N]	G7KDN6	G7KDN6 [285-290]	G7KDN6 1xPhospho [S287(100)]	Heat shock transcription factor A3 OS=Medicago truncatula OX=3880 GN=11420553 PE=3 SV=1	1			+		+	+	+	0.377619	1.07479	0.324214	-3.13311	-3.08249	-3.13102	-3.47603	-3.57951	-3.53063	-3.59462	-3.62837	-2.61029	-2.40088	-2.62046	-2.40231	-3.16014	-3.3902	-3.22686	6.6453	6.7046	6.76818	6.35226	6.39232	6.40939	6.35579	6.31107	7.38802	7.61397	7.33896	7.53138	6.74012	6.4545	6.52669	9.77841	9.78709	9.89921
TDVSVDSGSR	[R].TDVSVDSGSR.[R]	A0A072TTW9	A0A072TTW9 [714-723]	A0A072TTW9 1xPhospho [S722(98.8)]	Putative transcription factor C2H2 family OS=Medicago truncatula OX=3880 GN=25501782 PE=4 SV=1	1					+		+	0.388017	0.0663147	0.37892	-2.34143	-2.28905	-2.3735	-2.50611	-2.9007	-2.73097	-2.75672	-2.67376	-2.84411	-2.63965	-2.86298	-2.45016	-2.22721	-2.42979	-2.50286	7.06286	7.10434	7.10224	6.98755	6.848	6.80993	6.82655	6.93782	6.27612	6.60733	6.36632	6.57137	7.20261	6.98299	6.87652	9.40429	9.39339	9.47573
VASTGNANNSTRPR	[R].VASTGNANNSTRPR.[K]	G7L0S0	G7L0S0 [9-22]	G7L0S0 2xPhospho [S11(99.5);S/T]	Transducin/WD40 repeat protein OS=Medicago truncatula OX=3880 GN=MTR_7g114370 PE=4 SV=2	2			+		+	+	+	0.407431	0.713206	0.503405	-4.62283	-4.25969	-4.12139	-4.72799	-5.17341	-4.85412	-4.57987	-4.75421	-4.30499	-4.08758	-4.31054	-3.80568	-4.28152	-4.30543	-4.42405	5.55459	5.9472	6.1639	5.38198	5.24413	5.45615	5.66959	5.56986	5.79961	6.20163	5.90207	6.32193	5.90929	5.848	5.73064	10.1774	10.2069	10.2853
THSDTKPDSGEVPVK	[R].THSDTKPDSGEVPVK.[L]	G7I9X7	G7I9X7 [209-223]	G7I9X7 1xPhospho [T209(80.1)]	Plant/MHM17-10 protein, putative OS=Medicago truncatula OX=3880 GN=11411531 PE=4 SV=1	1							+	0.203244	0.11302	0.411346	0.545212	0.955897	0.312965	0.741024	0.405952	0.478291	0.47711	0.380767	0.46909	0.71297	0.523822	0.48832	1.08961	0.740844	0.710179	6.4545	6.49506	6.0917	6.15381	6.48704	6.40429	6.54535	6.37851	5.8125	6.31288	6.11478	5.90448	6.88142	6.44128	6.38543	5.90929	5.53916	5.77873
DEHEPAAVGATDPCESK	[K].DEHEPAAVGATDPCESK.[G]	G7JM68	G7JM68 [132-148]	G7JM68 1xPhospho [S147(100)]	DNA-binding and zinc-finger protein OS=Medicago truncatula OX=3880 GN=MTR_4g055920 PE=4 SV=2	1			+	+		+	+	-0.0852097	-0.843429	0.754055	1.12011	1.35791	0.876011	1.08944	1.06643	1.03062	1.71272	0.97454	0.605721	0.825763	-0.229482	0.208587	1.59409	2.36424	1.89206	6.07895	6.23074	5.96347	5.77873	6.32193	5.95187	6.02015	6.07468	5.50779	5.97957	5.23649	5.18587	5.98641	6.43463	5.91886	4.95884	4.87283	5.08746
SHSPPNGYRK	[K].SHSPPNGYRK.[S]	A0A072UNE3	A0A072UNE3 [15-24]	A0A072UNE3 1xPhospho [S17(100)]	Thermospermine synthase ACAULIS protein OS=Medicago truncatula OX=3880 GN=11439099 PE=3 SV=1	1						+	+	0.0714695	0.442108	0.349721	0.804342	0.659688	0.310191	0.296368	0.44906	0.391469	0.600177	0.344005	0.79117	0.922547	0.99314	0.846287	0.863689	0.811347	0.71266	8.33494	8.55995	8.27193	8.27193	8.49345	8.57932	8.51964	8.38457	8.50541	8.78921	8.8505	8.66071	8.8173	8.732	8.43171	7.5306	7.90026	7.96174
NEYESGESEYGSGRK	[K].NEYESGESEYGSGRK.[K]	G7KKY6	G7KKY6 [229-243]	G7KKY6 1xPhospho [S240(100)]	Pro-resilin, putative OS=Medicago truncatula OX=3880 GN=11412299 PE=4 SV=1	1						+	+	0.14065	0.171459	0.308366	-4.36582	-4.07305	-4.30993	-4.33864	-4.46023	-4.32991	-4.44919	-4.41071	-4.43744	-4.29565	-4.06004	-4.17107	-4.03176	-4.20132	-4.07935	7.92065	8.27891	8.14568	8.09276	7.56301	7.76951	7.74953	7.58646	8.47816	8.82464	8.85112	8.70701	8.14057	7.92896	8.14619	12.2865	12.352	12.4556
GNAVGSFDGTNE	[R].GNAVGSFDGTNE.[-]	G7ISG9	G7ISG9 [496-507]	G7ISG9 1xPhospho [S501(100)]	Serine/Threonine-kinase PBS1-like protein OS=Medicago truncatula OX=3880 GN=11442947 PE=4 SV=1	1					+	+	+	0.434761	0.473985	0.401123	-3.08658	-2.93546	-2.73879	-2.78377	-3.49044	-3.29013	-3.14572	-3.35736	-2.84055	-2.85714	-2.71148	-2.97854	-2.93717	-3.0258	-2.79639	5.848	6	6.15178	5.90448	5.76553	5.853	5.95652	5.75221	5.73877	5.73606	5.88509	5.56682	5.93782	5.82782	5.91648	8.93458	8.93546	8.89057
QEALVNSSFESFK	[K].QEALVNSSFESFK.[Q]	G7K1Z7	G7K1Z7 [7-19]	G7K1Z7 1xPhospho [S13(100)]	Leghemoglobin Lb120-1 OS=Medicago truncatula OX=3880 GN=11406606 PE=3 SV=1	1					+	+	+	0.355386	0.402891	0.264393	-3.54788	-3.31684	-3.44091	-3.28487	-3.79754	-3.70915	-3.78417	-3.72116	-3.21921	-3.27819	-3.4904	-3.41267	-3.53434	-3.47859	-3.45292	8.7187	8.58158	8.60918	8.83731	9.46332	9.29898	9.55363	9.31967	7.80607	7.79246	7.73944	7.69697	9.1267	8.808	8.52042	12.2666	11.8984	12.0501
NSNNSGRVSGDSSDGGDPR	[R].NSNNSGRVSGDSSDGGDPR.[G]	G7IU86	G7IU86 [121-139]	G7IU86 1xPhospho [S129(87.1)]	Phototropin-2 protein OS=Medicago truncatula OX=3880 GN=11427766 PE=4 SV=2	1							+	0.0139942	0.0387559	0.545746	-2.25644	-3.01578	-2.11734	-2.3366	-2.73448	-2.13974	-2.38954	-2.51839	-2.44187	-2.34945	-2.64586	-2.18993	-2.05366	-1.9653	-1.6804	5.07895	4.43296	5.37851	4.96809	4.85798	5.25172	5.21335	5.08746	4.87283	5.1416	4.69488	5.19377	5.46597	5.65821	6.12309	7.33539	7.44874	7.49585
SSPPSSPAPPPTASEIMSLPSFR	[R].SSPPSSPAPPPTASEIMSLPSFR.[H]	A0A072VG83	A0A072VG83 [20-42]	A0A072VG83 1xPhospho [S21(98.9)]	Phospholipase OS=Medicago truncatula OX=3880 GN=25488058 PE=3 SV=1	1					+	+	+	0.366032	0.421272	0.365565	-0.595006	-0.35967	-0.405284	-0.515434	-0.770964	-0.820294	-0.960711	-0.787552	-0.472171	-0.440419	-0.420739	-0.321107	-0.62231	-0.432177	-0.353459	7.53993	7.63807	7.72451	7.52513	7.80155	7.55995	7.65105	7.65249	7.35755	7.62352	7.51649	7.45697	7.59395	7.67948	7.46352	8.13494	7.99774	8.1298
SSSVPDKSQQR	[R].SSSVPDKSQQR.[S]	G7IN22	G7IN22 [759-769]	G7IN22 1xPhospho [S766(100)]	Actin filament bundling protein P-115-ABP OS=Medicago truncatula OX=3880 GN=11440584 PE=4 SV=2	1					+	+	+	0.245705	0.242674	0.421923	-6.64635	-6.5541	-6.4953	-6.64503	-6.84794	-6.76116	-6.86336	-6.85114	-6.49565	-6.69407	-6.54822	-6.61497	-6.64727	-6.38123	-6.19843	6.30561	6.40259	6.52982	6.25361	6.1819	6.1918	6.05311	6.07468	6.67948	6.58496	6.64674	6.48543	6.2854	6.53138	6.74953	12.952	12.9567	13.0251
VTTILGNASVLGQSGLEHGSPLAAGGMFSK	[R].VTTILGNASVLGQSGLEHGSPLAAGGMFSK.[G]	G7J0G1	G7J0G1 [73-102]	G7J0G1 1xPhospho [S92(99.9)]	Putative STAR protein, homodimerization region OS=Medicago truncatula OX=3880 GN=11422411 PE=4 SV=1	1		+	+	+	+	+	+	0.774447	1.02294	0.589464	1.52847	2.08366	2.09565	2.23486	1.28036	1.28092	0.891259	1.39232	2.52057	1.9349	2.66388	1.81727	2.14568	1.56094	1.69542	5.96809	6.41278	6.31288	6.41278	6.35931	6.25361	6.08108	6.15785	5.59096	5.87036	5.71699	5.67525	6.14568	6.03342	5.64962	4.43962	4.32912	4.21723
SPGSATFYLSPGVVSPAQSTAGR	[R].SPGSATFYLSPGVVSPAQSTAGR.[E]	G7JQG0	G7JQG0 [206-228]	G7JQG0 1xPhospho [S209(99.4)]	Cytochrome B561, amino-terminal protein OS=Medicago truncatula OX=3880 GN=11411071 PE=4 SV=1	1			+		+	+	+	0.514577	0.745218	0.412286	1.87601	1.61957	1.88092	1.87236	1.34601	1.22522	1.17937	1.43996	2.19328	1.87869	2.09106	2.0084	1.61566	1.6074	1.90671	7.77083	7.77742	7.94486	7.83352	7.86171	7.79051	7.58195	7.66107	8.03122	8.09592	8.08428	8.0129	7.83289	7.78333	7.68018	5.89482	6.15785	6.06393
ASSSSTTTTASTTAPSDSDRK	[K].ASSSSTTTTASTTAPSDSDRK.[S]	G7JNS7	G7JNS7 [58-78]	G7JNS7 1xPhospho [S/T]	Arginine/serine-rich coiled coil protein OS=Medicago truncatula OX=3880 GN=11405588 PE=4 SV=1	1						+	+	0.225595	0.436461	0.472422	0.847048	0.708361	0.732304	0.584962	0.76957	0.437194	0.464381	0.299152	0.682455	1.19974	0.963474	0.870472	1.03935	1.06532	0.790321	6.51096	6.32012	6.5345	6.34518	6.48382	6.41447	6.32733	6.35226	6.42122	6.62936	6.42291	6.39403	6.47897	6.63517	6.43129	5.66391	5.61176	5.80219
HLQSSK	[R].HLQSSK.[T]	G7KC98	G7KC98 [474-479]	G7KC98 1xPhospho [S477(96.4)]	Putative transcription factor TFIIB OS=Medicago truncatula OX=3880 GN=11411099 PE=2 SV=1	1			+		+	+	+	0.448552	0.942777	0.424739	-0.682884	-0.482712	-0.660842	-1.20163	-1.19183	-1.40683	-1.09411	-1.12951	-0.262231	0.0224113	-0.734319	-0.0770354	-0.847777	-0.594851	-0.899867	5.99095	6.24793	6.16189	5.58496	5.7866	5.59991	5.87283	5.76288	6.48864	6.69766	6.2555	6.67384	6.18785	6.18388	5.91648	6.67384	6.73064	6.82273
DGTPTTTDGEGK	[R].DGTPTTTDGEGK.[T]	A0A072TNE8	A0A072TNE8 [196-207]	A0A072TNE8 1xPhospho [T198(100)]	BZIP transcription factor family protein OS=Medicago truncatula OX=3880 GN=25500771 PE=4 SV=1	1					+	+	+	0.296573	0.54878	0.436205	-2.1119	-2.12028	-2.01675	-2.2512	-2.44122	-2.32193	-2.4593	-2.46398	-2.09963	-1.98686	-1.71011	-1.69471	-2.25619	-1.8614	-1.83862	6.88387	6.9331	7.1639	6.85549	6.79312	6.82528	6.66818	6.81121	6.70321	6.88996	7.10014	6.97842	6.8505	7.10957	7.1179	8.99577	9.05338	9.18066
[truncated: 12,905 more rows]
[truncated: 22 more columns]

## Sheet: Plant Phosphoproteins (Top100)
Sequence	Modifications in Master Proteins	Description	Functional Class	Reference	-log10 p-val. nifH. vs wt	q-val. nifH vs wt	log2 nifH-wt	-log10 p-val. arg. vs cont.	q-val. arg. vs cont.	log2 arg-cont.	-log10 p-val. HN vs cont.	q-val. HN vs cont.	log2 HN-cont.
Defense Proteins, Cacium, oxidative signalling
[truncated: 46 more rows]

## Sheet: All Rhizobial Phosphoproteins
Sequence	Annotated Sequence	Master Protein Accessions	Positions in Master Proteins	Modifications in Master Proteins	Description	-log10 p-val. nifH. vs wt	q-val. nifH vs wt	log2 nifH-wt	-log10 p-val. arg. vs cont.	q-val. arg. vs cont.	log2 arg-cont.	-log10 p-val. HN vs cont.	q-val. HN vs cont.	log2 HN-cont.	phospho_id
[truncated: 63 more rows]
